# Supplementary material for: Atomistic Picture of Opening–Closing Dynamics of DNA Holliday Junction Obtained by Molecular Simulations
Source: J Chem Inf Model. 2023 Apr 26;63(9):2794–809. doi: 10.1021/acs.jcim.3c00358 (PMC10170514; doi:10.1021/acs.jcim.3c00358)
Supplement: Supplementary file 1 — ci3c00358_si_001.zip [file ci3c00358_si_001.zip]

Archive with 9 entries (9 files):
- closed_24.pdb
- closed_48.pdb
- closed_64.pdb
- closed_c_48.pdb
- open_24.pdb
- open_48.pdb
- open_64.pdb
- open_o_48.pdb
- open_s_48.pdb
