# Supplementary material for: Atomistic Picture of Opening–Closing Dynamics of DNA Holliday Junction Obtained by Molecular Simulations
Source: J Chem Inf Model. 2023 Apr 26;63(9):2794–809. doi: 10.1021/acs.jcim.3c00358 (PMC10170514; doi:10.1021/acs.jcim.3c00358)
Supplement: Supplementary file 1 — ci3c00358_si_001.zip [file ci3c00358_si_001.zip › closed_24.pdb]

CRYST1   64.218   64.218   64.218 109.47 109.47 109.47               1
ATOM      1 HO5' DA5     1      13.634  28.961  27.930  1.00  0.00           H  
ATOM      2  O5' DA5     1      14.114  28.146  27.762  1.00  0.00           O  
ATOM      3  C5' DA5     1      13.445  27.076  27.130  1.00  0.00           C  
ATOM      4  H5' DA5     1      13.087  27.389  26.150  1.00  0.00           H  
ATOM      5 H5'' DA5     1      12.593  26.771  27.737  1.00  0.00           H  
ATOM      6  C4' DA5     1      14.383  25.903  26.966  1.00  0.00           C  
ATOM      7  H4' DA5     1      13.947  25.149  26.311  1.00  0.00           H  
ATOM      8  O4' DA5     1      15.578  26.336  26.276  1.00  0.00           O  
ATOM      9  C1' DA5     1      16.582  25.397  26.562  1.00  0.00           C  
ATOM     10  H1' DA5     1      16.556  24.535  25.897  1.00  0.00           H  
ATOM     11  N9  DA5     1      17.905  25.978  26.297  1.00  0.00           N  
ATOM     12  C8  DA5     1      18.270  27.296  26.373  1.00  0.00           C  
ATOM     13  H8  DA5     1      17.560  28.036  26.710  1.00  0.00           H  
ATOM     14  N7  DA5     1      19.533  27.517  26.064  1.00  0.00           N  
ATOM     15  C5  DA5     1      20.028  26.256  25.763  1.00  0.00           C  
ATOM     16  C6  DA5     1      21.308  25.800  25.369  1.00  0.00           C  
ATOM     17  N6  DA5     1      22.354  26.610  25.201  1.00  0.00           N  
ATOM     18  H61 DA5     1      23.247  26.231  24.918  1.00  0.00           H  
ATOM     19  H62 DA5     1      22.254  27.603  25.357  1.00  0.00           H  
ATOM     20  N1  DA5     1      21.468  24.475  25.157  1.00  0.00           N  
ATOM     21  C2  DA5     1      20.417  23.667  25.331  1.00  0.00           C  
ATOM     22  H2  DA5     1      20.517  22.605  25.168  1.00  0.00           H  
ATOM     23  N3  DA5     1      19.169  23.976  25.701  1.00  0.00           N  
ATOM     24  C4  DA5     1      19.043  25.297  25.906  1.00  0.00           C  
ATOM     25  C3' DA5     1      14.890  25.326  28.281  1.00  0.00           C  
ATOM     26  H3' DA5     1      14.829  26.055  29.088  1.00  0.00           H  
ATOM     27  C2' DA5     1      16.364  24.985  28.008  1.00  0.00           C  
ATOM     28  H2' DA5     1      16.931  25.050  28.937  1.00  0.00           H  
ATOM     29 H2'' DA5     1      16.436  23.973  27.609  1.00  0.00           H  
ATOM     30  O3' DA5     1      14.147  24.173  28.654  1.00  0.00           O  
ATOM     31  P    DC     2      14.318  23.571  30.142  1.00  0.00           P  
ATOM     32  OP1  DC     2      13.253  22.584  30.427  1.00  0.00           O  
ATOM     33  OP2  DC     2      14.521  24.714  31.072  1.00  0.00           O  
ATOM     34  O5'  DC     2      15.669  22.740  30.040  1.00  0.00           O  
ATOM     35  C5'  DC     2      15.855  21.817  28.980  1.00  0.00           C  
ATOM     36  H5'  DC     2      15.622  22.286  28.024  1.00  0.00           H  
ATOM     37 H5''  DC     2      15.203  20.956  29.127  1.00  0.00           H  
ATOM     38  C4'  DC     2      17.291  21.375  28.976  1.00  0.00           C  
ATOM     39  H4'  DC     2      17.444  20.524  28.312  1.00  0.00           H  
ATOM     40  O4'  DC     2      18.109  22.422  28.415  1.00  0.00           O  
ATOM     41  C1'  DC     2      19.388  22.338  28.994  1.00  0.00           C  
ATOM     42  H1'  DC     2      20.001  21.703  28.354  1.00  0.00           H  
ATOM     43  N1   DC     2      20.026  23.647  28.892  1.00  0.00           N  
ATOM     44  C6   DC     2      19.317  24.744  29.216  1.00  0.00           C  
ATOM     45  H6   DC     2      18.293  24.643  29.544  1.00  0.00           H  
ATOM     46  C5   DC     2      19.851  25.955  29.142  1.00  0.00           C  
ATOM     47  H5   DC     2      19.237  26.823  29.384  1.00  0.00           H  
ATOM     48  C4   DC     2      21.204  26.053  28.735  1.00  0.00           C  
ATOM     49  N4   DC     2      21.793  27.255  28.643  1.00  0.00           N  
ATOM     50  H41  DC     2      22.759  27.284  28.351  1.00  0.00           H  
ATOM     51  H42  DC     2      21.275  28.094  28.863  1.00  0.00           H  
ATOM     52  N3   DC     2      21.927  24.969  28.425  1.00  0.00           N  
ATOM     53  C2   DC     2      21.359  23.743  28.502  1.00  0.00           C  
ATOM     54  O2   DC     2      21.987  22.715  28.225  1.00  0.00           O  
ATOM     55  C3'  DC     2      17.846  21.133  30.377  1.00  0.00           C  
ATOM     56  H3'  DC     2      17.168  21.497  31.149  1.00  0.00           H  
ATOM     57  C2'  DC     2      19.159  21.927  30.433  1.00  0.00           C  
ATOM     58  H2'  DC     2      19.259  22.398  31.410  1.00  0.00           H  
ATOM     59 H2''  DC     2      20.000  21.254  30.267  1.00  0.00           H  
ATOM     60  O3'  DC     2      18.063  19.759  30.585  1.00  0.00           O  
ATOM     61  P    DC     3      18.953  19.269  31.832  1.00  0.00           P  
ATOM     62  OP1  DC     3      18.607  17.851  32.118  1.00  0.00           O  
ATOM     63  OP2  DC     3      18.856  20.284  32.924  1.00  0.00           O  
ATOM     64  O5'  DC     3      20.429  19.284  31.234  1.00  0.00           O  
ATOM     65  C5'  DC     3      20.719  18.570  30.061  1.00  0.00           C  
ATOM     66  H5'  DC     3      20.316  19.099  29.198  1.00  0.00           H  
ATOM     67 H5''  DC     3      20.275  17.576  30.121  1.00  0.00           H  
ATOM     68  C4'  DC     3      22.210  18.447  29.913  1.00  0.00           C  
ATOM     69  H4'  DC     3      22.461  17.863  29.027  1.00  0.00           H  
ATOM     70  O4'  DC     3      22.775  19.767  29.653  1.00  0.00           O  
ATOM     71  C1'  DC     3      23.761  20.040  30.631  1.00  0.00           C  
ATOM     72  H1'  DC     3      24.728  19.755  30.216  1.00  0.00           H  
ATOM     73  N1   DC     3      23.892  21.542  30.855  1.00  0.00           N  
ATOM     74  C6   DC     3      22.797  22.284  31.205  1.00  0.00           C  
ATOM     75  H6   DC     3      21.833  21.809  31.316  1.00  0.00           H  
ATOM     76  C5   DC     3      22.899  23.604  31.415  1.00  0.00           C  
ATOM     77  H5   DC     3      22.008  24.169  31.689  1.00  0.00           H  
ATOM     78  C4   DC     3      24.183  24.202  31.262  1.00  0.00           C  
ATOM     79  N4   DC     3      24.337  25.514  31.446  1.00  0.00           N  
ATOM     80  H41  DC     3      25.263  25.899  31.329  1.00  0.00           H  
ATOM     81  H42  DC     3      23.544  26.089  31.695  1.00  0.00           H  
ATOM     82  N3   DC     3      25.265  23.490  30.930  1.00  0.00           N  
ATOM     83  C2   DC     3      25.152  22.152  30.717  1.00  0.00           C  
ATOM     84  O2   DC     3      26.128  21.456  30.397  1.00  0.00           O  
ATOM     85  C3'  DC     3      22.921  17.947  31.166  1.00  0.00           C  
ATOM     86  H3'  DC     3      22.323  17.346  31.851  1.00  0.00           H  
ATOM     87  C2'  DC     3      23.323  19.246  31.849  1.00  0.00           C  
ATOM     88  H2'  DC     3      22.687  19.411  32.718  1.00  0.00           H  
ATOM     89 H2''  DC     3      24.364  19.184  32.166  1.00  0.00           H  
ATOM     90  O3'  DC     3      24.054  17.224  30.793  1.00  0.00           O  
ATOM     91  P    DT     4      25.024  16.643  31.927  1.00  0.00           P  
ATOM     92  OP1  DT     4      25.853  15.561  31.330  1.00  0.00           O  
ATOM     93  OP2  DT     4      24.144  16.442  33.106  1.00  0.00           O  
ATOM     94  O5'  DT     4      26.026  17.840  32.249  1.00  0.00           O  
ATOM     95  C5'  DT     4      26.719  18.460  31.197  1.00  0.00           C  
ATOM     96  H5'  DT     4      26.354  19.482  31.106  1.00  0.00           H  
ATOM     97 H5''  DT     4      26.546  17.908  30.272  1.00  0.00           H  
ATOM     98  C4'  DT     4      28.197  18.485  31.478  1.00  0.00           C  
ATOM     99  H4'  DT     4      28.738  18.091  30.618  1.00  0.00           H  
ATOM    100  O4'  DT     4      28.645  19.859  31.591  1.00  0.00           O  
ATOM    101  C1'  DT     4      28.998  20.147  32.922  1.00  0.00           C  
ATOM    102  H1'  DT     4      30.057  20.389  33.002  1.00  0.00           H  
ATOM    103  N1   DT     4      28.333  21.416  33.324  1.00  0.00           N  
ATOM    104  C6   DT     4      26.989  21.399  33.611  1.00  0.00           C  
ATOM    105  H6   DT     4      26.485  20.444  33.573  1.00  0.00           H  
ATOM    106  C5   DT     4      26.296  22.477  33.987  1.00  0.00           C  
ATOM    107  C7   DT     4      24.830  22.410  34.283  1.00  0.00           C  
ATOM    108  H71  DT     4      24.655  21.711  35.100  1.00  0.00           H  
ATOM    109  H72  DT     4      24.471  23.399  34.570  1.00  0.00           H  
ATOM    110  H73  DT     4      24.295  22.073  33.396  1.00  0.00           H  
ATOM    111  C4   DT     4      26.998  23.721  34.112  1.00  0.00           C  
ATOM    112  O4   DT     4      26.435  24.753  34.473  1.00  0.00           O  
ATOM    113  N3   DT     4      28.351  23.673  33.812  1.00  0.00           N  
ATOM    114  H3   DT     4      28.892  24.616  33.876  1.00  0.00           H  
ATOM    115  C2   DT     4      29.072  22.573  33.427  1.00  0.00           C  
ATOM    116  O2   DT     4      30.272  22.633  33.180  1.00  0.00           O  
ATOM    117  C3'  DT     4      28.602  17.816  32.771  1.00  0.00           C  
ATOM    118  H3'  DT     4      27.950  17.008  33.104  1.00  0.00           H  
ATOM    119  C2'  DT     4      28.532  18.964  33.761  1.00  0.00           C  
ATOM    120  H2'  DT     4      27.722  18.785  34.468  1.00  0.00           H  
ATOM    121 H2''  DT     4      29.476  19.036  34.302  1.00  0.00           H  
ATOM    122  O3'  DT     4      29.919  17.318  32.657  1.00  0.00           O  
ATOM    123  P    DG     5      30.599  16.535  33.887  1.00  0.00           P  
ATOM    124  OP1  DG     5      31.323  15.386  33.268  1.00  0.00           O  
ATOM    125  OP2  DG     5      29.614  16.347  34.993  1.00  0.00           O  
ATOM    126  O5'  DG     5      31.653  17.586  34.447  1.00  0.00           O  
ATOM    127  C5'  DG     5      32.914  17.728  33.819  1.00  0.00           C  
ATOM    128  H5'  DG     5      32.789  18.314  32.909  1.00  0.00           H  
ATOM    129 H5''  DG     5      33.315  16.742  33.580  1.00  0.00           H  
ATOM    130  C4'  DG     5      33.876  18.446  34.747  1.00  0.00           C  
ATOM    131  H4'  DG     5      34.807  18.666  34.223  1.00  0.00           H  
ATOM    132  O4'  DG     5      33.330  19.751  35.081  1.00  0.00           O  
ATOM    133  C1'  DG     5      32.976  19.797  36.439  1.00  0.00           C  
ATOM    134  H1'  DG     5      33.603  20.562  36.896  1.00  0.00           H  
ATOM    135  N9   DG     5      31.638  20.332  36.562  1.00  0.00           N  
ATOM    136  C8   DG     5      30.501  19.607  36.775  1.00  0.00           C  
ATOM    137  H8   DG     5      30.541  18.529  36.840  1.00  0.00           H  
ATOM    138  N7   DG     5      29.435  20.337  36.880  1.00  0.00           N  
ATOM    139  C5   DG     5      29.897  21.627  36.738  1.00  0.00           C  
ATOM    140  C6   DG     5      29.188  22.826  36.772  1.00  0.00           C  
ATOM    141  O6   DG     5      27.971  22.983  36.944  1.00  0.00           O  
ATOM    142  N1   DG     5      30.018  23.922  36.589  1.00  0.00           N  
ATOM    143  H1   DG     5      29.599  24.830  36.603  1.00  0.00           H  
ATOM    144  C2   DG     5      31.362  23.856  36.395  1.00  0.00           C  
ATOM    145  N2   DG     5      31.987  25.031  36.230  1.00  0.00           N  
ATOM    146  H21  DG     5      31.565  25.949  36.223  1.00  0.00           H  
ATOM    147  H22  DG     5      32.985  24.994  36.077  1.00  0.00           H  
ATOM    148  N3   DG     5      32.053  22.722  36.370  1.00  0.00           N  
ATOM    149  C4   DG     5      31.249  21.653  36.550  1.00  0.00           C  
ATOM    150  C3'  DG     5      34.110  17.746  36.074  1.00  0.00           C  
ATOM    151  H3'  DG     5      33.966  16.666  36.040  1.00  0.00           H  
ATOM    152  C2'  DG     5      33.048  18.371  36.964  1.00  0.00           C  
ATOM    153  H2'  DG     5      32.332  17.607  37.267  1.00  0.00           H  
ATOM    154 H2''  DG     5      33.520  18.797  37.849  1.00  0.00           H  
ATOM    155  O3'  DG     5      35.427  18.013  36.554  1.00  0.00           O  
ATOM    156  P   DA3     6      35.315  17.817  38.149  1.00  0.00           P  
ATOM    157  OP1 DA3     6      36.521  17.225  37.495  1.00  0.00           O  
ATOM    158  OP2 DA3     6      34.621  17.108  39.250  1.00  0.00           O  
ATOM    159  O5' DA3     6      35.601  19.334  38.620  1.00  0.00           O  
ATOM    160  C5' DA3     6      36.394  20.164  37.777  1.00  0.00           C  
ATOM    161  H5' DA3     6      35.832  20.299  36.853  1.00  0.00           H  
ATOM    162 H5'' DA3     6      37.355  19.682  37.594  1.00  0.00           H  
ATOM    163  C4' DA3     6      36.653  21.513  38.402  1.00  0.00           C  
ATOM    164  H4' DA3     6      37.334  22.072  37.760  1.00  0.00           H  
ATOM    165  O4' DA3     6      35.430  22.283  38.389  1.00  0.00           O  
ATOM    166  C1' DA3     6      35.024  22.564  39.710  1.00  0.00           C  
ATOM    167  H1' DA3     6      35.134  23.610  39.997  1.00  0.00           H  
ATOM    168  N9  DA3     6      33.587  22.352  39.791  1.00  0.00           N  
ATOM    169  C8  DA3     6      32.930  21.154  39.837  1.00  0.00           C  
ATOM    170  H8  DA3     6      33.485  20.228  39.866  1.00  0.00           H  
ATOM    171  N7  DA3     6      31.627  21.273  39.903  1.00  0.00           N  
ATOM    172  C5  DA3     6      31.423  22.644  39.887  1.00  0.00           C  
ATOM    173  C6  DA3     6      30.253  23.435  39.936  1.00  0.00           C  
ATOM    174  N6  DA3     6      29.019  22.923  40.000  1.00  0.00           N  
ATOM    175  H61 DA3     6      28.218  23.538  40.033  1.00  0.00           H  
ATOM    176  H62 DA3     6      28.888  21.922  40.016  1.00  0.00           H  
ATOM    177  N1  DA3     6      30.401  24.777  39.916  1.00  0.00           N  
ATOM    178  C2  DA3     6      31.645  25.285  39.849  1.00  0.00           C  
ATOM    179  H2  DA3     6      31.794  26.354  39.837  1.00  0.00           H  
ATOM    180  N3  DA3     6      32.815  24.641  39.791  1.00  0.00           N  
ATOM    181  C4  DA3     6      32.629  23.314  39.817  1.00  0.00           C  
ATOM    182  C3' DA3     6      37.125  21.479  39.848  1.00  0.00           C  
ATOM    183  H3' DA3     6      37.609  20.549  40.145  1.00  0.00           H  
ATOM    184  C2' DA3     6      35.827  21.646  40.626  1.00  0.00           C  
ATOM    185  H2' DA3     6      35.629  20.742  41.202  1.00  0.00           H  
ATOM    186 H2'' DA3     6      35.915  22.496  41.303  1.00  0.00           H  
ATOM    187  O3' DA3     6      38.022  22.556  40.091  1.00  0.00           O  
ATOM    188 HO3' DA3     6      38.366  22.603  40.986  1.00  0.00           H  
TER     189      DA3     6 
ATOM    189 HO5' DT5     7      25.755  45.419  36.269  1.00  0.00           H  
ATOM    190  O5' DT5     7      25.769  44.589  35.787  1.00  0.00           O  
ATOM    191  C5' DT5     7      24.706  44.289  34.915  1.00  0.00           C  
ATOM    192  H5' DT5     7      24.691  45.063  34.148  1.00  0.00           H  
ATOM    193 H5'' DT5     7      23.771  44.264  35.475  1.00  0.00           H  
ATOM    194  C4' DT5     7      24.916  42.942  34.257  1.00  0.00           C  
ATOM    195  H4' DT5     7      23.941  42.548  33.972  1.00  0.00           H  
ATOM    196  O4' DT5     7      25.618  43.109  33.004  1.00  0.00           O  
ATOM    197  C1' DT5     7      26.824  42.369  33.021  1.00  0.00           C  
ATOM    198  H1' DT5     7      26.819  41.463  32.415  1.00  0.00           H  
ATOM    199  N1  DT5     7      27.829  43.197  32.366  1.00  0.00           N  
ATOM    200  C6  DT5     7      28.355  44.254  33.048  1.00  0.00           C  
ATOM    201  H6  DT5     7      28.053  44.401  34.074  1.00  0.00           H  
ATOM    202  C5  DT5     7      29.258  45.083  32.519  1.00  0.00           C  
ATOM    203  C7  DT5     7      29.824  46.227  33.294  1.00  0.00           C  
ATOM    204  H71 DT5     7      30.329  45.850  34.183  1.00  0.00           H  
ATOM    205  H72 DT5     7      30.539  46.768  32.674  1.00  0.00           H  
ATOM    206  H73 DT5     7      29.020  46.899  33.591  1.00  0.00           H  
ATOM    207  C4  DT5     7      29.684  44.856  31.160  1.00  0.00           C  
ATOM    208  O4  DT5     7      30.506  45.578  30.602  1.00  0.00           O  
ATOM    209  N3  DT5     7      29.107  43.775  30.534  1.00  0.00           N  
ATOM    210  H3  DT5     7      29.430  43.580  29.511  1.00  0.00           H  
ATOM    211  C2  DT5     7      28.184  42.925  31.057  1.00  0.00           C  
ATOM    212  O2  DT5     7      27.721  41.997  30.407  1.00  0.00           O  
ATOM    213  C3' DT5     7      25.734  41.941  35.060  1.00  0.00           C  
ATOM    214  H3' DT5     7      25.768  42.108  36.137  1.00  0.00           H  
ATOM    215  C2' DT5     7      27.136  42.092  34.477  1.00  0.00           C  
ATOM    216  H2' DT5     7      27.796  42.531  35.224  1.00  0.00           H  
ATOM    217 H2'' DT5     7      27.517  41.112  34.187  1.00  0.00           H  
ATOM    218  O3' DT5     7      25.219  40.674  34.823  1.00  0.00           O  
ATOM    219  P    DG     8      26.007  39.372  35.311  1.00  0.00           P  
ATOM    220  OP1  DG     8      24.939  38.369  35.600  1.00  0.00           O  
ATOM    221  OP2  DG     8      27.003  39.737  36.353  1.00  0.00           O  
ATOM    222  O5'  DG     8      26.703  38.877  33.975  1.00  0.00           O  
ATOM    223  C5'  DG     8      25.853  38.393  32.984  1.00  0.00           C  
ATOM    224  H5'  DG     8      25.391  39.288  32.564  1.00  0.00           H  
ATOM    225 H5''  DG     8      25.137  37.699  33.425  1.00  0.00           H  
ATOM    226  C4'  DG     8      26.603  37.666  31.898  1.00  0.00           C  
ATOM    227  H4'  DG     8      25.857  37.383  31.156  1.00  0.00           H  
ATOM    228  O4'  DG     8      27.476  38.578  31.201  1.00  0.00           O  
ATOM    229  C1'  DG     8      28.787  38.087  31.188  1.00  0.00           C  
ATOM    230  H1'  DG     8      29.106  37.725  30.211  1.00  0.00           H  
ATOM    231  N9   DG     8      29.649  39.231  31.428  1.00  0.00           N  
ATOM    232  C8   DG     8      29.771  39.957  32.594  1.00  0.00           C  
ATOM    233  H8   DG     8      29.213  39.685  33.478  1.00  0.00           H  
ATOM    234  N7   DG     8      30.604  40.963  32.489  1.00  0.00           N  
ATOM    235  C5   DG     8      31.043  40.892  31.172  1.00  0.00           C  
ATOM    236  C6   DG     8      31.952  41.710  30.472  1.00  0.00           C  
ATOM    237  O6   DG     8      32.588  42.693  30.898  1.00  0.00           O  
ATOM    238  N1   DG     8      32.106  41.297  29.150  1.00  0.00           N  
ATOM    239  H1   DG     8      32.718  41.827  28.563  1.00  0.00           H  
ATOM    240  C2   DG     8      31.466  40.218  28.588  1.00  0.00           C  
ATOM    241  N2   DG     8      31.739  39.970  27.295  1.00  0.00           N  
ATOM    242  H21  DG     8      32.354  40.496  26.692  1.00  0.00           H  
ATOM    243  H22  DG     8      31.263  39.183  26.877  1.00  0.00           H  
ATOM    244  N3   DG     8      30.613  39.444  29.235  1.00  0.00           N  
ATOM    245  C4   DG     8      30.452  39.840  30.511  1.00  0.00           C  
ATOM    246  C3'  DG     8      27.450  36.482  32.332  1.00  0.00           C  
ATOM    247  H3'  DG     8      27.255  36.101  33.335  1.00  0.00           H  
ATOM    248  C2'  DG     8      28.875  37.014  32.260  1.00  0.00           C  
ATOM    249  H2'  DG     8      29.332  36.967  33.248  1.00  0.00           H  
ATOM    250 H2''  DG     8      29.455  36.409  31.563  1.00  0.00           H  
ATOM    251  O3'  DG     8      27.214  35.429  31.407  1.00  0.00           O  
ATOM    252  P    DT     9      28.198  34.175  31.244  1.00  0.00           P  
ATOM    253  OP1  DT     9      27.405  33.071  30.619  1.00  0.00           O  
ATOM    254  OP2  DT     9      28.863  33.937  32.554  1.00  0.00           O  
ATOM    255  O5'  DT     9      29.249  34.658  30.131  1.00  0.00           O  
ATOM    256  C5'  DT     9      29.536  33.797  29.014  1.00  0.00           C  
ATOM    257  H5'  DT     9      28.743  33.893  28.271  1.00  0.00           H  
ATOM    258 H5''  DT     9      29.597  32.764  29.357  1.00  0.00           H  
ATOM    259  C4'  DT     9      30.844  34.195  28.395  1.00  0.00           C  
ATOM    260  H4'  DT     9      30.725  34.363  27.325  1.00  0.00           H  
ATOM    261  O4'  DT     9      31.205  35.492  28.928  1.00  0.00           O  
ATOM    262  C1'  DT     9      32.589  35.542  29.037  1.00  0.00           C  
ATOM    263  H1'  DT     9      33.060  35.822  28.095  1.00  0.00           H  
ATOM    264  N1   DT     9      32.966  36.663  29.947  1.00  0.00           N  
ATOM    265  C6   DT     9      32.514  36.696  31.248  1.00  0.00           C  
ATOM    266  H6   DT     9      31.915  35.870  31.601  1.00  0.00           H  
ATOM    267  C5   DT     9      32.826  37.682  32.108  1.00  0.00           C  
ATOM    268  C7   DT     9      32.325  37.702  33.509  1.00  0.00           C  
ATOM    269  H71  DT     9      32.669  36.810  34.031  1.00  0.00           H  
ATOM    270  H72  DT     9      32.703  38.590  34.018  1.00  0.00           H  
ATOM    271  H73  DT     9      31.235  37.722  33.505  1.00  0.00           H  
ATOM    272  C4   DT     9      33.665  38.742  31.650  1.00  0.00           C  
ATOM    273  O4   DT     9      33.989  39.674  32.388  1.00  0.00           O  
ATOM    274  N3   DT     9      34.081  38.648  30.343  1.00  0.00           N  
ATOM    275  H3   DT     9      34.734  39.442  29.980  1.00  0.00           H  
ATOM    276  C2   DT     9      33.770  37.651  29.456  1.00  0.00           C  
ATOM    277  O2   DT     9      34.194  37.642  28.311  1.00  0.00           O  
ATOM    278  C3'  DT     9      32.026  33.268  28.715  1.00  0.00           C  
ATOM    279  H3'  DT     9      31.729  32.413  29.322  1.00  0.00           H  
ATOM    280  C2'  DT     9      32.980  34.163  29.523  1.00  0.00           C  
ATOM    281  H2'  DT     9      33.220  33.678  30.468  1.00  0.00           H  
ATOM    282 H2''  DT     9      33.896  34.325  28.955  1.00  0.00           H  
ATOM    283  O3'  DT     9      32.650  32.778  27.504  1.00  0.00           O  
ATOM    284  P    DG    10      31.944  31.613  26.649  1.00  0.00           P  
ATOM    285  OP1  DG    10      31.964  31.981  25.226  1.00  0.00           O  
ATOM    286  OP2  DG    10      30.668  31.331  27.329  1.00  0.00           O  
ATOM    287  O5'  DG    10      32.892  30.324  26.773  1.00  0.00           O  
ATOM    288  C5'  DG    10      33.268  29.855  28.046  1.00  0.00           C  
ATOM    289  H5'  DG    10      32.541  30.226  28.767  1.00  0.00           H  
ATOM    290 H5''  DG    10      34.259  30.235  28.295  1.00  0.00           H  
ATOM    291  C4'  DG    10      33.321  28.336  28.126  1.00  0.00           C  
ATOM    292  H4'  DG    10      34.359  28.006  28.180  1.00  0.00           H  
ATOM    293  O4'  DG    10      32.747  27.931  29.392  1.00  0.00           O  
ATOM    294  C1'  DG    10      31.915  26.807  29.219  1.00  0.00           C  
ATOM    295  H1'  DG    10      32.116  26.064  29.991  1.00  0.00           H  
ATOM    296  N9   DG    10      30.528  27.213  29.478  1.00  0.00           N  
ATOM    297  C8   DG    10      30.037  28.494  29.505  1.00  0.00           C  
ATOM    298  H8   DG    10      30.690  29.333  29.319  1.00  0.00           H  
ATOM    299  N7   DG    10      28.761  28.558  29.768  1.00  0.00           N  
ATOM    300  C5   DG    10      28.382  27.241  29.939  1.00  0.00           C  
ATOM    301  C6   DG    10      27.115  26.697  30.246  1.00  0.00           C  
ATOM    302  O6   DG    10      26.048  27.300  30.443  1.00  0.00           O  
ATOM    303  N1   DG    10      27.155  25.308  30.331  1.00  0.00           N  
ATOM    304  H1   DG    10      26.302  24.827  30.539  1.00  0.00           H  
ATOM    305  C2   DG    10      28.279  24.548  30.150  1.00  0.00           C  
ATOM    306  N2   DG    10      28.116  23.225  30.278  1.00  0.00           N  
ATOM    307  H21  DG    10      27.261  22.737  30.503  1.00  0.00           H  
ATOM    308  H22  DG    10      28.941  22.654  30.155  1.00  0.00           H  
ATOM    309  N3   DG    10      29.482  25.046  29.863  1.00  0.00           N  
ATOM    310  C4   DG    10      29.454  26.394  29.764  1.00  0.00           C  
ATOM    311  C3'  DG    10      32.526  27.592  27.085  1.00  0.00           C  
ATOM    312  H3'  DG    10      31.612  28.088  26.758  1.00  0.00           H  
ATOM    313  C2'  DG    10      32.172  26.306  27.813  1.00  0.00           C  
ATOM    314  H2'  DG    10      31.681  25.622  27.122  1.00  0.00           H  
ATOM    315 H2''  DG    10      33.081  25.844  28.197  1.00  0.00           H  
ATOM    316  O3'  DG    10      33.336  27.329  25.951  1.00  0.00           O  
ATOM    317  P    DG    11      32.649  27.023  24.521  1.00  0.00           P  
ATOM    318  OP1  DG    11      33.772  26.628  23.627  1.00  0.00           O  
ATOM    319  OP2  DG    11      31.787  28.200  24.175  1.00  0.00           O  
ATOM    320  O5'  DG    11      31.710  25.719  24.799  1.00  0.00           O  
ATOM    321  C5'  DG    11      32.307  24.387  24.944  1.00  0.00           C  
ATOM    322  H5'  DG    11      33.148  24.478  25.631  1.00  0.00           H  
ATOM    323 H5''  DG    11      32.651  24.035  23.971  1.00  0.00           H  
ATOM    324  C4'  DG    11      31.309  23.349  25.498  1.00  0.00           C  
ATOM    325  H4'  DG    11      31.879  22.563  25.994  1.00  0.00           H  
ATOM    326  O4'  DG    11      30.521  23.930  26.539  1.00  0.00           O  
ATOM    327  C1'  DG    11      29.269  23.269  26.634  1.00  0.00           C  
ATOM    328  H1'  DG    11      29.152  22.678  27.542  1.00  0.00           H  
ATOM    329  N9   DG    11      28.252  24.314  26.767  1.00  0.00           N  
ATOM    330  C8   DG    11      28.476  25.665  26.667  1.00  0.00           C  
ATOM    331  H8   DG    11      29.465  26.035  26.442  1.00  0.00           H  
ATOM    332  N7   DG    11      27.415  26.390  26.866  1.00  0.00           N  
ATOM    333  C5   DG    11      26.414  25.464  27.132  1.00  0.00           C  
ATOM    334  C6   DG    11      25.039  25.672  27.419  1.00  0.00           C  
ATOM    335  O6   DG    11      24.421  26.746  27.496  1.00  0.00           O  
ATOM    336  N1   DG    11      24.368  24.473  27.628  1.00  0.00           N  
ATOM    337  H1   DG    11      23.391  24.513  27.836  1.00  0.00           H  
ATOM    338  C2   DG    11      24.952  23.227  27.567  1.00  0.00           C  
ATOM    339  N2   DG    11      24.133  22.186  27.804  1.00  0.00           N  
ATOM    340  H21  DG    11      23.149  22.226  28.031  1.00  0.00           H  
ATOM    341  H22  DG    11      24.550  21.267  27.771  1.00  0.00           H  
ATOM    342  N3   DG    11      26.250  23.015  27.292  1.00  0.00           N  
ATOM    343  C4   DG    11      26.917  24.175  27.088  1.00  0.00           C  
ATOM    344  C3'  DG    11      30.291  22.814  24.515  1.00  0.00           C  
ATOM    345  H3'  DG    11      29.929  23.551  23.798  1.00  0.00           H  
ATOM    346  C2'  DG    11      29.132  22.363  25.413  1.00  0.00           C  
ATOM    347  H2'  DG    11      28.305  22.018  24.793  1.00  0.00           H  
ATOM    348 H2''  DG    11      29.467  21.549  26.057  1.00  0.00           H  
ATOM    349  O3'  DG    11      30.851  21.727  23.801  1.00  0.00           O  
ATOM    350  P   DT3    12      30.315  21.400  22.324  1.00  0.00           P  
ATOM    351  OP1 DT3    12      31.309  20.510  21.655  1.00  0.00           O  
ATOM    352  OP2 DT3    12      29.931  22.699  21.700  1.00  0.00           O  
ATOM    353  O5' DT3    12      28.984  20.588  22.630  1.00  0.00           O  
ATOM    354  C5' DT3    12      29.071  19.474  23.437  1.00  0.00           C  
ATOM    355  H5' DT3    12      29.623  19.729  24.342  1.00  0.00           H  
ATOM    356 H5'' DT3    12      29.581  18.674  22.900  1.00  0.00           H  
ATOM    357  C4' DT3    12      27.703  19.031  23.809  1.00  0.00           C  
ATOM    358  H4' DT3    12      27.745  18.289  24.605  1.00  0.00           H  
ATOM    359  O4' DT3    12      26.995  20.153  24.396  1.00  0.00           O  
ATOM    360  C1' DT3    12      25.731  20.272  23.790  1.00  0.00           C  
ATOM    361  H1' DT3    12      24.945  19.773  24.356  1.00  0.00           H  
ATOM    362  N1  DT3    12      25.338  21.688  23.855  1.00  0.00           N  
ATOM    363  C6  DT3    12      26.261  22.642  23.519  1.00  0.00           C  
ATOM    364  H6  DT3    12      27.227  22.306  23.170  1.00  0.00           H  
ATOM    365  C5  DT3    12      26.011  23.952  23.551  1.00  0.00           C  
ATOM    366  C7  DT3    12      27.060  24.950  23.170  1.00  0.00           C  
ATOM    367  H71 DT3    12      27.368  24.778  22.139  1.00  0.00           H  
ATOM    368  H72 DT3    12      26.655  25.957  23.264  1.00  0.00           H  
ATOM    369  H73 DT3    12      27.921  24.842  23.830  1.00  0.00           H  
ATOM    370  C4  DT3    12      24.687  24.386  23.967  1.00  0.00           C  
ATOM    371  O4  DT3    12      24.367  25.575  24.025  1.00  0.00           O  
ATOM    372  N3  DT3    12      23.809  23.371  24.289  1.00  0.00           N  
ATOM    373  H3  DT3    12      22.810  23.671  24.605  1.00  0.00           H  
ATOM    374  C2  DT3    12      24.067  22.024  24.254  1.00  0.00           C  
ATOM    375  O2  DT3    12      23.224  21.201  24.557  1.00  0.00           O  
ATOM    376  C3' DT3    12      26.856  18.570  22.632  1.00  0.00           C  
ATOM    377  H3' DT3    12      27.400  18.327  21.719  1.00  0.00           H  
ATOM    378  C2' DT3    12      25.940  19.767  22.376  1.00  0.00           C  
ATOM    379  H2' DT3    12      26.191  20.219  21.416  1.00  0.00           H  
ATOM    380 H2'' DT3    12      24.903  19.435  22.360  1.00  0.00           H  
ATOM    381  O3' DT3    12      26.126  17.457  23.028  1.00  0.00           O  
ATOM    382 HO3' DT3    12      25.554  17.086  22.352  1.00  0.00           H  
TER     383      DT3    12 
ATOM    383 HO5' DA5    13      41.235  39.575  43.125  1.00  0.00           H  
ATOM    384  O5' DA5    13      41.610  40.255  42.559  1.00  0.00           O  
ATOM    385  C5' DA5    13      42.846  40.856  42.929  1.00  0.00           C  
ATOM    386  H5' DA5    13      43.585  40.054  42.959  1.00  0.00           H  
ATOM    387 H5'' DA5    13      42.741  41.337  43.902  1.00  0.00           H  
ATOM    388  C4' DA5    13      43.285  41.899  41.931  1.00  0.00           C  
ATOM    389  H4' DA5    13      44.184  42.387  42.306  1.00  0.00           H  
ATOM    390  O4' DA5    13      43.709  41.242  40.715  1.00  0.00           O  
ATOM    391  C1' DA5    13      42.872  41.623  39.645  1.00  0.00           C  
ATOM    392  H1' DA5    13      43.352  42.272  38.913  1.00  0.00           H  
ATOM    393  N9  DA5    13      42.564  40.430  38.872  1.00  0.00           N  
ATOM    394  C8  DA5    13      41.693  39.431  39.207  1.00  0.00           C  
ATOM    395  H8  DA5    13      41.105  39.499  40.110  1.00  0.00           H  
ATOM    396  N7  DA5    13      41.623  38.475  38.313  1.00  0.00           N  
ATOM    397  C5  DA5    13      42.521  38.876  37.335  1.00  0.00           C  
ATOM    398  C6  DA5    13      42.917  38.297  36.109  1.00  0.00           C  
ATOM    399  N6  DA5    13      42.439  37.133  35.655  1.00  0.00           N  
ATOM    400  H61 DA5    13      42.759  36.767  34.769  1.00  0.00           H  
ATOM    401  H62 DA5    13      41.759  36.619  36.197  1.00  0.00           H  
ATOM    402  N1  DA5    13      43.825  38.963  35.364  1.00  0.00           N  
ATOM    403  C2  DA5    13      44.303  40.132  35.828  1.00  0.00           C  
ATOM    404  H2  DA5    13      45.027  40.689  35.252  1.00  0.00           H  
ATOM    405  N3  DA5    13      44.010  40.768  36.967  1.00  0.00           N  
ATOM    406  C4  DA5    13      43.105  40.080  37.676  1.00  0.00           C  
ATOM    407  C3' DA5    13      42.214  42.902  41.528  1.00  0.00           C  
ATOM    408  H3' DA5    13      41.416  43.033  42.259  1.00  0.00           H  
ATOM    409  C2' DA5    13      41.643  42.285  40.258  1.00  0.00           C  
ATOM    410  H2' DA5    13      40.602  42.007  40.425  1.00  0.00           H  
ATOM    411 H2'' DA5    13      41.699  43.009  39.445  1.00  0.00           H  
ATOM    412  O3' DA5    13      42.807  44.168  41.272  1.00  0.00           O  
ATOM    413  P    DC    14      41.894  45.492  41.166  1.00  0.00           P  
ATOM    414  OP1  DC    14      42.821  46.646  41.237  1.00  0.00           O  
ATOM    415  OP2  DC    14      40.779  45.403  42.142  1.00  0.00           O  
ATOM    416  O5'  DC    14      41.304  45.419  39.684  1.00  0.00           O  
ATOM    417  C5'  DC    14      41.785  46.316  38.705  1.00  0.00           C  
ATOM    418  H5'  DC    14      42.585  46.933  39.117  1.00  0.00           H  
ATOM    419 H5''  DC    14      40.980  46.980  38.391  1.00  0.00           H  
ATOM    420  C4'  DC    14      42.303  45.580  37.485  1.00  0.00           C  
ATOM    421  H4'  DC    14      43.391  45.639  37.450  1.00  0.00           H  
ATOM    422  O4'  DC    14      42.022  44.170  37.574  1.00  0.00           O  
ATOM    423  C1'  DC    14      42.222  43.639  36.275  1.00  0.00           C  
ATOM    424  H1'  DC    14      43.230  43.238  36.171  1.00  0.00           H  
ATOM    425  N1   DC    14      41.347  42.449  36.072  1.00  0.00           N  
ATOM    426  C6   DC    14      40.522  42.042  37.076  1.00  0.00           C  
ATOM    427  H6   DC    14      40.481  42.592  38.004  1.00  0.00           H  
ATOM    428  C5   DC    14      39.749  40.954  36.928  1.00  0.00           C  
ATOM    429  H5   DC    14      39.094  40.655  37.747  1.00  0.00           H  
ATOM    430  C4   DC    14      39.827  40.238  35.681  1.00  0.00           C  
ATOM    431  N4   DC    14      39.072  39.158  35.472  1.00  0.00           N  
ATOM    432  H41  DC    14      39.160  38.688  34.582  1.00  0.00           H  
ATOM    433  H42  DC    14      38.438  38.834  36.188  1.00  0.00           H  
ATOM    434  N3   DC    14      40.639  40.619  34.698  1.00  0.00           N  
ATOM    435  C2   DC    14      41.417  41.718  34.854  1.00  0.00           C  
ATOM    436  O2   DC    14      42.183  42.091  33.955  1.00  0.00           O  
ATOM    437  C3'  DC    14      41.631  45.960  36.187  1.00  0.00           C  
ATOM    438  H3'  DC    14      40.546  46.045  36.265  1.00  0.00           H  
ATOM    439  C2'  DC    14      41.985  44.783  35.276  1.00  0.00           C  
ATOM    440  H2'  DC    14      41.483  44.901  34.317  1.00  0.00           H  
ATOM    441 H2''  DC    14      43.064  44.756  35.121  1.00  0.00           H  
ATOM    442  O3'  DC    14      42.137  47.176  35.696  1.00  0.00           O  
ATOM    443  P    DG    15      41.163  48.136  34.857  1.00  0.00           P  
ATOM    444  OP1  DG    15      41.030  49.416  35.598  1.00  0.00           O  
ATOM    445  OP2  DG    15      39.965  47.326  34.522  1.00  0.00           O  
ATOM    446  O5'  DG    15      41.972  48.413  33.509  1.00  0.00           O  
ATOM    447  C5'  DG    15      42.851  47.427  33.003  1.00  0.00           C  
ATOM    448  H5'  DG    15      43.011  46.682  33.783  1.00  0.00           H  
ATOM    449 H5''  DG    15      43.793  47.893  32.713  1.00  0.00           H  
ATOM    450  C4'  DG    15      42.237  46.756  31.795  1.00  0.00           C  
ATOM    451  H4'  DG    15      43.020  46.513  31.077  1.00  0.00           H  
ATOM    452  O4'  DG    15      41.696  45.485  32.181  1.00  0.00           O  
ATOM    453  C1'  DG    15      40.628  45.167  31.330  1.00  0.00           C  
ATOM    454  H1'  DG    15      40.972  44.592  30.471  1.00  0.00           H  
ATOM    455  N9   DG    15      39.762  44.234  32.048  1.00  0.00           N  
ATOM    456  C8   DG    15      39.271  44.393  33.318  1.00  0.00           C  
ATOM    457  H8   DG    15      39.512  45.276  33.891  1.00  0.00           H  
ATOM    458  N7   DG    15      38.526  43.404  33.716  1.00  0.00           N  
ATOM    459  C5   DG    15      38.533  42.528  32.650  1.00  0.00           C  
ATOM    460  C6   DG    15      37.905  41.284  32.519  1.00  0.00           C  
ATOM    461  O6   DG    15      37.194  40.701  33.353  1.00  0.00           O  
ATOM    462  N1   DG    15      38.156  40.706  31.275  1.00  0.00           N  
ATOM    463  H1   DG    15      37.758  39.808  31.086  1.00  0.00           H  
ATOM    464  C2   DG    15      38.926  41.276  30.292  1.00  0.00           C  
ATOM    465  N2   DG    15      39.062  40.571  29.167  1.00  0.00           N  
ATOM    466  H21  DG    15      38.669  39.662  28.969  1.00  0.00           H  
ATOM    467  H22  DG    15      39.635  40.982  28.444  1.00  0.00           H  
ATOM    468  N3   DG    15      39.533  42.451  30.408  1.00  0.00           N  
ATOM    469  C4   DG    15      39.293  43.018  31.612  1.00  0.00           C  
ATOM    470  C3'  DG    15      41.084  47.531  31.157  1.00  0.00           C  
ATOM    471  H3'  DG    15      40.742  48.348  31.793  1.00  0.00           H  
ATOM    472  C2'  DG    15      39.951  46.498  30.994  1.00  0.00           C  
ATOM    473  H2'  DG    15      38.993  46.971  31.212  1.00  0.00           H  
ATOM    474 H2''  DG    15      39.946  46.122  29.971  1.00  0.00           H  
ATOM    475  O3'  DG    15      41.533  48.114  29.906  1.00  0.00           O  
ATOM    476  P    DA    16      40.908  47.730  28.466  1.00  0.00           P  
ATOM    477  OP1  DA    16      41.904  48.279  27.513  1.00  0.00           O  
ATOM    478  OP2  DA    16      39.472  48.138  28.417  1.00  0.00           O  
ATOM    479  O5'  DA    16      41.053  46.127  28.322  1.00  0.00           O  
ATOM    480  C5'  DA    16      41.861  45.562  27.275  1.00  0.00           C  
ATOM    481  H5'  DA    16      42.534  44.858  27.764  1.00  0.00           H  
ATOM    482 H5''  DA    16      42.401  46.359  26.763  1.00  0.00           H  
ATOM    483  C4'  DA    16      41.013  44.815  26.244  1.00  0.00           C  
ATOM    484  H4'  DA    16      41.690  44.173  25.681  1.00  0.00           H  
ATOM    485  O4'  DA    16      40.100  43.894  26.908  1.00  0.00           O  
ATOM    486  C1'  DA    16      38.753  44.197  26.544  1.00  0.00           C  
ATOM    487  H1'  DA    16      38.311  43.498  25.833  1.00  0.00           H  
ATOM    488  N9   DA    16      37.908  44.034  27.735  1.00  0.00           N  
ATOM    489  C8   DA    16      37.721  44.948  28.744  1.00  0.00           C  
ATOM    490  H8   DA    16      38.173  45.927  28.669  1.00  0.00           H  
ATOM    491  N7   DA    16      36.925  44.534  29.711  1.00  0.00           N  
ATOM    492  C5   DA    16      36.569  43.267  29.312  1.00  0.00           C  
ATOM    493  C6   DA    16      35.746  42.306  29.914  1.00  0.00           C  
ATOM    494  N6   DA    16      35.114  42.515  31.088  1.00  0.00           N  
ATOM    495  H61  DA    16      34.531  41.792  31.484  1.00  0.00           H  
ATOM    496  H62  DA    16      35.224  43.396  31.570  1.00  0.00           H  
ATOM    497  N1   DA    16      35.595  41.118  29.261  1.00  0.00           N  
ATOM    498  C2   DA    16      36.229  40.939  28.081  1.00  0.00           C  
ATOM    499  H2   DA    16      36.114  40.011  27.540  1.00  0.00           H  
ATOM    500  N3   DA    16      37.034  41.780  27.419  1.00  0.00           N  
ATOM    501  C4   DA    16      37.161  42.932  28.097  1.00  0.00           C  
ATOM    502  C3'  DA    16      40.142  45.685  25.333  1.00  0.00           C  
ATOM    503  H3'  DA    16      40.463  46.724  25.250  1.00  0.00           H  
ATOM    504  C2'  DA    16      38.777  45.627  26.012  1.00  0.00           C  
ATOM    505  H2'  DA    16      38.521  46.612  26.401  1.00  0.00           H  
ATOM    506 H2''  DA    16      38.024  45.316  25.287  1.00  0.00           H  
ATOM    507  O3'  DA    16      40.104  45.112  24.019  1.00  0.00           O  
ATOM    508  P    DC    17      39.114  45.697  22.894  1.00  0.00           P  
ATOM    509  OP1  DC    17      39.710  45.496  21.548  1.00  0.00           O  
ATOM    510  OP2  DC    17      38.674  47.038  23.345  1.00  0.00           O  
ATOM    511  O5'  DC    17      37.887  44.705  22.933  1.00  0.00           O  
ATOM    512  C5'  DC    17      37.960  43.522  22.198  1.00  0.00           C  
ATOM    513  H5'  DC    17      38.694  42.866  22.665  1.00  0.00           H  
ATOM    514 H5''  DC    17      38.251  43.748  21.173  1.00  0.00           H  
ATOM    515  C4'  DC    17      36.622  42.844  22.196  1.00  0.00           C  
ATOM    516  H4'  DC    17      36.741  41.800  21.906  1.00  0.00           H  
ATOM    517  O4'  DC    17      36.112  42.787  23.552  1.00  0.00           O  
ATOM    518  C1'  DC    17      34.816  43.338  23.580  1.00  0.00           C  
ATOM    519  H1'  DC    17      34.053  42.570  23.451  1.00  0.00           H  
ATOM    520  N1   DC    17      34.558  43.861  24.930  1.00  0.00           N  
ATOM    521  C6   DC    17      34.968  45.102  25.286  1.00  0.00           C  
ATOM    522  H6   DC    17      35.471  45.739  24.573  1.00  0.00           H  
ATOM    523  C5   DC    17      34.757  45.559  26.529  1.00  0.00           C  
ATOM    524  H5   DC    17      35.086  46.565  26.792  1.00  0.00           H  
ATOM    525  C4   DC    17      34.096  44.687  27.454  1.00  0.00           C  
ATOM    526  N4   DC    17      33.846  45.079  28.714  1.00  0.00           N  
ATOM    527  H41  DC    17      33.377  44.426  29.325  1.00  0.00           H  
ATOM    528  H42  DC    17      34.124  45.999  29.025  1.00  0.00           H  
ATOM    529  N3   DC    17      33.702  43.469  27.105  1.00  0.00           N  
ATOM    530  C2   DC    17      33.927  43.025  25.848  1.00  0.00           C  
ATOM    531  O2   DC    17      33.578  41.892  25.485  1.00  0.00           O  
ATOM    532  C3'  DC    17      35.551  43.555  21.385  1.00  0.00           C  
ATOM    533  H3'  DC    17      35.903  44.240  20.614  1.00  0.00           H  
ATOM    534  C2'  DC    17      34.774  44.342  22.453  1.00  0.00           C  
ATOM    535  H2'  DC    17      34.975  45.407  22.339  1.00  0.00           H  
ATOM    536 H2''  DC    17      33.706  44.160  22.334  1.00  0.00           H  
ATOM    537  O3'  DC    17      34.763  42.567  20.767  1.00  0.00           O  
ATOM    538  P   DA3    18      33.353  42.929  20.096  1.00  0.00           P  
ATOM    539  OP1 DA3    18      33.093  41.816  19.145  1.00  0.00           O  
ATOM    540  OP2 DA3    18      33.396  44.350  19.660  1.00  0.00           O  
ATOM    541  O5' DA3    18      32.318  42.789  21.306  1.00  0.00           O  
ATOM    542  C5' DA3    18      32.413  41.659  22.137  1.00  0.00           C  
ATOM    543  H5' DA3    18      32.466  41.973  23.179  1.00  0.00           H  
ATOM    544 H5'' DA3    18      33.321  41.105  21.897  1.00  0.00           H  
ATOM    545  C4' DA3    18      31.241  40.744  21.958  1.00  0.00           C  
ATOM    546  H4' DA3    18      31.571  39.720  21.785  1.00  0.00           H  
ATOM    547  O4' DA3    18      30.520  40.684  23.193  1.00  0.00           O  
ATOM    548  C1' DA3    18      29.590  41.730  23.213  1.00  0.00           C  
ATOM    549  H1' DA3    18      28.662  41.409  23.685  1.00  0.00           H  
ATOM    550  N9  DA3    18      30.067  42.768  24.104  1.00  0.00           N  
ATOM    551  C8  DA3    18      30.795  43.873  23.775  1.00  0.00           C  
ATOM    552  H8  DA3    18      31.061  44.064  22.745  1.00  0.00           H  
ATOM    553  N7  DA3    18      31.054  44.655  24.794  1.00  0.00           N  
ATOM    554  C5  DA3    18      30.442  44.020  25.857  1.00  0.00           C  
ATOM    555  C6  DA3    18      30.345  44.339  27.221  1.00  0.00           C  
ATOM    556  N6  DA3    18      30.885  45.425  27.755  1.00  0.00           N  
ATOM    557  H61 DA3    18      30.785  45.605  28.744  1.00  0.00           H  
ATOM    558  H62 DA3    18      31.397  46.073  27.173  1.00  0.00           H  
ATOM    559  N1  DA3    18      29.668  43.489  28.017  1.00  0.00           N  
ATOM    560  C2  DA3    18      29.121  42.393  27.471  1.00  0.00           C  
ATOM    561  H2  DA3    18      28.569  41.697  28.085  1.00  0.00           H  
ATOM    562  N3  DA3    18      29.146  41.987  26.200  1.00  0.00           N  
ATOM    563  C4  DA3    18      29.831  42.854  25.443  1.00  0.00           C  
ATOM    564  C3' DA3    18      30.216  41.212  20.958  1.00  0.00           C  
ATOM    565  H3' DA3    18      30.599  41.698  20.061  1.00  0.00           H  
ATOM    566  C2' DA3    18      29.398  42.217  21.774  1.00  0.00           C  
ATOM    567  H2' DA3    18      29.439  43.194  21.292  1.00  0.00           H  
ATOM    568 H2'' DA3    18      28.362  41.883  21.830  1.00  0.00           H  
ATOM    569  O3' DA3    18      29.438  40.095  20.564  1.00  0.00           O  
ATOM    570 HO3' DA3    18      28.749  40.287  19.923  1.00  0.00           H  
TER     571      DA3    18 
ATOM    571 HO5' DT5    19      23.390  30.837  41.535  1.00  0.00           H  
ATOM    572  O5' DT5    19      24.344  30.865  41.432  1.00  0.00           O  
ATOM    573  C5' DT5    19      25.126  31.608  42.378  1.00  0.00           C  
ATOM    574  H5' DT5    19      24.961  31.176  43.366  1.00  0.00           H  
ATOM    575 H5'' DT5    19      24.820  32.654  42.361  1.00  0.00           H  
ATOM    576  C4' DT5    19      26.603  31.522  42.036  1.00  0.00           C  
ATOM    577  H4' DT5    19      27.184  32.010  42.818  1.00  0.00           H  
ATOM    578  O4' DT5    19      27.027  30.137  42.079  1.00  0.00           O  
ATOM    579  C1' DT5    19      27.676  29.825  40.873  1.00  0.00           C  
ATOM    580  H1' DT5    19      28.759  29.888  40.978  1.00  0.00           H  
ATOM    581  N1  DT5    19      27.456  28.413  40.590  1.00  0.00           N  
ATOM    582  C6  DT5    19      26.173  27.917  40.616  1.00  0.00           C  
ATOM    583  H6  DT5    19      25.368  28.615  40.796  1.00  0.00           H  
ATOM    584  C5  DT5    19      25.871  26.637  40.366  1.00  0.00           C  
ATOM    585  C7  DT5    19      24.457  26.145  40.403  1.00  0.00           C  
ATOM    586  H71 DT5    19      23.863  26.687  39.667  1.00  0.00           H  
ATOM    587  H72 DT5    19      24.436  25.080  40.172  1.00  0.00           H  
ATOM    588  H73 DT5    19      24.040  26.309  41.397  1.00  0.00           H  
ATOM    589  C4  DT5    19      26.961  25.728  40.039  1.00  0.00           C  
ATOM    590  O4  DT5    19      26.779  24.524  39.778  1.00  0.00           O  
ATOM    591  N3  DT5    19      28.227  26.306  40.026  1.00  0.00           N  
ATOM    592  H3  DT5    19      29.059  25.642  39.793  1.00  0.00           H  
ATOM    593  C2  DT5    19      28.535  27.617  40.282  1.00  0.00           C  
ATOM    594  O2  DT5    19      29.684  28.035  40.245  1.00  0.00           O  
ATOM    595  C3' DT5    19      26.972  32.025  40.631  1.00  0.00           C  
ATOM    596  H3' DT5    19      26.234  32.687  40.176  1.00  0.00           H  
ATOM    597  C2' DT5    19      27.050  30.736  39.839  1.00  0.00           C  
ATOM    598  H2' DT5    19      26.227  30.697  39.126  1.00  0.00           H  
ATOM    599 H2'' DT5    19      27.998  30.696  39.301  1.00  0.00           H  
ATOM    600  O3' DT5    19      28.244  32.692  40.653  1.00  0.00           O  
ATOM    601  P    DC    20      28.240  33.910  39.601  1.00  0.00           P  
ATOM    602  OP1  DC    20      28.254  35.271  40.195  1.00  0.00           O  
ATOM    603  OP2  DC    20      27.324  33.604  38.467  1.00  0.00           O  
ATOM    604  O5'  DC    20      29.735  33.533  39.179  1.00  0.00           O  
ATOM    605  C5'  DC    20      30.227  32.271  39.497  1.00  0.00           C  
ATOM    606  H5'  DC    20      29.444  31.540  39.291  1.00  0.00           H  
ATOM    607 H5''  DC    20      30.503  32.243  40.552  1.00  0.00           H  
ATOM    608  C4'  DC    20      31.440  31.942  38.671  1.00  0.00           C  
ATOM    609  H4'  DC    20      32.335  32.075  39.279  1.00  0.00           H  
ATOM    610  O4'  DC    20      31.423  30.525  38.353  1.00  0.00           O  
ATOM    611  C1'  DC    20      31.176  30.338  36.977  1.00  0.00           C  
ATOM    612  H1'  DC    20      32.047  29.902  36.487  1.00  0.00           H  
ATOM    613  N1   DC    20      30.128  29.272  36.852  1.00  0.00           N  
ATOM    614  C6   DC    20      28.817  29.589  37.039  1.00  0.00           C  
ATOM    615  H6   DC    20      28.530  30.604  37.267  1.00  0.00           H  
ATOM    616  C5   DC    20      27.871  28.655  36.943  1.00  0.00           C  
ATOM    617  H5   DC    20      26.827  28.940  37.077  1.00  0.00           H  
ATOM    618  C4   DC    20      28.284  27.319  36.650  1.00  0.00           C  
ATOM    619  N4   DC    20      27.380  26.343  36.536  1.00  0.00           N  
ATOM    620  H41  DC    20      27.716  25.413  36.329  1.00  0.00           H  
ATOM    621  H42  DC    20      26.398  26.543  36.657  1.00  0.00           H  
ATOM    622  N3   DC    20      29.562  26.999  36.467  1.00  0.00           N  
ATOM    623  C2   DC    20      30.512  27.952  36.563  1.00  0.00           C  
ATOM    624  O2   DC    20      31.714  27.691  36.399  1.00  0.00           O  
ATOM    625  C3'  DC    20      31.532  32.654  37.337  1.00  0.00           C  
ATOM    626  H3'  DC    20      31.085  33.647  37.287  1.00  0.00           H  
ATOM    627  C2'  DC    20      30.764  31.703  36.423  1.00  0.00           C  
ATOM    628  H2'  DC    20      29.823  32.166  36.125  1.00  0.00           H  
ATOM    629 H2''  DC    20      31.360  31.491  35.536  1.00  0.00           H  
ATOM    630  O3'  DC    20      32.905  32.755  36.961  1.00  0.00           O  
ATOM    631  P    DA    21      33.337  33.570  35.647  1.00  0.00           P  
ATOM    632  OP1  DA    21      34.686  34.112  35.903  1.00  0.00           O  
ATOM    633  OP2  DA    21      32.214  34.459  35.228  1.00  0.00           O  
ATOM    634  O5'  DA    21      33.515  32.441  34.555  1.00  0.00           O  
ATOM    635  C5'  DA    21      34.777  31.874  34.338  1.00  0.00           C  
ATOM    636  H5'  DA    21      35.201  31.379  35.212  1.00  0.00           H  
ATOM    637 H5''  DA    21      35.484  32.655  34.056  1.00  0.00           H  
ATOM    638  C4'  DA    21      34.623  30.884  33.243  1.00  0.00           C  
ATOM    639  H4'  DA    21      35.458  30.195  33.115  1.00  0.00           H  
ATOM    640  O4'  DA    21      33.509  30.041  33.596  1.00  0.00           O  
ATOM    641  C1'  DA    21      32.849  29.598  32.436  1.00  0.00           C  
ATOM    642  H1'  DA    21      33.074  28.565  32.172  1.00  0.00           H  
ATOM    643  N9   DA    21      31.425  29.562  32.710  1.00  0.00           N  
ATOM    644  C8   DA    21      30.593  30.630  32.944  1.00  0.00           C  
ATOM    645  H8   DA    21      30.974  31.639  32.880  1.00  0.00           H  
ATOM    646  N7   DA    21      29.335  30.287  33.178  1.00  0.00           N  
ATOM    647  C5   DA    21      29.364  28.907  33.088  1.00  0.00           C  
ATOM    648  C6   DA    21      28.368  27.948  33.225  1.00  0.00           C  
ATOM    649  N6   DA    21      27.091  28.251  33.487  1.00  0.00           N  
ATOM    650  H61  DA    21      26.406  27.514  33.577  1.00  0.00           H  
ATOM    651  H62  DA    21      26.812  29.216  33.595  1.00  0.00           H  
ATOM    652  N1   DA    21      28.730  26.660  33.080  1.00  0.00           N  
ATOM    653  C2   DA    21      30.002  26.368  32.810  1.00  0.00           C  
ATOM    654  H2   DA    21      30.314  25.340  32.699  1.00  0.00           H  
ATOM    655  N3   DA    21      31.023  27.191  32.642  1.00  0.00           N  
ATOM    656  C4   DA    21      30.638  28.448  32.800  1.00  0.00           C  
ATOM    657  C3'  DA    21      34.196  31.539  31.956  1.00  0.00           C  
ATOM    658  H3'  DA    21      33.685  32.479  32.164  1.00  0.00           H  
ATOM    659  C2'  DA    21      33.212  30.552  31.314  1.00  0.00           C  
ATOM    660  H2'  DA    21      32.695  31.039  30.487  1.00  0.00           H  
ATOM    661 H2''  DA    21      33.758  29.684  30.942  1.00  0.00           H  
ATOM    662  O3'  DA    21      35.340  31.835  31.115  1.00  0.00           O  
ATOM    663  P    DC    22      36.412  30.709  30.675  1.00  0.00           P  
ATOM    664  OP1  DC    22      37.371  30.614  31.805  1.00  0.00           O  
ATOM    665  OP2  DC    22      35.725  29.503  30.156  1.00  0.00           O  
ATOM    666  O5'  DC    22      37.130  31.383  29.393  1.00  0.00           O  
ATOM    667  C5'  DC    22      36.346  31.676  28.212  1.00  0.00           C  
ATOM    668  H5'  DC    22      35.296  31.594  28.493  1.00  0.00           H  
ATOM    669 H5''  DC    22      36.586  30.959  27.428  1.00  0.00           H  
ATOM    670  C4'  DC    22      36.609  33.081  27.657  1.00  0.00           C  
ATOM    671  H4'  DC    22      36.091  33.168  26.703  1.00  0.00           H  
ATOM    672  O4'  DC    22      36.003  34.077  28.488  1.00  0.00           O  
ATOM    673  C1'  DC    22      36.633  35.310  28.233  1.00  0.00           C  
ATOM    674  H1'  DC    22      36.003  35.969  27.635  1.00  0.00           H  
ATOM    675  N1   DC    22      36.731  36.000  29.520  1.00  0.00           N  
ATOM    676  C6   DC    22      36.063  35.487  30.571  1.00  0.00           C  
ATOM    677  H6   DC    22      35.497  34.575  30.455  1.00  0.00           H  
ATOM    678  C5   DC    22      36.088  36.083  31.755  1.00  0.00           C  
ATOM    679  H5   DC    22      35.534  35.636  32.581  1.00  0.00           H  
ATOM    680  C4   DC    22      36.840  37.267  31.884  1.00  0.00           C  
ATOM    681  N4   DC    22      36.907  37.892  33.064  1.00  0.00           N  
ATOM    682  H41  DC    22      37.456  38.739  33.117  1.00  0.00           H  
ATOM    683  H42  DC    22      36.420  37.520  33.867  1.00  0.00           H  
ATOM    684  N3   DC    22      37.499  37.793  30.862  1.00  0.00           N  
ATOM    685  C2   DC    22      37.467  37.185  29.650  1.00  0.00           C  
ATOM    686  O2   DC    22      38.065  37.656  28.673  1.00  0.00           O  
ATOM    687  C3'  DC    22      38.054  33.493  27.584  1.00  0.00           C  
ATOM    688  H3'  DC    22      38.674  33.167  28.419  1.00  0.00           H  
ATOM    689  C2'  DC    22      37.979  35.011  27.573  1.00  0.00           C  
ATOM    690  H2'  DC    22      38.983  35.426  27.670  1.00  0.00           H  
ATOM    691 H2''  DC    22      37.538  35.347  26.634  1.00  0.00           H  
ATOM    692  O3'  DC    22      38.598  33.032  26.409  1.00  0.00           O  
ATOM    693  P    DG    23      40.136  32.580  26.385  1.00  0.00           P  
ATOM    694  OP1  DG    23      40.450  32.229  24.977  1.00  0.00           O  
ATOM    695  OP2  DG    23      40.360  31.634  27.515  1.00  0.00           O  
ATOM    696  O5'  DG    23      40.949  33.917  26.679  1.00  0.00           O  
ATOM    697  C5'  DG    23      41.686  34.515  25.633  1.00  0.00           C  
ATOM    698  H5'  DG    23      41.136  34.563  24.693  1.00  0.00           H  
ATOM    699 H5''  DG    23      42.583  33.928  25.439  1.00  0.00           H  
ATOM    700  C4'  DG    23      42.061  35.895  26.053  1.00  0.00           C  
ATOM    701  H4'  DG    23      41.904  36.638  25.272  1.00  0.00           H  
ATOM    702  O4'  DG    23      41.159  36.272  27.089  1.00  0.00           O  
ATOM    703  C1'  DG    23      41.760  37.253  27.884  1.00  0.00           C  
ATOM    704  H1'  DG    23      41.368  38.250  27.684  1.00  0.00           H  
ATOM    705  N9   DG    23      41.375  37.004  29.244  1.00  0.00           N  
ATOM    706  C8   DG    23      40.799  35.863  29.741  1.00  0.00           C  
ATOM    707  H8   DG    23      40.611  35.010  29.107  1.00  0.00           H  
ATOM    708  N7   DG    23      40.525  35.948  31.014  1.00  0.00           N  
ATOM    709  C5   DG    23      40.938  37.229  31.363  1.00  0.00           C  
ATOM    710  C6   DG    23      40.887  37.882  32.596  1.00  0.00           C  
ATOM    711  O6   DG    23      40.456  37.446  33.669  1.00  0.00           O  
ATOM    712  N1   DG    23      41.409  39.176  32.518  1.00  0.00           N  
ATOM    713  H1   DG    23      41.415  39.733  33.349  1.00  0.00           H  
ATOM    714  C2   DG    23      41.913  39.745  31.370  1.00  0.00           C  
ATOM    715  N2   DG    23      42.371  41.000  31.478  1.00  0.00           N  
ATOM    716  H21  DG    23      42.376  41.576  32.308  1.00  0.00           H  
ATOM    717  H22  DG    23      42.732  41.422  30.635  1.00  0.00           H  
ATOM    718  N3   DG    23      41.955  39.134  30.203  1.00  0.00           N  
ATOM    719  C4   DG    23      41.458  37.882  30.276  1.00  0.00           C  
ATOM    720  C3'  DG    23      43.413  35.997  26.714  1.00  0.00           C  
ATOM    721  H3'  DG    23      43.694  35.118  27.293  1.00  0.00           H  
ATOM    722  C2'  DG    23      43.252  37.195  27.651  1.00  0.00           C  
ATOM    723  H2'  DG    23      44.139  37.289  28.276  1.00  0.00           H  
ATOM    724 H2''  DG    23      43.125  38.103  27.063  1.00  0.00           H  
ATOM    725  O3'  DG    23      44.411  36.240  25.742  1.00  0.00           O  
ATOM    726  P   DT3    24      45.964  36.109  26.143  1.00  0.00           P  
ATOM    727  OP1 DT3    24      46.722  36.279  24.883  1.00  0.00           O  
ATOM    728  OP2 DT3    24      46.122  34.858  26.926  1.00  0.00           O  
ATOM    729  O5' DT3    24      46.234  37.356  27.139  1.00  0.00           O  
ATOM    730  C5' DT3    24      46.072  38.705  26.679  1.00  0.00           C  
ATOM    731  H5' DT3    24      45.035  38.834  26.366  1.00  0.00           H  
ATOM    732 H5'' DT3    24      46.750  38.889  25.845  1.00  0.00           H  
ATOM    733  C4' DT3    24      46.384  39.691  27.792  1.00  0.00           C  
ATOM    734  H4' DT3    24      46.161  40.702  27.452  1.00  0.00           H  
ATOM    735  O4' DT3    24      45.473  39.471  28.897  1.00  0.00           O  
ATOM    736  C1' DT3    24      46.220  39.321  30.077  1.00  0.00           C  
ATOM    737  H1' DT3    24      46.264  40.254  30.640  1.00  0.00           H  
ATOM    738  N1  DT3    24      45.488  38.434  30.971  1.00  0.00           N  
ATOM    739  C6  DT3    24      45.046  37.220  30.496  1.00  0.00           C  
ATOM    740  H6  DT3    24      45.309  36.951  29.483  1.00  0.00           H  
ATOM    741  C5  DT3    24      44.369  36.339  31.240  1.00  0.00           C  
ATOM    742  C7  DT3    24      43.911  35.028  30.678  1.00  0.00           C  
ATOM    743  H71 DT3    24      44.775  34.455  30.340  1.00  0.00           H  
ATOM    744  H72 DT3    24      43.382  34.467  31.448  1.00  0.00           H  
ATOM    745  H73 DT3    24      43.242  35.207  29.836  1.00  0.00           H  
ATOM    746  C4  DT3    24      44.099  36.682  32.630  1.00  0.00           C  
ATOM    747  O4  DT3    24      43.490  35.921  33.406  1.00  0.00           O  
ATOM    748  N3  DT3    24      44.584  37.921  33.037  1.00  0.00           N  
ATOM    749  H3  DT3    24      44.387  38.201  34.071  1.00  0.00           H  
ATOM    750  C2  DT3    24      45.276  38.824  32.273  1.00  0.00           C  
ATOM    751  O2  DT3    24      45.666  39.893  32.721  1.00  0.00           O  
ATOM    752  C3' DT3    24      47.795  39.569  28.387  1.00  0.00           C  
ATOM    753  H3' DT3    24      48.515  39.057  27.749  1.00  0.00           H  
ATOM    754  C2' DT3    24      47.548  38.743  29.634  1.00  0.00           C  
ATOM    755  H2' DT3    24      47.997  37.757  29.512  1.00  0.00           H  
ATOM    756 H2'' DT3    24      47.996  39.241  30.494  1.00  0.00           H  
ATOM    757  O3' DT3    24      48.312  40.866  28.725  1.00  0.00           O  
ATOM    758 HO3' DT3    24      49.195  40.864  29.103  1.00  0.00           H  
TER     759      DT3    24 
ATOM    759  K+   K+    25      58.305  30.881  11.472  1.00  0.00           K  
TER     760       K+    25 
ATOM    760  K+   K+    26      40.494   1.674  34.230  1.00  0.00           K  
TER     761       K+    26 
ATOM    761  K+   K+    27      52.400  30.199  41.603  1.00  0.00           K  
TER     762       K+    27 
ATOM    762  K+   K+    28      19.115  47.691  26.350  1.00  0.00           K  
TER     763       K+    28 
ATOM    763  K+   K+    29      34.982  47.327  43.289  1.00  0.00           K  
TER     764       K+    29 
ATOM    764  K+   K+    30      19.505  19.999  45.813  1.00  0.00           K  
TER     765       K+    30 
ATOM    765  K+   K+    31      14.507  53.281  18.970  1.00  0.00           K  
TER     766       K+    31 
ATOM    766  K+   K+    32      24.307  49.826   1.314  1.00  0.00           K  
TER     767       K+    32 
ATOM    767  K+   K+    33      17.352  23.721  45.736  1.00  0.00           K  
TER     768       K+    33 
ATOM    768  K+   K+    34      22.955  42.020   2.874  1.00  0.00           K  
TER     769       K+    34 
ATOM    769  K+   K+    35      42.051  64.253  30.007  1.00  0.00           K  
TER     770       K+    35 
ATOM    770  K+   K+    36      51.092  61.275  44.246  1.00  0.00           K  
TER     771       K+    36 
ATOM    771  K+   K+    37      10.529   4.233  24.546  1.00  0.00           K  
TER     772       K+    37 
ATOM    772  K+   K+    38      46.243  25.603  20.186  1.00  0.00           K  
TER     773       K+    38 
ATOM    773  K+   K+    39      49.387   9.813  40.594  1.00  0.00           K  
TER     774       K+    39 
ATOM    774  K+   K+    40      31.319  31.336  -3.465  1.00  0.00           K  
TER     775       K+    40 
ATOM    775  K+   K+    41      33.479  26.818  55.437  1.00  0.00           K  
TER     776       K+    41 
ATOM    776  K+   K+    42      28.302   8.321  42.355  1.00  0.00           K  
TER     777       K+    42 
ATOM    777  K+   K+    43      15.612  48.810  20.205  1.00  0.00           K  
TER     778       K+    43 
ATOM    778  K+   K+    44      24.439  26.498   1.556  1.00  0.00           K  
TER     779       K+    44 
ATOM    779  O   WAT    45      28.106  32.061  62.857  1.00  0.00           O  
ATOM    780  H1  WAT    45      27.772  32.739  62.421  1.00  0.00           H  
ATOM    781  H2  WAT    45      28.619  31.672  62.268  1.00  0.00           H  
TER     783      WAT    45 
ATOM    783  O   WAT    46      27.647  34.013  68.798  1.00  0.00           O  
ATOM    784  H1  WAT    46      28.031  34.581  68.258  1.00  0.00           H  
ATOM    785  H2  WAT    46      27.583  33.288  68.318  1.00  0.00           H  
TER     787      WAT    46 
ATOM    787  O   WAT    47      32.892  25.590  65.181  1.00  0.00           O  
ATOM    788  H1  WAT    47      32.775  26.341  65.610  1.00  0.00           H  
ATOM    789  H2  WAT    47      33.687  25.333  65.431  1.00  0.00           H  
TER     791      WAT    47 
ATOM    791  O   WAT    48      30.614  26.321  63.492  1.00  0.00           O  
ATOM    792  H1  WAT    48      30.530  27.177  63.637  1.00  0.00           H  
ATOM    793  H2  WAT    48      31.103  26.045  64.161  1.00  0.00           H  
TER     795      WAT    48 
ATOM    795  O   WAT    49      37.001  28.514  70.365  1.00  0.00           O  
ATOM    796  H1  WAT    49      36.171  28.725  70.529  1.00  0.00           H  
ATOM    797  H2  WAT    49      36.952  27.688  70.090  1.00  0.00           H  
TER     799      WAT    49 
ATOM    799  O   WAT    50      23.436  26.836  63.793  1.00  0.00           O  
ATOM    800  H1  WAT    50      22.852  27.341  64.199  1.00  0.00           H  
ATOM    801  H2  WAT    50      23.033  26.610  63.053  1.00  0.00           H  
TER     803      WAT    50 
ATOM    803  O   WAT    51      27.894  23.082  62.270  1.00  0.00           O  
ATOM    804  H1  WAT    51      28.134  23.290  61.457  1.00  0.00           H  
ATOM    805  H2  WAT    51      28.216  22.278  62.379  1.00  0.00           H  
TER     807      WAT    51 
ATOM    807  O   WAT    52      28.280  29.199  61.702  1.00  0.00           O  
ATOM    808  H1  WAT    52      28.695  28.868  61.010  1.00  0.00           H  
ATOM    809  H2  WAT    52      27.449  28.966  61.574  1.00  0.00           H  
TER     811      WAT    52 
ATOM    811  O   WAT    53      35.507  25.759  66.972  1.00  0.00           O  
ATOM    812  H1  WAT    53      35.838  26.292  66.366  1.00  0.00           H  
ATOM    813  H2  WAT    53      36.081  25.813  67.628  1.00  0.00           H  
TER     815      WAT    53 
ATOM    815  O   WAT    54      30.973  25.450  60.888  1.00  0.00           O  
ATOM    816  H1  WAT    54      30.891  25.520  61.754  1.00  0.00           H  
ATOM    817  H2  WAT    54      31.611  26.013  60.696  1.00  0.00           H  
TER     819      WAT    54 
ATOM    819  O   WAT    55      28.077  25.472  63.899  1.00  0.00           O  
ATOM    820  H1  WAT    55      28.891  25.764  63.787  1.00  0.00           H  
ATOM    821  H2  WAT    55      28.013  24.818  63.325  1.00  0.00           H  
TER     823      WAT    55 
ATOM    823  O   WAT    56      24.870  32.385  65.437  1.00  0.00           O  
ATOM    824  H1  WAT    56      25.160  31.994  64.713  1.00  0.00           H  
ATOM    825  H2  WAT    56      25.601  32.567  65.877  1.00  0.00           H  
TER     827      WAT    56 
ATOM    827  O   WAT    57      24.978  35.735  67.286  1.00  0.00           O  
ATOM    828  H1  WAT    57      25.630  35.202  67.515  1.00  0.00           H  
ATOM    829  H2  WAT    57      24.280  35.382  67.673  1.00  0.00           H  
TER     831      WAT    57 
ATOM    831  O   WAT    58      32.972  28.055  66.629  1.00  0.00           O  
ATOM    832  H1  WAT    58      33.538  28.714  66.545  1.00  0.00           H  
ATOM    833  H2  WAT    58      32.325  28.400  67.101  1.00  0.00           H  
TER     835      WAT    58 
ATOM    835  O   WAT    59      29.442  30.999  66.053  1.00  0.00           O  
ATOM    836  H1  WAT    59      29.201  30.266  65.645  1.00  0.00           H  
ATOM    837  H2  WAT    59      29.623  31.548  65.399  1.00  0.00           H  
TER     839      WAT    59 
ATOM    839  O   WAT    60      34.168  28.106  63.422  1.00  0.00           O  
ATOM    840  H1  WAT    60      33.789  27.320  63.415  1.00  0.00           H  
ATOM    841  H2  WAT    60      33.505  28.654  63.279  1.00  0.00           H  
TER     843      WAT    60 
ATOM    843  O   WAT    61      26.993  31.657  67.261  1.00  0.00           O  
ATOM    844  H1  WAT    61      27.758  31.388  66.939  1.00  0.00           H  
ATOM    845  H2  WAT    61      26.891  31.172  67.978  1.00  0.00           H  
TER     847      WAT    61 
ATOM    847  O   WAT    62      29.515  28.688  59.241  1.00  0.00           O  
ATOM    848  H1  WAT    62      30.282  28.748  58.831  1.00  0.00           H  
ATOM    849  H2  WAT    62      29.068  28.116  58.756  1.00  0.00           H  
TER     851      WAT    62 
ATOM    851  O   WAT    63      32.414  30.350  63.757  1.00  0.00           O  
ATOM    852  H1  WAT    63      32.496  31.157  63.433  1.00  0.00           H  
ATOM    853  H2  WAT    63      32.899  30.370  64.481  1.00  0.00           H  
TER     855      WAT    63 
ATOM    855  O   WAT    64      26.219  30.292  64.010  1.00  0.00           O  
ATOM    856  H1  WAT    64      26.288  29.433  64.149  1.00  0.00           H  
ATOM    857  H2  WAT    64      26.997  30.509  63.682  1.00  0.00           H  
TER     859      WAT    64 
ATOM    859  O   WAT    65      30.609  32.715  68.224  1.00  0.00           O  
ATOM    860  H1  WAT    65      30.217  32.412  67.506  1.00  0.00           H  
ATOM    861  H2  WAT    65      30.765  33.552  68.034  1.00  0.00           H  
TER     863      WAT    65 
ATOM    863  O   WAT    66      25.562  24.960  60.704  1.00  0.00           O  
ATOM    864  H1  WAT    66      25.851  25.737  60.979  1.00  0.00           H  
ATOM    865  H2  WAT    66      25.649  24.449  61.406  1.00  0.00           H  
TER     867      WAT    66 
ATOM    867  O   WAT    67      29.909  28.924  64.091  1.00  0.00           O  
ATOM    868  H1  WAT    67      30.632  29.390  63.947  1.00  0.00           H  
ATOM    869  H2  WAT    67      29.469  28.991  63.340  1.00  0.00           H  
TER     871      WAT    67 
ATOM    871  O   WAT    68      30.169  32.986  64.250  1.00  0.00           O  
ATOM    872  H1  WAT    68      29.452  32.812  63.785  1.00  0.00           H  
ATOM    873  H2  WAT    68      30.820  32.751  63.718  1.00  0.00           H  
TER     875      WAT    68 
ATOM    875  O   WAT    69      36.551  27.956  64.816  1.00  0.00           O  
ATOM    876  H1  WAT    69      36.935  28.706  65.046  1.00  0.00           H  
ATOM    877  H2  WAT    69      35.756  28.203  64.557  1.00  0.00           H  
TER     879      WAT    69 
ATOM    879  O   WAT    70      26.161  27.466  63.783  1.00  0.00           O  
ATOM    880  H1  WAT    70      25.352  27.143  63.736  1.00  0.00           H  
ATOM    881  H2  WAT    70      26.669  26.759  63.716  1.00  0.00           H  
TER     883      WAT    70 
ATOM    883  O   WAT    71      38.867  38.601  62.270  1.00  0.00           O  
ATOM    884  H1  WAT    71      39.107  38.809  61.457  1.00  0.00           H  
ATOM    885  H2  WAT    71      39.189  37.797  62.379  1.00  0.00           H  
TER     887      WAT    71 
ATOM    887  O   WAT    72      34.176  30.530  66.116  1.00  0.00           O  
ATOM    888  H1  WAT    72      34.931  30.898  65.877  1.00  0.00           H  
ATOM    889  H2  WAT    72      33.999  30.904  66.884  1.00  0.00           H  
TER     891      WAT    72 
ATOM    891  O   WAT    73      32.532  32.937  62.814  1.00  0.00           O  
ATOM    892  H1  WAT    73      32.350  33.154  61.988  1.00  0.00           H  
ATOM    893  H2  WAT    73      33.395  33.051  62.869  1.00  0.00           H  
TER     895      WAT    73 
ATOM    895  O   WAT    74      38.212  29.940  65.848  1.00  0.00           O  
ATOM    896  H1  WAT    74      38.941  29.761  65.402  1.00  0.00           H  
ATOM    897  H2  WAT    74      38.301  30.782  66.059  1.00  0.00           H  
TER     899      WAT    74 
ATOM    899  O   WAT    75      32.078  36.215  61.326  1.00  0.00           O  
ATOM    900  H1  WAT    75      31.364  35.928  61.738  1.00  0.00           H  
ATOM    901  H2  WAT    75      32.563  36.554  61.966  1.00  0.00           H  
TER     903      WAT    75 
ATOM    903  O   WAT    76      24.025  37.933  68.856  1.00  0.00           O  
ATOM    904  H1  WAT    76      24.111  37.556  69.638  1.00  0.00           H  
ATOM    905  H2  WAT    76      24.652  37.559  68.378  1.00  0.00           H  
TER     907      WAT    76 
ATOM    907  O   WAT    77      35.561  39.683  63.364  1.00  0.00           O  
ATOM    908  H1  WAT    77      35.946  39.464  64.115  1.00  0.00           H  
ATOM    909  H2  WAT    77      35.312  40.509  63.494  1.00  0.00           H  
TER     911      WAT    77 
ATOM    911  O   WAT    78      33.281  31.353  68.695  1.00  0.00           O  
ATOM    912  H1  WAT    78      32.414  31.425  68.760  1.00  0.00           H  
ATOM    913  H2  WAT    78      33.569  32.155  68.883  1.00  0.00           H  
TER     915      WAT    78 
ATOM    915  O   WAT    79      31.208  34.829  66.136  1.00  0.00           O  
ATOM    916  H1  WAT    79      30.921  34.459  65.399  1.00  0.00           H  
ATOM    917  H2  WAT    79      31.895  35.298  65.875  1.00  0.00           H  
TER     919      WAT    79 
ATOM    919  O   WAT    80      28.781  35.607  66.985  1.00  0.00           O  
ATOM    920  H1  WAT    80      28.883  36.409  67.313  1.00  0.00           H  
ATOM    921  H2  WAT    80      29.577  35.405  66.687  1.00  0.00           H  
TER     923      WAT    80 
ATOM    923  O   WAT    81      40.488  44.207  59.241  1.00  0.00           O  
ATOM    924  H1  WAT    81      41.255  44.267  58.831  1.00  0.00           H  
ATOM    925  H2  WAT    81      40.041  43.635  58.756  1.00  0.00           H  
TER     927      WAT    81 
ATOM    927  O   WAT    82      36.535  40.479  60.704  1.00  0.00           O  
ATOM    928  H1  WAT    82      36.825  41.255  60.979  1.00  0.00           H  
ATOM    929  H2  WAT    82      36.622  39.968  61.406  1.00  0.00           H  
TER     931      WAT    82 
ATOM    931  O   WAT    83      35.570  35.030  66.618  1.00  0.00           O  
ATOM    932  H1  WAT    83      35.846  34.312  66.206  1.00  0.00           H  
ATOM    933  H2  WAT    83      36.170  35.629  66.411  1.00  0.00           H  
TER     935      WAT    83 
ATOM    935  O   WAT    84      39.071  32.702  64.893  1.00  0.00           O  
ATOM    936  H1  WAT    84      39.525  32.873  65.618  1.00  0.00           H  
ATOM    937  H2  WAT    84      39.545  32.088  64.493  1.00  0.00           H  
TER     939      WAT    84 
ATOM    939  O   WAT    85      33.322  34.142  59.984  1.00  0.00           O  
ATOM    940  H1  WAT    85      32.973  34.794  60.447  1.00  0.00           H  
ATOM    941  H2  WAT    85      32.841  34.128  59.256  1.00  0.00           H  
TER     943      WAT    85 
ATOM    943  O   WAT    86      33.694  36.768  65.496  1.00  0.00           O  
ATOM    944  H1  WAT    86      33.834  37.265  66.199  1.00  0.00           H  
ATOM    945  H2  WAT    86      34.192  36.067  65.638  1.00  0.00           H  
TER     947      WAT    86 
ATOM    947  O   WAT    87      33.724  37.635  62.826  1.00  0.00           O  
ATOM    948  H1  WAT    87      34.359  38.231  62.760  1.00  0.00           H  
ATOM    949  H2  WAT    87      33.807  37.335  63.640  1.00  0.00           H  
TER     951      WAT    87 
ATOM    951  O   WAT    88      35.302  33.566  62.800  1.00  0.00           O  
ATOM    952  H1  WAT    88      35.624  33.087  62.146  1.00  0.00           H  
ATOM    953  H2  WAT    88      35.565  34.376  62.609  1.00  0.00           H  
TER     955      WAT    88 
ATOM    955  O   WAT    89      30.229  39.832  66.094  1.00  0.00           O  
ATOM    956  H1  WAT    89      30.739  40.428  66.476  1.00  0.00           H  
ATOM    957  H2  WAT    89      30.703  39.564  65.412  1.00  0.00           H  
TER     959      WAT    89 
ATOM    959  O   WAT    90      39.137  29.425  68.571  1.00  0.00           O  
ATOM    960  H1  WAT    90      38.494  29.275  69.140  1.00  0.00           H  
ATOM    961  H2  WAT    90      38.797  29.179  67.806  1.00  0.00           H  
TER     963      WAT    90 
ATOM    963  O   WAT    91      38.363  35.507  64.299  1.00  0.00           O  
ATOM    964  H1  WAT    91      37.770  35.829  63.748  1.00  0.00           H  
ATOM    965  H2  WAT    91      38.401  34.661  64.091  1.00  0.00           H  
TER     967      WAT    91 
ATOM    967  O   WAT    92      36.336  36.147  62.392  1.00  0.00           O  
ATOM    968  H1  WAT    92      36.716  36.165  61.607  1.00  0.00           H  
ATOM    969  H2  WAT    92      35.595  36.592  62.271  1.00  0.00           H  
TER     971      WAT    92 
ATOM    971  O   WAT    93      36.328  32.373  65.075  1.00  0.00           O  
ATOM    972  H1  WAT    93      37.150  32.543  64.833  1.00  0.00           H  
ATOM    973  H2  WAT    93      35.865  32.528  64.351  1.00  0.00           H  
TER     975      WAT    93 
ATOM    975  O   WAT    94      27.802   8.999  49.791  1.00  0.00           O  
ATOM    976  H1  WAT    94      27.467   9.677  49.355  1.00  0.00           H  
ATOM    977  H2  WAT    94      28.314   8.610  49.202  1.00  0.00           H  
TER     979      WAT    94 
ATOM    979  O   WAT    95      27.342  10.951  55.732  1.00  0.00           O  
ATOM    980  H1  WAT    95      27.726  11.519  55.192  1.00  0.00           H  
ATOM    981  H2  WAT    95      27.278  10.226  55.252  1.00  0.00           H  
TER     983      WAT    95 
ATOM    983  O   WAT    96      32.587   2.528  52.115  1.00  0.00           O  
ATOM    984  H1  WAT    96      32.471   3.279  52.544  1.00  0.00           H  
ATOM    985  H2  WAT    96      33.382   2.270  52.365  1.00  0.00           H  
TER     987      WAT    96 
ATOM    987  O   WAT    97      30.310   3.259  50.426  1.00  0.00           O  
ATOM    988  H1  WAT    97      30.225   4.115  50.571  1.00  0.00           H  
ATOM    989  H2  WAT    97      30.798   2.983  51.095  1.00  0.00           H  
TER     991      WAT    97 
ATOM    991  O   WAT    98      27.589   0.020  49.204  1.00  0.00           O  
ATOM    992  H1  WAT    98      27.829   0.228  48.391  1.00  0.00           H  
ATOM    993  H2  WAT    98      27.911  -0.784  49.313  1.00  0.00           H  
TER     995      WAT    98 
ATOM    995  O   WAT    99      27.975   6.137  48.636  1.00  0.00           O  
ATOM    996  H1  WAT    99      28.390   5.805  47.944  1.00  0.00           H  
ATOM    997  H2  WAT    99      27.144   5.904  48.508  1.00  0.00           H  
TER     999      WAT    99 
ATOM    999  O   WAT   100      35.203   2.697  53.906  1.00  0.00           O  
ATOM   1000  H1  WAT   100      35.533   3.229  53.300  1.00  0.00           H  
ATOM   1001  H2  WAT   100      35.776   2.750  54.562  1.00  0.00           H  
TER    1003      WAT   100 
ATOM   1003  O   WAT   101      30.668   2.388  47.822  1.00  0.00           O  
ATOM   1004  H1  WAT   101      30.586   2.458  48.688  1.00  0.00           H  
ATOM   1005  H2  WAT   101      31.306   2.951  47.630  1.00  0.00           H  
TER    1007      WAT   101 
ATOM   1007  O   WAT   102      27.772   2.410  50.833  1.00  0.00           O  
ATOM   1008  H1  WAT   102      28.586   2.701  50.721  1.00  0.00           H  
ATOM   1009  H2  WAT   102      27.708   1.756  50.259  1.00  0.00           H  
TER    1011      WAT   102 
ATOM   1011  O   WAT   103      24.565   9.323  52.371  1.00  0.00           O  
ATOM   1012  H1  WAT   103      24.855   8.932  51.647  1.00  0.00           H  
ATOM   1013  H2  WAT   103      25.296   9.505  52.811  1.00  0.00           H  
TER    1015      WAT   103 
ATOM   1015  O   WAT   104      24.673  12.673  54.220  1.00  0.00           O  
ATOM   1016  H1  WAT   104      25.325  12.140  54.449  1.00  0.00           H  
ATOM   1017  H2  WAT   104      23.975  12.319  54.607  1.00  0.00           H  
TER    1019      WAT   104 
ATOM   1019  O   WAT   105      32.667   4.993  53.563  1.00  0.00           O  
ATOM   1020  H1  WAT   105      33.233   5.652  53.479  1.00  0.00           H  
ATOM   1021  H2  WAT   105      32.020   5.338  54.035  1.00  0.00           H  
TER    1023      WAT   105 
ATOM   1023  O   WAT   106      29.138   7.937  52.987  1.00  0.00           O  
ATOM   1024  H1  WAT   106      28.896   7.204  52.579  1.00  0.00           H  
ATOM   1025  H2  WAT   106      29.318   8.486  52.333  1.00  0.00           H  
TER    1027      WAT   106 
ATOM   1027  O   WAT   107      33.863   5.044  50.356  1.00  0.00           O  
ATOM   1028  H1  WAT   107      33.484   4.257  50.349  1.00  0.00           H  
ATOM   1029  H2  WAT   107      33.200   5.592  50.213  1.00  0.00           H  
TER    1031      WAT   107 
ATOM   1031  O   WAT   108      29.210   5.626  46.175  1.00  0.00           O  
ATOM   1032  H1  WAT   108      29.977   5.686  45.765  1.00  0.00           H  
ATOM   1033  H2  WAT   108      28.763   5.054  45.690  1.00  0.00           H  
TER    1035      WAT   108 
ATOM   1035  O   WAT   109      32.109   7.288  50.691  1.00  0.00           O  
ATOM   1036  H1  WAT   109      32.191   8.095  50.367  1.00  0.00           H  
ATOM   1037  H2  WAT   109      32.594   7.308  51.415  1.00  0.00           H  
TER    1039      WAT   109 
ATOM   1039  O   WAT   110      25.914   7.229  50.944  1.00  0.00           O  
ATOM   1040  H1  WAT   110      25.983   6.371  51.083  1.00  0.00           H  
ATOM   1041  H2  WAT   110      26.692   7.447  50.616  1.00  0.00           H  
TER    1043      WAT   110 
ATOM   1043  O   WAT   111      30.304   9.653  55.158  1.00  0.00           O  
ATOM   1044  H1  WAT   111      29.912   9.350  54.440  1.00  0.00           H  
ATOM   1045  H2  WAT   111      30.460  10.490  54.968  1.00  0.00           H  
TER    1047      WAT   111 
ATOM   1047  O   WAT   112      25.257   1.898  47.638  1.00  0.00           O  
ATOM   1048  H1  WAT   112      25.546   2.675  47.913  1.00  0.00           H  
ATOM   1049  H2  WAT   112      25.344   1.387  48.340  1.00  0.00           H  
TER    1051      WAT   112 
ATOM   1051  O   WAT   113      29.604   5.862  51.025  1.00  0.00           O  
ATOM   1052  H1  WAT   113      30.327   6.328  50.881  1.00  0.00           H  
ATOM   1053  H2  WAT   113      29.164   5.929  50.274  1.00  0.00           H  
TER    1055      WAT   113 
ATOM   1055  O   WAT   114      29.864   9.924  51.184  1.00  0.00           O  
ATOM   1056  H1  WAT   114      29.147   9.750  50.719  1.00  0.00           H  
ATOM   1057  H2  WAT   114      30.515   9.689  50.652  1.00  0.00           H  
TER    1059      WAT   114 
ATOM   1059  O   WAT   115      36.246   4.894  51.750  1.00  0.00           O  
ATOM   1060  H1  WAT   115      36.630   5.643  51.980  1.00  0.00           H  
ATOM   1061  H2  WAT   115      35.451   5.141  51.491  1.00  0.00           H  
TER    1063      WAT   115 
ATOM   1063  O   WAT   116      25.856   4.404  50.717  1.00  0.00           O  
ATOM   1064  H1  WAT   116      25.048   4.081  50.670  1.00  0.00           H  
ATOM   1065  H2  WAT   116      26.364   3.697  50.650  1.00  0.00           H  
TER    1067      WAT   116 
ATOM   1067  O   WAT   117      45.738  15.471  53.843  1.00  0.00           O  
ATOM   1068  H1  WAT   117      45.708  16.326  54.015  1.00  0.00           H  
ATOM   1069  H2  WAT   117      46.336  15.171  54.402  1.00  0.00           H  
TER    1071      WAT   117 
ATOM   1071  O   WAT   118      38.938  14.559  58.598  1.00  0.00           O  
ATOM   1072  H1  WAT   118      38.082  14.720  58.649  1.00  0.00           H  
ATOM   1073  H2  WAT   118      38.985  13.688  58.619  1.00  0.00           H  
TER    1075      WAT   118 
ATOM   1075  O   WAT   119      33.322  24.095  54.362  1.00  0.00           O  
ATOM   1076  H1  WAT   119      32.571  23.717  54.134  1.00  0.00           H  
ATOM   1077  H2  WAT   119      33.771  24.127  53.614  1.00  0.00           H  
TER    1079      WAT   119 
ATOM   1079  O   WAT   120      38.775  24.518  49.791  1.00  0.00           O  
ATOM   1080  H1  WAT   120      38.440  25.195  49.355  1.00  0.00           H  
ATOM   1081  H2  WAT   120      39.287  24.128  49.202  1.00  0.00           H  
TER    1083      WAT   120 
ATOM   1083  O   WAT   121      38.315  26.469  55.732  1.00  0.00           O  
ATOM   1084  H1  WAT   121      38.699  27.038  55.192  1.00  0.00           H  
ATOM   1085  H2  WAT   121      38.251  25.744  55.252  1.00  0.00           H  
TER    1087      WAT   121 
ATOM   1087  O   WAT   122      41.783  16.618  61.242  1.00  0.00           O  
ATOM   1088  H1  WAT   122      42.329  17.297  61.301  1.00  0.00           H  
ATOM   1089  H2  WAT   122      41.725  16.477  60.382  1.00  0.00           H  
TER    1091      WAT   122 
ATOM   1091  O   WAT   123      34.901  24.107  56.628  1.00  0.00           O  
ATOM   1092  H1  WAT   123      35.002  23.297  56.938  1.00  0.00           H  
ATOM   1093  H2  WAT   123      34.305  24.013  55.998  1.00  0.00           H  
TER    1095      WAT   123 
ATOM   1095  O   WAT   124      43.560  18.047  52.115  1.00  0.00           O  
ATOM   1096  H1  WAT   124      43.444  18.797  52.544  1.00  0.00           H  
ATOM   1097  H2  WAT   124      44.355  17.789  52.365  1.00  0.00           H  
TER    1099      WAT   124 
ATOM   1099  O   WAT   125      34.741  29.025  58.030  1.00  0.00           O  
ATOM   1100  H1  WAT   125      35.385  29.466  58.419  1.00  0.00           H  
ATOM   1101  H2  WAT   125      35.066  28.220  57.943  1.00  0.00           H  
TER    1103      WAT   125 
ATOM   1103  O   WAT   126      28.097  20.129  56.254  1.00  0.00           O  
ATOM   1104  H1  WAT   126      27.862  19.296  56.147  1.00  0.00           H  
ATOM   1105  H2  WAT   126      28.236  20.409  55.440  1.00  0.00           H  
TER    1107      WAT   126 
ATOM   1107  O   WAT   127      35.443  22.036  53.402  1.00  0.00           O  
ATOM   1108  H1  WAT   127      35.764  22.576  52.798  1.00  0.00           H  
ATOM   1109  H2  WAT   127      36.090  21.466  53.534  1.00  0.00           H  
TER    1111      WAT   127 
ATOM   1111  O   WAT   128      37.493  14.038  53.485  1.00  0.00           O  
ATOM   1112  H1  WAT   128      38.191  14.216  53.977  1.00  0.00           H  
ATOM   1113  H2  WAT   128      37.808  13.515  52.862  1.00  0.00           H  
TER    1115      WAT   128 
ATOM   1115  O   WAT   129      37.682  20.425  53.473  1.00  0.00           O  
ATOM   1116  H1  WAT   129      38.121  19.816  53.919  1.00  0.00           H  
ATOM   1117  H2  WAT   129      37.532  20.045  52.702  1.00  0.00           H  
TER    1119      WAT   129 
ATOM   1119  O   WAT   130      35.149  19.019  60.675  1.00  0.00           O  
ATOM   1120  H1  WAT   130      35.794  18.526  60.356  1.00  0.00           H  
ATOM   1121  H2  WAT   130      35.389  19.161  61.502  1.00  0.00           H  
TER    1123      WAT   130 
ATOM   1123  O   WAT   131      37.688  21.864  60.326  1.00  0.00           O  
ATOM   1124  H1  WAT   131      37.970  21.070  60.105  1.00  0.00           H  
ATOM   1125  H2  WAT   131      38.416  22.343  60.346  1.00  0.00           H  
TER    1127      WAT   131 
ATOM   1127  O   WAT   132      35.666   9.407  57.567  1.00  0.00           O  
ATOM   1128  H1  WAT   132      35.336   9.858  56.898  1.00  0.00           H  
ATOM   1129  H2  WAT   132      34.990   9.328  58.115  1.00  0.00           H  
TER    1131      WAT   132 
ATOM   1131  O   WAT   133      41.283  18.777  50.426  1.00  0.00           O  
ATOM   1132  H1  WAT   133      41.198  19.633  50.571  1.00  0.00           H  
ATOM   1133  H2  WAT   133      41.771  18.502  51.095  1.00  0.00           H  
TER    1135      WAT   133 
ATOM   1135  O   WAT   134      42.873   5.395  55.812  1.00  0.00           O  
ATOM   1136  H1  WAT   134      42.559   6.086  56.244  1.00  0.00           H  
ATOM   1137  H2  WAT   134      42.356   5.340  55.111  1.00  0.00           H  
TER    1139      WAT   134 
ATOM   1139  O   WAT   135      42.215  15.396  51.926  1.00  0.00           O  
ATOM   1140  H1  WAT   135      41.686  15.612  52.586  1.00  0.00           H  
ATOM   1141  H2  WAT   135      42.737  16.089  51.846  1.00  0.00           H  
TER    1143      WAT   135 
ATOM   1143  O   WAT   136      47.669  20.970  57.299  1.00  0.00           O  
ATOM   1144  H1  WAT   136      46.839  21.181  57.463  1.00  0.00           H  
ATOM   1145  H2  WAT   136      47.620  20.144  57.024  1.00  0.00           H  
TER    1147      WAT   136 
ATOM   1147  O   WAT   137      34.105  19.292  50.727  1.00  0.00           O  
ATOM   1148  H1  WAT   137      33.520  19.797  51.133  1.00  0.00           H  
ATOM   1149  H2  WAT   137      33.702  19.066  49.987  1.00  0.00           H  
TER    1151      WAT   137 
ATOM   1151  O   WAT   138      29.659  25.008  57.529  1.00  0.00           O  
ATOM   1152  H1  WAT   138      29.176  25.733  57.505  1.00  0.00           H  
ATOM   1153  H2  WAT   138      30.471  25.305  57.640  1.00  0.00           H  
TER    1155      WAT   138 
ATOM   1155  O   WAT   139      35.730  23.801  60.134  1.00  0.00           O  
ATOM   1156  H1  WAT   139      35.213  23.442  59.530  1.00  0.00           H  
ATOM   1157  H2  WAT   139      36.428  23.277  60.145  1.00  0.00           H  
TER    1159      WAT   139 
ATOM   1159  O   WAT   140      39.387  24.250  66.096  1.00  0.00           O  
ATOM   1160  H1  WAT   140      39.475  24.063  66.944  1.00  0.00           H  
ATOM   1161  H2  WAT   140      39.816  23.604  65.696  1.00  0.00           H  
TER    1163      WAT   140 
ATOM   1163  O   WAT   141      36.954  23.533  65.078  1.00  0.00           O  
ATOM   1164  H1  WAT   141      36.391  23.121  65.602  1.00  0.00           H  
ATOM   1165  H2  WAT   141      37.716  23.459  65.497  1.00  0.00           H  
TER    1167      WAT   141 
ATOM   1167  O   WAT   142      38.562  15.539  49.204  1.00  0.00           O  
ATOM   1168  H1  WAT   142      38.802  15.746  48.391  1.00  0.00           H  
ATOM   1169  H2  WAT   142      38.884  14.734  49.313  1.00  0.00           H  
TER    1171      WAT   142 
ATOM   1171  O   WAT   143      33.871   7.468  53.050  1.00  0.00           O  
ATOM   1172  H1  WAT   143      34.626   7.836  52.811  1.00  0.00           H  
ATOM   1173  H2  WAT   143      33.694   7.842  53.818  1.00  0.00           H  
TER    1175      WAT   143 
ATOM   1175  O   WAT   144      32.513  25.523  57.681  1.00  0.00           O  
ATOM   1176  H1  WAT   144      33.215  25.008  57.739  1.00  0.00           H  
ATOM   1177  H2  WAT   144      32.433  25.851  58.486  1.00  0.00           H  
TER    1179      WAT   144 
ATOM   1179  O   WAT   145      32.227   9.875  49.748  1.00  0.00           O  
ATOM   1180  H1  WAT   145      32.045  10.092  48.922  1.00  0.00           H  
ATOM   1181  H2  WAT   145      33.090   9.989  49.803  1.00  0.00           H  
TER    1183      WAT   145 
ATOM   1183  O   WAT   146      31.838  21.714  57.190  1.00  0.00           O  
ATOM   1184  H1  WAT   146      32.677  21.946  57.237  1.00  0.00           H  
ATOM   1185  H2  WAT   146      31.870  20.844  57.121  1.00  0.00           H  
TER    1187      WAT   146 
ATOM   1187  O   WAT   147      32.464  22.134  61.491  1.00  0.00           O  
ATOM   1188  H1  WAT   147      33.004  21.991  62.161  1.00  0.00           H  
ATOM   1189  H2  WAT   147      31.781  22.534  61.860  1.00  0.00           H  
TER    1191      WAT   147 
ATOM   1191  O   WAT   148      37.907   6.878  52.782  1.00  0.00           O  
ATOM   1192  H1  WAT   148      38.636   6.699  52.336  1.00  0.00           H  
ATOM   1193  H2  WAT   148      37.997   7.719  52.993  1.00  0.00           H  
TER    1195      WAT   148 
ATOM   1195  O   WAT   149      41.888  17.813  56.686  1.00  0.00           O  
ATOM   1196  H1  WAT   149      42.644  18.246  56.725  1.00  0.00           H  
ATOM   1197  H2  WAT   149      41.994  17.163  57.259  1.00  0.00           H  
TER    1199      WAT   149 
ATOM   1199  O   WAT   150      44.926  21.640  57.436  1.00  0.00           O  
ATOM   1200  H1  WAT   150      44.489  21.644  58.192  1.00  0.00           H  
ATOM   1201  H2  WAT   150      44.592  22.321  57.004  1.00  0.00           H  
TER    1203      WAT   150 
ATOM   1203  O   WAT   151      31.773  13.152  48.260  1.00  0.00           O  
ATOM   1204  H1  WAT   151      31.059  12.866  48.672  1.00  0.00           H  
ATOM   1205  H2  WAT   151      32.258  13.492  48.900  1.00  0.00           H  
TER    1207      WAT   151 
ATOM   1207  O   WAT   152      39.656  25.592  62.407  1.00  0.00           O  
ATOM   1208  H1  WAT   152      38.857  25.352  62.664  1.00  0.00           H  
ATOM   1209  H2  WAT   152      40.104  25.644  63.154  1.00  0.00           H  
TER    1211      WAT   152 
ATOM   1211  O   WAT   153      48.060  18.358  56.328  1.00  0.00           O  
ATOM   1212  H1  WAT   153      48.722  17.797  56.227  1.00  0.00           H  
ATOM   1213  H2  WAT   153      47.419  17.864  56.653  1.00  0.00           H  
TER    1215      WAT   153 
ATOM   1215  O   WAT   154      38.948  21.655  48.636  1.00  0.00           O  
ATOM   1216  H1  WAT   154      39.363  21.324  47.944  1.00  0.00           H  
ATOM   1217  H2  WAT   154      38.117  21.422  48.508  1.00  0.00           H  
TER    1219      WAT   154 
ATOM   1219  O   WAT   155      28.277  19.140  58.926  1.00  0.00           O  
ATOM   1220  H1  WAT   155      28.094  19.114  58.073  1.00  0.00           H  
ATOM   1221  H2  WAT   155      29.012  19.610  58.965  1.00  0.00           H  
TER    1223      WAT   155 
ATOM   1223  O   WAT   156      44.347  19.375  56.069  1.00  0.00           O  
ATOM   1224  H1  WAT   156      44.582  19.519  55.242  1.00  0.00           H  
ATOM   1225  H2  WAT   156      44.496  20.139  56.462  1.00  0.00           H  
TER    1227      WAT   156 
ATOM   1227  O   WAT   157      46.176  18.215  53.906  1.00  0.00           O  
ATOM   1228  H1  WAT   157      46.507  18.748  53.300  1.00  0.00           H  
ATOM   1229  H2  WAT   157      46.749  18.269  54.562  1.00  0.00           H  
TER    1231      WAT   157 
ATOM   1231  O   WAT   158      41.389  16.062  54.588  1.00  0.00           O  
ATOM   1232  H1  WAT   158      41.484  16.801  55.042  1.00  0.00           H  
ATOM   1233  H2  WAT   158      40.765  15.633  55.022  1.00  0.00           H  
TER    1235      WAT   158 
ATOM   1235  O   WAT   159      39.644  19.240  65.237  1.00  0.00           O  
ATOM   1236  H1  WAT   159      40.218  18.603  65.392  1.00  0.00           H  
ATOM   1237  H2  WAT   159      39.566  19.241  64.368  1.00  0.00           H  
TER    1239      WAT   159 
ATOM   1239  O   WAT   160      28.244  16.019  59.076  1.00  0.00           O  
ATOM   1240  H1  WAT   160      28.821  15.883  59.715  1.00  0.00           H  
ATOM   1241  H2  WAT   160      27.545  15.563  59.330  1.00  0.00           H  
TER    1243      WAT   160 
ATOM   1243  O   WAT   161      41.641  17.906  47.822  1.00  0.00           O  
ATOM   1244  H1  WAT   161      41.559  17.977  48.688  1.00  0.00           H  
ATOM   1245  H2  WAT   161      42.279  18.469  47.630  1.00  0.00           H  
TER    1247      WAT   161 
ATOM   1247  O   WAT   162      35.001  17.673  57.290  1.00  0.00           O  
ATOM   1248  H1  WAT   162      34.743  16.840  57.263  1.00  0.00           H  
ATOM   1249  H2  WAT   162      35.055  17.898  56.449  1.00  0.00           H  
TER    1251      WAT   162 
ATOM   1251  O   WAT   163      40.081   9.775  57.390  1.00  0.00           O  
ATOM   1252  H1  WAT   163      39.376   9.286  57.548  1.00  0.00           H  
ATOM   1253  H2  WAT   163      40.129   9.788  56.519  1.00  0.00           H  
TER    1255      WAT   163 
ATOM   1255  O   WAT   164      33.974  15.226  57.776  1.00  0.00           O  
ATOM   1256  H1  WAT   164      33.399  15.386  58.412  1.00  0.00           H  
ATOM   1257  H2  WAT   164      33.598  14.590  57.313  1.00  0.00           H  
TER    1259      WAT   164 
ATOM   1259  O   WAT   165      47.284  13.456  55.410  1.00  0.00           O  
ATOM   1260  H1  WAT   165      47.027  12.644  55.220  1.00  0.00           H  
ATOM   1261  H2  WAT   165      48.127  13.464  55.183  1.00  0.00           H  
TER    1263      WAT   165 
ATOM   1263  O   WAT   166      23.720  14.870  55.790  1.00  0.00           O  
ATOM   1264  H1  WAT   166      23.806  14.494  56.572  1.00  0.00           H  
ATOM   1265  H2  WAT   166      24.347  14.496  55.312  1.00  0.00           H  
TER    1267      WAT   166 
ATOM   1267  O   WAT   167      38.745  17.929  50.833  1.00  0.00           O  
ATOM   1268  H1  WAT   167      39.559  18.220  50.721  1.00  0.00           H  
ATOM   1269  H2  WAT   167      38.681  17.275  50.259  1.00  0.00           H  
TER    1271      WAT   167 
ATOM   1271  O   WAT   168      44.966  20.611  65.246  1.00  0.00           O  
ATOM   1272  H1  WAT   168      44.730  19.780  65.127  1.00  0.00           H  
ATOM   1273  H2  WAT   168      45.611  20.560  65.831  1.00  0.00           H  
TER    1275      WAT   168 
ATOM   1275  O   WAT   169      34.616  21.401  55.960  1.00  0.00           O  
ATOM   1276  H1  WAT   169      35.254  21.162  56.505  1.00  0.00           H  
ATOM   1277  H2  WAT   169      35.042  21.604  55.225  1.00  0.00           H  
TER    1279      WAT   169 
ATOM   1279  O   WAT   170      29.307  23.640  59.844  1.00  0.00           O  
ATOM   1280  H1  WAT   170      29.348  23.911  59.016  1.00  0.00           H  
ATOM   1281  H2  WAT   170      29.867  24.164  60.259  1.00  0.00           H  
TER    1283      WAT   170 
ATOM   1283  O   WAT   171      35.256  16.621  50.298  1.00  0.00           O  
ATOM   1284  H1  WAT   171      35.641  16.402  51.049  1.00  0.00           H  
ATOM   1285  H2  WAT   171      35.008  17.447  50.428  1.00  0.00           H  
TER    1287      WAT   171 
ATOM   1287  O   WAT   172      45.990  20.396  61.309  1.00  0.00           O  
ATOM   1288  H1  WAT   172      45.685  21.128  61.670  1.00  0.00           H  
ATOM   1289  H2  WAT   172      45.271  19.989  61.028  1.00  0.00           H  
TER    1291      WAT   172 
ATOM   1291  O   WAT   173      36.998  21.878  57.640  1.00  0.00           O  
ATOM   1292  H1  WAT   173      37.072  21.715  58.494  1.00  0.00           H  
ATOM   1293  H2  WAT   173      37.815  22.067  57.396  1.00  0.00           H  
TER    1295      WAT   173 
ATOM   1295  O   WAT   174      30.759  22.224  54.669  1.00  0.00           O  
ATOM   1296  H1  WAT   174      29.933  22.470  54.542  1.00  0.00           H  
ATOM   1297  H2  WAT   174      30.820  22.145  55.535  1.00  0.00           H  
TER    1299      WAT   174 
ATOM   1299  O   WAT   175      32.976   8.291  55.629  1.00  0.00           O  
ATOM   1300  H1  WAT   175      32.109   8.363  55.694  1.00  0.00           H  
ATOM   1301  H2  WAT   175      33.264   9.093  55.817  1.00  0.00           H  
TER    1303      WAT   175 
ATOM   1303  O   WAT   176      35.539  24.841  52.371  1.00  0.00           O  
ATOM   1304  H1  WAT   176      35.829  24.450  51.647  1.00  0.00           H  
ATOM   1305  H2  WAT   176      36.269  25.023  52.811  1.00  0.00           H  
TER    1307      WAT   176 
ATOM   1307  O   WAT   177      49.476  15.809  58.910  1.00  0.00           O  
ATOM   1308  H1  WAT   177      50.027  15.176  59.150  1.00  0.00           H  
ATOM   1309  H2  WAT   177      49.460  16.341  59.602  1.00  0.00           H  
TER    1311      WAT   177 
ATOM   1311  O   WAT   178      36.128  19.643  63.456  1.00  0.00           O  
ATOM   1312  H1  WAT   178      35.629  20.355  63.535  1.00  0.00           H  
ATOM   1313  H2  WAT   178      36.938  19.963  63.418  1.00  0.00           H  
TER    1315      WAT   178 
ATOM   1315  O   WAT   179      32.391  18.905  57.702  1.00  0.00           O  
ATOM   1316  H1  WAT   179      32.102  18.279  58.237  1.00  0.00           H  
ATOM   1317  H2  WAT   179      33.259  18.847  57.769  1.00  0.00           H  
TER    1319      WAT   179 
ATOM   1319  O   WAT   180      43.179  14.049  58.021  1.00  0.00           O  
ATOM   1320  H1  WAT   180      42.835  13.328  58.371  1.00  0.00           H  
ATOM   1321  H2  WAT   180      43.278  13.840  57.179  1.00  0.00           H  
TER    1323      WAT   180 
ATOM   1323  O   WAT   181      35.646  28.191  54.220  1.00  0.00           O  
ATOM   1324  H1  WAT   181      36.299  27.659  54.449  1.00  0.00           H  
ATOM   1325  H2  WAT   181      34.949  27.838  54.607  1.00  0.00           H  
TER    1327      WAT   181 
ATOM   1327  O   WAT   182      32.594  20.545  53.627  1.00  0.00           O  
ATOM   1328  H1  WAT   182      33.349  20.926  53.840  1.00  0.00           H  
ATOM   1329  H2  WAT   182      32.001  20.996  54.081  1.00  0.00           H  
TER    1331      WAT   182 
ATOM   1331  O   WAT   183      43.640  20.512  53.563  1.00  0.00           O  
ATOM   1332  H1  WAT   183      44.206  21.171  53.479  1.00  0.00           H  
ATOM   1333  H2  WAT   183      42.993  20.856  54.035  1.00  0.00           H  
TER    1335      WAT   183 
ATOM   1335  O   WAT   184      33.914  21.716  59.001  1.00  0.00           O  
ATOM   1336  H1  WAT   184      33.392  21.856  59.686  1.00  0.00           H  
ATOM   1337  H2  WAT   184      34.301  20.957  59.191  1.00  0.00           H  
TER    1339      WAT   184 
ATOM   1339  O   WAT   185      30.903  11.766  53.070  1.00  0.00           O  
ATOM   1340  H1  WAT   185      30.616  11.397  52.333  1.00  0.00           H  
ATOM   1341  H2  WAT   185      31.590  12.236  52.809  1.00  0.00           H  
TER    1343      WAT   185 
ATOM   1343  O   WAT   186      40.111  23.455  52.987  1.00  0.00           O  
ATOM   1344  H1  WAT   186      39.869  22.722  52.579  1.00  0.00           H  
ATOM   1345  H2  WAT   186      40.291  24.004  52.333  1.00  0.00           H  
TER    1347      WAT   186 
ATOM   1347  O   WAT   187      35.341  18.746  54.399  1.00  0.00           O  
ATOM   1348  H1  WAT   187      35.145  19.354  53.805  1.00  0.00           H  
ATOM   1349  H2  WAT   187      35.564  18.053  53.918  1.00  0.00           H  
TER    1351      WAT   187 
ATOM   1351  O   WAT   188      33.739  15.632  54.517  1.00  0.00           O  
ATOM   1352  H1  WAT   188      34.461  15.796  54.057  1.00  0.00           H  
ATOM   1353  H2  WAT   188      33.259  16.353  54.411  1.00  0.00           H  
TER    1355      WAT   188 
ATOM   1355  O   WAT   189      41.698  11.968  59.897  1.00  0.00           O  
ATOM   1356  H1  WAT   189      40.859  11.994  59.660  1.00  0.00           H  
ATOM   1357  H2  WAT   189      41.768  12.615  60.477  1.00  0.00           H  
TER    1359      WAT   189 
ATOM   1359  O   WAT   190      40.145   8.867  54.629  1.00  0.00           O  
ATOM   1360  H1  WAT   190      40.847   8.667  54.151  1.00  0.00           H  
ATOM   1361  H2  WAT   190      39.879   8.094  54.936  1.00  0.00           H  
TER    1363      WAT   190 
ATOM   1363  O   WAT   191      45.574  17.175  57.183  1.00  0.00           O  
ATOM   1364  H1  WAT   191      45.487  17.330  58.036  1.00  0.00           H  
ATOM   1365  H2  WAT   191      45.119  17.819  56.809  1.00  0.00           H  
TER    1367      WAT   191 
ATOM   1367  O   WAT   192      28.476  12.545  53.919  1.00  0.00           O  
ATOM   1368  H1  WAT   192      28.578  13.347  54.247  1.00  0.00           H  
ATOM   1369  H2  WAT   192      29.272  12.343  53.621  1.00  0.00           H  
TER    1371      WAT   192 
ATOM   1371  O   WAT   193      39.446  14.496  55.805  1.00  0.00           O  
ATOM   1372  H1  WAT   193      39.200  14.416  56.639  1.00  0.00           H  
ATOM   1373  H2  WAT   193      39.775  13.711  55.612  1.00  0.00           H  
TER    1375      WAT   193 
ATOM   1375  O   WAT   194      43.341  21.204  59.594  1.00  0.00           O  
ATOM   1376  H1  WAT   194      43.202  21.902  60.099  1.00  0.00           H  
ATOM   1377  H2  WAT   194      42.561  21.049  59.238  1.00  0.00           H  
TER    1379      WAT   194 
ATOM   1379  O   WAT   195      37.578  16.431  63.000  1.00  0.00           O  
ATOM   1380  H1  WAT   195      36.830  16.624  62.595  1.00  0.00           H  
ATOM   1381  H2  WAT   195      37.732  15.605  62.763  1.00  0.00           H  
TER    1383      WAT   195 
ATOM   1383  O   WAT   196      34.479  25.422  62.084  1.00  0.00           O  
ATOM   1384  H1  WAT   196      34.628  24.862  61.431  1.00  0.00           H  
ATOM   1385  H2  WAT   196      35.259  25.501  62.467  1.00  0.00           H  
TER    1387      WAT   196 
ATOM   1387  O   WAT   197      44.836  20.562  50.356  1.00  0.00           O  
ATOM   1388  H1  WAT   197      44.457  19.776  50.349  1.00  0.00           H  
ATOM   1389  H2  WAT   197      44.173  21.111  50.213  1.00  0.00           H  
TER    1391      WAT   197 
ATOM   1391  O   WAT   198      37.004  25.593  63.362  1.00  0.00           O  
ATOM   1392  H1  WAT   198      36.928  24.924  63.917  1.00  0.00           H  
ATOM   1393  H2  WAT   198      36.933  26.295  63.876  1.00  0.00           H  
TER    1395      WAT   198 
ATOM   1395  O   WAT   199      42.291   3.505  57.759  1.00  0.00           O  
ATOM   1396  H1  WAT   199      42.409   3.962  57.026  1.00  0.00           H  
ATOM   1397  H2  WAT   199      42.117   2.699  57.473  1.00  0.00           H  
TER    1399      WAT   199 
ATOM   1399  O   WAT   200      37.661  24.113  54.195  1.00  0.00           O  
ATOM   1400  H1  WAT   200      38.426  23.844  53.873  1.00  0.00           H  
ATOM   1401  H2  WAT   200      37.559  23.628  54.912  1.00  0.00           H  
TER    1403      WAT   200 
ATOM   1403  O   WAT   201      40.183  21.145  46.175  1.00  0.00           O  
ATOM   1404  H1  WAT   201      40.950  21.205  45.765  1.00  0.00           H  
ATOM   1405  H2  WAT   201      39.736  20.573  45.690  1.00  0.00           H  
TER    1407      WAT   201 
ATOM   1407  O   WAT   202      41.081  19.950  58.460  1.00  0.00           O  
ATOM   1408  H1  WAT   202      40.405  19.719  58.961  1.00  0.00           H  
ATOM   1409  H2  WAT   202      41.090  19.342  57.834  1.00  0.00           H  
TER    1411      WAT   202 
ATOM   1411  O   WAT   203      43.082  22.807  50.691  1.00  0.00           O  
ATOM   1412  H1  WAT   203      43.164  23.613  50.367  1.00  0.00           H  
ATOM   1413  H2  WAT   203      43.567  22.826  51.415  1.00  0.00           H  
TER    1415      WAT   203 
ATOM   1415  O   WAT   204      36.892  17.485  59.358  1.00  0.00           O  
ATOM   1416  H1  WAT   204      36.468  17.686  58.622  1.00  0.00           H  
ATOM   1417  H2  WAT   204      36.717  16.638  59.470  1.00  0.00           H  
TER    1419      WAT   204 
ATOM   1419  O   WAT   205      36.393  29.000  61.820  1.00  0.00           O  
ATOM   1420  H1  WAT   205      36.883  28.301  61.638  1.00  0.00           H  
ATOM   1421  H2  WAT   205      35.822  28.703  62.408  1.00  0.00           H  
TER    1423      WAT   205 
ATOM   1423  O   WAT   206      32.180  17.980  54.791  1.00  0.00           O  
ATOM   1424  H1  WAT   206      32.337  17.915  55.646  1.00  0.00           H  
ATOM   1425  H2  WAT   206      32.520  18.755  54.578  1.00  0.00           H  
TER    1427      WAT   206 
ATOM   1427  O   WAT   207      38.718  17.356  53.660  1.00  0.00           O  
ATOM   1428  H1  WAT   207      39.260  16.853  54.124  1.00  0.00           H  
ATOM   1429  H2  WAT   207      39.033  17.303  52.849  1.00  0.00           H  
TER    1431      WAT   207 
ATOM   1431  O   WAT   208      36.887  22.748  50.944  1.00  0.00           O  
ATOM   1432  H1  WAT   208      36.956  21.889  51.083  1.00  0.00           H  
ATOM   1433  H2  WAT   208      37.666  22.965  50.616  1.00  0.00           H  
TER    1435      WAT   208 
ATOM   1435  O   WAT   209      41.278  25.172  55.158  1.00  0.00           O  
ATOM   1436  H1  WAT   209      40.886  24.868  54.440  1.00  0.00           H  
ATOM   1437  H2  WAT   209      41.433  26.009  54.968  1.00  0.00           H  
TER    1439      WAT   209 
ATOM   1439  O   WAT   210      28.754  15.164  55.107  1.00  0.00           O  
ATOM   1440  H1  WAT   210      29.134  15.582  54.443  1.00  0.00           H  
ATOM   1441  H2  WAT   210      28.179  15.745  55.414  1.00  0.00           H  
TER    1443      WAT   210 
ATOM   1443  O   WAT   211      41.442  21.737  55.098  1.00  0.00           O  
ATOM   1444  H1  WAT   211      41.083  21.908  55.875  1.00  0.00           H  
ATOM   1445  H2  WAT   211      40.955  22.198  54.541  1.00  0.00           H  
TER    1447      WAT   211 
ATOM   1447  O   WAT   212      36.230  17.417  47.638  1.00  0.00           O  
ATOM   1448  H1  WAT   212      36.520  18.193  47.913  1.00  0.00           H  
ATOM   1449  H2  WAT   212      36.318  16.905  48.340  1.00  0.00           H  
TER    1451      WAT   212 
ATOM   1451  O   WAT   213      42.602  22.627  66.045  1.00  0.00           O  
ATOM   1452  H1  WAT   213      43.240  22.133  65.711  1.00  0.00           H  
ATOM   1453  H2  WAT   213      41.959  22.555  65.460  1.00  0.00           H  
TER    1455      WAT   213 
ATOM   1455  O   WAT   214      44.328  14.476  60.612  1.00  0.00           O  
ATOM   1456  H1  WAT   214      43.900  14.389  59.856  1.00  0.00           H  
ATOM   1457  H2  WAT   214      43.690  14.584  61.197  1.00  0.00           H  
TER    1459      WAT   214 
ATOM   1459  O   WAT   215      42.657  23.319  62.685  1.00  0.00           O  
ATOM   1460  H1  WAT   215      43.447  22.968  62.806  1.00  0.00           H  
ATOM   1461  H2  WAT   215      42.832  24.133  62.423  1.00  0.00           H  
TER    1463      WAT   215 
ATOM   1463  O   WAT   216      32.397  16.730  59.738  1.00  0.00           O  
ATOM   1464  H1  WAT   216      31.556  16.630  59.946  1.00  0.00           H  
ATOM   1465  H2  WAT   216      32.606  17.499  60.090  1.00  0.00           H  
TER    1467      WAT   216 
ATOM   1467  O   WAT   217      29.874  14.352  57.567  1.00  0.00           O  
ATOM   1468  H1  WAT   217      29.480  14.426  56.792  1.00  0.00           H  
ATOM   1469  H2  WAT   217      29.318  14.738  58.118  1.00  0.00           H  
TER    1471      WAT   217 
ATOM   1471  O   WAT   218      41.511   7.330  57.247  1.00  0.00           O  
ATOM   1472  H1  WAT   218      41.716   7.262  58.093  1.00  0.00           H  
ATOM   1473  H2  WAT   218      41.183   8.136  57.179  1.00  0.00           H  
TER    1475      WAT   218 
ATOM   1475  O   WAT   219      36.208  14.658  58.988  1.00  0.00           O  
ATOM   1476  H1  WAT   219      35.905  14.104  59.589  1.00  0.00           H  
ATOM   1477  H2  WAT   219      35.506  14.837  58.501  1.00  0.00           H  
TER    1479      WAT   219 
ATOM   1479  O   WAT   220      35.265  11.968  53.552  1.00  0.00           O  
ATOM   1480  H1  WAT   220      35.541  11.250  53.140  1.00  0.00           H  
ATOM   1481  H2  WAT   220      35.865  12.567  53.345  1.00  0.00           H  
TER    1483      WAT   220 
ATOM   1483  O   WAT   221      34.270  21.873  63.695  1.00  0.00           O  
ATOM   1484  H1  WAT   221      34.162  21.883  64.561  1.00  0.00           H  
ATOM   1485  H2  WAT   221      34.480  22.699  63.506  1.00  0.00           H  
TER    1487      WAT   221 
ATOM   1487  O   WAT   222      44.764   7.883  56.727  1.00  0.00           O  
ATOM   1488  H1  WAT   222      44.152   8.370  57.113  1.00  0.00           H  
ATOM   1489  H2  WAT   222      44.861   7.208  57.271  1.00  0.00           H  
TER    1491      WAT   222 
ATOM   1491  O   WAT   223      38.766   9.639  51.827  1.00  0.00           O  
ATOM   1492  H1  WAT   223      39.220   9.811  52.552  1.00  0.00           H  
ATOM   1493  H2  WAT   223      39.240   9.026  51.427  1.00  0.00           H  
TER    1495      WAT   223 
ATOM   1495  O   WAT   224      32.288  19.124  61.157  1.00  0.00           O  
ATOM   1496  H1  WAT   224      31.696  19.765  61.128  1.00  0.00           H  
ATOM   1497  H2  WAT   224      33.050  19.548  61.131  1.00  0.00           H  
TER    1499      WAT   224 
ATOM   1499  O   WAT   225      48.407  18.955  62.155  1.00  0.00           O  
ATOM   1500  H1  WAT   225      48.465  19.404  62.901  1.00  0.00           H  
ATOM   1501  H2  WAT   225      47.773  19.365  61.718  1.00  0.00           H  
TER    1503      WAT   225 
ATOM   1503  O   WAT   226      42.047  24.575  58.591  1.00  0.00           O  
ATOM   1504  H1  WAT   226      41.849  25.064  57.896  1.00  0.00           H  
ATOM   1505  H2  WAT   226      41.425  24.779  59.169  1.00  0.00           H  
TER    1507      WAT   226 
ATOM   1507  O   WAT   227      36.107  16.344  52.932  1.00  0.00           O  
ATOM   1508  H1  WAT   227      36.852  16.731  53.170  1.00  0.00           H  
ATOM   1509  H2  WAT   227      36.253  15.499  53.096  1.00  0.00           H  
TER    1511      WAT   227 
ATOM   1511  O   WAT   228      38.025   8.139  57.965  1.00  0.00           O  
ATOM   1512  H1  WAT   228      37.179   8.311  57.839  1.00  0.00           H  
ATOM   1513  H2  WAT   228      38.022   7.334  58.301  1.00  0.00           H  
TER    1515      WAT   228 
ATOM   1515  O   WAT   229      39.095  11.916  58.831  1.00  0.00           O  
ATOM   1516  H1  WAT   229      38.621  11.390  59.342  1.00  0.00           H  
ATOM   1517  H2  WAT   229      39.467  11.369  58.262  1.00  0.00           H  
TER    1519      WAT   229 
ATOM   1519  O   WAT   230      45.359  16.976  60.242  1.00  0.00           O  
ATOM   1520  H1  WAT   230      45.119  16.137  60.246  1.00  0.00           H  
ATOM   1521  H2  WAT   230      45.838  17.057  60.966  1.00  0.00           H  
TER    1523      WAT   230 
ATOM   1523  O   WAT   231      41.024  12.810  51.894  1.00  0.00           O  
ATOM   1524  H1  WAT   231      40.496  12.893  51.204  1.00  0.00           H  
ATOM   1525  H2  WAT   231      41.483  13.552  51.890  1.00  0.00           H  
TER    1527      WAT   231 
ATOM   1527  O   WAT   232      47.359  13.757  58.195  1.00  0.00           O  
ATOM   1528  H1  WAT   232      47.120  13.716  57.357  1.00  0.00           H  
ATOM   1529  H2  WAT   232      47.523  14.604  58.321  1.00  0.00           H  
TER    1531      WAT   232 
ATOM   1531  O   WAT   233      43.964  18.142  64.125  1.00  0.00           O  
ATOM   1532  H1  WAT   233      44.687  17.689  63.946  1.00  0.00           H  
ATOM   1533  H2  WAT   233      43.699  18.422  63.342  1.00  0.00           H  
TER    1535      WAT   233 
ATOM   1535  O   WAT   234      33.017  11.080  46.918  1.00  0.00           O  
ATOM   1536  H1  WAT   234      32.668  11.732  47.381  1.00  0.00           H  
ATOM   1537  H2  WAT   234      32.537  11.066  46.190  1.00  0.00           H  
TER    1539      WAT   234 
ATOM   1539  O   WAT   235      29.545  20.798  62.301  1.00  0.00           O  
ATOM   1540  H1  WAT   235      29.015  20.107  62.350  1.00  0.00           H  
ATOM   1541  H2  WAT   235      29.818  20.789  61.472  1.00  0.00           H  
TER    1543      WAT   235 
ATOM   1543  O   WAT   236      40.577  21.380  51.025  1.00  0.00           O  
ATOM   1544  H1  WAT   236      41.301  21.846  50.881  1.00  0.00           H  
ATOM   1545  H2  WAT   236      40.137  21.448  50.274  1.00  0.00           H  
TER    1547      WAT   236 
ATOM   1547  O   WAT   237      39.746  18.240  62.275  1.00  0.00           O  
ATOM   1548  H1  WAT   237      39.132  17.696  62.569  1.00  0.00           H  
ATOM   1549  H2  WAT   237      40.263  17.726  61.795  1.00  0.00           H  
TER    1551      WAT   237 
ATOM   1551  O   WAT   238      38.986  19.310  60.009  1.00  0.00           O  
ATOM   1552  H1  WAT   238      38.558  18.685  59.576  1.00  0.00           H  
ATOM   1553  H2  WAT   238      38.978  19.028  60.835  1.00  0.00           H  
TER    1555      WAT   238 
ATOM   1555  O   WAT   239      33.389  13.706  52.430  1.00  0.00           O  
ATOM   1556  H1  WAT   239      33.530  14.203  53.133  1.00  0.00           H  
ATOM   1557  H2  WAT   239      33.888  13.005  52.572  1.00  0.00           H  
TER    1559      WAT   239 
ATOM   1559  O   WAT   240      33.419  14.573  49.760  1.00  0.00           O  
ATOM   1560  H1  WAT   240      34.054  15.169  49.694  1.00  0.00           H  
ATOM   1561  H2  WAT   240      33.502  14.273  50.574  1.00  0.00           H  
TER    1563      WAT   240 
ATOM   1563  O   WAT   241      34.997  10.504  49.734  1.00  0.00           O  
ATOM   1564  H1  WAT   241      35.319  10.024  49.080  1.00  0.00           H  
ATOM   1565  H2  WAT   241      35.260  11.314  49.543  1.00  0.00           H  
TER    1567      WAT   241 
ATOM   1567  O   WAT   242      38.227  21.526  63.254  1.00  0.00           O  
ATOM   1568  H1  WAT   242      37.719  22.080  63.698  1.00  0.00           H  
ATOM   1569  H2  WAT   242      37.930  21.587  62.436  1.00  0.00           H  
TER    1571      WAT   242 
ATOM   1571  O   WAT   243      29.925  16.770  53.028  1.00  0.00           O  
ATOM   1572  H1  WAT   243      30.434  17.366  53.410  1.00  0.00           H  
ATOM   1573  H2  WAT   243      30.398  16.502  52.346  1.00  0.00           H  
TER    1575      WAT   243 
ATOM   1575  O   WAT   244      40.838  25.442  51.184  1.00  0.00           O  
ATOM   1576  H1  WAT   244      40.121  25.268  50.719  1.00  0.00           H  
ATOM   1577  H2  WAT   244      41.488  25.208  50.652  1.00  0.00           H  
TER    1579      WAT   244 
ATOM   1579  O   WAT   245      38.833   6.363  55.505  1.00  0.00           O  
ATOM   1580  H1  WAT   245      38.189   6.213  56.074  1.00  0.00           H  
ATOM   1581  H2  WAT   245      38.492   6.117  54.740  1.00  0.00           H  
TER    1583      WAT   245 
ATOM   1583  O   WAT   246      43.422  14.319  54.928  1.00  0.00           O  
ATOM   1584  H1  WAT   246      42.752  14.862  54.800  1.00  0.00           H  
ATOM   1585  H2  WAT   246      44.116  14.788  54.687  1.00  0.00           H  
TER    1587      WAT   246 
ATOM   1587  O   WAT   247      37.471  26.458  60.160  1.00  0.00           O  
ATOM   1588  H1  WAT   247      37.248  25.700  60.528  1.00  0.00           H  
ATOM   1589  H2  WAT   247      36.982  26.488  59.438  1.00  0.00           H  
TER    1591      WAT   247 
ATOM   1591  O   WAT   248      43.585  10.774  57.838  1.00  0.00           O  
ATOM   1592  H1  WAT   248      43.938  10.347  58.512  1.00  0.00           H  
ATOM   1593  H2  WAT   248      42.727  10.689  57.968  1.00  0.00           H  
TER    1595      WAT   248 
ATOM   1595  O   WAT   249      32.284  13.405  55.896  1.00  0.00           O  
ATOM   1596  H1  WAT   249      31.565  13.822  56.163  1.00  0.00           H  
ATOM   1597  H2  WAT   249      32.655  13.971  55.345  1.00  0.00           H  
TER    1599      WAT   249 
ATOM   1599  O   WAT   250      41.584  14.038  61.786  1.00  0.00           O  
ATOM   1600  H1  WAT   250      41.563  13.856  62.639  1.00  0.00           H  
ATOM   1601  H2  WAT   250      41.632  14.909  61.762  1.00  0.00           H  
TER    1603      WAT   250 
ATOM   1603  O   WAT   251      36.119  26.679  57.613  1.00  0.00           O  
ATOM   1604  H1  WAT   251      35.705  26.016  57.224  1.00  0.00           H  
ATOM   1605  H2  WAT   251      36.804  26.826  57.093  1.00  0.00           H  
TER    1607      WAT   251 
ATOM   1607  O   WAT   252      39.485  25.838  58.366  1.00  0.00           O  
ATOM   1608  H1  WAT   252      39.087  25.948  57.598  1.00  0.00           H  
ATOM   1609  H2  WAT   252      38.871  26.046  58.948  1.00  0.00           H  
TER    1611      WAT   252 
ATOM   1611  O   WAT   253      38.058  12.445  51.233  1.00  0.00           O  
ATOM   1612  H1  WAT   253      37.465  12.767  50.682  1.00  0.00           H  
ATOM   1613  H2  WAT   253      38.096  11.599  51.025  1.00  0.00           H  
TER    1615      WAT   253 
ATOM   1615  O   WAT   254      40.934  12.403  54.663  1.00  0.00           O  
ATOM   1616  H1  WAT   254      40.705  12.426  53.821  1.00  0.00           H  
ATOM   1617  H2  WAT   254      41.194  11.579  54.783  1.00  0.00           H  
TER    1619      WAT   254 
ATOM   1619  O   WAT   255      33.989  10.941  55.959  1.00  0.00           O  
ATOM   1620  H1  WAT   255      34.464  11.302  55.324  1.00  0.00           H  
ATOM   1621  H2  WAT   255      33.487  11.596  56.239  1.00  0.00           H  
TER    1623      WAT   255 
ATOM   1623  O   WAT   256      47.220  20.413  51.750  1.00  0.00           O  
ATOM   1624  H1  WAT   256      47.603  21.162  51.980  1.00  0.00           H  
ATOM   1625  H2  WAT   256      46.424  20.659  51.491  1.00  0.00           H  
TER    1627      WAT   256 
ATOM   1627  O   WAT   257      36.031  13.085  49.326  1.00  0.00           O  
ATOM   1628  H1  WAT   257      36.411  13.103  48.541  1.00  0.00           H  
ATOM   1629  H2  WAT   257      35.290  13.530  49.205  1.00  0.00           H  
TER    1631      WAT   257 
ATOM   1631  O   WAT   258      43.660  11.393  54.914  1.00  0.00           O  
ATOM   1632  H1  WAT   258      43.659  11.238  55.772  1.00  0.00           H  
ATOM   1633  H2  WAT   258      43.455  12.239  54.858  1.00  0.00           H  
TER    1635      WAT   258 
ATOM   1635  O   WAT   259      41.384  16.073  58.567  1.00  0.00           O  
ATOM   1636  H1  WAT   259      41.879  15.355  58.528  1.00  0.00           H  
ATOM   1637  H2  WAT   259      40.574  15.770  58.453  1.00  0.00           H  
TER    1639      WAT   259 
ATOM   1639  O   WAT   260      36.830  19.922  50.717  1.00  0.00           O  
ATOM   1640  H1  WAT   260      36.021  19.599  50.670  1.00  0.00           H  
ATOM   1641  H2  WAT   260      37.337  19.216  50.650  1.00  0.00           H  
TER    1643      WAT   260 
ATOM   1643  O   WAT   261      27.459  17.350  56.442  1.00  0.00           O  
ATOM   1644  H1  WAT   261      26.593  17.338  56.330  1.00  0.00           H  
ATOM   1645  H2  WAT   261      27.559  17.163  57.289  1.00  0.00           H  
TER    1647      WAT   261 
ATOM   1647  O   WAT   262      43.449  18.823  61.255  1.00  0.00           O  
ATOM   1648  H1  WAT   262      43.875  18.300  60.702  1.00  0.00           H  
ATOM   1649  H2  WAT   262      43.085  19.421  60.734  1.00  0.00           H  
TER    1651      WAT   262 
ATOM   1651  O   WAT   263      33.084  27.119  60.015  1.00  0.00           O  
ATOM   1652  H1  WAT   263      33.399  27.933  60.022  1.00  0.00           H  
ATOM   1653  H2  WAT   263      33.494  26.734  60.683  1.00  0.00           H  
TER    1655      WAT   263 
ATOM   1655  O   WAT   264      40.037  22.536  57.585  1.00  0.00           O  
ATOM   1656  H1  WAT   264      40.508  23.250  57.754  1.00  0.00           H  
ATOM   1657  H2  WAT   264      40.373  21.936  58.121  1.00  0.00           H  
TER    1659      WAT   264 
ATOM   1659  O   WAT   265      40.674  22.328  64.348  1.00  0.00           O  
ATOM   1660  H1  WAT   265      40.126  21.704  64.080  1.00  0.00           H  
ATOM   1661  H2  WAT   265      41.136  22.518  63.632  1.00  0.00           H  
TER    1663      WAT   265 
ATOM   1663  O   WAT   266      43.484  10.397  61.733  1.00  0.00           O  
ATOM   1664  H1  WAT   266      42.900  10.898  61.321  1.00  0.00           H  
ATOM   1665  H2  WAT   266      43.804   9.890  61.099  1.00  0.00           H  
TER    1667      WAT   266 
ATOM   1667  O   WAT   267      36.023   9.311  52.009  1.00  0.00           O  
ATOM   1668  H1  WAT   267      36.845   9.481  51.767  1.00  0.00           H  
ATOM   1669  H2  WAT   267      35.560   9.466  51.285  1.00  0.00           H  
TER    1671      WAT   267 
ATOM   1671  O   WAT   268      30.426  21.067  59.663  1.00  0.00           O  
ATOM   1672  H1  WAT   268      31.030  21.026  59.034  1.00  0.00           H  
ATOM   1673  H2  WAT   268      30.218  21.914  59.693  1.00  0.00           H  
TER    1675      WAT   268 
ATOM   1675  O   WAT   269      40.240  23.333  60.879  1.00  0.00           O  
ATOM   1676  H1  WAT   269      41.060  23.190  61.140  1.00  0.00           H  
ATOM   1677  H2  WAT   269      39.960  23.958  61.420  1.00  0.00           H  
TER    1679      WAT   269 
ATOM   1679  O   WAT   270      25.661  20.050  59.532  1.00  0.00           O  
ATOM   1680  H1  WAT   270      25.563  19.240  59.841  1.00  0.00           H  
ATOM   1681  H2  WAT   270      26.444  20.029  59.147  1.00  0.00           H  
TER    1683      WAT   270 
ATOM   1683  O   WAT   271      56.711  30.990  53.843  1.00  0.00           O  
ATOM   1684  H1  WAT   271      56.681  31.844  54.015  1.00  0.00           H  
ATOM   1685  H2  WAT   271      57.310  30.689  54.402  1.00  0.00           H  
TER    1687      WAT   271 
ATOM   1687  O   WAT   272      49.911  30.077  58.598  1.00  0.00           O  
ATOM   1688  H1  WAT   272      49.055  30.238  58.649  1.00  0.00           H  
ATOM   1689  H2  WAT   272      49.958  29.207  58.619  1.00  0.00           H  
TER    1691      WAT   272 
ATOM   1691  O   WAT   273      44.296  39.614  54.362  1.00  0.00           O  
ATOM   1692  H1  WAT   273      43.544  39.235  54.134  1.00  0.00           H  
ATOM   1693  H2  WAT   273      44.744  39.645  53.614  1.00  0.00           H  
TER    1695      WAT   273 
ATOM   1695  O   WAT   274      49.748  40.036  49.791  1.00  0.00           O  
ATOM   1696  H1  WAT   274      49.413  40.714  49.355  1.00  0.00           H  
ATOM   1697  H2  WAT   274      50.261  39.647  49.202  1.00  0.00           H  
TER    1699      WAT   274 
ATOM   1699  O   WAT   275      49.288  41.988  55.732  1.00  0.00           O  
ATOM   1700  H1  WAT   275      49.672  42.556  55.192  1.00  0.00           H  
ATOM   1701  H2  WAT   275      49.224  41.263  55.252  1.00  0.00           H  
TER    1703      WAT   275 
ATOM   1703  O   WAT   276      52.757  32.137  61.242  1.00  0.00           O  
ATOM   1704  H1  WAT   276      53.302  32.815  61.301  1.00  0.00           H  
ATOM   1705  H2  WAT   276      52.698  31.995  60.382  1.00  0.00           H  
TER    1707      WAT   276 
ATOM   1707  O   WAT   277      45.874  39.625  56.628  1.00  0.00           O  
ATOM   1708  H1  WAT   277      45.975  38.816  56.938  1.00  0.00           H  
ATOM   1709  H2  WAT   277      45.278  39.531  55.998  1.00  0.00           H  
TER    1711      WAT   277 
ATOM   1711  O   WAT   278      54.533  33.565  52.115  1.00  0.00           O  
ATOM   1712  H1  WAT   278      54.417  34.316  52.544  1.00  0.00           H  
ATOM   1713  H2  WAT   278      55.329  33.307  52.365  1.00  0.00           H  
TER    1715      WAT   278 
ATOM   1715  O   WAT   279      39.071  35.648  56.254  1.00  0.00           O  
ATOM   1716  H1  WAT   279      38.836  34.814  56.147  1.00  0.00           H  
ATOM   1717  H2  WAT   279      39.209  35.928  55.440  1.00  0.00           H  
TER    1719      WAT   279 
ATOM   1719  O   WAT   280      41.370  27.816  59.152  1.00  0.00           O  
ATOM   1720  H1  WAT   280      40.750  27.225  58.983  1.00  0.00           H  
ATOM   1721  H2  WAT   280      41.268  28.407  58.518  1.00  0.00           H  
TER    1723      WAT   280 
ATOM   1723  O   WAT   281      46.416  37.554  53.402  1.00  0.00           O  
ATOM   1724  H1  WAT   281      46.738  38.095  52.798  1.00  0.00           H  
ATOM   1725  H2  WAT   281      47.063  36.984  53.534  1.00  0.00           H  
TER    1727      WAT   281 
ATOM   1727  O   WAT   282      48.466  29.556  53.485  1.00  0.00           O  
ATOM   1728  H1  WAT   282      49.164  29.735  53.977  1.00  0.00           H  
ATOM   1729  H2  WAT   282      48.782  29.033  52.862  1.00  0.00           H  
TER    1731      WAT   282 
ATOM   1731  O   WAT   283      41.096  31.361  61.396  1.00  0.00           O  
ATOM   1732  H1  WAT   283      40.972  31.948  62.031  1.00  0.00           H  
ATOM   1733  H2  WAT   283      41.748  30.867  61.698  1.00  0.00           H  
TER    1735      WAT   283 
ATOM   1735  O   WAT   284      48.655  35.943  53.473  1.00  0.00           O  
ATOM   1736  H1  WAT   284      49.094  35.335  53.919  1.00  0.00           H  
ATOM   1737  H2  WAT   284      48.506  35.564  52.702  1.00  0.00           H  
TER    1739      WAT   284 
ATOM   1739  O   WAT   285      46.122  34.537  60.675  1.00  0.00           O  
ATOM   1740  H1  WAT   285      46.767  34.045  60.356  1.00  0.00           H  
ATOM   1741  H2  WAT   285      46.362  34.680  61.502  1.00  0.00           H  
TER    1743      WAT   285 
ATOM   1743  O   WAT   286      48.661  37.383  60.326  1.00  0.00           O  
ATOM   1744  H1  WAT   286      48.943  36.588  60.105  1.00  0.00           H  
ATOM   1745  H2  WAT   286      49.390  37.861  60.346  1.00  0.00           H  
TER    1747      WAT   286 
ATOM   1747  O   WAT   287      46.639  24.925  57.567  1.00  0.00           O  
ATOM   1748  H1  WAT   287      46.309  25.376  56.898  1.00  0.00           H  
ATOM   1749  H2  WAT   287      45.964  24.847  58.115  1.00  0.00           H  
TER    1751      WAT   287 
ATOM   1751  O   WAT   288      52.256  34.296  50.426  1.00  0.00           O  
ATOM   1752  H1  WAT   288      52.171  35.152  50.571  1.00  0.00           H  
ATOM   1753  H2  WAT   288      52.744  34.020  51.095  1.00  0.00           H  
TER    1755      WAT   288 
ATOM   1755  O   WAT   289      53.847  20.914  55.812  1.00  0.00           O  
ATOM   1756  H1  WAT   289      53.532  21.604  56.244  1.00  0.00           H  
ATOM   1757  H2  WAT   289      53.329  20.858  55.111  1.00  0.00           H  
TER    1759      WAT   289 
ATOM   1759  O   WAT   290      53.188  30.914  51.926  1.00  0.00           O  
ATOM   1760  H1  WAT   290      52.659  31.130  52.586  1.00  0.00           H  
ATOM   1761  H2  WAT   290      53.710  31.608  51.846  1.00  0.00           H  
TER    1763      WAT   290 
ATOM   1763  O   WAT   291      58.643  36.489  57.299  1.00  0.00           O  
ATOM   1764  H1  WAT   291      57.812  36.700  57.463  1.00  0.00           H  
ATOM   1765  H2  WAT   291      58.594  35.663  57.024  1.00  0.00           H  
TER    1767      WAT   291 
ATOM   1767  O   WAT   292      45.078  34.811  50.727  1.00  0.00           O  
ATOM   1768  H1  WAT   292      44.494  35.316  51.133  1.00  0.00           H  
ATOM   1769  H2  WAT   292      44.675  34.585  49.987  1.00  0.00           H  
TER    1771      WAT   292 
ATOM   1771  O   WAT   293      40.632  40.526  57.529  1.00  0.00           O  
ATOM   1772  H1  WAT   293      40.149  41.251  57.505  1.00  0.00           H  
ATOM   1773  H2  WAT   293      41.445  40.824  57.640  1.00  0.00           H  
TER    1775      WAT   293 
ATOM   1775  O   WAT   294      46.704  39.319  60.134  1.00  0.00           O  
ATOM   1776  H1  WAT   294      46.186  38.960  59.530  1.00  0.00           H  
ATOM   1777  H2  WAT   294      47.401  38.796  60.145  1.00  0.00           H  
TER    1779      WAT   294 
ATOM   1779  O   WAT   295      49.536  31.057  49.204  1.00  0.00           O  
ATOM   1780  H1  WAT   295      49.775  31.265  48.391  1.00  0.00           H  
ATOM   1781  H2  WAT   295      49.857  30.253  49.313  1.00  0.00           H  
TER    1783      WAT   295 
ATOM   1783  O   WAT   296      44.845  22.987  53.050  1.00  0.00           O  
ATOM   1784  H1  WAT   296      45.599  23.354  52.811  1.00  0.00           H  
ATOM   1785  H2  WAT   296      44.667  23.360  53.818  1.00  0.00           H  
TER    1787      WAT   296 
ATOM   1787  O   WAT   297      43.487  41.042  57.681  1.00  0.00           O  
ATOM   1788  H1  WAT   297      44.189  40.527  57.739  1.00  0.00           H  
ATOM   1789  H2  WAT   297      43.406  41.369  58.486  1.00  0.00           H  
TER    1791      WAT   297 
ATOM   1791  O   WAT   298      43.200  25.394  49.748  1.00  0.00           O  
ATOM   1792  H1  WAT   298      43.018  25.611  48.922  1.00  0.00           H  
ATOM   1793  H2  WAT   298      44.063  25.507  49.803  1.00  0.00           H  
TER    1795      WAT   298 
ATOM   1795  O   WAT   299      42.812  37.232  57.190  1.00  0.00           O  
ATOM   1796  H1  WAT   299      43.651  37.465  57.237  1.00  0.00           H  
ATOM   1797  H2  WAT   299      42.843  36.363  57.121  1.00  0.00           H  
TER    1799      WAT   299 
ATOM   1799  O   WAT   300      43.437  37.652  61.491  1.00  0.00           O  
ATOM   1800  H1  WAT   300      43.977  37.510  62.161  1.00  0.00           H  
ATOM   1801  H2  WAT   300      42.754  38.052  61.860  1.00  0.00           H  
TER    1803      WAT   300 
ATOM   1803  O   WAT   301      48.880  22.396  52.782  1.00  0.00           O  
ATOM   1804  H1  WAT   301      49.609  22.218  52.336  1.00  0.00           H  
ATOM   1805  H2  WAT   301      48.970  23.238  52.993  1.00  0.00           H  
TER    1807      WAT   301 
ATOM   1807  O   WAT   302      52.861  33.332  56.686  1.00  0.00           O  
ATOM   1808  H1  WAT   302      53.617  33.765  56.725  1.00  0.00           H  
ATOM   1809  H2  WAT   302      52.967  32.682  57.259  1.00  0.00           H  
TER    1811      WAT   302 
ATOM   1811  O   WAT   303      55.899  37.159  57.436  1.00  0.00           O  
ATOM   1812  H1  WAT   303      55.463  37.163  58.192  1.00  0.00           H  
ATOM   1813  H2  WAT   303      55.565  37.839  57.004  1.00  0.00           H  
TER    1815      WAT   303 
ATOM   1815  O   WAT   304      38.841  33.872  61.645  1.00  0.00           O  
ATOM   1816  H1  WAT   304      38.575  33.056  61.804  1.00  0.00           H  
ATOM   1817  H2  WAT   304      38.855  33.918  60.774  1.00  0.00           H  
TER    1819      WAT   304 
ATOM   1819  O   WAT   305      42.747  28.671  48.260  1.00  0.00           O  
ATOM   1820  H1  WAT   305      42.032  28.385  48.672  1.00  0.00           H  
ATOM   1821  H2  WAT   305      43.231  29.011  48.900  1.00  0.00           H  
TER    1823      WAT   305 
ATOM   1823  O   WAT   306      43.591  27.410  64.291  1.00  0.00           O  
ATOM   1824  H1  WAT   306      42.898  26.940  64.537  1.00  0.00           H  
ATOM   1825  H2  WAT   306      44.207  27.184  64.865  1.00  0.00           H  
TER    1827      WAT   306 
ATOM   1827  O   WAT   307      59.034  33.877  56.328  1.00  0.00           O  
ATOM   1828  H1  WAT   307      59.695  33.316  56.227  1.00  0.00           H  
ATOM   1829  H2  WAT   307      58.393  33.382  56.653  1.00  0.00           H  
TER    1831      WAT   307 
ATOM   1831  O   WAT   308      49.921  37.174  48.636  1.00  0.00           O  
ATOM   1832  H1  WAT   308      50.336  36.842  47.944  1.00  0.00           H  
ATOM   1833  H2  WAT   308      49.090  36.941  48.508  1.00  0.00           H  
TER    1835      WAT   308 
ATOM   1835  O   WAT   309      39.250  34.658  58.926  1.00  0.00           O  
ATOM   1836  H1  WAT   309      39.068  34.633  58.073  1.00  0.00           H  
ATOM   1837  H2  WAT   309      39.985  35.128  58.965  1.00  0.00           H  
TER    1839      WAT   309 
ATOM   1839  O   WAT   310      55.320  34.893  56.069  1.00  0.00           O  
ATOM   1840  H1  WAT   310      55.556  35.038  55.242  1.00  0.00           H  
ATOM   1841  H2  WAT   310      55.469  35.658  56.462  1.00  0.00           H  
TER    1843      WAT   310 
ATOM   1843  O   WAT   311      42.315  31.377  65.434  1.00  0.00           O  
ATOM   1844  H1  WAT   311      43.039  31.362  65.920  1.00  0.00           H  
ATOM   1845  H2  WAT   311      42.416  32.086  64.936  1.00  0.00           H  
TER    1847      WAT   311 
ATOM   1847  O   WAT   312      57.149  33.734  53.906  1.00  0.00           O  
ATOM   1848  H1  WAT   312      57.480  34.266  53.300  1.00  0.00           H  
ATOM   1849  H2  WAT   312      57.722  33.788  54.562  1.00  0.00           H  
TER    1851      WAT   312 
ATOM   1851  O   WAT   313      52.362  31.580  54.588  1.00  0.00           O  
ATOM   1852  H1  WAT   313      52.457  32.319  55.042  1.00  0.00           H  
ATOM   1853  H2  WAT   313      51.738  31.152  55.022  1.00  0.00           H  
TER    1855      WAT   313 
ATOM   1855  O   WAT   314      39.217  31.538  59.076  1.00  0.00           O  
ATOM   1856  H1  WAT   314      39.795  31.401  59.715  1.00  0.00           H  
ATOM   1857  H2  WAT   314      38.519  31.081  59.330  1.00  0.00           H  
TER    1859      WAT   314 
ATOM   1859  O   WAT   315      52.615  33.425  47.822  1.00  0.00           O  
ATOM   1860  H1  WAT   315      52.533  33.495  48.688  1.00  0.00           H  
ATOM   1861  H2  WAT   315      53.253  33.988  47.630  1.00  0.00           H  
TER    1863      WAT   315 
ATOM   1863  O   WAT   316      45.974  33.191  57.290  1.00  0.00           O  
ATOM   1864  H1  WAT   316      45.716  32.358  57.263  1.00  0.00           H  
ATOM   1865  H2  WAT   316      46.029  33.417  56.449  1.00  0.00           H  
TER    1867      WAT   316 
ATOM   1867  O   WAT   317      51.054  25.294  57.390  1.00  0.00           O  
ATOM   1868  H1  WAT   317      50.350  24.805  57.548  1.00  0.00           H  
ATOM   1869  H2  WAT   317      51.103  25.306  56.519  1.00  0.00           H  
TER    1871      WAT   317 
ATOM   1871  O   WAT   318      44.947  30.745  57.776  1.00  0.00           O  
ATOM   1872  H1  WAT   318      44.372  30.904  58.412  1.00  0.00           H  
ATOM   1873  H2  WAT   318      44.571  30.108  57.313  1.00  0.00           H  
TER    1875      WAT   318 
ATOM   1875  O   WAT   319      48.615  29.217  62.635  1.00  0.00           O  
ATOM   1876  H1  WAT   319      48.226  28.793  61.980  1.00  0.00           H  
ATOM   1877  H2  WAT   319      47.950  29.465  63.143  1.00  0.00           H  
TER    1879      WAT   319 
ATOM   1879  O   WAT   320      58.257  28.975  55.410  1.00  0.00           O  
ATOM   1880  H1  WAT   320      58.001  28.163  55.220  1.00  0.00           H  
ATOM   1881  H2  WAT   320      59.100  28.982  55.183  1.00  0.00           H  
TER    1883      WAT   320 
ATOM   1883  O   WAT   321      34.693  30.389  55.790  1.00  0.00           O  
ATOM   1884  H1  WAT   321      34.779  30.012  56.572  1.00  0.00           H  
ATOM   1885  H2  WAT   321      35.321  30.015  55.312  1.00  0.00           H  
TER    1887      WAT   321 
ATOM   1887  O   WAT   322      52.437  22.915  60.148  1.00  0.00           O  
ATOM   1888  H1  WAT   322      52.818  22.232  60.534  1.00  0.00           H  
ATOM   1889  H2  WAT   322      51.634  22.626  59.965  1.00  0.00           H  
TER    1891      WAT   322 
ATOM   1891  O   WAT   323      49.719  33.447  50.833  1.00  0.00           O  
ATOM   1892  H1  WAT   323      50.533  33.739  50.721  1.00  0.00           H  
ATOM   1893  H2  WAT   323      49.655  32.793  50.259  1.00  0.00           H  
TER    1895      WAT   323 
ATOM   1895  O   WAT   324      45.589  36.919  55.960  1.00  0.00           O  
ATOM   1896  H1  WAT   324      46.227  36.680  56.505  1.00  0.00           H  
ATOM   1897  H2  WAT   324      46.015  37.123  55.225  1.00  0.00           H  
TER    1899      WAT   324 
ATOM   1899  O   WAT   325      40.281  39.158  59.844  1.00  0.00           O  
ATOM   1900  H1  WAT   325      40.321  39.430  59.016  1.00  0.00           H  
ATOM   1901  H2  WAT   325      40.840  39.682  60.259  1.00  0.00           H  
TER    1903      WAT   325 
ATOM   1903  O   WAT   326      46.230  32.139  50.298  1.00  0.00           O  
ATOM   1904  H1  WAT   326      46.614  31.920  51.049  1.00  0.00           H  
ATOM   1905  H2  WAT   326      45.981  32.966  50.428  1.00  0.00           H  
TER    1907      WAT   326 
ATOM   1907  O   WAT   327      47.972  37.396  57.640  1.00  0.00           O  
ATOM   1908  H1  WAT   327      48.045  37.234  58.494  1.00  0.00           H  
ATOM   1909  H2  WAT   327      48.788  37.585  57.396  1.00  0.00           H  
TER    1911      WAT   327 
ATOM   1911  O   WAT   328      41.732  37.742  54.669  1.00  0.00           O  
ATOM   1912  H1  WAT   328      40.906  37.988  54.542  1.00  0.00           H  
ATOM   1913  H2  WAT   328      41.793  37.663  55.535  1.00  0.00           H  
TER    1915      WAT   328 
ATOM   1915  O   WAT   329      43.950  23.809  55.629  1.00  0.00           O  
ATOM   1916  H1  WAT   329      43.082  23.881  55.694  1.00  0.00           H  
ATOM   1917  H2  WAT   329      44.237  24.611  55.817  1.00  0.00           H  
TER    1919      WAT   329 
ATOM   1919  O   WAT   330      46.512  40.360  52.371  1.00  0.00           O  
ATOM   1920  H1  WAT   330      46.802  39.969  51.647  1.00  0.00           H  
ATOM   1921  H2  WAT   330      47.242  40.542  52.811  1.00  0.00           H  
TER    1923      WAT   330 
ATOM   1923  O   WAT   331      44.453  42.337  55.437  1.00  0.00           O  
ATOM   1924  H1  WAT   331      44.233  42.046  56.230  1.00  0.00           H  
ATOM   1925  H2  WAT   331      44.232  41.678  54.909  1.00  0.00           H  
TER    1927      WAT   331 
ATOM   1927  O   WAT   332      43.364  34.424  57.702  1.00  0.00           O  
ATOM   1928  H1  WAT   332      43.076  33.798  58.237  1.00  0.00           H  
ATOM   1929  H2  WAT   332      44.233  34.366  57.769  1.00  0.00           H  
TER    1931      WAT   332 
ATOM   1931  O   WAT   333      54.152  29.567  58.021  1.00  0.00           O  
ATOM   1932  H1  WAT   333      53.809  28.847  58.371  1.00  0.00           H  
ATOM   1933  H2  WAT   333      54.251  29.359  57.179  1.00  0.00           H  
TER    1935      WAT   333 
ATOM   1935  O   WAT   334      46.619  43.710  54.220  1.00  0.00           O  
ATOM   1936  H1  WAT   334      47.272  43.177  54.449  1.00  0.00           H  
ATOM   1937  H2  WAT   334      45.922  43.356  54.607  1.00  0.00           H  
TER    1939      WAT   334 
ATOM   1939  O   WAT   335      43.568  36.064  53.627  1.00  0.00           O  
ATOM   1940  H1  WAT   335      44.322  36.445  53.840  1.00  0.00           H  
ATOM   1941  H2  WAT   335      42.975  36.515  54.081  1.00  0.00           H  
TER    1943      WAT   335 
ATOM   1943  O   WAT   336      54.613  36.030  53.563  1.00  0.00           O  
ATOM   1944  H1  WAT   336      55.179  36.689  53.479  1.00  0.00           H  
ATOM   1945  H2  WAT   336      53.966  36.375  54.035  1.00  0.00           H  
TER    1947      WAT   336 
ATOM   1947  O   WAT   337      44.887  37.234  59.001  1.00  0.00           O  
ATOM   1948  H1  WAT   337      44.365  37.374  59.686  1.00  0.00           H  
ATOM   1949  H2  WAT   337      45.275  36.475  59.191  1.00  0.00           H  
TER    1951      WAT   337 
ATOM   1951  O   WAT   338      41.876  27.285  53.070  1.00  0.00           O  
ATOM   1952  H1  WAT   338      41.589  26.915  52.333  1.00  0.00           H  
ATOM   1953  H2  WAT   338      42.563  27.754  52.809  1.00  0.00           H  
TER    1955      WAT   338 
ATOM   1955  O   WAT   339      51.084  38.974  52.987  1.00  0.00           O  
ATOM   1956  H1  WAT   339      50.843  38.241  52.579  1.00  0.00           H  
ATOM   1957  H2  WAT   339      51.264  39.523  52.333  1.00  0.00           H  
TER    1959      WAT   339 
ATOM   1959  O   WAT   340      46.314  34.265  54.399  1.00  0.00           O  
ATOM   1960  H1  WAT   340      46.118  34.872  53.805  1.00  0.00           H  
ATOM   1961  H2  WAT   340      46.537  33.572  53.918  1.00  0.00           H  
TER    1963      WAT   340 
ATOM   1963  O   WAT   341      44.712  31.150  54.517  1.00  0.00           O  
ATOM   1964  H1  WAT   341      45.434  31.314  54.057  1.00  0.00           H  
ATOM   1965  H2  WAT   341      44.233  31.871  54.411  1.00  0.00           H  
TER    1967      WAT   341 
ATOM   1967  O   WAT   342      52.671  27.487  59.897  1.00  0.00           O  
ATOM   1968  H1  WAT   342      51.832  27.513  59.660  1.00  0.00           H  
ATOM   1969  H2  WAT   342      52.742  28.134  60.477  1.00  0.00           H  
TER    1971      WAT   342 
ATOM   1971  O   WAT   343      42.363  33.556  63.622  1.00  0.00           O  
ATOM   1972  H1  WAT   343      42.875  33.834  62.973  1.00  0.00           H  
ATOM   1973  H2  WAT   343      42.076  34.295  63.989  1.00  0.00           H  
TER    1975      WAT   343 
ATOM   1975  O   WAT   344      51.118  24.385  54.629  1.00  0.00           O  
ATOM   1976  H1  WAT   344      51.821  24.186  54.151  1.00  0.00           H  
ATOM   1977  H2  WAT   344      50.853  23.613  54.936  1.00  0.00           H  
TER    1979      WAT   344 
ATOM   1979  O   WAT   345      56.547  32.693  57.183  1.00  0.00           O  
ATOM   1980  H1  WAT   345      56.460  32.849  58.036  1.00  0.00           H  
ATOM   1981  H2  WAT   345      56.092  33.337  56.809  1.00  0.00           H  
TER    1983      WAT   345 
ATOM   1983  O   WAT   346      39.449  28.063  53.919  1.00  0.00           O  
ATOM   1984  H1  WAT   346      39.551  28.866  54.247  1.00  0.00           H  
ATOM   1985  H2  WAT   346      40.245  27.862  53.621  1.00  0.00           H  
TER    1987      WAT   346 
ATOM   1987  O   WAT   347      45.881  25.649  63.682  1.00  0.00           O  
ATOM   1988  H1  WAT   347      45.689  25.664  64.532  1.00  0.00           H  
ATOM   1989  H2  WAT   347      46.731  25.845  63.659  1.00  0.00           H  
TER    1991      WAT   347 
ATOM   1991  O   WAT   348      40.266  28.178  61.661  1.00  0.00           O  
ATOM   1992  H1  WAT   348      40.124  27.326  61.785  1.00  0.00           H  
ATOM   1993  H2  WAT   348      40.550  28.221  60.837  1.00  0.00           H  
TER    1995      WAT   348 
ATOM   1995  O   WAT   349      50.419  30.015  55.805  1.00  0.00           O  
ATOM   1996  H1  WAT   349      50.173  29.934  56.639  1.00  0.00           H  
ATOM   1997  H2  WAT   349      50.748  29.230  55.612  1.00  0.00           H  
TER    1999      WAT   349 
ATOM   1999  O   WAT   350      48.551  31.949  63.000  1.00  0.00           O  
ATOM   2000  H1  WAT   350      47.804  32.142  62.595  1.00  0.00           H  
ATOM   2001  H2  WAT   350      48.705  31.124  62.763  1.00  0.00           H  
TER    2003      WAT   350 
ATOM   2003  O   WAT   351      55.810  36.081  50.356  1.00  0.00           O  
ATOM   2004  H1  WAT   351      55.430  35.294  50.349  1.00  0.00           H  
ATOM   2005  H2  WAT   351      55.146  36.629  50.213  1.00  0.00           H  
TER    2007      WAT   351 
ATOM   2007  O   WAT   352      48.791  25.844  63.890  1.00  0.00           O  
ATOM   2008  H1  WAT   352      49.249  26.577  64.017  1.00  0.00           H  
ATOM   2009  H2  WAT   352      48.867  25.421  64.648  1.00  0.00           H  
TER    2011      WAT   352 
ATOM   2011  O   WAT   353      41.035  26.091  64.979  1.00  0.00           O  
ATOM   2012  H1  WAT   353      40.499  25.479  65.295  1.00  0.00           H  
ATOM   2013  H2  WAT   353      41.096  26.666  65.632  1.00  0.00           H  
TER    2015      WAT   353 
ATOM   2015  O   WAT   354      53.264  19.023  57.759  1.00  0.00           O  
ATOM   2016  H1  WAT   354      53.382  19.481  57.026  1.00  0.00           H  
ATOM   2017  H2  WAT   354      53.090  18.218  57.473  1.00  0.00           H  
TER    2019      WAT   354 
ATOM   2019  O   WAT   355      48.634  39.632  54.195  1.00  0.00           O  
ATOM   2020  H1  WAT   355      49.399  39.363  53.873  1.00  0.00           H  
ATOM   2021  H2  WAT   355      48.532  39.147  54.912  1.00  0.00           H  
TER    2023      WAT   355 
ATOM   2023  O   WAT   356      46.670  27.834  60.734  1.00  0.00           O  
ATOM   2024  H1  WAT   356      45.879  27.654  61.056  1.00  0.00           H  
ATOM   2025  H2  WAT   356      47.066  27.057  60.717  1.00  0.00           H  
TER    2027      WAT   356 
ATOM   2027  O   WAT   357      51.156  36.663  46.175  1.00  0.00           O  
ATOM   2028  H1  WAT   357      51.923  36.723  45.765  1.00  0.00           H  
ATOM   2029  H2  WAT   357      50.709  36.091  45.690  1.00  0.00           H  
TER    2031      WAT   357 
ATOM   2031  O   WAT   358      52.054  35.469  58.460  1.00  0.00           O  
ATOM   2032  H1  WAT   358      51.378  35.237  58.961  1.00  0.00           H  
ATOM   2033  H2  WAT   358      52.063  34.861  57.834  1.00  0.00           H  
TER    2035      WAT   358 
ATOM   2035  O   WAT   359      54.056  38.325  50.691  1.00  0.00           O  
ATOM   2036  H1  WAT   359      54.138  39.132  50.367  1.00  0.00           H  
ATOM   2037  H2  WAT   359      54.541  38.345  51.415  1.00  0.00           H  
TER    2039      WAT   359 
ATOM   2039  O   WAT   360      47.865  33.004  59.358  1.00  0.00           O  
ATOM   2040  H1  WAT   360      47.442  33.204  58.622  1.00  0.00           H  
ATOM   2041  H2  WAT   360      47.690  32.157  59.470  1.00  0.00           H  
TER    2043      WAT   360 
ATOM   2043  O   WAT   361      43.154  33.499  54.791  1.00  0.00           O  
ATOM   2044  H1  WAT   361      43.310  33.434  55.646  1.00  0.00           H  
ATOM   2045  H2  WAT   361      43.494  34.274  54.578  1.00  0.00           H  
TER    2047      WAT   361 
ATOM   2047  O   WAT   362      49.691  32.875  53.660  1.00  0.00           O  
ATOM   2048  H1  WAT   362      50.233  32.372  54.124  1.00  0.00           H  
ATOM   2049  H2  WAT   362      50.006  32.821  52.849  1.00  0.00           H  
TER    2051      WAT   362 
ATOM   2051  O   WAT   363      47.860  38.266  50.944  1.00  0.00           O  
ATOM   2052  H1  WAT   363      47.929  37.408  51.083  1.00  0.00           H  
ATOM   2053  H2  WAT   363      48.639  38.484  50.616  1.00  0.00           H  
TER    2055      WAT   363 
ATOM   2055  O   WAT   364      50.840  27.768  63.712  1.00  0.00           O  
ATOM   2056  H1  WAT   364      51.055  27.129  63.159  1.00  0.00           H  
ATOM   2057  H2  WAT   364      50.224  28.213  63.283  1.00  0.00           H  
TER    2059      WAT   364 
ATOM   2059  O   WAT   365      52.251  40.690  55.158  1.00  0.00           O  
ATOM   2060  H1  WAT   365      51.859  40.387  54.440  1.00  0.00           H  
ATOM   2061  H2  WAT   365      52.406  41.527  54.968  1.00  0.00           H  
TER    2063      WAT   365 
ATOM   2063  O   WAT   366      39.727  30.682  55.107  1.00  0.00           O  
ATOM   2064  H1  WAT   366      40.107  31.101  54.443  1.00  0.00           H  
ATOM   2065  H2  WAT   366      39.153  31.264  55.414  1.00  0.00           H  
TER    2067      WAT   366 
ATOM   2067  O   WAT   367      52.415  37.255  55.098  1.00  0.00           O  
ATOM   2068  H1  WAT   367      52.056  37.427  55.875  1.00  0.00           H  
ATOM   2069  H2  WAT   367      51.929  37.717  54.541  1.00  0.00           H  
TER    2071      WAT   367 
ATOM   2071  O   WAT   368      50.232  20.878  58.701  1.00  0.00           O  
ATOM   2072  H1  WAT   368      49.361  20.852  58.654  1.00  0.00           H  
ATOM   2073  H2  WAT   368      50.486  20.706  57.883  1.00  0.00           H  
TER    2075      WAT   368 
ATOM   2075  O   WAT   369      47.204  32.935  47.638  1.00  0.00           O  
ATOM   2076  H1  WAT   369      47.493  33.712  47.913  1.00  0.00           H  
ATOM   2077  H2  WAT   369      47.291  32.424  48.340  1.00  0.00           H  
TER    2079      WAT   369 
ATOM   2079  O   WAT   370      47.257  22.889  60.158  1.00  0.00           O  
ATOM   2080  H1  WAT   370      46.741  22.197  60.283  1.00  0.00           H  
ATOM   2081  H2  WAT   370      46.696  23.556  60.105  1.00  0.00           H  
TER    2083      WAT   370 
ATOM   2083  O   WAT   371      49.326  23.428  61.988  1.00  0.00           O  
ATOM   2084  H1  WAT   371      48.939  23.453  62.769  1.00  0.00           H  
ATOM   2085  H2  WAT   371      48.839  22.862  61.535  1.00  0.00           H  
TER    2087      WAT   371 
ATOM   2087  O   WAT   372      55.301  29.995  60.612  1.00  0.00           O  
ATOM   2088  H1  WAT   372      54.874  29.907  59.856  1.00  0.00           H  
ATOM   2089  H2  WAT   372      54.664  30.102  61.197  1.00  0.00           H  
TER    2091      WAT   372 
ATOM   2091  O   WAT   373      43.370  32.248  59.738  1.00  0.00           O  
ATOM   2092  H1  WAT   373      42.529  32.149  59.946  1.00  0.00           H  
ATOM   2093  H2  WAT   373      43.579  33.018  60.090  1.00  0.00           H  
TER    2095      WAT   373 
ATOM   2095  O   WAT   374      40.848  29.870  57.567  1.00  0.00           O  
ATOM   2096  H1  WAT   374      40.453  29.945  56.792  1.00  0.00           H  
ATOM   2097  H2  WAT   374      40.292  30.256  58.118  1.00  0.00           H  
TER    2099      WAT   374 
ATOM   2099  O   WAT   375      52.484  22.849  57.247  1.00  0.00           O  
ATOM   2100  H1  WAT   375      52.689  22.781  58.093  1.00  0.00           H  
ATOM   2101  H2  WAT   375      52.157  23.654  57.179  1.00  0.00           H  
TER    2103      WAT   375 
ATOM   2103  O   WAT   376      47.182  30.177  58.988  1.00  0.00           O  
ATOM   2104  H1  WAT   376      46.878  29.622  59.589  1.00  0.00           H  
ATOM   2105  H2  WAT   376      46.480  30.356  58.501  1.00  0.00           H  
TER    2107      WAT   376 
ATOM   2107  O   WAT   377      46.238  27.487  53.552  1.00  0.00           O  
ATOM   2108  H1  WAT   377      46.514  26.769  53.140  1.00  0.00           H  
ATOM   2109  H2  WAT   377      46.838  28.085  53.345  1.00  0.00           H  
TER    2111      WAT   377 
ATOM   2111  O   WAT   378      55.737  23.402  56.727  1.00  0.00           O  
ATOM   2112  H1  WAT   378      55.125  23.889  57.113  1.00  0.00           H  
ATOM   2113  H2  WAT   378      55.834  22.726  57.271  1.00  0.00           H  
TER    2115      WAT   378 
ATOM   2115  O   WAT   379      49.739  25.158  51.827  1.00  0.00           O  
ATOM   2116  H1  WAT   379      50.194  25.329  52.552  1.00  0.00           H  
ATOM   2117  H2  WAT   379      50.213  24.545  51.427  1.00  0.00           H  
TER    2119      WAT   379 
ATOM   2119  O   WAT   380      43.261  34.643  61.157  1.00  0.00           O  
ATOM   2120  H1  WAT   380      42.670  35.284  61.128  1.00  0.00           H  
ATOM   2121  H2  WAT   380      44.023  35.067  61.131  1.00  0.00           H  
TER    2123      WAT   380 
ATOM   2123  O   WAT   381      43.657  25.803  61.824  1.00  0.00           O  
ATOM   2124  H1  WAT   381      44.117  25.877  62.562  1.00  0.00           H  
ATOM   2125  H2  WAT   381      43.703  26.601  61.474  1.00  0.00           H  
TER    2127      WAT   381 
ATOM   2127  O   WAT   382      45.305  26.470  66.391  1.00  0.00           O  
ATOM   2128  H1  WAT   382      44.914  25.823  66.827  1.00  0.00           H  
ATOM   2129  H2  WAT   382      45.474  27.061  67.011  1.00  0.00           H  
TER    2131      WAT   382 
ATOM   2131  O   WAT   383      47.081  31.862  52.932  1.00  0.00           O  
ATOM   2132  H1  WAT   383      47.825  32.250  53.170  1.00  0.00           H  
ATOM   2133  H2  WAT   383      47.227  31.018  53.096  1.00  0.00           H  
TER    2135      WAT   383 
ATOM   2135  O   WAT   384      48.999  23.657  57.965  1.00  0.00           O  
ATOM   2136  H1  WAT   384      48.152  23.830  57.839  1.00  0.00           H  
ATOM   2137  H2  WAT   384      48.996  22.852  58.301  1.00  0.00           H  
TER    2139      WAT   384 
ATOM   2139  O   WAT   385      50.068  27.435  58.831  1.00  0.00           O  
ATOM   2140  H1  WAT   385      49.594  26.909  59.342  1.00  0.00           H  
ATOM   2141  H2  WAT   385      50.440  26.888  58.262  1.00  0.00           H  
TER    2143      WAT   385 
ATOM   2143  O   WAT   386      40.446  29.432  64.199  1.00  0.00           O  
ATOM   2144  H1  WAT   386      41.308  29.332  64.113  1.00  0.00           H  
ATOM   2145  H2  WAT   386      40.115  28.851  63.638  1.00  0.00           H  
TER    2147      WAT   386 
ATOM   2147  O   WAT   387      51.997  28.328  51.894  1.00  0.00           O  
ATOM   2148  H1  WAT   387      51.469  28.411  51.204  1.00  0.00           H  
ATOM   2149  H2  WAT   387      52.456  29.070  51.890  1.00  0.00           H  
TER    2151      WAT   387 
ATOM   2151  O   WAT   388      58.333  29.275  58.195  1.00  0.00           O  
ATOM   2152  H1  WAT   388      58.094  29.235  57.357  1.00  0.00           H  
ATOM   2153  H2  WAT   388      58.496  30.122  58.321  1.00  0.00           H  
TER    2155      WAT   388 
ATOM   2155  O   WAT   389      43.806  28.256  60.860  1.00  0.00           O  
ATOM   2156  H1  WAT   389      43.181  28.268  60.253  1.00  0.00           H  
ATOM   2157  H2  WAT   389      43.471  28.732  61.510  1.00  0.00           H  
TER    2159      WAT   389 
ATOM   2159  O   WAT   390      43.990  26.599  46.918  1.00  0.00           O  
ATOM   2160  H1  WAT   390      43.641  27.251  47.381  1.00  0.00           H  
ATOM   2161  H2  WAT   390      43.510  26.584  46.190  1.00  0.00           H  
TER    2163      WAT   390 
ATOM   2163  O   WAT   391      40.519  36.316  62.301  1.00  0.00           O  
ATOM   2164  H1  WAT   391      39.989  35.625  62.350  1.00  0.00           H  
ATOM   2165  H2  WAT   391      40.791  36.307  61.472  1.00  0.00           H  
TER    2167      WAT   391 
ATOM   2167  O   WAT   392      51.551  36.899  51.025  1.00  0.00           O  
ATOM   2168  H1  WAT   392      52.274  37.365  50.881  1.00  0.00           H  
ATOM   2169  H2  WAT   392      51.111  36.966  50.274  1.00  0.00           H  
TER    2171      WAT   392 
ATOM   2171  O   WAT   393      49.959  34.829  60.009  1.00  0.00           O  
ATOM   2172  H1  WAT   393      49.532  34.204  59.576  1.00  0.00           H  
ATOM   2173  H2  WAT   393      49.951  34.546  60.835  1.00  0.00           H  
TER    2175      WAT   393 
ATOM   2175  O   WAT   394      43.075  29.865  63.078  1.00  0.00           O  
ATOM   2176  H1  WAT   394      43.234  29.110  63.483  1.00  0.00           H  
ATOM   2177  H2  WAT   394      42.894  30.415  63.732  1.00  0.00           H  
TER    2179      WAT   394 
ATOM   2179  O   WAT   395      48.287  25.706  60.223  1.00  0.00           O  
ATOM   2180  H1  WAT   395      48.312  25.172  59.535  1.00  0.00           H  
ATOM   2181  H2  WAT   395      48.538  25.198  60.886  1.00  0.00           H  
TER    2183      WAT   395 
ATOM   2183  O   WAT   396      35.798  32.989  59.658  1.00  0.00           O  
ATOM   2184  H1  WAT   396      35.692  32.944  58.793  1.00  0.00           H  
ATOM   2185  H2  WAT   396      35.048  33.334  59.939  1.00  0.00           H  
TER    2187      WAT   396 
ATOM   2187  O   WAT   397      44.567  24.433  59.604  1.00  0.00           O  
ATOM   2188  H1  WAT   397      44.607  24.934  60.317  1.00  0.00           H  
ATOM   2189  H2  WAT   397      43.742  24.524  59.334  1.00  0.00           H  
TER    2191      WAT   397 
ATOM   2191  O   WAT   398      45.989  30.949  61.901  1.00  0.00           O  
ATOM   2192  H1  WAT   398      45.158  31.116  61.695  1.00  0.00           H  
ATOM   2193  H2  WAT   398      45.934  30.573  62.686  1.00  0.00           H  
TER    2195      WAT   398 
ATOM   2195  O   WAT   399      43.797  24.440  67.537  1.00  0.00           O  
ATOM   2196  H1  WAT   399      44.423  23.896  67.810  1.00  0.00           H  
ATOM   2197  H2  WAT   399      43.342  23.959  66.968  1.00  0.00           H  
TER    2199      WAT   399 
ATOM   2199  O   WAT   400      44.363  29.225  52.430  1.00  0.00           O  
ATOM   2200  H1  WAT   400      44.503  29.722  53.133  1.00  0.00           H  
ATOM   2201  H2  WAT   400      44.861  28.523  52.572  1.00  0.00           H  
TER    2203      WAT   400 
ATOM   2203  O   WAT   401      44.393  30.091  49.760  1.00  0.00           O  
ATOM   2204  H1  WAT   401      45.027  30.687  49.694  1.00  0.00           H  
ATOM   2205  H2  WAT   401      44.475  29.792  50.574  1.00  0.00           H  
TER    2207      WAT   401 
ATOM   2207  O   WAT   402      45.970  26.023  49.734  1.00  0.00           O  
ATOM   2208  H1  WAT   402      46.292  25.543  49.080  1.00  0.00           H  
ATOM   2209  H2  WAT   402      46.233  26.833  49.543  1.00  0.00           H  
TER    2211      WAT   402 
ATOM   2211  O   WAT   403      51.366  25.410  62.096  1.00  0.00           O  
ATOM   2212  H1  WAT   403      51.792  24.957  61.485  1.00  0.00           H  
ATOM   2213  H2  WAT   403      50.752  24.856  62.373  1.00  0.00           H  
TER    2215      WAT   403 
ATOM   2215  O   WAT   404      40.898  32.288  53.028  1.00  0.00           O  
ATOM   2216  H1  WAT   404      41.407  32.884  53.410  1.00  0.00           H  
ATOM   2217  H2  WAT   404      41.371  32.021  52.346  1.00  0.00           H  
TER    2219      WAT   404 
ATOM   2219  O   WAT   405      51.811  40.961  51.184  1.00  0.00           O  
ATOM   2220  H1  WAT   405      51.094  40.787  50.719  1.00  0.00           H  
ATOM   2221  H2  WAT   405      52.462  40.726  50.652  1.00  0.00           H  
TER    2223      WAT   405 
ATOM   2223  O   WAT   406      49.806  21.881  55.505  1.00  0.00           O  
ATOM   2224  H1  WAT   406      49.163  21.731  56.074  1.00  0.00           H  
ATOM   2225  H2  WAT   406      49.466  21.636  54.740  1.00  0.00           H  
TER    2227      WAT   406 
ATOM   2227  O   WAT   407      54.396  29.837  54.928  1.00  0.00           O  
ATOM   2228  H1  WAT   407      53.725  30.380  54.800  1.00  0.00           H  
ATOM   2229  H2  WAT   407      55.090  30.307  54.687  1.00  0.00           H  
TER    2231      WAT   407 
ATOM   2231  O   WAT   408      54.559  26.293  57.838  1.00  0.00           O  
ATOM   2232  H1  WAT   408      54.911  25.866  58.512  1.00  0.00           H  
ATOM   2233  H2  WAT   408      53.700  26.208  57.968  1.00  0.00           H  
TER    2235      WAT   408 
ATOM   2235  O   WAT   409      43.257  28.924  55.896  1.00  0.00           O  
ATOM   2236  H1  WAT   409      42.538  29.340  56.163  1.00  0.00           H  
ATOM   2237  H2  WAT   409      43.628  29.489  55.345  1.00  0.00           H  
TER    2239      WAT   409 
ATOM   2239  O   WAT   410      52.557  29.556  61.786  1.00  0.00           O  
ATOM   2240  H1  WAT   410      52.537  29.375  62.639  1.00  0.00           H  
ATOM   2241  H2  WAT   410      52.605  30.428  61.762  1.00  0.00           H  
TER    2243      WAT   410 
ATOM   2243  O   WAT   411      47.092  42.197  57.613  1.00  0.00           O  
ATOM   2244  H1  WAT   411      46.678  41.534  57.224  1.00  0.00           H  
ATOM   2245  H2  WAT   411      47.777  42.345  57.093  1.00  0.00           H  
TER    2247      WAT   411 
ATOM   2247  O   WAT   412      49.032  27.963  51.233  1.00  0.00           O  
ATOM   2248  H1  WAT   412      48.438  28.285  50.682  1.00  0.00           H  
ATOM   2249  H2  WAT   412      49.069  27.118  51.025  1.00  0.00           H  
TER    2251      WAT   412 
ATOM   2251  O   WAT   413      51.907  27.921  54.663  1.00  0.00           O  
ATOM   2252  H1  WAT   413      51.679  27.945  53.821  1.00  0.00           H  
ATOM   2253  H2  WAT   413      52.167  27.097  54.783  1.00  0.00           H  
TER    2255      WAT   413 
ATOM   2255  O   WAT   414      46.189  29.775  64.266  1.00  0.00           O  
ATOM   2256  H1  WAT   414      45.677  29.167  64.624  1.00  0.00           H  
ATOM   2257  H2  WAT   414      46.017  30.491  64.733  1.00  0.00           H  
TER    2259      WAT   414 
ATOM   2259  O   WAT   415      41.036  28.219  66.916  1.00  0.00           O  
ATOM   2260  H1  WAT   415      40.866  28.879  66.371  1.00  0.00           H  
ATOM   2261  H2  WAT   415      40.592  28.429  67.637  1.00  0.00           H  
TER    2263      WAT   415 
ATOM   2263  O   WAT   416      44.962  26.459  55.959  1.00  0.00           O  
ATOM   2264  H1  WAT   416      45.438  26.821  55.324  1.00  0.00           H  
ATOM   2265  H2  WAT   416      44.461  27.115  56.239  1.00  0.00           H  
TER    2267      WAT   416 
ATOM   2267  O   WAT   417      58.193  35.931  51.750  1.00  0.00           O  
ATOM   2268  H1  WAT   417      58.576  36.680  51.980  1.00  0.00           H  
ATOM   2269  H2  WAT   417      57.397  36.178  51.491  1.00  0.00           H  
TER    2271      WAT   417 
ATOM   2271  O   WAT   418      37.936  31.123  62.175  1.00  0.00           O  
ATOM   2272  H1  WAT   418      37.389  30.453  62.293  1.00  0.00           H  
ATOM   2273  H2  WAT   418      38.725  30.756  62.239  1.00  0.00           H  
TER    2275      WAT   418 
ATOM   2275  O   WAT   419      47.004  28.603  49.326  1.00  0.00           O  
ATOM   2276  H1  WAT   419      47.384  28.621  48.541  1.00  0.00           H  
ATOM   2277  H2  WAT   419      46.264  29.049  49.205  1.00  0.00           H  
TER    2279      WAT   419 
ATOM   2279  O   WAT   420      54.633  26.911  54.914  1.00  0.00           O  
ATOM   2280  H1  WAT   420      54.632  26.756  55.772  1.00  0.00           H  
ATOM   2281  H2  WAT   420      54.429  27.758  54.858  1.00  0.00           H  
TER    2283      WAT   420 
ATOM   2283  O   WAT   421      36.695  30.335  59.330  1.00  0.00           O  
ATOM   2284  H1  WAT   421      36.517  29.883  60.055  1.00  0.00           H  
ATOM   2285  H2  WAT   421      36.407  31.138  59.513  1.00  0.00           H  
TER    2287      WAT   421 
ATOM   2287  O   WAT   422      52.357  31.591  58.567  1.00  0.00           O  
ATOM   2288  H1  WAT   422      52.852  30.873  58.528  1.00  0.00           H  
ATOM   2289  H2  WAT   422      51.547  31.288  58.453  1.00  0.00           H  
TER    2291      WAT   422 
ATOM   2291  O   WAT   423      47.803  35.441  50.717  1.00  0.00           O  
ATOM   2292  H1  WAT   423      46.994  35.118  50.670  1.00  0.00           H  
ATOM   2293  H2  WAT   423      48.310  34.734  50.650  1.00  0.00           H  
TER    2295      WAT   423 
ATOM   2295  O   WAT   424      38.432  32.868  56.442  1.00  0.00           O  
ATOM   2296  H1  WAT   424      37.567  32.857  56.330  1.00  0.00           H  
ATOM   2297  H2  WAT   424      38.532  32.681  57.289  1.00  0.00           H  
TER    2299      WAT   424 
ATOM   2299  O   WAT   425      51.010  38.055  57.585  1.00  0.00           O  
ATOM   2300  H1  WAT   425      51.481  38.769  57.754  1.00  0.00           H  
ATOM   2301  H2  WAT   425      51.346  37.455  58.121  1.00  0.00           H  
TER    2303      WAT   425 
ATOM   2303  O   WAT   426      54.457  25.915  61.733  1.00  0.00           O  
ATOM   2304  H1  WAT   426      53.873  26.416  61.321  1.00  0.00           H  
ATOM   2305  H2  WAT   426      54.777  25.408  61.099  1.00  0.00           H  
TER    2307      WAT   426 
ATOM   2307  O   WAT   427      46.996  24.829  52.009  1.00  0.00           O  
ATOM   2308  H1  WAT   427      47.818  24.999  51.767  1.00  0.00           H  
ATOM   2309  H2  WAT   427      46.533  24.984  51.285  1.00  0.00           H  
TER    2311      WAT   427 
ATOM   2311  O   WAT   428      45.586  22.824  62.789  1.00  0.00           O  
ATOM   2312  H1  WAT   428      46.130  22.483  63.379  1.00  0.00           H  
ATOM   2313  H2  WAT   428      45.640  23.682  62.931  1.00  0.00           H  
TER    2315      WAT   428 
ATOM   2315  O   WAT   429      41.399  36.585  59.663  1.00  0.00           O  
ATOM   2316  H1  WAT   429      42.003  36.545  59.034  1.00  0.00           H  
ATOM   2317  H2  WAT   429      41.192  37.432  59.693  1.00  0.00           H  
TER    2319      WAT   429 
ATOM   2319  O   WAT   430      36.634  35.569  59.532  1.00  0.00           O  
ATOM   2320  H1  WAT   430      36.537  34.758  59.841  1.00  0.00           H  
ATOM   2321  H2  WAT   430      37.417  35.548  59.147  1.00  0.00           H  
TER    2323      WAT   430 
ATOM   2323  O   WAT   431      60.509  46.576  49.204  1.00  0.00           O  
ATOM   2324  H1  WAT   431      60.748  46.784  48.391  1.00  0.00           H  
ATOM   2325  H2  WAT   431      60.830  45.771  49.313  1.00  0.00           H  
TER    2327      WAT   431 
ATOM   2327  O   WAT   432      55.818  38.505  53.050  1.00  0.00           O  
ATOM   2328  H1  WAT   432      56.572  38.873  52.811  1.00  0.00           H  
ATOM   2329  H2  WAT   432      55.641  38.879  53.818  1.00  0.00           H  
TER    2331      WAT   432 
ATOM   2331  O   WAT   433      54.174  40.912  49.748  1.00  0.00           O  
ATOM   2332  H1  WAT   433      53.991  41.129  48.922  1.00  0.00           H  
ATOM   2333  H2  WAT   433      55.036  41.026  49.803  1.00  0.00           H  
TER    2335      WAT   433 
ATOM   2335  O   WAT   434      59.854  37.915  52.782  1.00  0.00           O  
ATOM   2336  H1  WAT   434      60.582  37.736  52.336  1.00  0.00           H  
ATOM   2337  H2  WAT   434      59.943  38.757  52.993  1.00  0.00           H  
TER    2339      WAT   434 
ATOM   2339  O   WAT   435      53.720  44.189  48.260  1.00  0.00           O  
ATOM   2340  H1  WAT   435      53.006  43.903  48.672  1.00  0.00           H  
ATOM   2341  H2  WAT   435      54.204  44.529  48.900  1.00  0.00           H  
TER    2343      WAT   435 
ATOM   2343  O   WAT   436      45.666  45.907  55.790  1.00  0.00           O  
ATOM   2344  H1  WAT   436      45.752  45.531  56.572  1.00  0.00           H  
ATOM   2345  H2  WAT   436      46.294  45.533  55.312  1.00  0.00           H  
TER    2347      WAT   436 
ATOM   2347  O   WAT   437      57.203  47.658  50.298  1.00  0.00           O  
ATOM   2348  H1  WAT   437      57.587  47.439  51.049  1.00  0.00           H  
ATOM   2349  H2  WAT   437      56.954  48.484  50.428  1.00  0.00           H  
TER    2351      WAT   437 
ATOM   2351  O   WAT   438      54.923  39.328  55.629  1.00  0.00           O  
ATOM   2352  H1  WAT   438      54.055  39.400  55.694  1.00  0.00           H  
ATOM   2353  H2  WAT   438      55.210  40.130  55.817  1.00  0.00           H  
TER    2355      WAT   438 
ATOM   2355  O   WAT   439      52.850  42.803  53.070  1.00  0.00           O  
ATOM   2356  H1  WAT   439      52.562  42.434  52.333  1.00  0.00           H  
ATOM   2357  H2  WAT   439      53.537  43.273  52.809  1.00  0.00           H  
TER    2359      WAT   439 
ATOM   2359  O   WAT   440      50.423  43.582  53.919  1.00  0.00           O  
ATOM   2360  H1  WAT   440      50.524  44.384  54.247  1.00  0.00           H  
ATOM   2361  H2  WAT   440      51.218  43.380  53.621  1.00  0.00           H  
TER    2363      WAT   440 
ATOM   2363  O   WAT   441      62.129  52.182  46.175  1.00  0.00           O  
ATOM   2364  H1  WAT   441      62.897  52.242  45.765  1.00  0.00           H  
ATOM   2365  H2  WAT   441      61.683  51.610  45.690  1.00  0.00           H  
TER    2367      WAT   441 
ATOM   2367  O   WAT   442      58.177  48.454  47.638  1.00  0.00           O  
ATOM   2368  H1  WAT   442      58.466  49.230  47.913  1.00  0.00           H  
ATOM   2369  H2  WAT   442      58.264  47.943  48.340  1.00  0.00           H  
TER    2371      WAT   442 
ATOM   2371  O   WAT   443      57.212  43.005  53.552  1.00  0.00           O  
ATOM   2372  H1  WAT   443      57.488  42.287  53.140  1.00  0.00           H  
ATOM   2373  H2  WAT   443      57.811  43.604  53.345  1.00  0.00           H  
TER    2375      WAT   443 
ATOM   2375  O   WAT   444      60.713  40.677  51.827  1.00  0.00           O  
ATOM   2376  H1  WAT   444      61.167  40.848  52.552  1.00  0.00           H  
ATOM   2377  H2  WAT   444      61.187  40.063  51.427  1.00  0.00           H  
TER    2379      WAT   444 
ATOM   2379  O   WAT   445      54.963  42.117  46.918  1.00  0.00           O  
ATOM   2380  H1  WAT   445      54.615  42.769  47.381  1.00  0.00           H  
ATOM   2381  H2  WAT   445      54.483  42.103  46.190  1.00  0.00           H  
TER    2383      WAT   445 
ATOM   2383  O   WAT   446      55.336  44.743  52.430  1.00  0.00           O  
ATOM   2384  H1  WAT   446      55.476  45.240  53.133  1.00  0.00           H  
ATOM   2385  H2  WAT   446      55.834  44.042  52.572  1.00  0.00           H  
TER    2387      WAT   446 
ATOM   2387  O   WAT   447      55.366  45.610  49.760  1.00  0.00           O  
ATOM   2388  H1  WAT   447      56.000  46.206  49.694  1.00  0.00           H  
ATOM   2389  H2  WAT   447      55.448  45.310  50.574  1.00  0.00           H  
TER    2391      WAT   447 
ATOM   2391  O   WAT   448      56.944  41.541  49.734  1.00  0.00           O  
ATOM   2392  H1  WAT   448      57.265  41.061  49.080  1.00  0.00           H  
ATOM   2393  H2  WAT   448      57.206  42.351  49.543  1.00  0.00           H  
TER    2395      WAT   448 
ATOM   2395  O   WAT   449      60.779  37.400  55.505  1.00  0.00           O  
ATOM   2396  H1  WAT   449      60.136  37.250  56.074  1.00  0.00           H  
ATOM   2397  H2  WAT   449      60.439  37.154  54.740  1.00  0.00           H  
TER    2399      WAT   449 
ATOM   2399  O   WAT   450      60.005  43.482  51.233  1.00  0.00           O  
ATOM   2400  H1  WAT   450      59.411  43.804  50.682  1.00  0.00           H  
ATOM   2401  H2  WAT   450      60.042  42.636  51.025  1.00  0.00           H  
TER    2403      WAT   450 
ATOM   2403  O   WAT   451      57.978  44.122  49.326  1.00  0.00           O  
ATOM   2404  H1  WAT   451      58.358  44.140  48.541  1.00  0.00           H  
ATOM   2405  H2  WAT   451      57.237  44.567  49.205  1.00  0.00           H  
TER    2407      WAT   451 
ATOM   2407  O   WAT   452      57.970  40.348  52.009  1.00  0.00           O  
ATOM   2408  H1  WAT   452      58.791  40.518  51.767  1.00  0.00           H  
ATOM   2409  H2  WAT   452      57.507  40.503  51.285  1.00  0.00           H  
TER    2411      WAT   452 
ATOM   2411  O   WAT   453      33.017   1.033  41.296  1.00  0.00           O  
ATOM   2412  H1  WAT   453      32.266   0.654  41.068  1.00  0.00           H  
ATOM   2413  H2  WAT   453      33.466   1.065  40.548  1.00  0.00           H  
TER    2415      WAT   453 
ATOM   2415  O   WAT   454      38.470   1.455  36.725  1.00  0.00           O  
ATOM   2416  H1  WAT   454      38.135   2.133  36.289  1.00  0.00           H  
ATOM   2417  H2  WAT   454      38.983   1.066  36.136  1.00  0.00           H  
TER    2419      WAT   454 
ATOM   2419  O   WAT   455      38.010   3.407  42.666  1.00  0.00           O  
ATOM   2420  H1  WAT   455      38.394   3.976  42.126  1.00  0.00           H  
ATOM   2421  H2  WAT   455      37.946   2.682  42.186  1.00  0.00           H  
TER    2423      WAT   455 
ATOM   2423  O   WAT   456      34.596   1.045  43.562  1.00  0.00           O  
ATOM   2424  H1  WAT   456      34.697   0.235  43.872  1.00  0.00           H  
ATOM   2425  H2  WAT   456      34.000   0.950  42.932  1.00  0.00           H  
TER    2427      WAT   456 
ATOM   2427  O   WAT   457      34.436   5.963  44.964  1.00  0.00           O  
ATOM   2428  H1  WAT   457      35.080   6.404  45.353  1.00  0.00           H  
ATOM   2429  H2  WAT   457      34.762   5.158  44.877  1.00  0.00           H  
TER    2431      WAT   457 
ATOM   2431  O   WAT   458      29.354   1.945  44.463  1.00  0.00           O  
ATOM   2432  H1  WAT   458      28.871   2.670  44.439  1.00  0.00           H  
ATOM   2433  H2  WAT   458      30.166   2.243  44.574  1.00  0.00           H  
TER    2435      WAT   458 
ATOM   2435  O   WAT   459      35.425   0.739  47.068  1.00  0.00           O  
ATOM   2436  H1  WAT   459      34.908   0.379  46.464  1.00  0.00           H  
ATOM   2437  H2  WAT   459      36.123   0.215  47.079  1.00  0.00           H  
TER    2439      WAT   459 
ATOM   2439  O   WAT   460      32.208   2.461  44.615  1.00  0.00           O  
ATOM   2440  H1  WAT   460      32.911   1.946  44.673  1.00  0.00           H  
ATOM   2441  H2  WAT   460      32.128   2.788  45.420  1.00  0.00           H  
TER    2443      WAT   460 
ATOM   2443  O   WAT   461      32.159  -0.928  48.425  1.00  0.00           O  
ATOM   2444  H1  WAT   461      32.699  -1.071  49.095  1.00  0.00           H  
ATOM   2445  H2  WAT   461      31.476  -0.529  48.794  1.00  0.00           H  
TER    2447      WAT   461 
ATOM   2447  O   WAT   462      39.351   2.530  49.341  1.00  0.00           O  
ATOM   2448  H1  WAT   462      38.552   2.290  49.598  1.00  0.00           H  
ATOM   2449  H2  WAT   462      39.799   2.581  50.088  1.00  0.00           H  
TER    2451      WAT   462 
ATOM   2451  O   WAT   463      29.002   0.577  46.778  1.00  0.00           O  
ATOM   2452  H1  WAT   463      29.043   0.849  45.950  1.00  0.00           H  
ATOM   2453  H2  WAT   463      29.562   1.102  47.193  1.00  0.00           H  
TER    2455      WAT   463 
ATOM   2455  O   WAT   464      30.454  -0.838  41.603  1.00  0.00           O  
ATOM   2456  H1  WAT   464      29.628  -0.592  41.476  1.00  0.00           H  
ATOM   2457  H2  WAT   464      30.515  -0.917  42.469  1.00  0.00           H  
TER    2459      WAT   464 
ATOM   2459  O   WAT   465      35.234   1.779  39.305  1.00  0.00           O  
ATOM   2460  H1  WAT   465      35.524   1.388  38.581  1.00  0.00           H  
ATOM   2461  H2  WAT   465      35.964   1.961  39.745  1.00  0.00           H  
TER    2463      WAT   465 
ATOM   2463  O   WAT   466      33.174   3.756  42.371  1.00  0.00           O  
ATOM   2464  H1  WAT   466      32.954   3.466  43.164  1.00  0.00           H  
ATOM   2465  H2  WAT   466      32.954   3.097  41.843  1.00  0.00           H  
TER    2467      WAT   466 
ATOM   2467  O   WAT   467      35.341   5.129  41.154  1.00  0.00           O  
ATOM   2468  H1  WAT   467      35.994   4.597  41.383  1.00  0.00           H  
ATOM   2469  H2  WAT   467      34.644   4.776  41.541  1.00  0.00           H  
TER    2471      WAT   467 
ATOM   2471  O   WAT   468      34.174   2.360  49.018  1.00  0.00           O  
ATOM   2472  H1  WAT   468      34.323   1.800  48.365  1.00  0.00           H  
ATOM   2473  H2  WAT   468      34.954   2.439  49.401  1.00  0.00           H  
TER    2475      WAT   468 
ATOM   2475  O   WAT   469      36.699   2.531  50.296  1.00  0.00           O  
ATOM   2476  H1  WAT   469      36.623   1.862  50.851  1.00  0.00           H  
ATOM   2477  H2  WAT   469      36.628   3.233  50.810  1.00  0.00           H  
TER    2479      WAT   469 
ATOM   2479  O   WAT   470      37.356   1.051  41.129  1.00  0.00           O  
ATOM   2480  H1  WAT   470      38.121   0.782  40.807  1.00  0.00           H  
ATOM   2481  H2  WAT   470      37.254   0.566  41.846  1.00  0.00           H  
TER    2483      WAT   470 
ATOM   2483  O   WAT   471      36.088   5.938  48.754  1.00  0.00           O  
ATOM   2484  H1  WAT   471      36.578   5.239  48.572  1.00  0.00           H  
ATOM   2485  H2  WAT   471      35.517   5.640  49.342  1.00  0.00           H  
TER    2487      WAT   471 
ATOM   2487  O   WAT   472      40.973   2.109  42.092  1.00  0.00           O  
ATOM   2488  H1  WAT   472      40.581   1.806  41.374  1.00  0.00           H  
ATOM   2489  H2  WAT   472      41.128   2.946  41.902  1.00  0.00           H  
TER    2491      WAT   472 
ATOM   2491  O   WAT   473      40.533   2.380  38.118  1.00  0.00           O  
ATOM   2492  H1  WAT   473      39.816   2.206  37.653  1.00  0.00           H  
ATOM   2493  H2  WAT   473      41.183   2.145  37.586  1.00  0.00           H  
TER    2495      WAT   473 
ATOM   2495  O   WAT   474      37.166   3.396  47.094  1.00  0.00           O  
ATOM   2496  H1  WAT   474      36.943   2.638  47.462  1.00  0.00           H  
ATOM   2497  H2  WAT   474      36.677   3.426  46.372  1.00  0.00           H  
TER    2499      WAT   474 
ATOM   2499  O   WAT   475      35.814   3.616  44.547  1.00  0.00           O  
ATOM   2500  H1  WAT   475      35.400   2.954  44.158  1.00  0.00           H  
ATOM   2501  H2  WAT   475      36.499   3.764  44.027  1.00  0.00           H  
TER    2503      WAT   475 
ATOM   2503  O   WAT   476      39.181   2.775  45.300  1.00  0.00           O  
ATOM   2504  H1  WAT   476      38.782   2.886  44.532  1.00  0.00           H  
ATOM   2505  H2  WAT   476      38.566   2.984  45.882  1.00  0.00           H  
TER    2507      WAT   476 
ATOM   2507  O   WAT   477      32.779   4.057  46.949  1.00  0.00           O  
ATOM   2508  H1  WAT   477      33.094   4.871  46.956  1.00  0.00           H  
ATOM   2509  H2  WAT   477      33.189   3.672  47.617  1.00  0.00           H  
TER    2511      WAT   477 
ATOM   2511  O   WAT   478      25.356  -3.012  46.466  1.00  0.00           O  
ATOM   2512  H1  WAT   478      25.258  -3.822  46.775  1.00  0.00           H  
ATOM   2513  H2  WAT   478      26.139  -3.033  46.081  1.00  0.00           H  
TER    2515      WAT   478 
ATOM   2515  O   WAT   479      56.407   7.928  40.777  1.00  0.00           O  
ATOM   2516  H1  WAT   479      56.376   8.782  40.949  1.00  0.00           H  
ATOM   2517  H2  WAT   479      57.005   7.627  41.336  1.00  0.00           H  
TER    2519      WAT   479 
ATOM   2519  O   WAT   480      49.607   7.015  45.532  1.00  0.00           O  
ATOM   2520  H1  WAT   480      48.750   7.176  45.583  1.00  0.00           H  
ATOM   2521  H2  WAT   480      49.653   6.144  45.553  1.00  0.00           H  
TER    2523      WAT   480 
ATOM   2523  O   WAT   481      43.991  16.551  41.296  1.00  0.00           O  
ATOM   2524  H1  WAT   481      43.239  16.173  41.068  1.00  0.00           H  
ATOM   2525  H2  WAT   481      44.439  16.583  40.548  1.00  0.00           H  
TER    2527      WAT   481 
ATOM   2527  O   WAT   482      49.443  16.974  36.725  1.00  0.00           O  
ATOM   2528  H1  WAT   482      49.108  17.652  36.289  1.00  0.00           H  
ATOM   2529  H2  WAT   482      49.956  16.585  36.136  1.00  0.00           H  
TER    2531      WAT   482 
ATOM   2531  O   WAT   483      48.984  18.925  42.666  1.00  0.00           O  
ATOM   2532  H1  WAT   483      49.367  19.494  42.126  1.00  0.00           H  
ATOM   2533  H2  WAT   483      48.919  18.200  42.186  1.00  0.00           H  
TER    2535      WAT   483 
ATOM   2535  O   WAT   484      52.452   9.074  48.176  1.00  0.00           O  
ATOM   2536  H1  WAT   484      52.997   9.753  48.235  1.00  0.00           H  
ATOM   2537  H2  WAT   484      52.393   8.933  47.316  1.00  0.00           H  
TER    2539      WAT   484 
ATOM   2539  O   WAT   485      45.569  16.563  43.562  1.00  0.00           O  
ATOM   2540  H1  WAT   485      45.670  15.753  43.872  1.00  0.00           H  
ATOM   2541  H2  WAT   485      44.973  16.469  42.932  1.00  0.00           H  
TER    2543      WAT   485 
ATOM   2543  O   WAT   486      54.228  10.503  39.049  1.00  0.00           O  
ATOM   2544  H1  WAT   486      54.112  11.254  39.478  1.00  0.00           H  
ATOM   2545  H2  WAT   486      55.024  10.245  39.299  1.00  0.00           H  
TER    2547      WAT   486 
ATOM   2547  O   WAT   487      45.409  21.481  44.964  1.00  0.00           O  
ATOM   2548  H1  WAT   487      46.053  21.922  45.353  1.00  0.00           H  
ATOM   2549  H2  WAT   487      45.735  20.676  44.877  1.00  0.00           H  
TER    2551      WAT   487 
ATOM   2551  O   WAT   488      38.766  12.585  43.188  1.00  0.00           O  
ATOM   2552  H1  WAT   488      38.531  11.752  43.081  1.00  0.00           H  
ATOM   2553  H2  WAT   488      38.904  12.866  42.374  1.00  0.00           H  
TER    2555      WAT   488 
ATOM   2555  O   WAT   489      41.065   4.754  46.086  1.00  0.00           O  
ATOM   2556  H1  WAT   489      40.445   4.163  45.917  1.00  0.00           H  
ATOM   2557  H2  WAT   489      40.963   5.345  45.452  1.00  0.00           H  
TER    2559      WAT   489 
ATOM   2559  O   WAT   490      46.111  14.492  40.336  1.00  0.00           O  
ATOM   2560  H1  WAT   490      46.433  15.033  39.732  1.00  0.00           H  
ATOM   2561  H2  WAT   490      46.758  13.922  40.468  1.00  0.00           H  
TER    2563      WAT   490 
ATOM   2563  O   WAT   491      48.161   6.494  40.419  1.00  0.00           O  
ATOM   2564  H1  WAT   491      48.859   6.673  40.911  1.00  0.00           H  
ATOM   2565  H2  WAT   491      48.477   5.971  39.796  1.00  0.00           H  
TER    2567      WAT   491 
ATOM   2567  O   WAT   492      40.792   8.299  48.330  1.00  0.00           O  
ATOM   2568  H1  WAT   492      40.667   8.885  48.965  1.00  0.00           H  
ATOM   2569  H2  WAT   492      41.443   7.805  48.632  1.00  0.00           H  
TER    2571      WAT   492 
ATOM   2571  O   WAT   493      48.350  12.881  40.407  1.00  0.00           O  
ATOM   2572  H1  WAT   493      48.790  12.273  40.853  1.00  0.00           H  
ATOM   2573  H2  WAT   493      48.201  12.502  39.636  1.00  0.00           H  
TER    2575      WAT   493 
ATOM   2575  O   WAT   494      45.817  11.475  47.609  1.00  0.00           O  
ATOM   2576  H1  WAT   494      46.462  10.983  47.290  1.00  0.00           H  
ATOM   2577  H2  WAT   494      46.058  11.618  48.436  1.00  0.00           H  
TER    2579      WAT   494 
ATOM   2579  O   WAT   495      48.356  14.321  47.260  1.00  0.00           O  
ATOM   2580  H1  WAT   495      48.638  13.526  47.039  1.00  0.00           H  
ATOM   2581  H2  WAT   495      49.085  14.799  47.280  1.00  0.00           H  
TER    2583      WAT   495 
ATOM   2583  O   WAT   496      51.951  11.234  37.360  1.00  0.00           O  
ATOM   2584  H1  WAT   496      51.866  12.090  37.505  1.00  0.00           H  
ATOM   2585  H2  WAT   496      52.440  10.958  38.029  1.00  0.00           H  
TER    2587      WAT   496 
ATOM   2587  O   WAT   497      52.883   7.852  38.860  1.00  0.00           O  
ATOM   2588  H1  WAT   497      52.354   8.068  39.520  1.00  0.00           H  
ATOM   2589  H2  WAT   497      53.405   8.546  38.780  1.00  0.00           H  
TER    2591      WAT   497 
ATOM   2591  O   WAT   498      58.338  13.427  44.233  1.00  0.00           O  
ATOM   2592  H1  WAT   498      57.508  13.638  44.397  1.00  0.00           H  
ATOM   2593  H2  WAT   498      58.289  12.600  43.958  1.00  0.00           H  
TER    2595      WAT   498 
ATOM   2595  O   WAT   499      44.773  11.748  37.661  1.00  0.00           O  
ATOM   2596  H1  WAT   499      44.189  12.253  38.067  1.00  0.00           H  
ATOM   2597  H2  WAT   499      44.370  11.523  36.921  1.00  0.00           H  
TER    2599      WAT   499 
ATOM   2599  O   WAT   500      40.327  17.464  44.463  1.00  0.00           O  
ATOM   2600  H1  WAT   500      39.844  18.189  44.439  1.00  0.00           H  
ATOM   2601  H2  WAT   500      41.140  17.762  44.574  1.00  0.00           H  
TER    2603      WAT   500 
ATOM   2603  O   WAT   501      46.399  16.257  47.068  1.00  0.00           O  
ATOM   2604  H1  WAT   501      45.881  15.898  46.464  1.00  0.00           H  
ATOM   2605  H2  WAT   501      47.096  15.733  47.079  1.00  0.00           H  
TER    2607      WAT   501 
ATOM   2607  O   WAT   502      50.055  16.707  53.030  1.00  0.00           O  
ATOM   2608  H1  WAT   502      50.143  16.519  53.878  1.00  0.00           H  
ATOM   2609  H2  WAT   502      50.484  16.060  52.630  1.00  0.00           H  
TER    2611      WAT   502 
ATOM   2611  O   WAT   503      47.622  15.990  52.012  1.00  0.00           O  
ATOM   2612  H1  WAT   503      47.059  15.577  52.536  1.00  0.00           H  
ATOM   2613  H2  WAT   503      48.384  15.915  52.431  1.00  0.00           H  
TER    2615      WAT   503 
ATOM   2615  O   WAT   504      49.231   7.995  36.138  1.00  0.00           O  
ATOM   2616  H1  WAT   504      49.470   8.203  35.325  1.00  0.00           H  
ATOM   2617  H2  WAT   504      49.552   7.191  36.247  1.00  0.00           H  
TER    2619      WAT   504 
ATOM   2619  O   WAT   505      43.182  17.980  44.615  1.00  0.00           O  
ATOM   2620  H1  WAT   505      43.884  17.465  44.673  1.00  0.00           H  
ATOM   2621  H2  WAT   505      43.102  18.307  45.420  1.00  0.00           H  
TER    2623      WAT   505 
ATOM   2623  O   WAT   506      44.230   8.217  53.743  1.00  0.00           O  
ATOM   2624  H1  WAT   506      44.402   8.108  54.592  1.00  0.00           H  
ATOM   2625  H2  WAT   506      44.767   8.863  53.506  1.00  0.00           H  
TER    2627      WAT   506 
ATOM   2627  O   WAT   507      42.507  14.170  44.124  1.00  0.00           O  
ATOM   2628  H1  WAT   507      43.346  14.402  44.171  1.00  0.00           H  
ATOM   2629  H2  WAT   507      42.538  13.301  44.055  1.00  0.00           H  
TER    2631      WAT   507 
ATOM   2631  O   WAT   508      43.132  14.590  48.425  1.00  0.00           O  
ATOM   2632  H1  WAT   508      43.672  14.447  49.095  1.00  0.00           H  
ATOM   2633  H2  WAT   508      42.449  14.990  48.794  1.00  0.00           H  
TER    2635      WAT   508 
ATOM   2635  O   WAT   509      52.556  10.269  43.620  1.00  0.00           O  
ATOM   2636  H1  WAT   509      53.312  10.702  43.659  1.00  0.00           H  
ATOM   2637  H2  WAT   509      52.662   9.620  44.193  1.00  0.00           H  
TER    2639      WAT   509 
ATOM   2639  O   WAT   510      55.594  14.097  44.370  1.00  0.00           O  
ATOM   2640  H1  WAT   510      55.158  14.100  45.126  1.00  0.00           H  
ATOM   2641  H2  WAT   510      55.261  14.777  43.938  1.00  0.00           H  
TER    2643      WAT   510 
ATOM   2643  O   WAT   511      50.167  16.137  55.694  1.00  0.00           O  
ATOM   2644  H1  WAT   511      50.951  16.251  56.060  1.00  0.00           H  
ATOM   2645  H2  WAT   511      49.967  15.312  55.890  1.00  0.00           H  
TER    2647      WAT   511 
ATOM   2647  O   WAT   512      38.536  10.810  48.579  1.00  0.00           O  
ATOM   2648  H1  WAT   512      38.270   9.994  48.738  1.00  0.00           H  
ATOM   2649  H2  WAT   512      38.550  10.856  47.708  1.00  0.00           H  
TER    2651      WAT   512 
ATOM   2651  O   WAT   513      42.442   5.609  35.194  1.00  0.00           O  
ATOM   2652  H1  WAT   513      41.727   5.323  35.606  1.00  0.00           H  
ATOM   2653  H2  WAT   513      42.926   5.948  35.834  1.00  0.00           H  
TER    2655      WAT   513 
ATOM   2655  O   WAT   514      43.286   4.348  51.225  1.00  0.00           O  
ATOM   2656  H1  WAT   514      42.593   3.878  51.471  1.00  0.00           H  
ATOM   2657  H2  WAT   514      43.902   4.122  51.799  1.00  0.00           H  
TER    2659      WAT   514 
ATOM   2659  O   WAT   515      50.324  18.049  49.341  1.00  0.00           O  
ATOM   2660  H1  WAT   515      49.526  17.808  49.598  1.00  0.00           H  
ATOM   2661  H2  WAT   515      50.773  18.100  50.088  1.00  0.00           H  
TER    2663      WAT   515 
ATOM   2663  O   WAT   516      58.729  10.815  43.262  1.00  0.00           O  
ATOM   2664  H1  WAT   516      59.390  10.254  43.161  1.00  0.00           H  
ATOM   2665  H2  WAT   516      58.088  10.320  43.587  1.00  0.00           H  
TER    2667      WAT   516 
ATOM   2667  O   WAT   517      49.616  14.112  35.570  1.00  0.00           O  
ATOM   2668  H1  WAT   517      50.031  13.780  34.878  1.00  0.00           H  
ATOM   2669  H2  WAT   517      48.786  13.879  35.442  1.00  0.00           H  
TER    2671      WAT   517 
ATOM   2671  O   WAT   518      38.945  11.596  45.860  1.00  0.00           O  
ATOM   2672  H1  WAT   518      38.763  11.571  45.007  1.00  0.00           H  
ATOM   2673  H2  WAT   518      39.680  12.066  45.899  1.00  0.00           H  
TER    2675      WAT   518 
ATOM   2675  O   WAT   519      55.015  11.831  43.003  1.00  0.00           O  
ATOM   2676  H1  WAT   519      55.251  11.976  42.176  1.00  0.00           H  
ATOM   2677  H2  WAT   519      55.164  12.596  43.396  1.00  0.00           H  
TER    2679      WAT   519 
ATOM   2679  O   WAT   520      42.010   8.315  52.368  1.00  0.00           O  
ATOM   2680  H1  WAT   520      42.734   8.300  52.854  1.00  0.00           H  
ATOM   2681  H2  WAT   520      42.111   9.024  51.870  1.00  0.00           H  
TER    2683      WAT   520 
ATOM   2683  O   WAT   521      56.844  10.671  40.840  1.00  0.00           O  
ATOM   2684  H1  WAT   521      57.175  11.204  40.234  1.00  0.00           H  
ATOM   2685  H2  WAT   521      57.417  10.725  41.496  1.00  0.00           H  
TER    2687      WAT   521 
ATOM   2687  O   WAT   522      49.384  11.795  57.233  1.00  0.00           O  
ATOM   2688  H1  WAT   522      48.592  12.109  57.418  1.00  0.00           H  
ATOM   2689  H2  WAT   522      49.499  12.010  56.395  1.00  0.00           H  
TER    2691      WAT   522 
ATOM   2691  O   WAT   523      52.057   8.518  41.522  1.00  0.00           O  
ATOM   2692  H1  WAT   523      52.152   9.257  41.976  1.00  0.00           H  
ATOM   2693  H2  WAT   523      51.433   8.090  41.956  1.00  0.00           H  
TER    2695      WAT   523 
ATOM   2695  O   WAT   524      50.313  11.697  52.171  1.00  0.00           O  
ATOM   2696  H1  WAT   524      50.886  11.059  52.326  1.00  0.00           H  
ATOM   2697  H2  WAT   524      50.234  11.697  51.302  1.00  0.00           H  
TER    2699      WAT   524 
ATOM   2699  O   WAT   525      38.912   8.475  46.010  1.00  0.00           O  
ATOM   2700  H1  WAT   525      39.490   8.339  46.649  1.00  0.00           H  
ATOM   2701  H2  WAT   525      38.214   8.019  46.264  1.00  0.00           H  
TER    2703      WAT   525 
ATOM   2703  O   WAT   526      52.310  10.363  34.756  1.00  0.00           O  
ATOM   2704  H1  WAT   526      52.228  10.433  35.622  1.00  0.00           H  
ATOM   2705  H2  WAT   526      52.948  10.926  34.564  1.00  0.00           H  
TER    2707      WAT   526 
ATOM   2707  O   WAT   527      45.669  10.129  44.224  1.00  0.00           O  
ATOM   2708  H1  WAT   527      45.411   9.296  44.197  1.00  0.00           H  
ATOM   2709  H2  WAT   527      45.724  10.355  43.383  1.00  0.00           H  
TER    2711      WAT   527 
ATOM   2711  O   WAT   528      44.642   7.683  44.710  1.00  0.00           O  
ATOM   2712  H1  WAT   528      44.067   7.842  45.346  1.00  0.00           H  
ATOM   2713  H2  WAT   528      44.266   7.046  44.247  1.00  0.00           H  
TER    2715      WAT   528 
ATOM   2715  O   WAT   529      48.310   6.155  49.569  1.00  0.00           O  
ATOM   2716  H1  WAT   529      47.921   5.730  48.914  1.00  0.00           H  
ATOM   2717  H2  WAT   529      47.645   6.403  50.077  1.00  0.00           H  
TER    2719      WAT   529 
ATOM   2719  O   WAT   530      34.388   7.327  42.724  1.00  0.00           O  
ATOM   2720  H1  WAT   530      34.474   6.950  43.506  1.00  0.00           H  
ATOM   2721  H2  WAT   530      35.016   6.953  42.246  1.00  0.00           H  
TER    2723      WAT   530 
ATOM   2723  O   WAT   531      49.414  10.385  37.767  1.00  0.00           O  
ATOM   2724  H1  WAT   531      50.228  10.676  37.655  1.00  0.00           H  
ATOM   2725  H2  WAT   531      49.350   9.731  37.193  1.00  0.00           H  
TER    2727      WAT   531 
ATOM   2727  O   WAT   532      55.635  13.067  52.180  1.00  0.00           O  
ATOM   2728  H1  WAT   532      55.398  12.236  52.061  1.00  0.00           H  
ATOM   2729  H2  WAT   532      56.279  13.016  52.765  1.00  0.00           H  
TER    2731      WAT   532 
ATOM   2731  O   WAT   533      45.284  13.857  42.894  1.00  0.00           O  
ATOM   2732  H1  WAT   533      45.922  13.618  43.439  1.00  0.00           H  
ATOM   2733  H2  WAT   533      45.710  14.061  42.159  1.00  0.00           H  
TER    2735      WAT   533 
ATOM   2735  O   WAT   534      39.976  16.096  46.778  1.00  0.00           O  
ATOM   2736  H1  WAT   534      40.016  16.367  45.950  1.00  0.00           H  
ATOM   2737  H2  WAT   534      40.535  16.620  47.193  1.00  0.00           H  
TER    2739      WAT   534 
ATOM   2739  O   WAT   535      45.925   9.077  37.232  1.00  0.00           O  
ATOM   2740  H1  WAT   535      46.309   8.858  37.983  1.00  0.00           H  
ATOM   2741  H2  WAT   535      45.676   9.904  37.362  1.00  0.00           H  
TER    2743      WAT   535 
ATOM   2743  O   WAT   536      56.658  12.852  48.243  1.00  0.00           O  
ATOM   2744  H1  WAT   536      56.353  13.585  48.604  1.00  0.00           H  
ATOM   2745  H2  WAT   536      55.939  12.446  47.962  1.00  0.00           H  
TER    2747      WAT   536 
ATOM   2747  O   WAT   537      47.667  14.334  44.574  1.00  0.00           O  
ATOM   2748  H1  WAT   537      47.741  14.172  45.428  1.00  0.00           H  
ATOM   2749  H2  WAT   537      48.484  14.523  44.330  1.00  0.00           H  
TER    2751      WAT   537 
ATOM   2751  O   WAT   538      41.427  14.680  41.603  1.00  0.00           O  
ATOM   2752  H1  WAT   538      40.601  14.926  41.476  1.00  0.00           H  
ATOM   2753  H2  WAT   538      41.488  14.601  42.469  1.00  0.00           H  
TER    2755      WAT   538 
ATOM   2755  O   WAT   539      46.207  17.298  39.305  1.00  0.00           O  
ATOM   2756  H1  WAT   539      46.497  16.907  38.581  1.00  0.00           H  
ATOM   2757  H2  WAT   539      46.937  17.479  39.745  1.00  0.00           H  
TER    2759      WAT   539 
ATOM   2759  O   WAT   540      46.797  12.100  50.390  1.00  0.00           O  
ATOM   2760  H1  WAT   540      46.298  12.811  50.469  1.00  0.00           H  
ATOM   2761  H2  WAT   540      47.607  12.420  50.352  1.00  0.00           H  
TER    2763      WAT   540 
ATOM   2763  O   WAT   541      44.148  19.274  42.371  1.00  0.00           O  
ATOM   2764  H1  WAT   541      43.928  18.984  43.164  1.00  0.00           H  
ATOM   2765  H2  WAT   541      43.927  18.616  41.843  1.00  0.00           H  
TER    2767      WAT   541 
ATOM   2767  O   WAT   542      43.059  11.362  44.636  1.00  0.00           O  
ATOM   2768  H1  WAT   542      42.771  10.736  45.171  1.00  0.00           H  
ATOM   2769  H2  WAT   542      43.928  11.304  44.703  1.00  0.00           H  
TER    2771      WAT   542 
ATOM   2771  O   WAT   543      46.314  20.647  41.154  1.00  0.00           O  
ATOM   2772  H1  WAT   543      46.967  20.115  41.383  1.00  0.00           H  
ATOM   2773  H2  WAT   543      45.617  20.294  41.541  1.00  0.00           H  
TER    2775      WAT   543 
ATOM   2775  O   WAT   544      43.263  13.001  40.561  1.00  0.00           O  
ATOM   2776  H1  WAT   544      44.017  13.383  40.774  1.00  0.00           H  
ATOM   2777  H2  WAT   544      42.670  13.452  41.015  1.00  0.00           H  
TER    2779      WAT   544 
ATOM   2779  O   WAT   545      54.308  12.968  40.497  1.00  0.00           O  
ATOM   2780  H1  WAT   545      54.874  13.627  40.413  1.00  0.00           H  
ATOM   2781  H2  WAT   545      53.661  13.313  40.969  1.00  0.00           H  
TER    2783      WAT   545 
ATOM   2783  O   WAT   546      45.723   4.958  55.686  1.00  0.00           O  
ATOM   2784  H1  WAT   546      44.913   5.263  55.575  1.00  0.00           H  
ATOM   2785  H2  WAT   546      46.201   5.678  55.802  1.00  0.00           H  
TER    2787      WAT   546 
ATOM   2787  O   WAT   547      44.582  14.172  45.935  1.00  0.00           O  
ATOM   2788  H1  WAT   547      44.060  14.312  46.620  1.00  0.00           H  
ATOM   2789  H2  WAT   547      44.970  13.413  46.125  1.00  0.00           H  
TER    2791      WAT   547 
ATOM   2791  O   WAT   548      41.572   4.223  40.004  1.00  0.00           O  
ATOM   2792  H1  WAT   548      41.284   3.853  39.267  1.00  0.00           H  
ATOM   2793  H2  WAT   548      42.259   4.692  39.743  1.00  0.00           H  
TER    2795      WAT   548 
ATOM   2795  O   WAT   549      50.779  15.912  39.921  1.00  0.00           O  
ATOM   2796  H1  WAT   549      50.538  15.179  39.513  1.00  0.00           H  
ATOM   2797  H2  WAT   549      50.959  16.460  39.267  1.00  0.00           H  
TER    2799      WAT   549 
ATOM   2799  O   WAT   550      46.009  11.203  41.333  1.00  0.00           O  
ATOM   2800  H1  WAT   550      45.813  11.810  40.739  1.00  0.00           H  
ATOM   2801  H2  WAT   550      46.232  10.509  40.852  1.00  0.00           H  
TER    2803      WAT   550 
ATOM   2803  O   WAT   551      44.407   8.088  41.451  1.00  0.00           O  
ATOM   2804  H1  WAT   551      45.129   8.252  40.991  1.00  0.00           H  
ATOM   2805  H2  WAT   551      43.928   8.809  41.345  1.00  0.00           H  
TER    2807      WAT   551 
ATOM   2807  O   WAT   552      42.058  10.494  50.556  1.00  0.00           O  
ATOM   2808  H1  WAT   552      42.570  10.772  49.907  1.00  0.00           H  
ATOM   2809  H2  WAT   552      41.771  11.233  50.923  1.00  0.00           H  
TER    2811      WAT   552 
ATOM   2811  O   WAT   553      56.242   9.631  44.117  1.00  0.00           O  
ATOM   2812  H1  WAT   553      56.155   9.787  44.970  1.00  0.00           H  
ATOM   2813  H2  WAT   553      55.787  10.275  43.743  1.00  0.00           H  
TER    2815      WAT   553 
ATOM   2815  O   WAT   554      39.144   5.001  40.853  1.00  0.00           O  
ATOM   2816  H1  WAT   554      39.246   5.804  41.181  1.00  0.00           H  
ATOM   2817  H2  WAT   554      39.940   4.800  40.555  1.00  0.00           H  
TER    2819      WAT   554 
ATOM   2819  O   WAT   555      39.961   5.116  48.595  1.00  0.00           O  
ATOM   2820  H1  WAT   555      39.819   4.264  48.719  1.00  0.00           H  
ATOM   2821  H2  WAT   555      40.245   5.158  47.771  1.00  0.00           H  
TER    2823      WAT   555 
ATOM   2823  O   WAT   556      50.115   6.952  42.739  1.00  0.00           O  
ATOM   2824  H1  WAT   556      49.868   6.872  43.573  1.00  0.00           H  
ATOM   2825  H2  WAT   556      50.443   6.168  42.546  1.00  0.00           H  
TER    2827      WAT   556 
ATOM   2827  O   WAT   557      54.009  13.661  46.528  1.00  0.00           O  
ATOM   2828  H1  WAT   557      53.871  14.359  47.033  1.00  0.00           H  
ATOM   2829  H2  WAT   557      53.229  13.506  46.172  1.00  0.00           H  
TER    2831      WAT   557 
ATOM   2831  O   WAT   558      52.347   9.960  52.780  1.00  0.00           O  
ATOM   2832  H1  WAT   558      52.342   9.088  52.784  1.00  0.00           H  
ATOM   2833  H2  WAT   558      53.053  10.159  52.307  1.00  0.00           H  
TER    2835      WAT   558 
ATOM   2835  O   WAT   559      46.074   9.688  52.152  1.00  0.00           O  
ATOM   2836  H1  WAT   559      46.219  10.268  51.516  1.00  0.00           H  
ATOM   2837  H2  WAT   559      46.422  10.066  52.857  1.00  0.00           H  
TER    2839      WAT   559 
ATOM   2839  O   WAT   560      48.246   8.887  49.934  1.00  0.00           O  
ATOM   2840  H1  WAT   560      47.499   9.080  49.529  1.00  0.00           H  
ATOM   2841  H2  WAT   560      48.400   8.062  49.697  1.00  0.00           H  
TER    2843      WAT   560 
ATOM   2843  O   WAT   561      45.147  17.878  49.018  1.00  0.00           O  
ATOM   2844  H1  WAT   561      45.296  17.319  48.365  1.00  0.00           H  
ATOM   2845  H2  WAT   561      45.927  17.957  49.401  1.00  0.00           H  
TER    2847      WAT   561 
ATOM   2847  O   WAT   562      55.505  13.018  37.290  1.00  0.00           O  
ATOM   2848  H1  WAT   562      55.125  12.232  37.283  1.00  0.00           H  
ATOM   2849  H2  WAT   562      54.841  13.567  37.147  1.00  0.00           H  
TER    2851      WAT   562 
ATOM   2851  O   WAT   563      47.672  18.050  50.296  1.00  0.00           O  
ATOM   2852  H1  WAT   563      47.597  17.381  50.851  1.00  0.00           H  
ATOM   2853  H2  WAT   563      47.601  18.752  50.810  1.00  0.00           H  
TER    2855      WAT   563 
ATOM   2855  O   WAT   564      40.730   3.029  51.913  1.00  0.00           O  
ATOM   2856  H1  WAT   564      40.194   2.417  52.229  1.00  0.00           H  
ATOM   2857  H2  WAT   564      40.792   3.603  52.566  1.00  0.00           H  
TER    2859      WAT   564 
ATOM   2859  O   WAT   565      48.329  16.570  41.129  1.00  0.00           O  
ATOM   2860  H1  WAT   565      49.094  16.301  40.807  1.00  0.00           H  
ATOM   2861  H2  WAT   565      48.227  16.085  41.846  1.00  0.00           H  
TER    2863      WAT   565 
ATOM   2863  O   WAT   566      46.365   4.772  47.668  1.00  0.00           O  
ATOM   2864  H1  WAT   566      45.574   4.591  47.990  1.00  0.00           H  
ATOM   2865  H2  WAT   566      46.761   3.995  47.651  1.00  0.00           H  
TER    2867      WAT   566 
ATOM   2867  O   WAT   567      50.851  13.601  33.109  1.00  0.00           O  
ATOM   2868  H1  WAT   567      51.619  13.661  32.699  1.00  0.00           H  
ATOM   2869  H2  WAT   567      50.404  13.029  32.624  1.00  0.00           H  
TER    2871      WAT   567 
ATOM   2871  O   WAT   568      51.749  12.407  45.394  1.00  0.00           O  
ATOM   2872  H1  WAT   568      51.074  12.175  45.895  1.00  0.00           H  
ATOM   2873  H2  WAT   568      51.758  11.799  44.768  1.00  0.00           H  
TER    2875      WAT   568 
ATOM   2875  O   WAT   569      48.878   7.248  52.150  1.00  0.00           O  
ATOM   2876  H1  WAT   569      48.814   8.109  52.022  1.00  0.00           H  
ATOM   2877  H2  WAT   569      49.018   6.931  51.350  1.00  0.00           H  
TER    2879      WAT   569 
ATOM   2879  O   WAT   570      53.751  15.263  37.625  1.00  0.00           O  
ATOM   2880  H1  WAT   570      53.833  16.070  37.301  1.00  0.00           H  
ATOM   2881  H2  WAT   570      54.236  15.283  38.349  1.00  0.00           H  
TER    2883      WAT   570 
ATOM   2883  O   WAT   571      47.560   9.942  46.292  1.00  0.00           O  
ATOM   2884  H1  WAT   571      47.137  10.142  45.556  1.00  0.00           H  
ATOM   2885  H2  WAT   571      47.385   9.094  46.404  1.00  0.00           H  
TER    2887      WAT   571 
ATOM   2887  O   WAT   572      47.062  21.457  48.754  1.00  0.00           O  
ATOM   2888  H1  WAT   572      47.551  20.758  48.572  1.00  0.00           H  
ATOM   2889  H2  WAT   572      46.490  21.159  49.342  1.00  0.00           H  
TER    2891      WAT   572 
ATOM   2891  O   WAT   573      42.849  10.437  41.725  1.00  0.00           O  
ATOM   2892  H1  WAT   573      43.005  10.371  42.580  1.00  0.00           H  
ATOM   2893  H2  WAT   573      43.189  11.212  41.512  1.00  0.00           H  
TER    2895      WAT   573 
ATOM   2895  O   WAT   574      47.555  15.204  37.878  1.00  0.00           O  
ATOM   2896  H1  WAT   574      47.624  14.346  38.017  1.00  0.00           H  
ATOM   2897  H2  WAT   574      48.334  15.421  37.550  1.00  0.00           H  
TER    2899      WAT   574 
ATOM   2899  O   WAT   575      51.946  17.628  42.092  1.00  0.00           O  
ATOM   2900  H1  WAT   575      51.554  17.325  41.374  1.00  0.00           H  
ATOM   2901  H2  WAT   575      52.101  18.465  41.902  1.00  0.00           H  
TER    2903      WAT   575 
ATOM   2903  O   WAT   576      39.422   7.620  42.041  1.00  0.00           O  
ATOM   2904  H1  WAT   576      39.802   8.039  41.377  1.00  0.00           H  
ATOM   2905  H2  WAT   576      38.848   8.202  42.348  1.00  0.00           H  
TER    2907      WAT   576 
ATOM   2907  O   WAT   577      52.110  14.193  42.032  1.00  0.00           O  
ATOM   2908  H1  WAT   577      51.751  14.364  42.809  1.00  0.00           H  
ATOM   2909  H2  WAT   577      51.624  14.654  41.475  1.00  0.00           H  
TER    2911      WAT   577 
ATOM   2911  O   WAT   578      46.899   9.873  34.572  1.00  0.00           O  
ATOM   2912  H1  WAT   578      47.188  10.649  34.847  1.00  0.00           H  
ATOM   2913  H2  WAT   578      46.986   9.362  35.274  1.00  0.00           H  
TER    2915      WAT   578 
ATOM   2915  O   WAT   579      53.270  15.083  52.979  1.00  0.00           O  
ATOM   2916  H1  WAT   579      53.908  14.589  52.645  1.00  0.00           H  
ATOM   2917  H2  WAT   579      52.628  15.011  52.394  1.00  0.00           H  
TER    2919      WAT   579 
ATOM   2919  O   WAT   580      54.996   6.932  47.546  1.00  0.00           O  
ATOM   2920  H1  WAT   580      54.569   6.845  46.790  1.00  0.00           H  
ATOM   2921  H2  WAT   580      54.359   7.040  48.131  1.00  0.00           H  
TER    2923      WAT   580 
ATOM   2923  O   WAT   581      53.326  15.775  49.619  1.00  0.00           O  
ATOM   2924  H1  WAT   581      54.115  15.424  49.740  1.00  0.00           H  
ATOM   2925  H2  WAT   581      53.500  16.589  49.357  1.00  0.00           H  
TER    2927      WAT   581 
ATOM   2927  O   WAT   582      43.065   9.186  46.672  1.00  0.00           O  
ATOM   2928  H1  WAT   582      42.224   9.087  46.880  1.00  0.00           H  
ATOM   2929  H2  WAT   582      43.274   9.956  47.024  1.00  0.00           H  
TER    2931      WAT   582 
ATOM   2931  O   WAT   583      40.543   6.808  44.501  1.00  0.00           O  
ATOM   2932  H1  WAT   583      40.148   6.883  43.726  1.00  0.00           H  
ATOM   2933  H2  WAT   583      39.987   7.194  45.052  1.00  0.00           H  
TER    2935      WAT   583 
ATOM   2935  O   WAT   584      46.877   7.114  45.922  1.00  0.00           O  
ATOM   2936  H1  WAT   584      46.573   6.560  46.523  1.00  0.00           H  
ATOM   2937  H2  WAT   584      46.175   7.294  45.435  1.00  0.00           H  
TER    2939      WAT   584 
ATOM   2939  O   WAT   585      45.933   4.424  40.486  1.00  0.00           O  
ATOM   2940  H1  WAT   585      46.209   3.706  40.074  1.00  0.00           H  
ATOM   2941  H2  WAT   585      46.533   5.023  40.279  1.00  0.00           H  
TER    2943      WAT   585 
ATOM   2943  O   WAT   586      44.939  14.329  50.629  1.00  0.00           O  
ATOM   2944  H1  WAT   586      44.831  14.340  51.495  1.00  0.00           H  
ATOM   2945  H2  WAT   586      45.148  15.155  50.440  1.00  0.00           H  
TER    2947      WAT   586 
ATOM   2947  O   WAT   587      42.956  11.581  48.091  1.00  0.00           O  
ATOM   2948  H1  WAT   587      42.365  12.222  48.062  1.00  0.00           H  
ATOM   2949  H2  WAT   587      43.718  12.004  48.065  1.00  0.00           H  
TER    2951      WAT   587 
ATOM   2951  O   WAT   588      43.352   2.741  48.758  1.00  0.00           O  
ATOM   2952  H1  WAT   588      43.812   2.815  49.496  1.00  0.00           H  
ATOM   2953  H2  WAT   588      43.398   3.539  48.408  1.00  0.00           H  
TER    2955      WAT   588 
ATOM   2955  O   WAT   589      59.075  11.411  49.089  1.00  0.00           O  
ATOM   2956  H1  WAT   589      59.133  11.860  49.835  1.00  0.00           H  
ATOM   2957  H2  WAT   589      58.442  11.821  48.652  1.00  0.00           H  
TER    2959      WAT   589 
ATOM   2959  O   WAT   590      52.715  17.032  45.525  1.00  0.00           O  
ATOM   2960  H1  WAT   590      52.517  17.521  44.830  1.00  0.00           H  
ATOM   2961  H2  WAT   590      52.094  17.236  46.103  1.00  0.00           H  
TER    2963      WAT   590 
ATOM   2963  O   WAT   591      46.776   8.800  39.866  1.00  0.00           O  
ATOM   2964  H1  WAT   591      47.520   9.187  40.104  1.00  0.00           H  
ATOM   2965  H2  WAT   591      46.922   7.956  40.030  1.00  0.00           H  
TER    2967      WAT   591 
ATOM   2967  O   WAT   592      40.141   6.370  51.133  1.00  0.00           O  
ATOM   2968  H1  WAT   592      41.003   6.269  51.047  1.00  0.00           H  
ATOM   2969  H2  WAT   592      39.810   5.789  50.572  1.00  0.00           H  
TER    2971      WAT   592 
ATOM   2971  O   WAT   593      56.027   9.433  47.176  1.00  0.00           O  
ATOM   2972  H1  WAT   593      55.787   8.593  47.180  1.00  0.00           H  
ATOM   2973  H2  WAT   593      56.506   9.513  47.900  1.00  0.00           H  
TER    2975      WAT   593 
ATOM   2975  O   WAT   594      54.632  10.598  51.059  1.00  0.00           O  
ATOM   2976  H1  WAT   594      55.356  10.145  50.880  1.00  0.00           H  
ATOM   2977  H2  WAT   594      54.367  10.878  50.276  1.00  0.00           H  
TER    2979      WAT   594 
ATOM   2979  O   WAT   595      43.501   5.194  47.794  1.00  0.00           O  
ATOM   2980  H1  WAT   595      42.876   5.206  47.187  1.00  0.00           H  
ATOM   2981  H2  WAT   595      43.166   5.670  48.444  1.00  0.00           H  
TER    2983      WAT   595 
ATOM   2983  O   WAT   596      43.685   3.537  33.852  1.00  0.00           O  
ATOM   2984  H1  WAT   596      43.336   4.188  34.315  1.00  0.00           H  
ATOM   2985  H2  WAT   596      43.205   3.522  33.124  1.00  0.00           H  
TER    2987      WAT   596 
ATOM   2987  O   WAT   597      40.214  13.254  49.235  1.00  0.00           O  
ATOM   2988  H1  WAT   597      39.684  12.563  49.284  1.00  0.00           H  
ATOM   2989  H2  WAT   597      40.486  13.245  48.406  1.00  0.00           H  
TER    2991      WAT   597 
ATOM   2991  O   WAT   598      51.246  13.837  37.959  1.00  0.00           O  
ATOM   2992  H1  WAT   598      51.969  14.302  37.815  1.00  0.00           H  
ATOM   2993  H2  WAT   598      50.806  13.904  37.208  1.00  0.00           H  
TER    2995      WAT   598 
ATOM   2995  O   WAT   599      50.414  10.696  49.209  1.00  0.00           O  
ATOM   2996  H1  WAT   599      49.800  10.152  49.503  1.00  0.00           H  
ATOM   2997  H2  WAT   599      50.931  10.183  48.729  1.00  0.00           H  
TER    2999      WAT   599 
ATOM   2999  O   WAT   600      49.654  11.767  46.943  1.00  0.00           O  
ATOM   3000  H1  WAT   600      49.227  11.142  46.510  1.00  0.00           H  
ATOM   3001  H2  WAT   600      49.646  11.484  47.769  1.00  0.00           H  
TER    3003      WAT   600 
ATOM   3003  O   WAT   601      42.770   6.803  50.012  1.00  0.00           O  
ATOM   3004  H1  WAT   601      42.929   6.048  50.417  1.00  0.00           H  
ATOM   3005  H2  WAT   601      42.589   7.352  50.666  1.00  0.00           H  
TER    3007      WAT   601 
ATOM   3007  O   WAT   602      35.493   9.927  46.592  1.00  0.00           O  
ATOM   3008  H1  WAT   602      35.388   9.882  45.727  1.00  0.00           H  
ATOM   3009  H2  WAT   602      34.743  10.272  46.873  1.00  0.00           H  
TER    3011      WAT   602 
ATOM   3011  O   WAT   603      46.446  10.937  54.640  1.00  0.00           O  
ATOM   3012  H1  WAT   603      45.595  11.074  54.776  1.00  0.00           H  
ATOM   3013  H2  WAT   603      46.608  10.203  55.085  1.00  0.00           H  
TER    3015      WAT   603 
ATOM   3015  O   WAT   604      45.684   7.887  48.835  1.00  0.00           O  
ATOM   3016  H1  WAT   604      44.853   8.054  48.629  1.00  0.00           H  
ATOM   3017  H2  WAT   604      45.629   7.510  49.620  1.00  0.00           H  
TER    3019      WAT   604 
ATOM   3019  O   WAT   605      44.058   6.162  39.364  1.00  0.00           O  
ATOM   3020  H1  WAT   605      44.198   6.660  40.067  1.00  0.00           H  
ATOM   3021  H2  WAT   605      44.556   5.461  39.506  1.00  0.00           H  
TER    3023      WAT   605 
ATOM   3023  O   WAT   606      44.088   7.029  36.694  1.00  0.00           O  
ATOM   3024  H1  WAT   606      44.722   7.625  36.628  1.00  0.00           H  
ATOM   3025  H2  WAT   606      44.170   6.729  37.508  1.00  0.00           H  
TER    3027      WAT   606 
ATOM   3027  O   WAT   607      48.895  13.982  50.188  1.00  0.00           O  
ATOM   3028  H1  WAT   607      48.388  14.536  50.632  1.00  0.00           H  
ATOM   3029  H2  WAT   607      48.598  14.043  49.370  1.00  0.00           H  
TER    3031      WAT   607 
ATOM   3031  O   WAT   608      40.593   9.226  39.962  1.00  0.00           O  
ATOM   3032  H1  WAT   608      41.102   9.822  40.344  1.00  0.00           H  
ATOM   3033  H2  WAT   608      41.066   8.958  39.280  1.00  0.00           H  
TER    3035      WAT   608 
ATOM   3035  O   WAT   609      51.506  17.899  38.118  1.00  0.00           O  
ATOM   3036  H1  WAT   609      50.789  17.725  37.653  1.00  0.00           H  
ATOM   3037  H2  WAT   609      52.157  17.664  37.586  1.00  0.00           H  
TER    3039      WAT   609 
ATOM   3039  O   WAT   610      54.091   6.775  41.862  1.00  0.00           O  
ATOM   3040  H1  WAT   610      53.420   7.318  41.734  1.00  0.00           H  
ATOM   3041  H2  WAT   610      54.785   7.245  41.621  1.00  0.00           H  
TER    3043      WAT   610 
ATOM   3043  O   WAT   611      48.139  18.915  47.094  1.00  0.00           O  
ATOM   3044  H1  WAT   611      47.916  18.157  47.462  1.00  0.00           H  
ATOM   3045  H2  WAT   611      47.650  18.945  46.372  1.00  0.00           H  
TER    3047      WAT   611 
ATOM   3047  O   WAT   612      42.952   5.861  42.830  1.00  0.00           O  
ATOM   3048  H1  WAT   612      42.233   6.278  43.097  1.00  0.00           H  
ATOM   3049  H2  WAT   612      43.323   6.427  42.279  1.00  0.00           H  
TER    3051      WAT   612 
ATOM   3051  O   WAT   613      52.252   6.494  48.720  1.00  0.00           O  
ATOM   3052  H1  WAT   613      52.232   6.313  49.573  1.00  0.00           H  
ATOM   3053  H2  WAT   613      52.300   7.365  48.696  1.00  0.00           H  
TER    3055      WAT   613 
ATOM   3055  O   WAT   614      50.197  13.083  54.645  1.00  0.00           O  
ATOM   3056  H1  WAT   614      50.156  12.438  54.059  1.00  0.00           H  
ATOM   3057  H2  WAT   614      51.009  13.027  54.957  1.00  0.00           H  
TER    3059      WAT   614 
ATOM   3059  O   WAT   615      46.787  19.135  44.547  1.00  0.00           O  
ATOM   3060  H1  WAT   615      46.373  18.472  44.158  1.00  0.00           H  
ATOM   3061  H2  WAT   615      47.472  19.283  44.027  1.00  0.00           H  
TER    3063      WAT   615 
ATOM   3063  O   WAT   616      50.154  18.294  45.300  1.00  0.00           O  
ATOM   3064  H1  WAT   616      49.755  18.404  44.532  1.00  0.00           H  
ATOM   3065  H2  WAT   616      49.539  18.502  45.882  1.00  0.00           H  
TER    3067      WAT   616 
ATOM   3067  O   WAT   617      45.884   6.713  51.200  1.00  0.00           O  
ATOM   3068  H1  WAT   617      45.372   6.105  51.558  1.00  0.00           H  
ATOM   3069  H2  WAT   617      45.712   7.428  51.667  1.00  0.00           H  
TER    3071      WAT   617 
ATOM   3071  O   WAT   618      40.731   5.156  53.850  1.00  0.00           O  
ATOM   3072  H1  WAT   618      40.561   5.817  53.305  1.00  0.00           H  
ATOM   3073  H2  WAT   618      40.287   5.367  54.571  1.00  0.00           H  
TER    3075      WAT   618 
ATOM   3075  O   WAT   619      44.657   3.397  42.893  1.00  0.00           O  
ATOM   3076  H1  WAT   619      45.133   3.759  42.258  1.00  0.00           H  
ATOM   3077  H2  WAT   619      44.156   4.053  43.173  1.00  0.00           H  
TER    3079      WAT   619 
ATOM   3079  O   WAT   620      57.888  12.869  38.684  1.00  0.00           O  
ATOM   3080  H1  WAT   620      58.271  13.618  38.914  1.00  0.00           H  
ATOM   3081  H2  WAT   620      57.092  13.116  38.425  1.00  0.00           H  
TER    3083      WAT   620 
ATOM   3083  O   WAT   621      37.631   8.061  49.109  1.00  0.00           O  
ATOM   3084  H1  WAT   621      37.084   7.391  49.227  1.00  0.00           H  
ATOM   3085  H2  WAT   621      38.420   7.694  49.173  1.00  0.00           H  
TER    3087      WAT   621 
ATOM   3087  O   WAT   622      47.480   7.722  54.605  1.00  0.00           O  
ATOM   3088  H1  WAT   622      48.231   8.037  54.919  1.00  0.00           H  
ATOM   3089  H2  WAT   622      47.672   7.520  53.779  1.00  0.00           H  
TER    3091      WAT   622 
ATOM   3091  O   WAT   623      46.700   5.541  36.260  1.00  0.00           O  
ATOM   3092  H1  WAT   623      47.079   5.559  35.475  1.00  0.00           H  
ATOM   3093  H2  WAT   623      45.959   5.986  36.139  1.00  0.00           H  
TER    3095      WAT   623 
ATOM   3095  O   WAT   624      36.390   7.273  46.264  1.00  0.00           O  
ATOM   3096  H1  WAT   624      36.212   6.821  46.989  1.00  0.00           H  
ATOM   3097  H2  WAT   624      36.102   8.076  46.447  1.00  0.00           H  
TER    3099      WAT   624 
ATOM   3099  O   WAT   625      52.052   8.529  45.501  1.00  0.00           O  
ATOM   3100  H1  WAT   625      52.548   7.811  45.462  1.00  0.00           H  
ATOM   3101  H2  WAT   625      51.242   8.226  45.387  1.00  0.00           H  
TER    3103      WAT   625 
ATOM   3103  O   WAT   626      47.498  12.379  37.651  1.00  0.00           O  
ATOM   3104  H1  WAT   626      46.689  12.055  37.604  1.00  0.00           H  
ATOM   3105  H2  WAT   626      48.006  11.672  37.584  1.00  0.00           H  
TER    3107      WAT   626 
ATOM   3107  O   WAT   627      38.127   9.806  43.376  1.00  0.00           O  
ATOM   3108  H1  WAT   627      37.262   9.795  43.264  1.00  0.00           H  
ATOM   3109  H2  WAT   627      38.227   9.619  44.223  1.00  0.00           H  
TER    3111      WAT   627 
ATOM   3111  O   WAT   628      54.117  11.279  48.189  1.00  0.00           O  
ATOM   3112  H1  WAT   628      54.543  10.757  47.636  1.00  0.00           H  
ATOM   3113  H2  WAT   628      53.753  11.877  47.668  1.00  0.00           H  
TER    3115      WAT   628 
ATOM   3115  O   WAT   629      43.753  19.576  46.949  1.00  0.00           O  
ATOM   3116  H1  WAT   629      44.067  20.389  46.956  1.00  0.00           H  
ATOM   3117  H2  WAT   629      44.162  19.191  47.617  1.00  0.00           H  
TER    3119      WAT   629 
ATOM   3119  O   WAT   630      50.705  14.993  44.519  1.00  0.00           O  
ATOM   3120  H1  WAT   630      51.176  15.707  44.688  1.00  0.00           H  
ATOM   3121  H2  WAT   630      51.041  14.393  45.055  1.00  0.00           H  
TER    3123      WAT   630 
ATOM   3123  O   WAT   631      52.793  16.603  56.698  1.00  0.00           O  
ATOM   3124  H1  WAT   631      52.903  15.814  57.054  1.00  0.00           H  
ATOM   3125  H2  WAT   631      53.122  16.513  55.896  1.00  0.00           H  
TER    3127      WAT   631 
ATOM   3127  O   WAT   632      51.343  14.785  51.282  1.00  0.00           O  
ATOM   3128  H1  WAT   632      50.795  14.160  51.014  1.00  0.00           H  
ATOM   3129  H2  WAT   632      51.804  14.974  50.566  1.00  0.00           H  
TER    3131      WAT   632 
ATOM   3131  O   WAT   633      41.094  13.523  46.597  1.00  0.00           O  
ATOM   3132  H1  WAT   633      41.699  13.483  45.968  1.00  0.00           H  
ATOM   3133  H2  WAT   633      40.887  14.370  46.627  1.00  0.00           H  
TER    3135      WAT   633 
ATOM   3135  O   WAT   634      50.908  15.790  47.813  1.00  0.00           O  
ATOM   3136  H1  WAT   634      51.728  15.646  48.074  1.00  0.00           H  
ATOM   3137  H2  WAT   634      50.628  16.414  48.354  1.00  0.00           H  
TER    3139      WAT   634 
ATOM   3139  O   WAT   635      36.329  12.507  46.466  1.00  0.00           O  
ATOM   3140  H1  WAT   635      36.232  11.696  46.775  1.00  0.00           H  
ATOM   3141  H2  WAT   635      37.112  12.486  46.081  1.00  0.00           H  
TER    3143      WAT   635 
ATOM   3143  O   WAT   636      60.580  22.534  45.532  1.00  0.00           O  
ATOM   3144  H1  WAT   636      59.724  22.695  45.583  1.00  0.00           H  
ATOM   3145  H2  WAT   636      60.627  21.663  45.553  1.00  0.00           H  
TER    3147      WAT   636 
ATOM   3147  O   WAT   637      54.964  32.070  41.296  1.00  0.00           O  
ATOM   3148  H1  WAT   637      54.212  31.692  41.068  1.00  0.00           H  
ATOM   3149  H2  WAT   637      55.412  32.102  40.548  1.00  0.00           H  
TER    3151      WAT   637 
ATOM   3151  O   WAT   638      60.416  32.493  36.725  1.00  0.00           O  
ATOM   3152  H1  WAT   638      60.082  33.170  36.289  1.00  0.00           H  
ATOM   3153  H2  WAT   638      60.929  32.103  36.136  1.00  0.00           H  
TER    3155      WAT   638 
ATOM   3155  O   WAT   639      59.957  34.444  42.666  1.00  0.00           O  
ATOM   3156  H1  WAT   639      60.341  35.013  42.126  1.00  0.00           H  
ATOM   3157  H2  WAT   639      59.893  33.719  42.186  1.00  0.00           H  
TER    3159      WAT   639 
ATOM   3159  O   WAT   640      56.542  32.082  43.562  1.00  0.00           O  
ATOM   3160  H1  WAT   640      56.643  31.272  43.872  1.00  0.00           H  
ATOM   3161  H2  WAT   640      55.947  31.988  42.932  1.00  0.00           H  
TER    3163      WAT   640 
ATOM   3163  O   WAT   641      56.382  37.000  44.964  1.00  0.00           O  
ATOM   3164  H1  WAT   641      57.026  37.441  45.353  1.00  0.00           H  
ATOM   3165  H2  WAT   641      56.708  36.195  44.877  1.00  0.00           H  
TER    3167      WAT   641 
ATOM   3167  O   WAT   642      49.739  28.104  43.188  1.00  0.00           O  
ATOM   3168  H1  WAT   642      49.504  27.271  43.081  1.00  0.00           H  
ATOM   3169  H2  WAT   642      49.877  28.384  42.374  1.00  0.00           H  
TER    3171      WAT   642 
ATOM   3171  O   WAT   643      52.038  20.272  46.086  1.00  0.00           O  
ATOM   3172  H1  WAT   643      51.418  19.682  45.917  1.00  0.00           H  
ATOM   3173  H2  WAT   643      51.936  20.864  45.452  1.00  0.00           H  
TER    3175      WAT   643 
ATOM   3175  O   WAT   644      57.084  30.011  40.336  1.00  0.00           O  
ATOM   3176  H1  WAT   644      57.406  30.551  39.732  1.00  0.00           H  
ATOM   3177  H2  WAT   644      57.732  29.440  40.468  1.00  0.00           H  
TER    3179      WAT   644 
ATOM   3179  O   WAT   645      59.135  22.012  40.419  1.00  0.00           O  
ATOM   3180  H1  WAT   645      59.833  22.191  40.911  1.00  0.00           H  
ATOM   3181  H2  WAT   645      59.450  21.489  39.796  1.00  0.00           H  
TER    3183      WAT   645 
ATOM   3183  O   WAT   646      51.765  23.818  48.330  1.00  0.00           O  
ATOM   3184  H1  WAT   646      51.641  24.404  48.965  1.00  0.00           H  
ATOM   3185  H2  WAT   646      52.417  23.324  48.632  1.00  0.00           H  
TER    3187      WAT   646 
ATOM   3187  O   WAT   647      59.323  28.399  40.407  1.00  0.00           O  
ATOM   3188  H1  WAT   647      59.763  27.791  40.853  1.00  0.00           H  
ATOM   3189  H2  WAT   647      59.174  28.020  39.636  1.00  0.00           H  
TER    3191      WAT   647 
ATOM   3191  O   WAT   648      56.791  26.994  47.609  1.00  0.00           O  
ATOM   3192  H1  WAT   648      57.436  26.501  47.290  1.00  0.00           H  
ATOM   3193  H2  WAT   648      57.031  27.136  48.436  1.00  0.00           H  
TER    3195      WAT   648 
ATOM   3195  O   WAT   649      59.329  29.839  47.260  1.00  0.00           O  
ATOM   3196  H1  WAT   649      59.612  29.044  47.039  1.00  0.00           H  
ATOM   3197  H2  WAT   649      60.058  30.317  47.280  1.00  0.00           H  
TER    3199      WAT   649 
ATOM   3199  O   WAT   650      57.307  17.382  44.501  1.00  0.00           O  
ATOM   3200  H1  WAT   650      56.978  17.833  43.832  1.00  0.00           H  
ATOM   3201  H2  WAT   650      56.632  17.303  45.049  1.00  0.00           H  
TER    3203      WAT   650 
ATOM   3203  O   WAT   651      62.924  26.752  37.360  1.00  0.00           O  
ATOM   3204  H1  WAT   651      62.840  27.608  37.505  1.00  0.00           H  
ATOM   3205  H2  WAT   651      63.413  26.477  38.029  1.00  0.00           H  
TER    3207      WAT   651 
ATOM   3207  O   WAT   652      55.746  27.267  37.661  1.00  0.00           O  
ATOM   3208  H1  WAT   652      55.162  27.772  38.067  1.00  0.00           H  
ATOM   3209  H2  WAT   652      55.343  27.041  36.921  1.00  0.00           H  
TER    3211      WAT   652 
ATOM   3211  O   WAT   653      51.301  32.982  44.463  1.00  0.00           O  
ATOM   3212  H1  WAT   653      50.817  33.707  44.439  1.00  0.00           H  
ATOM   3213  H2  WAT   653      52.113  33.280  44.574  1.00  0.00           H  
TER    3215      WAT   653 
ATOM   3215  O   WAT   654      57.372  31.776  47.068  1.00  0.00           O  
ATOM   3216  H1  WAT   654      56.855  31.416  46.464  1.00  0.00           H  
ATOM   3217  H2  WAT   654      58.069  31.252  47.079  1.00  0.00           H  
TER    3219      WAT   654 
ATOM   3219  O   WAT   655      61.028  32.225  53.030  1.00  0.00           O  
ATOM   3220  H1  WAT   655      61.117  32.038  53.878  1.00  0.00           H  
ATOM   3221  H2  WAT   655      61.457  31.579  52.630  1.00  0.00           H  
TER    3223      WAT   655 
ATOM   3223  O   WAT   656      58.595  31.508  52.012  1.00  0.00           O  
ATOM   3224  H1  WAT   656      58.032  31.096  52.536  1.00  0.00           H  
ATOM   3225  H2  WAT   656      59.358  31.434  52.431  1.00  0.00           H  
TER    3227      WAT   656 
ATOM   3227  O   WAT   657      60.204  23.514  36.138  1.00  0.00           O  
ATOM   3228  H1  WAT   657      60.444  23.721  35.325  1.00  0.00           H  
ATOM   3229  H2  WAT   657      60.525  22.709  36.247  1.00  0.00           H  
TER    3231      WAT   657 
ATOM   3231  O   WAT   658      55.513  15.443  39.984  1.00  0.00           O  
ATOM   3232  H1  WAT   658      56.268  15.811  39.745  1.00  0.00           H  
ATOM   3233  H2  WAT   658      55.336  15.817  40.752  1.00  0.00           H  
TER    3235      WAT   658 
ATOM   3235  O   WAT   659      54.155  33.498  44.615  1.00  0.00           O  
ATOM   3236  H1  WAT   659      54.857  32.983  44.673  1.00  0.00           H  
ATOM   3237  H2  WAT   659      54.075  33.825  45.420  1.00  0.00           H  
TER    3239      WAT   659 
ATOM   3239  O   WAT   660      55.203  23.736  53.743  1.00  0.00           O  
ATOM   3240  H1  WAT   660      55.375  23.626  54.592  1.00  0.00           H  
ATOM   3241  H2  WAT   660      55.740  24.381  53.506  1.00  0.00           H  
TER    3243      WAT   660 
ATOM   3243  O   WAT   661      53.869  17.850  36.682  1.00  0.00           O  
ATOM   3244  H1  WAT   661      53.686  18.067  35.856  1.00  0.00           H  
ATOM   3245  H2  WAT   661      54.731  17.964  36.737  1.00  0.00           H  
TER    3247      WAT   661 
ATOM   3247  O   WAT   662      53.480  29.689  44.124  1.00  0.00           O  
ATOM   3248  H1  WAT   662      54.319  29.921  44.171  1.00  0.00           H  
ATOM   3249  H2  WAT   662      53.511  28.819  44.055  1.00  0.00           H  
TER    3251      WAT   662 
ATOM   3251  O   WAT   663      54.105  30.109  48.425  1.00  0.00           O  
ATOM   3252  H1  WAT   663      54.645  29.966  49.095  1.00  0.00           H  
ATOM   3253  H2  WAT   663      53.422  30.508  48.794  1.00  0.00           H  
TER    3255      WAT   663 
ATOM   3255  O   WAT   664      59.549  14.853  39.716  1.00  0.00           O  
ATOM   3256  H1  WAT   664      60.277  14.674  39.270  1.00  0.00           H  
ATOM   3257  H2  WAT   664      59.638  15.694  39.927  1.00  0.00           H  
TER    3259      WAT   664 
ATOM   3259  O   WAT   665      61.140  31.656  55.694  1.00  0.00           O  
ATOM   3260  H1  WAT   665      61.924  31.769  56.060  1.00  0.00           H  
ATOM   3261  H2  WAT   665      60.940  30.830  55.890  1.00  0.00           H  
TER    3263      WAT   665 
ATOM   3263  O   WAT   666      49.509  26.329  48.579  1.00  0.00           O  
ATOM   3264  H1  WAT   666      49.243  25.513  48.738  1.00  0.00           H  
ATOM   3265  H2  WAT   666      49.523  26.374  47.708  1.00  0.00           H  
TER    3267      WAT   666 
ATOM   3267  O   WAT   667      53.415  21.127  35.194  1.00  0.00           O  
ATOM   3268  H1  WAT   667      52.701  20.841  35.606  1.00  0.00           H  
ATOM   3269  H2  WAT   667      53.899  21.467  35.834  1.00  0.00           H  
TER    3271      WAT   667 
ATOM   3271  O   WAT   668      54.259  19.867  51.225  1.00  0.00           O  
ATOM   3272  H1  WAT   668      53.566  19.396  51.471  1.00  0.00           H  
ATOM   3273  H2  WAT   668      54.875  19.640  51.799  1.00  0.00           H  
TER    3275      WAT   668 
ATOM   3275  O   WAT   669      61.297  33.567  49.341  1.00  0.00           O  
ATOM   3276  H1  WAT   669      60.499  33.327  49.598  1.00  0.00           H  
ATOM   3277  H2  WAT   669      61.746  33.618  50.088  1.00  0.00           H  
TER    3279      WAT   669 
ATOM   3279  O   WAT   670      60.590  29.630  35.570  1.00  0.00           O  
ATOM   3280  H1  WAT   670      61.005  29.299  34.878  1.00  0.00           H  
ATOM   3281  H2  WAT   670      59.759  29.397  35.442  1.00  0.00           H  
TER    3283      WAT   670 
ATOM   3283  O   WAT   671      49.918  27.115  45.860  1.00  0.00           O  
ATOM   3284  H1  WAT   671      49.736  27.089  45.007  1.00  0.00           H  
ATOM   3285  H2  WAT   671      50.653  27.585  45.899  1.00  0.00           H  
TER    3287      WAT   671 
ATOM   3287  O   WAT   672      52.983  23.833  52.368  1.00  0.00           O  
ATOM   3288  H1  WAT   672      53.707  23.818  52.854  1.00  0.00           H  
ATOM   3289  H2  WAT   672      53.085  24.543  51.870  1.00  0.00           H  
TER    3291      WAT   672 
ATOM   3291  O   WAT   673      60.357  27.313  57.233  1.00  0.00           O  
ATOM   3292  H1  WAT   673      59.565  27.627  57.418  1.00  0.00           H  
ATOM   3293  H2  WAT   673      60.472  27.528  56.395  1.00  0.00           H  
TER    3295      WAT   673 
ATOM   3295  O   WAT   674      63.031  24.036  41.522  1.00  0.00           O  
ATOM   3296  H1  WAT   674      63.125  24.775  41.976  1.00  0.00           H  
ATOM   3297  H2  WAT   674      62.407  23.608  41.956  1.00  0.00           H  
TER    3299      WAT   674 
ATOM   3299  O   WAT   675      61.286  27.215  52.171  1.00  0.00           O  
ATOM   3300  H1  WAT   675      61.860  26.578  52.326  1.00  0.00           H  
ATOM   3301  H2  WAT   675      61.207  27.216  51.302  1.00  0.00           H  
TER    3303      WAT   675 
ATOM   3303  O   WAT   676      49.886  23.994  46.010  1.00  0.00           O  
ATOM   3304  H1  WAT   676      50.463  23.858  46.649  1.00  0.00           H  
ATOM   3305  H2  WAT   676      49.187  23.538  46.264  1.00  0.00           H  
TER    3307      WAT   676 
ATOM   3307  O   WAT   677      56.642  25.647  44.224  1.00  0.00           O  
ATOM   3308  H1  WAT   677      56.384  24.815  44.197  1.00  0.00           H  
ATOM   3309  H2  WAT   677      56.697  25.873  43.383  1.00  0.00           H  
TER    3311      WAT   677 
ATOM   3311  O   WAT   678      61.722  17.750  44.324  1.00  0.00           O  
ATOM   3312  H1  WAT   678      61.018  17.261  44.482  1.00  0.00           H  
ATOM   3313  H2  WAT   678      61.771  17.763  43.453  1.00  0.00           H  
TER    3315      WAT   678 
ATOM   3315  O   WAT   679      55.616  23.201  44.710  1.00  0.00           O  
ATOM   3316  H1  WAT   679      55.041  23.360  45.346  1.00  0.00           H  
ATOM   3317  H2  WAT   679      55.239  22.565  44.247  1.00  0.00           H  
TER    3319      WAT   679 
ATOM   3319  O   WAT   680      59.283  21.674  49.569  1.00  0.00           O  
ATOM   3320  H1  WAT   680      58.894  21.249  48.914  1.00  0.00           H  
ATOM   3321  H2  WAT   680      58.619  21.922  50.077  1.00  0.00           H  
TER    3323      WAT   680 
ATOM   3323  O   WAT   681      45.361  22.845  42.724  1.00  0.00           O  
ATOM   3324  H1  WAT   681      45.447  22.468  43.506  1.00  0.00           H  
ATOM   3325  H2  WAT   681      45.989  22.471  42.246  1.00  0.00           H  
TER    3327      WAT   681 
ATOM   3327  O   WAT   682      63.106  15.371  47.082  1.00  0.00           O  
ATOM   3328  H1  WAT   682      63.487  14.689  47.468  1.00  0.00           H  
ATOM   3329  H2  WAT   682      62.302  15.082  46.899  1.00  0.00           H  
TER    3331      WAT   682 
ATOM   3331  O   WAT   683      60.387  25.903  37.767  1.00  0.00           O  
ATOM   3332  H1  WAT   683      61.201  26.195  37.655  1.00  0.00           H  
ATOM   3333  H2  WAT   683      60.323  25.249  37.193  1.00  0.00           H  
TER    3335      WAT   683 
ATOM   3335  O   WAT   684      56.258  29.376  42.894  1.00  0.00           O  
ATOM   3336  H1  WAT   684      56.895  29.137  43.439  1.00  0.00           H  
ATOM   3337  H2  WAT   684      56.683  29.579  42.159  1.00  0.00           H  
TER    3339      WAT   684 
ATOM   3339  O   WAT   685      50.949  31.614  46.778  1.00  0.00           O  
ATOM   3340  H1  WAT   685      50.989  31.886  45.950  1.00  0.00           H  
ATOM   3341  H2  WAT   685      51.508  32.139  47.193  1.00  0.00           H  
TER    3343      WAT   685 
ATOM   3343  O   WAT   686      56.898  24.596  37.232  1.00  0.00           O  
ATOM   3344  H1  WAT   686      57.283  24.377  37.983  1.00  0.00           H  
ATOM   3345  H2  WAT   686      56.649  25.422  37.362  1.00  0.00           H  
TER    3347      WAT   686 
ATOM   3347  O   WAT   687      58.640  29.853  44.574  1.00  0.00           O  
ATOM   3348  H1  WAT   687      58.714  29.690  45.428  1.00  0.00           H  
ATOM   3349  H2  WAT   687      59.457  30.042  44.330  1.00  0.00           H  
TER    3351      WAT   687 
ATOM   3351  O   WAT   688      54.618  16.265  42.563  1.00  0.00           O  
ATOM   3352  H1  WAT   688      53.750  16.338  42.628  1.00  0.00           H  
ATOM   3353  H2  WAT   688      54.906  17.068  42.751  1.00  0.00           H  
TER    3355      WAT   688 
ATOM   3355  O   WAT   689      57.180  32.816  39.305  1.00  0.00           O  
ATOM   3356  H1  WAT   689      57.470  32.425  38.581  1.00  0.00           H  
ATOM   3357  H2  WAT   689      57.911  32.998  39.745  1.00  0.00           H  
TER    3359      WAT   689 
ATOM   3359  O   WAT   690      57.770  27.618  50.390  1.00  0.00           O  
ATOM   3360  H1  WAT   690      57.271  28.330  50.469  1.00  0.00           H  
ATOM   3361  H2  WAT   690      58.580  27.938  50.352  1.00  0.00           H  
TER    3363      WAT   690 
ATOM   3363  O   WAT   691      55.121  34.793  42.371  1.00  0.00           O  
ATOM   3364  H1  WAT   691      54.901  34.503  43.164  1.00  0.00           H  
ATOM   3365  H2  WAT   691      54.900  34.135  41.843  1.00  0.00           H  
TER    3367      WAT   691 
ATOM   3367  O   WAT   692      54.033  26.880  44.636  1.00  0.00           O  
ATOM   3368  H1  WAT   692      53.744  26.254  45.171  1.00  0.00           H  
ATOM   3369  H2  WAT   692      54.901  26.822  44.703  1.00  0.00           H  
TER    3371      WAT   692 
ATOM   3371  O   WAT   693      57.288  36.166  41.154  1.00  0.00           O  
ATOM   3372  H1  WAT   693      57.940  35.634  41.383  1.00  0.00           H  
ATOM   3373  H2  WAT   693      56.590  35.813  41.541  1.00  0.00           H  
TER    3375      WAT   693 
ATOM   3375  O   WAT   694      54.236  28.520  40.561  1.00  0.00           O  
ATOM   3376  H1  WAT   694      54.990  28.901  40.774  1.00  0.00           H  
ATOM   3377  H2  WAT   694      53.643  28.971  41.015  1.00  0.00           H  
TER    3379      WAT   694 
ATOM   3379  O   WAT   695      56.697  20.476  55.686  1.00  0.00           O  
ATOM   3380  H1  WAT   695      55.886  20.782  55.575  1.00  0.00           H  
ATOM   3381  H2  WAT   695      57.174  21.197  55.802  1.00  0.00           H  
TER    3383      WAT   695 
ATOM   3383  O   WAT   696      55.556  29.691  45.935  1.00  0.00           O  
ATOM   3384  H1  WAT   696      55.034  29.831  46.620  1.00  0.00           H  
ATOM   3385  H2  WAT   696      55.943  28.932  46.125  1.00  0.00           H  
TER    3387      WAT   696 
ATOM   3387  O   WAT   697      52.545  19.741  40.004  1.00  0.00           O  
ATOM   3388  H1  WAT   697      52.257  19.371  39.267  1.00  0.00           H  
ATOM   3389  H2  WAT   697      53.232  20.211  39.743  1.00  0.00           H  
TER    3391      WAT   697 
ATOM   3391  O   WAT   698      61.752  31.430  39.921  1.00  0.00           O  
ATOM   3392  H1  WAT   698      61.511  30.697  39.513  1.00  0.00           H  
ATOM   3393  H2  WAT   698      61.932  31.979  39.267  1.00  0.00           H  
TER    3395      WAT   698 
ATOM   3395  O   WAT   699      56.982  26.721  41.333  1.00  0.00           O  
ATOM   3396  H1  WAT   699      56.787  27.329  40.739  1.00  0.00           H  
ATOM   3397  H2  WAT   699      57.206  26.028  40.852  1.00  0.00           H  
TER    3399      WAT   699 
ATOM   3399  O   WAT   700      55.380  23.607  41.451  1.00  0.00           O  
ATOM   3400  H1  WAT   700      56.102  23.771  40.991  1.00  0.00           H  
ATOM   3401  H2  WAT   700      54.901  24.328  41.345  1.00  0.00           H  
TER    3403      WAT   700 
ATOM   3403  O   WAT   701      63.340  19.943  46.831  1.00  0.00           O  
ATOM   3404  H1  WAT   701      62.501  19.969  46.594  1.00  0.00           H  
ATOM   3405  H2  WAT   701      63.410  20.590  47.411  1.00  0.00           H  
TER    3407      WAT   701 
ATOM   3407  O   WAT   702      53.031  26.012  50.556  1.00  0.00           O  
ATOM   3408  H1  WAT   702      53.543  26.291  49.907  1.00  0.00           H  
ATOM   3409  H2  WAT   702      52.745  26.751  50.923  1.00  0.00           H  
TER    3411      WAT   702 
ATOM   3411  O   WAT   703      61.786  16.842  41.563  1.00  0.00           O  
ATOM   3412  H1  WAT   703      62.489  16.642  41.085  1.00  0.00           H  
ATOM   3413  H2  WAT   703      61.521  16.069  41.870  1.00  0.00           H  
TER    3415      WAT   703 
ATOM   3415  O   WAT   704      50.118  20.519  40.853  1.00  0.00           O  
ATOM   3416  H1  WAT   704      50.219  21.322  41.181  1.00  0.00           H  
ATOM   3417  H2  WAT   704      50.913  20.318  40.555  1.00  0.00           H  
TER    3419      WAT   704 
ATOM   3419  O   WAT   705      56.549  18.105  50.616  1.00  0.00           O  
ATOM   3420  H1  WAT   705      56.358  18.121  51.466  1.00  0.00           H  
ATOM   3421  H2  WAT   705      57.399  18.301  50.593  1.00  0.00           H  
TER    3423      WAT   705 
ATOM   3423  O   WAT   706      50.934  20.634  48.595  1.00  0.00           O  
ATOM   3424  H1  WAT   706      50.793  19.783  48.719  1.00  0.00           H  
ATOM   3425  H2  WAT   706      51.218  20.677  47.771  1.00  0.00           H  
TER    3427      WAT   706 
ATOM   3427  O   WAT   707      61.088  22.471  42.739  1.00  0.00           O  
ATOM   3428  H1  WAT   707      60.841  22.390  43.573  1.00  0.00           H  
ATOM   3429  H2  WAT   707      61.416  21.686  42.546  1.00  0.00           H  
TER    3431      WAT   707 
ATOM   3431  O   WAT   708      57.048  25.207  52.152  1.00  0.00           O  
ATOM   3432  H1  WAT   708      57.192  25.787  51.516  1.00  0.00           H  
ATOM   3433  H2  WAT   708      57.395  25.584  52.857  1.00  0.00           H  
TER    3435      WAT   708 
ATOM   3435  O   WAT   709      59.220  24.406  49.934  1.00  0.00           O  
ATOM   3436  H1  WAT   709      58.472  24.599  49.529  1.00  0.00           H  
ATOM   3437  H2  WAT   709      59.374  23.580  49.697  1.00  0.00           H  
TER    3439      WAT   709 
ATOM   3439  O   WAT   710      56.120  33.397  49.018  1.00  0.00           O  
ATOM   3440  H1  WAT   710      56.269  32.837  48.365  1.00  0.00           H  
ATOM   3441  H2  WAT   710      56.900  33.476  49.401  1.00  0.00           H  
TER    3443      WAT   710 
ATOM   3443  O   WAT   711      58.646  33.568  50.296  1.00  0.00           O  
ATOM   3444  H1  WAT   711      58.570  32.899  50.851  1.00  0.00           H  
ATOM   3445  H2  WAT   711      58.575  34.270  50.810  1.00  0.00           H  
TER    3447      WAT   711 
ATOM   3447  O   WAT   712      59.460  18.301  50.824  1.00  0.00           O  
ATOM   3448  H1  WAT   712      59.917  19.033  50.951  1.00  0.00           H  
ATOM   3449  H2  WAT   712      59.535  17.877  51.582  1.00  0.00           H  
TER    3451      WAT   712 
ATOM   3451  O   WAT   713      51.703  18.547  51.913  1.00  0.00           O  
ATOM   3452  H1  WAT   713      51.167  17.935  52.229  1.00  0.00           H  
ATOM   3453  H2  WAT   713      51.765  19.122  52.566  1.00  0.00           H  
TER    3455      WAT   713 
ATOM   3455  O   WAT   714      59.303  32.088  41.129  1.00  0.00           O  
ATOM   3456  H1  WAT   714      60.068  31.819  40.807  1.00  0.00           H  
ATOM   3457  H2  WAT   714      59.200  31.603  41.846  1.00  0.00           H  
TER    3459      WAT   714 
ATOM   3459  O   WAT   715      57.338  20.291  47.668  1.00  0.00           O  
ATOM   3460  H1  WAT   715      56.548  20.110  47.990  1.00  0.00           H  
ATOM   3461  H2  WAT   715      57.734  19.514  47.651  1.00  0.00           H  
TER    3463      WAT   715 
ATOM   3463  O   WAT   716      61.825  29.120  33.109  1.00  0.00           O  
ATOM   3464  H1  WAT   716      62.592  29.180  32.699  1.00  0.00           H  
ATOM   3465  H2  WAT   716      61.378  28.548  32.624  1.00  0.00           H  
TER    3467      WAT   716 
ATOM   3467  O   WAT   717      62.722  27.925  45.394  1.00  0.00           O  
ATOM   3468  H1  WAT   717      62.047  27.694  45.895  1.00  0.00           H  
ATOM   3469  H2  WAT   717      62.732  27.317  44.768  1.00  0.00           H  
TER    3471      WAT   717 
ATOM   3471  O   WAT   718      59.852  22.767  52.150  1.00  0.00           O  
ATOM   3472  H1  WAT   718      59.788  23.628  52.022  1.00  0.00           H  
ATOM   3473  H2  WAT   718      59.991  22.450  51.350  1.00  0.00           H  
TER    3475      WAT   718 
ATOM   3475  O   WAT   719      58.534  25.460  46.292  1.00  0.00           O  
ATOM   3476  H1  WAT   719      58.110  25.660  45.556  1.00  0.00           H  
ATOM   3477  H2  WAT   719      58.358  24.613  46.404  1.00  0.00           H  
TER    3479      WAT   719 
ATOM   3479  O   WAT   720      58.035  36.975  48.754  1.00  0.00           O  
ATOM   3480  H1  WAT   720      58.524  36.276  48.572  1.00  0.00           H  
ATOM   3481  H2  WAT   720      57.463  36.677  49.342  1.00  0.00           H  
TER    3483      WAT   720 
ATOM   3483  O   WAT   721      53.822  25.955  41.725  1.00  0.00           O  
ATOM   3484  H1  WAT   721      53.978  25.890  42.580  1.00  0.00           H  
ATOM   3485  H2  WAT   721      54.162  26.730  41.512  1.00  0.00           H  
TER    3487      WAT   721 
ATOM   3487  O   WAT   722      60.360  25.331  40.594  1.00  0.00           O  
ATOM   3488  H1  WAT   722      60.901  24.828  41.058  1.00  0.00           H  
ATOM   3489  H2  WAT   722      60.674  25.278  39.783  1.00  0.00           H  
TER    3491      WAT   722 
ATOM   3491  O   WAT   723      58.528  30.723  37.878  1.00  0.00           O  
ATOM   3492  H1  WAT   723      58.598  29.864  38.017  1.00  0.00           H  
ATOM   3493  H2  WAT   723      59.307  30.940  37.550  1.00  0.00           H  
TER    3495      WAT   723 
ATOM   3495  O   WAT   724      61.509  20.225  50.646  1.00  0.00           O  
ATOM   3496  H1  WAT   724      61.723  19.586  50.093  1.00  0.00           H  
ATOM   3497  H2  WAT   724      60.892  20.669  50.217  1.00  0.00           H  
TER    3499      WAT   724 
ATOM   3499  O   WAT   725      62.919  33.147  42.092  1.00  0.00           O  
ATOM   3500  H1  WAT   725      62.527  32.843  41.374  1.00  0.00           H  
ATOM   3501  H2  WAT   725      63.074  33.983  41.902  1.00  0.00           H  
TER    3503      WAT   725 
ATOM   3503  O   WAT   726      50.395  23.139  42.041  1.00  0.00           O  
ATOM   3504  H1  WAT   726      50.775  23.557  41.377  1.00  0.00           H  
ATOM   3505  H2  WAT   726      49.821  23.720  42.348  1.00  0.00           H  
TER    3507      WAT   726 
ATOM   3507  O   WAT   727      63.083  29.712  42.032  1.00  0.00           O  
ATOM   3508  H1  WAT   727      62.725  29.883  42.809  1.00  0.00           H  
ATOM   3509  H2  WAT   727      62.597  30.173  41.475  1.00  0.00           H  
TER    3511      WAT   727 
ATOM   3511  O   WAT   728      60.900  13.335  45.635  1.00  0.00           O  
ATOM   3512  H1  WAT   728      60.030  13.309  45.588  1.00  0.00           H  
ATOM   3513  H2  WAT   728      61.154  13.162  44.817  1.00  0.00           H  
TER    3515      WAT   728 
ATOM   3515  O   WAT   729      57.872  25.391  34.572  1.00  0.00           O  
ATOM   3516  H1  WAT   729      58.161  26.168  34.847  1.00  0.00           H  
ATOM   3517  H2  WAT   729      57.959  24.880  35.274  1.00  0.00           H  
TER    3519      WAT   729 
ATOM   3519  O   WAT   730      57.925  15.345  47.092  1.00  0.00           O  
ATOM   3520  H1  WAT   730      57.409  14.653  47.217  1.00  0.00           H  
ATOM   3521  H2  WAT   730      57.365  16.012  47.039  1.00  0.00           H  
TER    3523      WAT   730 
ATOM   3523  O   WAT   731      59.994  15.885  48.922  1.00  0.00           O  
ATOM   3524  H1  WAT   731      59.608  15.909  49.703  1.00  0.00           H  
ATOM   3525  H2  WAT   731      59.508  15.319  48.469  1.00  0.00           H  
TER    3527      WAT   731 
ATOM   3527  O   WAT   732      54.038  24.705  46.672  1.00  0.00           O  
ATOM   3528  H1  WAT   732      53.197  24.605  46.880  1.00  0.00           H  
ATOM   3529  H2  WAT   732      54.247  25.474  47.024  1.00  0.00           H  
TER    3531      WAT   732 
ATOM   3531  O   WAT   733      51.516  22.327  44.501  1.00  0.00           O  
ATOM   3532  H1  WAT   733      51.122  22.401  43.726  1.00  0.00           H  
ATOM   3533  H2  WAT   733      50.960  22.713  45.052  1.00  0.00           H  
TER    3535      WAT   733 
ATOM   3535  O   WAT   734      63.152  15.305  44.181  1.00  0.00           O  
ATOM   3536  H1  WAT   734      63.357  15.237  45.027  1.00  0.00           H  
ATOM   3537  H2  WAT   734      62.825  16.111  44.113  1.00  0.00           H  
TER    3539      WAT   734 
ATOM   3539  O   WAT   735      57.850  22.633  45.922  1.00  0.00           O  
ATOM   3540  H1  WAT   735      57.546  22.079  46.523  1.00  0.00           H  
ATOM   3541  H2  WAT   735      57.148  22.812  45.435  1.00  0.00           H  
TER    3543      WAT   735 
ATOM   3543  O   WAT   736      56.907  19.943  40.486  1.00  0.00           O  
ATOM   3544  H1  WAT   736      57.183  19.225  40.074  1.00  0.00           H  
ATOM   3545  H2  WAT   736      57.507  20.541  40.279  1.00  0.00           H  
TER    3547      WAT   736 
ATOM   3547  O   WAT   737      55.912  29.848  50.629  1.00  0.00           O  
ATOM   3548  H1  WAT   737      55.804  29.858  51.495  1.00  0.00           H  
ATOM   3549  H2  WAT   737      56.121  30.673  50.440  1.00  0.00           H  
TER    3551      WAT   737 
ATOM   3551  O   WAT   738      60.408  17.614  38.761  1.00  0.00           O  
ATOM   3552  H1  WAT   738      60.862  17.785  39.486  1.00  0.00           H  
ATOM   3553  H2  WAT   738      60.882  17.001  38.361  1.00  0.00           H  
TER    3555      WAT   738 
ATOM   3555  O   WAT   739      53.929  27.099  48.091  1.00  0.00           O  
ATOM   3556  H1  WAT   739      53.338  27.740  48.062  1.00  0.00           H  
ATOM   3557  H2  WAT   739      54.691  27.523  48.065  1.00  0.00           H  
TER    3559      WAT   739 
ATOM   3559  O   WAT   740      54.325  18.259  48.758  1.00  0.00           O  
ATOM   3560  H1  WAT   740      54.785  18.333  49.496  1.00  0.00           H  
ATOM   3561  H2  WAT   740      54.371  19.057  48.408  1.00  0.00           H  
TER    3563      WAT   740 
ATOM   3563  O   WAT   741      55.974  18.926  53.325  1.00  0.00           O  
ATOM   3564  H1  WAT   741      55.582  18.279  53.761  1.00  0.00           H  
ATOM   3565  H2  WAT   741      56.142  19.517  53.945  1.00  0.00           H  
TER    3567      WAT   741 
ATOM   3567  O   WAT   742      57.749  24.319  39.866  1.00  0.00           O  
ATOM   3568  H1  WAT   742      58.493  24.706  40.104  1.00  0.00           H  
ATOM   3569  H2  WAT   742      57.895  23.474  40.030  1.00  0.00           H  
TER    3571      WAT   742 
ATOM   3571  O   WAT   743      59.667  16.114  44.899  1.00  0.00           O  
ATOM   3572  H1  WAT   743      58.821  16.286  44.773  1.00  0.00           H  
ATOM   3573  H2  WAT   743      59.664  15.309  45.235  1.00  0.00           H  
TER    3575      WAT   743 
ATOM   3575  O   WAT   744      60.737  19.891  45.765  1.00  0.00           O  
ATOM   3576  H1  WAT   744      60.263  19.365  46.276  1.00  0.00           H  
ATOM   3577  H2  WAT   744      61.109  19.344  45.197  1.00  0.00           H  
TER    3579      WAT   744 
ATOM   3579  O   WAT   745      51.114  21.888  51.133  1.00  0.00           O  
ATOM   3580  H1  WAT   745      51.977  21.788  51.047  1.00  0.00           H  
ATOM   3581  H2  WAT   745      50.783  21.308  50.572  1.00  0.00           H  
TER    3583      WAT   745 
ATOM   3583  O   WAT   746      62.665  20.785  38.828  1.00  0.00           O  
ATOM   3584  H1  WAT   746      62.137  20.868  38.138  1.00  0.00           H  
ATOM   3585  H2  WAT   746      63.125  21.527  38.824  1.00  0.00           H  
TER    3587      WAT   746 
ATOM   3587  O   WAT   747      54.474  20.713  47.794  1.00  0.00           O  
ATOM   3588  H1  WAT   747      53.850  20.724  47.187  1.00  0.00           H  
ATOM   3589  H2  WAT   747      54.139  21.189  48.444  1.00  0.00           H  
TER    3591      WAT   747 
ATOM   3591  O   WAT   748      54.658  19.055  33.852  1.00  0.00           O  
ATOM   3592  H1  WAT   748      54.310  19.707  34.315  1.00  0.00           H  
ATOM   3593  H2  WAT   748      54.178  19.041  33.124  1.00  0.00           H  
TER    3595      WAT   748 
ATOM   3595  O   WAT   749      51.187  28.773  49.235  1.00  0.00           O  
ATOM   3596  H1  WAT   749      50.657  28.082  49.284  1.00  0.00           H  
ATOM   3597  H2  WAT   749      51.459  28.764  48.406  1.00  0.00           H  
TER    3599      WAT   749 
ATOM   3599  O   WAT   750      62.219  29.355  37.959  1.00  0.00           O  
ATOM   3600  H1  WAT   750      62.942  29.821  37.815  1.00  0.00           H  
ATOM   3601  H2  WAT   750      61.779  29.423  37.208  1.00  0.00           H  
TER    3603      WAT   750 
ATOM   3603  O   WAT   751      61.387  26.215  49.209  1.00  0.00           O  
ATOM   3604  H1  WAT   751      60.773  25.671  49.503  1.00  0.00           H  
ATOM   3605  H2  WAT   751      61.904  25.701  48.729  1.00  0.00           H  
TER    3607      WAT   751 
ATOM   3607  O   WAT   752      60.627  27.285  46.943  1.00  0.00           O  
ATOM   3608  H1  WAT   752      60.200  26.660  46.510  1.00  0.00           H  
ATOM   3609  H2  WAT   752      60.620  27.003  47.769  1.00  0.00           H  
TER    3611      WAT   752 
ATOM   3611  O   WAT   753      53.743  22.322  50.012  1.00  0.00           O  
ATOM   3612  H1  WAT   753      53.903  21.566  50.417  1.00  0.00           H  
ATOM   3613  H2  WAT   753      53.563  22.871  50.666  1.00  0.00           H  
TER    3615      WAT   753 
ATOM   3615  O   WAT   754      58.956  18.162  47.157  1.00  0.00           O  
ATOM   3616  H1  WAT   754      58.980  17.628  46.469  1.00  0.00           H  
ATOM   3617  H2  WAT   754      59.207  17.654  47.820  1.00  0.00           H  
TER    3619      WAT   754 
ATOM   3619  O   WAT   755      46.466  25.445  46.592  1.00  0.00           O  
ATOM   3620  H1  WAT   755      46.361  25.400  45.727  1.00  0.00           H  
ATOM   3621  H2  WAT   755      45.716  25.791  46.873  1.00  0.00           H  
TER    3623      WAT   755 
ATOM   3623  O   WAT   756      55.236  16.889  46.538  1.00  0.00           O  
ATOM   3624  H1  WAT   756      55.276  17.390  47.251  1.00  0.00           H  
ATOM   3625  H2  WAT   756      54.411  16.980  46.268  1.00  0.00           H  
TER    3627      WAT   756 
ATOM   3627  O   WAT   757      57.419  26.455  54.640  1.00  0.00           O  
ATOM   3628  H1  WAT   757      56.568  26.593  54.776  1.00  0.00           H  
ATOM   3629  H2  WAT   757      57.582  25.722  55.085  1.00  0.00           H  
TER    3631      WAT   757 
ATOM   3631  O   WAT   758      56.657  23.405  48.835  1.00  0.00           O  
ATOM   3632  H1  WAT   758      55.826  23.573  48.629  1.00  0.00           H  
ATOM   3633  H2  WAT   758      56.602  23.029  49.620  1.00  0.00           H  
TER    3635      WAT   758 
ATOM   3635  O   WAT   759      54.466  16.896  54.471  1.00  0.00           O  
ATOM   3636  H1  WAT   759      55.091  16.352  54.744  1.00  0.00           H  
ATOM   3637  H2  WAT   759      54.011  16.416  53.902  1.00  0.00           H  
TER    3639      WAT   759 
ATOM   3639  O   WAT   760      55.031  21.681  39.364  1.00  0.00           O  
ATOM   3640  H1  WAT   760      55.171  22.178  40.067  1.00  0.00           H  
ATOM   3641  H2  WAT   760      55.529  20.980  39.506  1.00  0.00           H  
TER    3643      WAT   760 
ATOM   3643  O   WAT   761      55.061  22.548  36.694  1.00  0.00           O  
ATOM   3644  H1  WAT   761      55.695  23.144  36.628  1.00  0.00           H  
ATOM   3645  H2  WAT   761      55.143  22.248  37.508  1.00  0.00           H  
TER    3647      WAT   761 
ATOM   3647  O   WAT   762      56.639  18.479  36.668  1.00  0.00           O  
ATOM   3648  H1  WAT   762      56.960  17.999  36.014  1.00  0.00           H  
ATOM   3649  H2  WAT   762      56.901  19.289  36.477  1.00  0.00           H  
TER    3651      WAT   762 
ATOM   3651  O   WAT   763      59.868  29.501  50.188  1.00  0.00           O  
ATOM   3652  H1  WAT   763      59.361  30.054  50.632  1.00  0.00           H  
ATOM   3653  H2  WAT   763      59.571  29.562  49.370  1.00  0.00           H  
TER    3655      WAT   763 
ATOM   3655  O   WAT   764      62.035  17.866  49.030  1.00  0.00           O  
ATOM   3656  H1  WAT   764      62.460  17.413  48.419  1.00  0.00           H  
ATOM   3657  H2  WAT   764      61.420  17.312  49.307  1.00  0.00           H  
TER    3659      WAT   764 
ATOM   3659  O   WAT   765      51.566  24.744  39.962  1.00  0.00           O  
ATOM   3660  H1  WAT   765      52.075  25.341  40.344  1.00  0.00           H  
ATOM   3661  H2  WAT   765      52.040  24.477  39.280  1.00  0.00           H  
TER    3663      WAT   765 
ATOM   3663  O   WAT   766      62.479  33.417  38.118  1.00  0.00           O  
ATOM   3664  H1  WAT   766      61.762  33.243  37.653  1.00  0.00           H  
ATOM   3665  H2  WAT   766      63.130  33.182  37.586  1.00  0.00           H  
TER    3667      WAT   766 
ATOM   3667  O   WAT   767      60.474  14.338  42.439  1.00  0.00           O  
ATOM   3668  H1  WAT   767      59.831  14.187  43.008  1.00  0.00           H  
ATOM   3669  H2  WAT   767      60.134  14.092  41.674  1.00  0.00           H  
TER    3671      WAT   767 
ATOM   3671  O   WAT   768      59.113  34.433  47.094  1.00  0.00           O  
ATOM   3672  H1  WAT   768      58.889  33.675  47.462  1.00  0.00           H  
ATOM   3673  H2  WAT   768      58.624  34.463  46.372  1.00  0.00           H  
TER    3675      WAT   768 
ATOM   3675  O   WAT   769      53.925  21.380  42.830  1.00  0.00           O  
ATOM   3676  H1  WAT   769      53.206  21.796  43.097  1.00  0.00           H  
ATOM   3677  H2  WAT   769      54.296  21.945  42.279  1.00  0.00           H  
TER    3679      WAT   769 
ATOM   3679  O   WAT   770      63.225  22.013  48.720  1.00  0.00           O  
ATOM   3680  H1  WAT   770      63.205  21.831  49.573  1.00  0.00           H  
ATOM   3681  H2  WAT   770      63.273  22.884  48.696  1.00  0.00           H  
TER    3683      WAT   770 
ATOM   3683  O   WAT   771      61.170  28.602  54.645  1.00  0.00           O  
ATOM   3684  H1  WAT   771      61.129  27.956  54.059  1.00  0.00           H  
ATOM   3685  H2  WAT   771      61.982  28.545  54.957  1.00  0.00           H  
TER    3687      WAT   771 
ATOM   3687  O   WAT   772      57.761  34.653  44.547  1.00  0.00           O  
ATOM   3688  H1  WAT   772      57.347  33.991  44.158  1.00  0.00           H  
ATOM   3689  H2  WAT   772      58.445  34.801  44.027  1.00  0.00           H  
TER    3691      WAT   772 
ATOM   3691  O   WAT   773      61.127  33.812  45.300  1.00  0.00           O  
ATOM   3692  H1  WAT   773      60.729  33.923  44.532  1.00  0.00           H  
ATOM   3693  H2  WAT   773      60.512  34.021  45.882  1.00  0.00           H  
TER    3695      WAT   773 
ATOM   3695  O   WAT   774      59.700  20.420  38.167  1.00  0.00           O  
ATOM   3696  H1  WAT   774      59.106  20.742  37.616  1.00  0.00           H  
ATOM   3697  H2  WAT   774      59.737  19.574  37.959  1.00  0.00           H  
TER    3699      WAT   774 
ATOM   3699  O   WAT   775      62.576  20.378  41.597  1.00  0.00           O  
ATOM   3700  H1  WAT   775      62.347  20.401  40.755  1.00  0.00           H  
ATOM   3701  H2  WAT   775      62.835  19.554  41.717  1.00  0.00           H  
TER    3703      WAT   775 
ATOM   3703  O   WAT   776      56.858  22.231  51.200  1.00  0.00           O  
ATOM   3704  H1  WAT   776      56.345  21.623  51.558  1.00  0.00           H  
ATOM   3705  H2  WAT   776      56.686  22.947  51.667  1.00  0.00           H  
TER    3707      WAT   776 
ATOM   3707  O   WAT   777      51.704  20.675  53.850  1.00  0.00           O  
ATOM   3708  H1  WAT   777      51.534  21.335  53.305  1.00  0.00           H  
ATOM   3709  H2  WAT   777      51.261  20.886  54.571  1.00  0.00           H  
TER    3711      WAT   777 
ATOM   3711  O   WAT   778      55.630  18.915  42.893  1.00  0.00           O  
ATOM   3712  H1  WAT   778      56.106  19.277  42.258  1.00  0.00           H  
ATOM   3713  H2  WAT   778      55.129  19.571  43.173  1.00  0.00           H  
TER    3715      WAT   778 
ATOM   3715  O   WAT   779      48.604  23.580  49.109  1.00  0.00           O  
ATOM   3716  H1  WAT   779      48.057  22.910  49.227  1.00  0.00           H  
ATOM   3717  H2  WAT   779      49.394  23.213  49.173  1.00  0.00           H  
TER    3719      WAT   779 
ATOM   3719  O   WAT   780      58.453  23.240  54.605  1.00  0.00           O  
ATOM   3720  H1  WAT   780      59.204  23.556  54.919  1.00  0.00           H  
ATOM   3721  H2  WAT   780      58.645  23.038  53.779  1.00  0.00           H  
TER    3723      WAT   780 
ATOM   3723  O   WAT   781      57.673  21.060  36.260  1.00  0.00           O  
ATOM   3724  H1  WAT   781      58.053  21.077  35.475  1.00  0.00           H  
ATOM   3725  H2  WAT   781      56.932  21.505  36.139  1.00  0.00           H  
TER    3727      WAT   781 
ATOM   3727  O   WAT   782      47.363  22.792  46.264  1.00  0.00           O  
ATOM   3728  H1  WAT   782      47.185  22.339  46.989  1.00  0.00           H  
ATOM   3729  H2  WAT   782      47.075  23.594  46.447  1.00  0.00           H  
TER    3731      WAT   782 
ATOM   3731  O   WAT   783      63.025  24.048  45.501  1.00  0.00           O  
ATOM   3732  H1  WAT   783      63.521  23.330  45.462  1.00  0.00           H  
ATOM   3733  H2  WAT   783      62.215  23.745  45.387  1.00  0.00           H  
TER    3735      WAT   783 
ATOM   3735  O   WAT   784      58.471  27.897  37.651  1.00  0.00           O  
ATOM   3736  H1  WAT   784      57.662  27.574  37.604  1.00  0.00           H  
ATOM   3737  H2  WAT   784      58.979  27.191  37.584  1.00  0.00           H  
TER    3739      WAT   784 
ATOM   3739  O   WAT   785      49.100  25.325  43.376  1.00  0.00           O  
ATOM   3740  H1  WAT   785      48.235  25.313  43.264  1.00  0.00           H  
ATOM   3741  H2  WAT   785      49.200  25.138  44.223  1.00  0.00           H  
TER    3743      WAT   785 
ATOM   3743  O   WAT   786      54.726  35.094  46.949  1.00  0.00           O  
ATOM   3744  H1  WAT   786      55.041  35.908  46.956  1.00  0.00           H  
ATOM   3745  H2  WAT   786      55.135  34.709  47.617  1.00  0.00           H  
TER    3747      WAT   786 
ATOM   3747  O   WAT   787      61.678  30.511  44.519  1.00  0.00           O  
ATOM   3748  H1  WAT   787      62.150  31.225  44.688  1.00  0.00           H  
ATOM   3749  H2  WAT   787      62.014  29.911  45.055  1.00  0.00           H  
TER    3751      WAT   787 
ATOM   3751  O   WAT   788      62.316  30.303  51.282  1.00  0.00           O  
ATOM   3752  H1  WAT   788      61.768  29.679  51.014  1.00  0.00           H  
ATOM   3753  H2  WAT   788      62.777  30.493  50.566  1.00  0.00           H  
TER    3755      WAT   788 
ATOM   3755  O   WAT   789      57.665  17.286  38.943  1.00  0.00           O  
ATOM   3756  H1  WAT   789      58.486  17.456  38.701  1.00  0.00           H  
ATOM   3757  H2  WAT   789      57.202  17.440  38.219  1.00  0.00           H  
TER    3759      WAT   789 
ATOM   3759  O   WAT   790      56.254  15.280  49.723  1.00  0.00           O  
ATOM   3760  H1  WAT   790      56.799  14.939  50.313  1.00  0.00           H  
ATOM   3761  H2  WAT   790      56.308  16.139  49.865  1.00  0.00           H  
TER    3763      WAT   790 
ATOM   3763  O   WAT   791      52.067  29.042  46.597  1.00  0.00           O  
ATOM   3764  H1  WAT   791      52.672  29.001  45.968  1.00  0.00           H  
ATOM   3765  H2  WAT   791      51.860  29.889  46.627  1.00  0.00           H  
TER    3767      WAT   791 
ATOM   3767  O   WAT   792      61.882  31.308  47.813  1.00  0.00           O  
ATOM   3768  H1  WAT   792      62.702  31.164  48.074  1.00  0.00           H  
ATOM   3769  H2  WAT   792      61.601  31.933  48.354  1.00  0.00           H  
TER    3771      WAT   792 
ATOM   3771  O   WAT   793      47.302  28.025  46.466  1.00  0.00           O  
ATOM   3772  H1  WAT   793      47.205  27.215  46.775  1.00  0.00           H  
ATOM   3773  H2  WAT   793      48.085  28.004  46.081  1.00  0.00           H  
TER    3775      WAT   793 
ATOM   3775  O   WAT   794      60.712  43.622  43.188  1.00  0.00           O  
ATOM   3776  H1  WAT   794      60.477  42.789  43.081  1.00  0.00           H  
ATOM   3777  H2  WAT   794      60.851  43.903  42.374  1.00  0.00           H  
TER    3779      WAT   794 
ATOM   3779  O   WAT   795      63.011  35.791  46.086  1.00  0.00           O  
ATOM   3780  H1  WAT   795      62.392  35.200  45.917  1.00  0.00           H  
ATOM   3781  H2  WAT   795      62.910  36.382  45.452  1.00  0.00           H  
TER    3783      WAT   795 
ATOM   3783  O   WAT   796      62.738  39.336  48.330  1.00  0.00           O  
ATOM   3784  H1  WAT   796      62.614  39.922  48.965  1.00  0.00           H  
ATOM   3785  H2  WAT   796      63.390  38.842  48.632  1.00  0.00           H  
TER    3787      WAT   796 
ATOM   3787  O   WAT   797      62.274  48.501  44.463  1.00  0.00           O  
ATOM   3788  H1  WAT   797      61.791  49.226  44.439  1.00  0.00           H  
ATOM   3789  H2  WAT   797      63.086  48.799  44.574  1.00  0.00           H  
TER    3791      WAT   797 
ATOM   3791  O   WAT   798      60.482  41.847  48.579  1.00  0.00           O  
ATOM   3792  H1  WAT   798      60.216  41.031  48.738  1.00  0.00           H  
ATOM   3793  H2  WAT   798      60.496  41.893  47.708  1.00  0.00           H  
TER    3795      WAT   798 
ATOM   3795  O   WAT   799      60.892  42.633  45.860  1.00  0.00           O  
ATOM   3796  H1  WAT   799      60.709  42.608  45.007  1.00  0.00           H  
ATOM   3797  H2  WAT   799      61.627  43.103  45.899  1.00  0.00           H  
TER    3799      WAT   799 
ATOM   3799  O   WAT   800      60.859  39.513  46.010  1.00  0.00           O  
ATOM   3800  H1  WAT   800      61.436  39.376  46.649  1.00  0.00           H  
ATOM   3801  H2  WAT   800      60.160  39.056  46.264  1.00  0.00           H  
TER    3803      WAT   800 
ATOM   3803  O   WAT   801      56.335  38.364  42.724  1.00  0.00           O  
ATOM   3804  H1  WAT   801      56.421  37.987  43.506  1.00  0.00           H  
ATOM   3805  H2  WAT   801      56.962  37.990  42.246  1.00  0.00           H  
TER    3807      WAT   801 
ATOM   3807  O   WAT   802      61.922  47.133  46.778  1.00  0.00           O  
ATOM   3808  H1  WAT   802      61.963  47.404  45.950  1.00  0.00           H  
ATOM   3809  H2  WAT   802      62.482  47.657  47.193  1.00  0.00           H  
TER    3811      WAT   802 
ATOM   3811  O   WAT   803      63.374  45.717  41.603  1.00  0.00           O  
ATOM   3812  H1  WAT   803      62.548  45.963  41.476  1.00  0.00           H  
ATOM   3813  H2  WAT   803      63.435  45.638  42.469  1.00  0.00           H  
TER    3815      WAT   803 
ATOM   3815  O   WAT   804      61.091  36.038  40.853  1.00  0.00           O  
ATOM   3816  H1  WAT   804      61.192  36.841  41.181  1.00  0.00           H  
ATOM   3817  H2  WAT   804      61.886  35.837  40.555  1.00  0.00           H  
TER    3819      WAT   804 
ATOM   3819  O   WAT   805      61.907  36.153  48.595  1.00  0.00           O  
ATOM   3820  H1  WAT   805      61.766  35.301  48.719  1.00  0.00           H  
ATOM   3821  H2  WAT   805      62.191  36.196  47.771  1.00  0.00           H  
TER    3823      WAT   805 
ATOM   3823  O   WAT   806      62.676  34.066  51.913  1.00  0.00           O  
ATOM   3824  H1  WAT   806      62.140  33.454  52.229  1.00  0.00           H  
ATOM   3825  H2  WAT   806      62.738  34.641  52.566  1.00  0.00           H  
TER    3827      WAT   806 
ATOM   3827  O   WAT   807      61.369  38.657  42.041  1.00  0.00           O  
ATOM   3828  H1  WAT   807      61.748  39.076  41.377  1.00  0.00           H  
ATOM   3829  H2  WAT   807      60.794  39.239  42.348  1.00  0.00           H  
TER    3831      WAT   807 
ATOM   3831  O   WAT   808      62.489  37.845  44.501  1.00  0.00           O  
ATOM   3832  H1  WAT   808      62.095  37.920  43.726  1.00  0.00           H  
ATOM   3833  H2  WAT   808      61.933  38.231  45.052  1.00  0.00           H  
TER    3835      WAT   808 
ATOM   3835  O   WAT   809      62.087  37.407  51.133  1.00  0.00           O  
ATOM   3836  H1  WAT   809      62.950  37.306  51.047  1.00  0.00           H  
ATOM   3837  H2  WAT   809      61.757  36.826  50.572  1.00  0.00           H  
TER    3839      WAT   809 
ATOM   3839  O   WAT   810      62.160  44.291  49.235  1.00  0.00           O  
ATOM   3840  H1  WAT   810      61.630  43.600  49.284  1.00  0.00           H  
ATOM   3841  H2  WAT   810      62.433  44.282  48.406  1.00  0.00           H  
TER    3843      WAT   810 
ATOM   3843  O   WAT   811      57.440  40.964  46.592  1.00  0.00           O  
ATOM   3844  H1  WAT   811      57.334  40.919  45.727  1.00  0.00           H  
ATOM   3845  H2  WAT   811      56.690  41.309  46.873  1.00  0.00           H  
TER    3847      WAT   811 
ATOM   3847  O   WAT   812      62.539  40.263  39.962  1.00  0.00           O  
ATOM   3848  H1  WAT   812      63.049  40.859  40.344  1.00  0.00           H  
ATOM   3849  H2  WAT   812      63.013  39.996  39.280  1.00  0.00           H  
TER    3851      WAT   812 
ATOM   3851  O   WAT   813      62.677  36.193  53.850  1.00  0.00           O  
ATOM   3852  H1  WAT   813      62.508  36.854  53.305  1.00  0.00           H  
ATOM   3853  H2  WAT   813      62.234  36.404  54.571  1.00  0.00           H  
TER    3855      WAT   813 
ATOM   3855  O   WAT   814      59.578  39.098  49.109  1.00  0.00           O  
ATOM   3856  H1  WAT   814      59.030  38.428  49.227  1.00  0.00           H  
ATOM   3857  H2  WAT   814      60.367  38.731  49.173  1.00  0.00           H  
TER    3859      WAT   814 
ATOM   3859  O   WAT   815      58.336  38.310  46.264  1.00  0.00           O  
ATOM   3860  H1  WAT   815      58.159  37.858  46.989  1.00  0.00           H  
ATOM   3861  H2  WAT   815      58.048  39.113  46.447  1.00  0.00           H  
TER    3863      WAT   815 
ATOM   3863  O   WAT   816      60.074  40.843  43.376  1.00  0.00           O  
ATOM   3864  H1  WAT   816      59.208  40.832  43.264  1.00  0.00           H  
ATOM   3865  H2  WAT   816      60.173  40.656  44.223  1.00  0.00           H  
TER    3867      WAT   816 
ATOM   3867  O   WAT   817      63.041  44.560  46.597  1.00  0.00           O  
ATOM   3868  H1  WAT   817      63.645  44.520  45.968  1.00  0.00           H  
ATOM   3869  H2  WAT   817      62.833  45.407  46.627  1.00  0.00           H  
TER    3871      WAT   817 
ATOM   3871  O   WAT   818      58.276  43.544  46.466  1.00  0.00           O  
ATOM   3872  H1  WAT   818      58.178  42.733  46.775  1.00  0.00           H  
ATOM   3873  H2  WAT   818      59.059  43.523  46.081  1.00  0.00           H  
TER    3875      WAT   818 
ATOM   3875  O   WAT   819      54.659   9.008  28.230  1.00  0.00           O  
ATOM   3876  H1  WAT   819      53.907   8.629  28.002  1.00  0.00           H  
ATOM   3877  H2  WAT   819      55.108   9.040  27.482  1.00  0.00           H  
TER    3879      WAT   819 
ATOM   3879  O   WAT   820      60.111   9.430  23.659  1.00  0.00           O  
ATOM   3880  H1  WAT   820      59.777  10.108  23.223  1.00  0.00           H  
ATOM   3881  H2  WAT   820      60.624   9.041  23.070  1.00  0.00           H  
TER    3883      WAT   820 
ATOM   3883  O   WAT   821      59.652  11.382  29.600  1.00  0.00           O  
ATOM   3884  H1  WAT   821      60.036  11.950  29.060  1.00  0.00           H  
ATOM   3885  H2  WAT   821      59.588  10.657  29.120  1.00  0.00           H  
TER    3887      WAT   821 
ATOM   3887  O   WAT   822      56.237   9.020  30.496  1.00  0.00           O  
ATOM   3888  H1  WAT   822      56.338   8.210  30.806  1.00  0.00           H  
ATOM   3889  H2  WAT   822      55.642   8.925  29.866  1.00  0.00           H  
TER    3891      WAT   822 
ATOM   3891  O   WAT   823      56.078  13.937  31.898  1.00  0.00           O  
ATOM   3892  H1  WAT   823      56.721  14.379  32.287  1.00  0.00           H  
ATOM   3893  H2  WAT   823      56.403  13.133  31.811  1.00  0.00           H  
TER    3895      WAT   823 
ATOM   3895  O   WAT   824      50.996   9.920  31.397  1.00  0.00           O  
ATOM   3896  H1  WAT   824      50.512  10.645  31.373  1.00  0.00           H  
ATOM   3897  H2  WAT   824      51.808  10.218  31.508  1.00  0.00           H  
TER    3899      WAT   824 
ATOM   3899  O   WAT   825      57.067   8.713  34.002  1.00  0.00           O  
ATOM   3900  H1  WAT   825      56.550   8.354  33.398  1.00  0.00           H  
ATOM   3901  H2  WAT   825      57.765   8.190  34.013  1.00  0.00           H  
TER    3903      WAT   825 
ATOM   3903  O   WAT   826      58.290   8.446  38.946  1.00  0.00           O  
ATOM   3904  H1  WAT   826      57.728   8.033  39.470  1.00  0.00           H  
ATOM   3905  H2  WAT   826      59.053   8.371  39.365  1.00  0.00           H  
TER    3907      WAT   826 
ATOM   3907  O   WAT   827      53.850  10.436  31.549  1.00  0.00           O  
ATOM   3908  H1  WAT   827      54.552   9.921  31.607  1.00  0.00           H  
ATOM   3909  H2  WAT   827      53.770  10.763  32.354  1.00  0.00           H  
TER    3911      WAT   827 
ATOM   3911  O   WAT   828      53.800   7.047  35.359  1.00  0.00           O  
ATOM   3912  H1  WAT   828      54.340   6.904  36.029  1.00  0.00           H  
ATOM   3913  H2  WAT   828      53.117   7.446  35.728  1.00  0.00           H  
TER    3915      WAT   828 
ATOM   3915  O   WAT   829      60.992  10.505  36.275  1.00  0.00           O  
ATOM   3916  H1  WAT   829      60.194  10.265  36.532  1.00  0.00           H  
ATOM   3917  H2  WAT   829      61.441  10.556  37.022  1.00  0.00           H  
TER    3919      WAT   829 
ATOM   3919  O   WAT   830      50.644   8.552  33.712  1.00  0.00           O  
ATOM   3920  H1  WAT   830      50.684   8.824  32.884  1.00  0.00           H  
ATOM   3921  H2  WAT   830      51.204   9.076  34.127  1.00  0.00           H  
TER    3923      WAT   830 
ATOM   3923  O   WAT   831      52.096   7.136  28.537  1.00  0.00           O  
ATOM   3924  H1  WAT   831      51.269   7.383  28.410  1.00  0.00           H  
ATOM   3925  H2  WAT   831      52.157   7.058  29.403  1.00  0.00           H  
TER    3927      WAT   831 
ATOM   3927  O   WAT   832      56.875   9.754  26.239  1.00  0.00           O  
ATOM   3928  H1  WAT   832      57.165   9.363  25.515  1.00  0.00           H  
ATOM   3929  H2  WAT   832      57.606   9.936  26.679  1.00  0.00           H  
TER    3931      WAT   832 
ATOM   3931  O   WAT   833      54.816  11.731  29.305  1.00  0.00           O  
ATOM   3932  H1  WAT   833      54.596  11.441  30.098  1.00  0.00           H  
ATOM   3933  H2  WAT   833      54.595  11.072  28.777  1.00  0.00           H  
TER    3935      WAT   833 
ATOM   3935  O   WAT   834      56.983  13.104  28.088  1.00  0.00           O  
ATOM   3936  H1  WAT   834      57.635  12.571  28.317  1.00  0.00           H  
ATOM   3937  H2  WAT   834      56.285  12.751  28.475  1.00  0.00           H  
TER    3939      WAT   834 
ATOM   3939  O   WAT   835      55.815  10.335  35.952  1.00  0.00           O  
ATOM   3940  H1  WAT   835      55.964   9.775  35.299  1.00  0.00           H  
ATOM   3941  H2  WAT   835      56.595  10.414  36.335  1.00  0.00           H  
TER    3943      WAT   835 
ATOM   3943  O   WAT   836      58.341  10.506  37.230  1.00  0.00           O  
ATOM   3944  H1  WAT   836      58.265   9.837  37.785  1.00  0.00           H  
ATOM   3945  H2  WAT   836      58.270  11.208  37.744  1.00  0.00           H  
TER    3947      WAT   836 
ATOM   3947  O   WAT   837      58.998   9.026  28.063  1.00  0.00           O  
ATOM   3948  H1  WAT   837      59.763   8.757  27.741  1.00  0.00           H  
ATOM   3949  H2  WAT   837      58.896   8.541  28.780  1.00  0.00           H  
TER    3951      WAT   837 
ATOM   3951  O   WAT   838      57.730  13.913  35.688  1.00  0.00           O  
ATOM   3952  H1  WAT   838      58.219  13.214  35.506  1.00  0.00           H  
ATOM   3953  H2  WAT   838      57.158  13.615  36.276  1.00  0.00           H  
TER    3955      WAT   838 
ATOM   3955  O   WAT   839      62.614  10.084  29.026  1.00  0.00           O  
ATOM   3956  H1  WAT   839      62.222   9.781  28.308  1.00  0.00           H  
ATOM   3957  H2  WAT   839      62.770  10.921  28.836  1.00  0.00           H  
TER    3959      WAT   839 
ATOM   3959  O   WAT   840      62.174  10.355  25.052  1.00  0.00           O  
ATOM   3960  H1  WAT   840      61.457  10.181  24.587  1.00  0.00           H  
ATOM   3961  H2  WAT   840      62.825  10.120  24.520  1.00  0.00           H  
TER    3963      WAT   840 
ATOM   3963  O   WAT   841      58.808  11.371  34.028  1.00  0.00           O  
ATOM   3964  H1  WAT   841      58.584  10.613  34.396  1.00  0.00           H  
ATOM   3965  H2  WAT   841      58.319  11.401  33.306  1.00  0.00           H  
TER    3967      WAT   841 
ATOM   3967  O   WAT   842      57.456  11.591  31.481  1.00  0.00           O  
ATOM   3968  H1  WAT   842      57.042  10.929  31.092  1.00  0.00           H  
ATOM   3969  H2  WAT   842      58.140  11.739  30.961  1.00  0.00           H  
TER    3971      WAT   842 
ATOM   3971  O   WAT   843      60.822  10.750  32.234  1.00  0.00           O  
ATOM   3972  H1  WAT   843      60.424  10.860  31.466  1.00  0.00           H  
ATOM   3973  H2  WAT   843      60.207  10.958  32.816  1.00  0.00           H  
TER    3975      WAT   843 
ATOM   3975  O   WAT   844      54.421  12.032  33.883  1.00  0.00           O  
ATOM   3976  H1  WAT   844      54.736  12.846  33.890  1.00  0.00           H  
ATOM   3977  H2  WAT   844      54.830  11.647  34.551  1.00  0.00           H  
TER    3979      WAT   844 
ATOM   3979  O   WAT   845      51.762   5.979  33.531  1.00  0.00           O  
ATOM   3980  H1  WAT   845      52.367   5.939  32.902  1.00  0.00           H  
ATOM   3981  H2  WAT   845      51.555   6.827  33.561  1.00  0.00           H  
TER    3983      WAT   845 
ATOM   3983  O   WAT   846      46.998   4.963  33.400  1.00  0.00           O  
ATOM   3984  H1  WAT   846      46.900   4.153  33.709  1.00  0.00           H  
ATOM   3985  H2  WAT   846      47.780   4.942  33.015  1.00  0.00           H  
TER    3987      WAT   846 
ATOM   3987  O   WAT   847      60.407  20.560  30.122  1.00  0.00           O  
ATOM   3988  H1  WAT   847      60.172  19.727  30.015  1.00  0.00           H  
ATOM   3989  H2  WAT   847      60.546  20.841  29.308  1.00  0.00           H  
TER    3991      WAT   847 
ATOM   3991  O   WAT   848      62.706  12.729  33.020  1.00  0.00           O  
ATOM   3992  H1  WAT   848      62.087  12.138  32.851  1.00  0.00           H  
ATOM   3993  H2  WAT   848      62.605  13.320  32.386  1.00  0.00           H  
TER    3995      WAT   848 
ATOM   3995  O   WAT   849      62.433  16.274  35.264  1.00  0.00           O  
ATOM   3996  H1  WAT   849      62.309  16.860  35.899  1.00  0.00           H  
ATOM   3997  H2  WAT   849      63.085  15.780  35.566  1.00  0.00           H  
TER    3999      WAT   849 
ATOM   3999  O   WAT   850      61.969  25.439  31.397  1.00  0.00           O  
ATOM   4000  H1  WAT   850      61.486  26.164  31.373  1.00  0.00           H  
ATOM   4001  H2  WAT   850      62.781  25.736  31.508  1.00  0.00           H  
TER    4003      WAT   850 
ATOM   4003  O   WAT   851      60.177  18.785  35.513  1.00  0.00           O  
ATOM   4004  H1  WAT   851      59.911  17.969  35.672  1.00  0.00           H  
ATOM   4005  H2  WAT   851      60.191  18.830  34.642  1.00  0.00           H  
TER    4007      WAT   851 
ATOM   4007  O   WAT   852      60.587  19.571  32.794  1.00  0.00           O  
ATOM   4008  H1  WAT   852      60.404  19.546  31.941  1.00  0.00           H  
ATOM   4009  H2  WAT   852      61.322  20.041  32.833  1.00  0.00           H  
TER    4011      WAT   852 
ATOM   4011  O   WAT   853      60.554  16.450  32.944  1.00  0.00           O  
ATOM   4012  H1  WAT   853      61.131  16.314  33.583  1.00  0.00           H  
ATOM   4013  H2  WAT   853      59.855  15.994  33.198  1.00  0.00           H  
TER    4015      WAT   853 
ATOM   4015  O   WAT   854      56.030  15.302  29.658  1.00  0.00           O  
ATOM   4016  H1  WAT   854      56.116  14.925  30.440  1.00  0.00           H  
ATOM   4017  H2  WAT   854      56.657  14.928  29.180  1.00  0.00           H  
TER    4019      WAT   854 
ATOM   4019  O   WAT   855      61.617  24.071  33.712  1.00  0.00           O  
ATOM   4020  H1  WAT   855      61.658  24.342  32.884  1.00  0.00           H  
ATOM   4021  H2  WAT   855      62.177  24.595  34.127  1.00  0.00           H  
TER    4023      WAT   855 
ATOM   4023  O   WAT   856      63.069  22.655  28.537  1.00  0.00           O  
ATOM   4024  H1  WAT   856      62.243  22.901  28.410  1.00  0.00           H  
ATOM   4025  H2  WAT   856      63.130  22.576  29.403  1.00  0.00           H  
TER    4027      WAT   856 
ATOM   4027  O   WAT   857      60.786  12.976  27.787  1.00  0.00           O  
ATOM   4028  H1  WAT   857      60.888  13.778  28.115  1.00  0.00           H  
ATOM   4029  H2  WAT   857      61.582  12.775  27.489  1.00  0.00           H  
TER    4031      WAT   857 
ATOM   4031  O   WAT   858      61.602  13.090  35.529  1.00  0.00           O  
ATOM   4032  H1  WAT   858      61.461  12.239  35.653  1.00  0.00           H  
ATOM   4033  H2  WAT   858      61.886  13.133  34.705  1.00  0.00           H  
TER    4035      WAT   858 
ATOM   4035  O   WAT   859      62.371  11.004  38.847  1.00  0.00           O  
ATOM   4036  H1  WAT   859      61.836  10.392  39.163  1.00  0.00           H  
ATOM   4037  H2  WAT   859      62.433  11.578  39.500  1.00  0.00           H  
TER    4039      WAT   859 
ATOM   4039  O   WAT   860      61.064  15.595  28.975  1.00  0.00           O  
ATOM   4040  H1  WAT   860      61.444  16.014  28.311  1.00  0.00           H  
ATOM   4041  H2  WAT   860      60.489  16.176  29.282  1.00  0.00           H  
TER    4043      WAT   860 
ATOM   4043  O   WAT   861      62.184  14.783  31.435  1.00  0.00           O  
ATOM   4044  H1  WAT   861      61.790  14.857  30.660  1.00  0.00           H  
ATOM   4045  H2  WAT   861      61.628  15.169  31.986  1.00  0.00           H  
TER    4047      WAT   861 
ATOM   4047  O   WAT   862      61.782  14.345  38.067  1.00  0.00           O  
ATOM   4048  H1  WAT   862      62.645  14.244  37.981  1.00  0.00           H  
ATOM   4049  H2  WAT   862      61.452  13.764  37.506  1.00  0.00           H  
TER    4051      WAT   862 
ATOM   4051  O   WAT   863      61.855  21.229  36.169  1.00  0.00           O  
ATOM   4052  H1  WAT   863      61.325  20.538  36.218  1.00  0.00           H  
ATOM   4053  H2  WAT   863      62.128  21.220  35.340  1.00  0.00           H  
TER    4055      WAT   863 
ATOM   4055  O   WAT   864      57.135  17.902  33.526  1.00  0.00           O  
ATOM   4056  H1  WAT   864      57.029  17.856  32.661  1.00  0.00           H  
ATOM   4057  H2  WAT   864      56.385  18.247  33.807  1.00  0.00           H  
TER    4059      WAT   864 
ATOM   4059  O   WAT   865      62.235  17.201  26.897  1.00  0.00           O  
ATOM   4060  H1  WAT   865      62.744  17.797  27.278  1.00  0.00           H  
ATOM   4061  H2  WAT   865      62.708  16.933  26.214  1.00  0.00           H  
TER    4063      WAT   865 
ATOM   4063  O   WAT   866      62.373  13.131  40.784  1.00  0.00           O  
ATOM   4064  H1  WAT   866      62.203  13.791  40.239  1.00  0.00           H  
ATOM   4065  H2  WAT   866      61.929  13.342  41.505  1.00  0.00           H  
TER    4067      WAT   866 
ATOM   4067  O   WAT   867      59.273  16.036  36.043  1.00  0.00           O  
ATOM   4068  H1  WAT   867      58.725  15.366  36.161  1.00  0.00           H  
ATOM   4069  H2  WAT   867      60.062  15.669  36.107  1.00  0.00           H  
TER    4071      WAT   867 
ATOM   4071  O   WAT   868      58.031  15.248  33.198  1.00  0.00           O  
ATOM   4072  H1  WAT   868      57.854  14.796  33.923  1.00  0.00           H  
ATOM   4073  H2  WAT   868      57.743  16.051  33.381  1.00  0.00           H  
TER    4075      WAT   868 
ATOM   4075  O   WAT   869      59.769  17.781  30.310  1.00  0.00           O  
ATOM   4076  H1  WAT   869      58.903  17.769  30.198  1.00  0.00           H  
ATOM   4077  H2  WAT   869      59.869  17.594  31.157  1.00  0.00           H  
TER    4079      WAT   869 
ATOM   4079  O   WAT   870      62.736  21.498  33.531  1.00  0.00           O  
ATOM   4080  H1  WAT   870      63.340  21.458  32.902  1.00  0.00           H  
ATOM   4081  H2  WAT   870      62.528  22.345  33.561  1.00  0.00           H  
TER    4083      WAT   870 
ATOM   4083  O   WAT   871      57.971  20.481  33.400  1.00  0.00           O  
ATOM   4084  H1  WAT   871      57.873  19.671  33.709  1.00  0.00           H  
ATOM   4085  H2  WAT   871      58.754  20.461  33.015  1.00  0.00           H  
TER    4087      WAT   871 
ATOM   4087  O   WAT   872       6.242  24.244  49.517  1.00  0.00           O  
ATOM   4088  H1  WAT   872       5.907  24.922  49.082  1.00  0.00           H  
ATOM   4089  H2  WAT   872       6.754  23.855  48.929  1.00  0.00           H  
TER    4091      WAT   872 
ATOM   4091  O   WAT   873       5.782  26.196  55.458  1.00  0.00           O  
ATOM   4092  H1  WAT   873       6.166  26.764  54.919  1.00  0.00           H  
ATOM   4093  H2  WAT   873       5.718  25.471  54.979  1.00  0.00           H  
TER    4095      WAT   873 
ATOM   4095  O   WAT   874      11.027  17.773  51.841  1.00  0.00           O  
ATOM   4096  H1  WAT   874      10.911  18.524  52.271  1.00  0.00           H  
ATOM   4097  H2  WAT   874      11.822  17.516  52.091  1.00  0.00           H  
TER    4099      WAT   874 
ATOM   4099  O   WAT   875       8.750  18.504  50.153  1.00  0.00           O  
ATOM   4100  H1  WAT   875       8.665  19.360  50.298  1.00  0.00           H  
ATOM   4101  H2  WAT   875       9.238  18.228  50.821  1.00  0.00           H  
TER    4103      WAT   875 
ATOM   4103  O   WAT   876       1.571  19.019  50.453  1.00  0.00           O  
ATOM   4104  H1  WAT   876       0.987  19.524  50.860  1.00  0.00           H  
ATOM   4105  H2  WAT   876       1.168  18.793  49.713  1.00  0.00           H  
TER    4107      WAT   876 
ATOM   4107  O   WAT   877       6.029  15.265  48.930  1.00  0.00           O  
ATOM   4108  H1  WAT   877       6.269  15.473  48.118  1.00  0.00           H  
ATOM   4109  H2  WAT   877       6.351  14.461  49.039  1.00  0.00           H  
TER    4111      WAT   877 
ATOM   4111  O   WAT   878       6.415  21.382  48.362  1.00  0.00           O  
ATOM   4112  H1  WAT   878       6.830  21.051  47.671  1.00  0.00           H  
ATOM   4113  H2  WAT   878       5.584  21.149  48.234  1.00  0.00           H  
TER    4115      WAT   878 
ATOM   4115  O   WAT   879      13.643  17.942  53.633  1.00  0.00           O  
ATOM   4116  H1  WAT   879      13.973  18.475  53.027  1.00  0.00           H  
ATOM   4117  H2  WAT   879      14.216  17.996  54.289  1.00  0.00           H  
TER    4119      WAT   879 
ATOM   4119  O   WAT   880       9.108  17.633  47.549  1.00  0.00           O  
ATOM   4120  H1  WAT   880       9.026  17.703  48.414  1.00  0.00           H  
ATOM   4121  H2  WAT   880       9.746  18.196  47.357  1.00  0.00           H  
TER    4123      WAT   880 
ATOM   4123  O   WAT   881       6.212  17.655  50.559  1.00  0.00           O  
ATOM   4124  H1  WAT   881       7.026  17.947  50.448  1.00  0.00           H  
ATOM   4125  H2  WAT   881       6.148  17.001  49.985  1.00  0.00           H  
TER    4127      WAT   881 
ATOM   4127  O   WAT   882       3.006  24.568  52.097  1.00  0.00           O  
ATOM   4128  H1  WAT   882       3.295  24.177  51.373  1.00  0.00           H  
ATOM   4129  H2  WAT   882       3.736  24.750  52.538  1.00  0.00           H  
TER    4131      WAT   882 
ATOM   4131  O   WAT   883       3.113  27.918  53.947  1.00  0.00           O  
ATOM   4132  H1  WAT   883       3.765  27.385  54.176  1.00  0.00           H  
ATOM   4133  H2  WAT   883       2.415  27.565  54.333  1.00  0.00           H  
TER    4135      WAT   883 
ATOM   4135  O   WAT   884      11.107  20.238  53.290  1.00  0.00           O  
ATOM   4136  H1  WAT   884      11.673  20.898  53.205  1.00  0.00           H  
ATOM   4137  H2  WAT   884      10.460  20.583  53.761  1.00  0.00           H  
TER    4139      WAT   884 
ATOM   4139  O   WAT   885       7.578  23.182  52.713  1.00  0.00           O  
ATOM   4140  H1  WAT   885       7.336  22.449  52.306  1.00  0.00           H  
ATOM   4141  H2  WAT   885       7.758  23.731  52.060  1.00  0.00           H  
TER    4143      WAT   885 
ATOM   4143  O   WAT   886      12.303  20.289  50.082  1.00  0.00           O  
ATOM   4144  H1  WAT   886      11.924  19.503  50.075  1.00  0.00           H  
ATOM   4145  H2  WAT   886      11.640  20.837  49.939  1.00  0.00           H  
TER    4147      WAT   886 
ATOM   4147  O   WAT   887       5.128  23.840  53.921  1.00  0.00           O  
ATOM   4148  H1  WAT   887       5.893  23.571  53.599  1.00  0.00           H  
ATOM   4149  H2  WAT   887       5.026  23.355  54.638  1.00  0.00           H  
TER    4151      WAT   887 
ATOM   4151  O   WAT   888       7.650  20.871  45.901  1.00  0.00           O  
ATOM   4152  H1  WAT   888       8.417  20.931  45.492  1.00  0.00           H  
ATOM   4153  H2  WAT   888       7.203  20.299  45.417  1.00  0.00           H  
TER    4155      WAT   888 
ATOM   4155  O   WAT   889      10.549  22.533  50.417  1.00  0.00           O  
ATOM   4156  H1  WAT   889      10.631  23.340  50.093  1.00  0.00           H  
ATOM   4157  H2  WAT   889      11.034  22.553  51.141  1.00  0.00           H  
TER    4159      WAT   889 
ATOM   4159  O   WAT   890       4.354  22.475  50.670  1.00  0.00           O  
ATOM   4160  H1  WAT   890       4.423  21.616  50.810  1.00  0.00           H  
ATOM   4161  H2  WAT   890       5.132  22.692  50.342  1.00  0.00           H  
TER    4163      WAT   890 
ATOM   4163  O   WAT   891       8.744  24.898  54.884  1.00  0.00           O  
ATOM   4164  H1  WAT   891       8.352  24.595  54.166  1.00  0.00           H  
ATOM   4165  H2  WAT   891       8.900  25.735  54.695  1.00  0.00           H  
TER    4167      WAT   891 
ATOM   4167  O   WAT   892       3.697  17.143  47.365  1.00  0.00           O  
ATOM   4168  H1  WAT   892       3.986  17.920  47.639  1.00  0.00           H  
ATOM   4169  H2  WAT   892       3.784  16.632  48.066  1.00  0.00           H  
TER    4171      WAT   892 
ATOM   4171  O   WAT   893       8.044  21.107  50.751  1.00  0.00           O  
ATOM   4172  H1  WAT   893       8.767  21.573  50.608  1.00  0.00           H  
ATOM   4173  H2  WAT   893       7.604  21.174  50.001  1.00  0.00           H  
TER    4175      WAT   893 
ATOM   4175  O   WAT   894       8.304  25.169  50.911  1.00  0.00           O  
ATOM   4176  H1  WAT   894       7.587  24.995  50.446  1.00  0.00           H  
ATOM   4177  H2  WAT   894       8.955  24.934  50.378  1.00  0.00           H  
TER    4179      WAT   894 
ATOM   4179  O   WAT   895      14.686  20.139  51.477  1.00  0.00           O  
ATOM   4180  H1  WAT   895      15.070  20.889  51.706  1.00  0.00           H  
ATOM   4181  H2  WAT   895      13.891  20.386  51.218  1.00  0.00           H  
TER    4183      WAT   895 
ATOM   4183  O   WAT   896       4.296  19.649  50.443  1.00  0.00           O  
ATOM   4184  H1  WAT   896       3.488  19.326  50.397  1.00  0.00           H  
ATOM   4185  H2  WAT   896       4.804  18.942  50.376  1.00  0.00           H  
TER    4187      WAT   896 
ATOM   4187  O   WAT   897      24.178  30.716  53.570  1.00  0.00           O  
ATOM   4188  H1  WAT   897      24.148  31.571  53.741  1.00  0.00           H  
ATOM   4189  H2  WAT   897      24.776  30.416  54.128  1.00  0.00           H  
TER    4191      WAT   897 
ATOM   4191  O   WAT   898      17.378  29.804  58.325  1.00  0.00           O  
ATOM   4192  H1  WAT   898      16.522  29.965  58.376  1.00  0.00           H  
ATOM   4193  H2  WAT   898      17.425  28.933  58.345  1.00  0.00           H  
TER    4195      WAT   898 
ATOM   4195  O   WAT   899      11.762  39.340  54.089  1.00  0.00           O  
ATOM   4196  H1  WAT   899      11.011  38.962  53.860  1.00  0.00           H  
ATOM   4197  H2  WAT   899      12.211  39.372  53.341  1.00  0.00           H  
TER    4199      WAT   899 
ATOM   4199  O   WAT   900      20.688  36.073  67.931  1.00  0.00           O  
ATOM   4200  H1  WAT   900      21.394  35.578  68.060  1.00  0.00           H  
ATOM   4201  H2  WAT   900      20.876  36.514  67.201  1.00  0.00           H  
TER    4203      WAT   900 
ATOM   4203  O   WAT   901      17.215  39.763  49.517  1.00  0.00           O  
ATOM   4204  H1  WAT   901      16.880  40.441  49.082  1.00  0.00           H  
ATOM   4205  H2  WAT   901      17.728  39.373  48.929  1.00  0.00           H  
TER    4207      WAT   901 
ATOM   4207  O   WAT   902      16.755  41.714  55.458  1.00  0.00           O  
ATOM   4208  H1  WAT   902      17.139  42.283  54.919  1.00  0.00           H  
ATOM   4209  H2  WAT   902      16.691  40.989  54.979  1.00  0.00           H  
TER    4211      WAT   902 
ATOM   4211  O   WAT   903      20.223  31.863  60.968  1.00  0.00           O  
ATOM   4212  H1  WAT   903      20.769  32.542  61.027  1.00  0.00           H  
ATOM   4213  H2  WAT   903      20.165  31.722  60.108  1.00  0.00           H  
TER    4215      WAT   903 
ATOM   4215  O   WAT   904      13.341  39.352  56.355  1.00  0.00           O  
ATOM   4216  H1  WAT   904      13.442  38.542  56.665  1.00  0.00           H  
ATOM   4217  H2  WAT   904      12.745  39.258  55.725  1.00  0.00           H  
TER    4219      WAT   904 
ATOM   4219  O   WAT   905      22.000  33.292  51.841  1.00  0.00           O  
ATOM   4220  H1  WAT   905      21.884  34.042  52.271  1.00  0.00           H  
ATOM   4221  H2  WAT   905      22.795  33.034  52.091  1.00  0.00           H  
TER    4223      WAT   905 
ATOM   4223  O   WAT   906      13.181  44.270  57.756  1.00  0.00           O  
ATOM   4224  H1  WAT   906      13.825  44.711  58.146  1.00  0.00           H  
ATOM   4225  H2  WAT   906      13.506  43.465  57.669  1.00  0.00           H  
TER    4227      WAT   906 
ATOM   4227  O   WAT   907       6.537  35.374  55.980  1.00  0.00           O  
ATOM   4228  H1  WAT   907       6.302  34.541  55.873  1.00  0.00           H  
ATOM   4229  H2  WAT   907       6.676  35.655  55.166  1.00  0.00           H  
TER    4231      WAT   907 
ATOM   4231  O   WAT   908      13.883  37.281  53.128  1.00  0.00           O  
ATOM   4232  H1  WAT   908      14.205  37.822  52.525  1.00  0.00           H  
ATOM   4233  H2  WAT   908      14.530  36.711  53.261  1.00  0.00           H  
TER    4235      WAT   908 
ATOM   4235  O   WAT   909      15.933  29.283  53.212  1.00  0.00           O  
ATOM   4236  H1  WAT   909      16.631  29.462  53.704  1.00  0.00           H  
ATOM   4237  H2  WAT   909      16.248  28.760  52.589  1.00  0.00           H  
TER    4239      WAT   909 
ATOM   4239  O   WAT   910      16.122  35.670  53.200  1.00  0.00           O  
ATOM   4240  H1  WAT   910      16.561  35.061  53.645  1.00  0.00           H  
ATOM   4241  H2  WAT   910      15.972  35.290  52.428  1.00  0.00           H  
TER    4243      WAT   910 
ATOM   4243  O   WAT   911      13.589  34.264  60.402  1.00  0.00           O  
ATOM   4244  H1  WAT   911      14.234  33.771  60.083  1.00  0.00           H  
ATOM   4245  H2  WAT   911      13.829  34.407  61.228  1.00  0.00           H  
TER    4247      WAT   911 
ATOM   4247  O   WAT   912      16.128  37.110  60.052  1.00  0.00           O  
ATOM   4248  H1  WAT   912      16.410  36.315  59.831  1.00  0.00           H  
ATOM   4249  H2  WAT   912      16.856  37.588  60.073  1.00  0.00           H  
TER    4251      WAT   912 
ATOM   4251  O   WAT   913      14.106  24.652  57.294  1.00  0.00           O  
ATOM   4252  H1  WAT   913      13.776  25.103  56.624  1.00  0.00           H  
ATOM   4253  H2  WAT   913      13.430  24.574  57.841  1.00  0.00           H  
TER    4255      WAT   913 
ATOM   4255  O   WAT   914      19.723  34.022  50.153  1.00  0.00           O  
ATOM   4256  H1  WAT   914      19.638  34.879  50.298  1.00  0.00           H  
ATOM   4257  H2  WAT   914      20.211  33.747  50.821  1.00  0.00           H  
TER    4259      WAT   914 
ATOM   4259  O   WAT   915      21.313  20.641  55.539  1.00  0.00           O  
ATOM   4260  H1  WAT   915      20.999  21.331  55.971  1.00  0.00           H  
ATOM   4261  H2  WAT   915      20.796  20.585  54.837  1.00  0.00           H  
TER    4263      WAT   915 
ATOM   4263  O   WAT   916      20.655  30.641  51.653  1.00  0.00           O  
ATOM   4264  H1  WAT   916      20.126  30.857  52.312  1.00  0.00           H  
ATOM   4265  H2  WAT   916      21.177  31.335  51.573  1.00  0.00           H  
TER    4267      WAT   916 
ATOM   4267  O   WAT   917      26.109  36.216  57.026  1.00  0.00           O  
ATOM   4268  H1  WAT   917      25.279  36.427  57.189  1.00  0.00           H  
ATOM   4269  H2  WAT   917      26.060  35.389  56.750  1.00  0.00           H  
TER    4271      WAT   917 
ATOM   4271  O   WAT   918      12.545  34.537  50.453  1.00  0.00           O  
ATOM   4272  H1  WAT   918      11.960  35.042  50.860  1.00  0.00           H  
ATOM   4273  H2  WAT   918      12.142  34.312  49.713  1.00  0.00           H  
TER    4275      WAT   918 
ATOM   4275  O   WAT   919       8.099  40.253  57.256  1.00  0.00           O  
ATOM   4276  H1  WAT   919       7.616  40.978  57.232  1.00  0.00           H  
ATOM   4277  H2  WAT   919       8.911  40.550  57.367  1.00  0.00           H  
TER    4279      WAT   919 
ATOM   4279  O   WAT   920      14.170  39.046  59.861  1.00  0.00           O  
ATOM   4280  H1  WAT   920      13.653  38.687  59.257  1.00  0.00           H  
ATOM   4281  H2  WAT   920      14.868  38.522  59.871  1.00  0.00           H  
TER    4283      WAT   920 
ATOM   4283  O   WAT   921      17.827  39.495  65.822  1.00  0.00           O  
ATOM   4284  H1  WAT   921      17.915  39.308  66.670  1.00  0.00           H  
ATOM   4285  H2  WAT   921      18.256  38.849  65.423  1.00  0.00           H  
TER    4287      WAT   921 
ATOM   4287  O   WAT   922      15.394  38.779  64.804  1.00  0.00           O  
ATOM   4288  H1  WAT   922      14.831  38.366  65.328  1.00  0.00           H  
ATOM   4289  H2  WAT   922      16.156  38.704  65.223  1.00  0.00           H  
TER    4291      WAT   922 
ATOM   4291  O   WAT   923      17.002  30.784  48.930  1.00  0.00           O  
ATOM   4292  H1  WAT   923      17.242  30.992  48.118  1.00  0.00           H  
ATOM   4293  H2  WAT   923      17.324  29.980  49.039  1.00  0.00           H  
TER    4295      WAT   923 
ATOM   4295  O   WAT   924      12.311  22.713  52.776  1.00  0.00           O  
ATOM   4296  H1  WAT   924      13.066  23.081  52.538  1.00  0.00           H  
ATOM   4297  H2  WAT   924      12.134  23.087  53.544  1.00  0.00           H  
TER    4299      WAT   924 
ATOM   4299  O   WAT   925      10.953  40.768  57.408  1.00  0.00           O  
ATOM   4300  H1  WAT   925      11.656  40.254  57.465  1.00  0.00           H  
ATOM   4301  H2  WAT   925      10.873  41.096  58.212  1.00  0.00           H  
TER    4303      WAT   925 
ATOM   4303  O   WAT   926      25.605  28.863  60.821  1.00  0.00           O  
ATOM   4304  H1  WAT   926      24.768  28.933  61.056  1.00  0.00           H  
ATOM   4305  H2  WAT   926      25.574  28.865  59.948  1.00  0.00           H  
TER    4307      WAT   926 
ATOM   4307  O   WAT   927      10.667  25.120  49.474  1.00  0.00           O  
ATOM   4308  H1  WAT   927      10.485  25.337  48.648  1.00  0.00           H  
ATOM   4309  H2  WAT   927      11.530  25.234  49.530  1.00  0.00           H  
TER    4311      WAT   927 
ATOM   4311  O   WAT   928      10.279  36.959  56.916  1.00  0.00           O  
ATOM   4312  H1  WAT   928      11.117  37.191  56.964  1.00  0.00           H  
ATOM   4313  H2  WAT   928      10.310  36.089  56.847  1.00  0.00           H  
TER    4315      WAT   928 
ATOM   4315  O   WAT   929      10.904  37.379  61.218  1.00  0.00           O  
ATOM   4316  H1  WAT   929      11.444  37.236  61.888  1.00  0.00           H  
ATOM   4317  H2  WAT   929      10.221  37.779  61.586  1.00  0.00           H  
TER    4319      WAT   929 
ATOM   4319  O   WAT   930      16.347  22.123  52.509  1.00  0.00           O  
ATOM   4320  H1  WAT   930      17.076  21.944  52.063  1.00  0.00           H  
ATOM   4321  H2  WAT   930      16.437  22.965  52.720  1.00  0.00           H  
TER    4323      WAT   930 
ATOM   4323  O   WAT   931      20.328  33.058  56.412  1.00  0.00           O  
ATOM   4324  H1  WAT   931      21.084  33.491  56.451  1.00  0.00           H  
ATOM   4325  H2  WAT   931      20.434  32.409  56.986  1.00  0.00           H  
TER    4327      WAT   931 
ATOM   4327  O   WAT   932      23.366  36.886  57.162  1.00  0.00           O  
ATOM   4328  H1  WAT   932      22.929  36.889  57.918  1.00  0.00           H  
ATOM   4329  H2  WAT   932      23.032  37.566  56.730  1.00  0.00           H  
TER    4331      WAT   932 
ATOM   4331  O   WAT   933      23.286  23.927  59.405  1.00  0.00           O  
ATOM   4332  H1  WAT   933      23.928  23.997  59.992  1.00  0.00           H  
ATOM   4333  H2  WAT   933      23.538  23.260  58.903  1.00  0.00           H  
TER    4335      WAT   933 
ATOM   4335  O   WAT   934      10.213  28.398  47.986  1.00  0.00           O  
ATOM   4336  H1  WAT   934       9.499  28.111  48.399  1.00  0.00           H  
ATOM   4337  H2  WAT   934      10.698  28.737  48.627  1.00  0.00           H  
TER    4339      WAT   934 
ATOM   4339  O   WAT   935      18.096  40.837  62.133  1.00  0.00           O  
ATOM   4340  H1  WAT   935      17.297  40.597  62.391  1.00  0.00           H  
ATOM   4341  H2  WAT   935      18.544  40.889  62.880  1.00  0.00           H  
TER    4343      WAT   935 
ATOM   4343  O   WAT   936      26.500  33.604  56.054  1.00  0.00           O  
ATOM   4344  H1  WAT   936      27.162  33.043  55.954  1.00  0.00           H  
ATOM   4345  H2  WAT   936      25.859  33.109  56.380  1.00  0.00           H  
TER    4347      WAT   936 
ATOM   4347  O   WAT   937      17.388  36.901  48.362  1.00  0.00           O  
ATOM   4348  H1  WAT   937      17.803  36.569  47.671  1.00  0.00           H  
ATOM   4349  H2  WAT   937      16.557  36.668  48.234  1.00  0.00           H  
TER    4351      WAT   937 
ATOM   4351  O   WAT   938       6.717  34.385  58.652  1.00  0.00           O  
ATOM   4352  H1  WAT   938       6.534  34.360  57.800  1.00  0.00           H  
ATOM   4353  H2  WAT   938       7.452  34.855  58.691  1.00  0.00           H  
TER    4355      WAT   938 
ATOM   4355  O   WAT   939      22.787  34.620  55.796  1.00  0.00           O  
ATOM   4356  H1  WAT   939      23.022  34.765  54.968  1.00  0.00           H  
ATOM   4357  H2  WAT   939      22.936  35.384  56.189  1.00  0.00           H  
TER    4359      WAT   939 
ATOM   4359  O   WAT   940      24.616  33.460  53.633  1.00  0.00           O  
ATOM   4360  H1  WAT   940      24.947  33.993  53.027  1.00  0.00           H  
ATOM   4361  H2  WAT   940      25.189  33.514  54.289  1.00  0.00           H  
TER    4363      WAT   940 
ATOM   4363  O   WAT   941      19.829  31.307  54.315  1.00  0.00           O  
ATOM   4364  H1  WAT   941      19.924  32.046  54.769  1.00  0.00           H  
ATOM   4365  H2  WAT   941      19.205  30.879  54.748  1.00  0.00           H  
TER    4367      WAT   941 
ATOM   4367  O   WAT   942      18.084  34.485  64.964  1.00  0.00           O  
ATOM   4368  H1  WAT   942      18.658  33.848  65.119  1.00  0.00           H  
ATOM   4369  H2  WAT   942      18.006  34.486  64.095  1.00  0.00           H  
TER    4371      WAT   942 
ATOM   4371  O   WAT   943       6.684  31.264  58.802  1.00  0.00           O  
ATOM   4372  H1  WAT   943       7.261  31.128  59.441  1.00  0.00           H  
ATOM   4373  H2  WAT   943       5.985  30.808  59.057  1.00  0.00           H  
TER    4375      WAT   943 
ATOM   4375  O   WAT   944      20.081  33.152  47.549  1.00  0.00           O  
ATOM   4376  H1  WAT   944      19.999  33.222  48.414  1.00  0.00           H  
ATOM   4377  H2  WAT   944      20.719  33.715  47.357  1.00  0.00           H  
TER    4379      WAT   944 
ATOM   4379  O   WAT   945      13.441  32.918  57.016  1.00  0.00           O  
ATOM   4380  H1  WAT   945      13.183  32.085  56.989  1.00  0.00           H  
ATOM   4381  H2  WAT   945      13.496  33.144  56.175  1.00  0.00           H  
TER    4383      WAT   945 
ATOM   4383  O   WAT   946      18.521  25.021  57.116  1.00  0.00           O  
ATOM   4384  H1  WAT   946      17.816  24.532  57.275  1.00  0.00           H  
ATOM   4385  H2  WAT   946      18.569  25.033  56.245  1.00  0.00           H  
TER    4387      WAT   946 
ATOM   4387  O   WAT   947      12.414  30.472  57.503  1.00  0.00           O  
ATOM   4388  H1  WAT   947      11.839  30.631  58.139  1.00  0.00           H  
ATOM   4389  H2  WAT   947      12.038  29.835  57.039  1.00  0.00           H  
TER    4391      WAT   947 
ATOM   4391  O   WAT   948      25.724  28.701  55.137  1.00  0.00           O  
ATOM   4392  H1  WAT   948      25.467  27.889  54.946  1.00  0.00           H  
ATOM   4393  H2  WAT   948      26.567  28.709  54.910  1.00  0.00           H  
TER    4395      WAT   948 
ATOM   4395  O   WAT   949       2.160  30.116  55.517  1.00  0.00           O  
ATOM   4396  H1  WAT   949       2.246  29.739  56.298  1.00  0.00           H  
ATOM   4397  H2  WAT   949       2.787  29.742  55.039  1.00  0.00           H  
TER    4399      WAT   949 
ATOM   4399  O   WAT   950      17.185  33.174  50.559  1.00  0.00           O  
ATOM   4400  H1  WAT   950      17.999  33.465  50.448  1.00  0.00           H  
ATOM   4401  H2  WAT   950      17.121  32.520  49.985  1.00  0.00           H  
TER    4403      WAT   950 
ATOM   4403  O   WAT   951      23.406  35.856  64.972  1.00  0.00           O  
ATOM   4404  H1  WAT   951      23.170  35.025  64.854  1.00  0.00           H  
ATOM   4405  H2  WAT   951      24.051  35.805  65.558  1.00  0.00           H  
TER    4407      WAT   951 
ATOM   4407  O   WAT   952      13.056  36.646  55.687  1.00  0.00           O  
ATOM   4408  H1  WAT   952      13.694  36.407  56.232  1.00  0.00           H  
ATOM   4409  H2  WAT   952      13.482  36.850  54.952  1.00  0.00           H  
TER    4411      WAT   952 
ATOM   4411  O   WAT   953       7.747  38.885  59.570  1.00  0.00           O  
ATOM   4412  H1  WAT   953       7.788  39.156  58.742  1.00  0.00           H  
ATOM   4413  H2  WAT   953       8.307  39.409  59.986  1.00  0.00           H  
TER    4415      WAT   953 
ATOM   4415  O   WAT   954      13.696  31.866  50.024  1.00  0.00           O  
ATOM   4416  H1  WAT   954      14.081  31.647  50.776  1.00  0.00           H  
ATOM   4417  H2  WAT   954      13.448  32.692  50.154  1.00  0.00           H  
TER    4419      WAT   954 
ATOM   4419  O   WAT   955      24.430  35.641  61.035  1.00  0.00           O  
ATOM   4420  H1  WAT   955      24.125  36.374  61.397  1.00  0.00           H  
ATOM   4421  H2  WAT   955      23.711  35.235  60.755  1.00  0.00           H  
TER    4423      WAT   955 
ATOM   4423  O   WAT   956      15.438  37.123  57.366  1.00  0.00           O  
ATOM   4424  H1  WAT   956      15.512  36.961  58.220  1.00  0.00           H  
ATOM   4425  H2  WAT   956      16.255  37.312  57.122  1.00  0.00           H  
TER    4427      WAT   956 
ATOM   4427  O   WAT   957      30.130  32.280  60.362  1.00  0.00           O  
ATOM   4428  H1  WAT   957      30.063  32.300  59.492  1.00  0.00           H  
ATOM   4429  H2  WAT   957      30.116  33.123  60.588  1.00  0.00           H  
TER    4431      WAT   957 
ATOM   4431  O   WAT   958       9.199  37.469  54.396  1.00  0.00           O  
ATOM   4432  H1  WAT   958       8.373  37.715  54.269  1.00  0.00           H  
ATOM   4433  H2  WAT   958       9.260  37.390  55.262  1.00  0.00           H  
TER    4435      WAT   958 
ATOM   4435  O   WAT   959      11.416  23.536  55.355  1.00  0.00           O  
ATOM   4436  H1  WAT   959      10.549  23.608  55.421  1.00  0.00           H  
ATOM   4437  H2  WAT   959      11.704  24.338  55.544  1.00  0.00           H  
TER    4439      WAT   959 
ATOM   4439  O   WAT   960      13.979  40.087  52.097  1.00  0.00           O  
ATOM   4440  H1  WAT   960      14.269  39.695  51.373  1.00  0.00           H  
ATOM   4441  H2  WAT   960      14.709  40.268  52.538  1.00  0.00           H  
TER    4443      WAT   960 
ATOM   4443  O   WAT   961      27.916  31.055  58.637  1.00  0.00           O  
ATOM   4444  H1  WAT   961      28.467  30.421  58.876  1.00  0.00           H  
ATOM   4445  H2  WAT   961      27.900  31.586  59.328  1.00  0.00           H  
TER    4447      WAT   961 
ATOM   4447  O   WAT   962      14.568  34.888  63.183  1.00  0.00           O  
ATOM   4448  H1  WAT   962      14.069  35.600  63.261  1.00  0.00           H  
ATOM   4449  H2  WAT   962      15.378  35.208  63.145  1.00  0.00           H  
TER    4451      WAT   962 
ATOM   4451  O   WAT   963      11.919  42.063  55.163  1.00  0.00           O  
ATOM   4452  H1  WAT   963      11.699  41.773  55.956  1.00  0.00           H  
ATOM   4453  H2  WAT   963      11.699  41.405  54.635  1.00  0.00           H  
TER    4455      WAT   963 
ATOM   4455  O   WAT   964      10.831  34.151  57.429  1.00  0.00           O  
ATOM   4456  H1  WAT   964      10.542  33.524  57.964  1.00  0.00           H  
ATOM   4457  H2  WAT   964      11.699  34.093  57.495  1.00  0.00           H  
TER    4459      WAT   964 
ATOM   4459  O   WAT   965      21.619  29.294  57.747  1.00  0.00           O  
ATOM   4460  H1  WAT   965      21.275  28.573  58.098  1.00  0.00           H  
ATOM   4461  H2  WAT   965      21.718  29.086  56.905  1.00  0.00           H  
TER    4463      WAT   965 
ATOM   4463  O   WAT   966      14.086  43.436  53.947  1.00  0.00           O  
ATOM   4464  H1  WAT   966      14.739  42.904  54.176  1.00  0.00           H  
ATOM   4465  H2  WAT   966      13.389  43.083  54.333  1.00  0.00           H  
TER    4467      WAT   966 
ATOM   4467  O   WAT   967      11.034  35.790  53.353  1.00  0.00           O  
ATOM   4468  H1  WAT   967      11.789  36.171  53.567  1.00  0.00           H  
ATOM   4469  H2  WAT   967      10.441  36.241  53.808  1.00  0.00           H  
TER    4471      WAT   967 
ATOM   4471  O   WAT   968      22.080  35.757  53.290  1.00  0.00           O  
ATOM   4472  H1  WAT   968      22.646  36.416  53.205  1.00  0.00           H  
ATOM   4473  H2  WAT   968      21.433  36.102  53.761  1.00  0.00           H  
TER    4475      WAT   968 
ATOM   4475  O   WAT   969      12.354  36.961  58.727  1.00  0.00           O  
ATOM   4476  H1  WAT   969      11.832  37.101  59.412  1.00  0.00           H  
ATOM   4477  H2  WAT   969      12.742  36.202  58.917  1.00  0.00           H  
TER    4479      WAT   969 
ATOM   4479  O   WAT   970       9.343  27.012  52.797  1.00  0.00           O  
ATOM   4480  H1  WAT   970       9.056  26.642  52.060  1.00  0.00           H  
ATOM   4481  H2  WAT   970      10.030  27.481  52.535  1.00  0.00           H  
TER    4483      WAT   970 
ATOM   4483  O   WAT   971      18.551  38.701  52.713  1.00  0.00           O  
ATOM   4484  H1  WAT   971      18.309  37.967  52.306  1.00  0.00           H  
ATOM   4485  H2  WAT   971      18.731  39.249  52.060  1.00  0.00           H  
TER    4487      WAT   971 
ATOM   4487  O   WAT   972      13.781  33.991  54.125  1.00  0.00           O  
ATOM   4488  H1  WAT   972      13.585  34.599  53.531  1.00  0.00           H  
ATOM   4489  H2  WAT   972      14.004  33.298  53.645  1.00  0.00           H  
TER    4491      WAT   972 
ATOM   4491  O   WAT   973      12.179  30.877  54.243  1.00  0.00           O  
ATOM   4492  H1  WAT   973      12.901  31.041  53.784  1.00  0.00           H  
ATOM   4493  H2  WAT   973      11.699  31.598  54.137  1.00  0.00           H  
TER    4495      WAT   973 
ATOM   4495  O   WAT   974      20.138  27.213  59.623  1.00  0.00           O  
ATOM   4496  H1  WAT   974      19.299  27.239  59.387  1.00  0.00           H  
ATOM   4497  H2  WAT   974      20.208  27.860  60.204  1.00  0.00           H  
TER    4499      WAT   974 
ATOM   4499  O   WAT   975      18.585  24.112  54.356  1.00  0.00           O  
ATOM   4500  H1  WAT   975      19.288  23.913  53.878  1.00  0.00           H  
ATOM   4501  H2  WAT   975      18.319  23.339  54.663  1.00  0.00           H  
TER    4503      WAT   975 
ATOM   4503  O   WAT   976      24.014  32.420  56.909  1.00  0.00           O  
ATOM   4504  H1  WAT   976      23.927  32.576  57.763  1.00  0.00           H  
ATOM   4505  H2  WAT   976      23.559  33.064  56.535  1.00  0.00           H  
TER    4507      WAT   976 
ATOM   4507  O   WAT   977       6.916  27.790  53.645  1.00  0.00           O  
ATOM   4508  H1  WAT   977       7.018  28.592  53.973  1.00  0.00           H  
ATOM   4509  H2  WAT   977       7.712  27.588  53.348  1.00  0.00           H  
TER    4511      WAT   977 
ATOM   4511  O   WAT   978      17.886  29.741  55.532  1.00  0.00           O  
ATOM   4512  H1  WAT   978      17.640  29.661  56.366  1.00  0.00           H  
ATOM   4513  H2  WAT   978      18.215  28.957  55.338  1.00  0.00           H  
TER    4515      WAT   978 
ATOM   4515  O   WAT   979      21.781  36.450  59.321  1.00  0.00           O  
ATOM   4516  H1  WAT   979      21.643  37.148  59.825  1.00  0.00           H  
ATOM   4517  H2  WAT   979      21.001  36.294  58.964  1.00  0.00           H  
TER    4519      WAT   979 
ATOM   4519  O   WAT   980      20.119  32.749  65.573  1.00  0.00           O  
ATOM   4520  H1  WAT   980      20.114  31.877  65.577  1.00  0.00           H  
ATOM   4521  H2  WAT   980      20.825  32.948  65.100  1.00  0.00           H  
TER    4523      WAT   980 
ATOM   4523  O   WAT   981      16.018  31.676  62.727  1.00  0.00           O  
ATOM   4524  H1  WAT   981      15.270  31.869  62.321  1.00  0.00           H  
ATOM   4525  H2  WAT   981      16.172  30.850  62.489  1.00  0.00           H  
TER    4527      WAT   981 
ATOM   4527  O   WAT   982      12.919  40.667  61.810  1.00  0.00           O  
ATOM   4528  H1  WAT   982      13.068  40.107  61.158  1.00  0.00           H  
ATOM   4529  H2  WAT   982      13.699  40.746  62.193  1.00  0.00           H  
TER    4531      WAT   982 
ATOM   4531  O   WAT   983      23.276  35.807  50.082  1.00  0.00           O  
ATOM   4532  H1  WAT   983      22.897  35.021  50.075  1.00  0.00           H  
ATOM   4533  H2  WAT   983      22.613  36.356  49.939  1.00  0.00           H  
TER    4535      WAT   983 
ATOM   4535  O   WAT   984      15.444  40.839  63.089  1.00  0.00           O  
ATOM   4536  H1  WAT   984      15.368  40.169  63.644  1.00  0.00           H  
ATOM   4537  H2  WAT   984      15.373  41.540  63.603  1.00  0.00           H  
TER    4539      WAT   984 
ATOM   4539  O   WAT   985      20.731  18.750  57.486  1.00  0.00           O  
ATOM   4540  H1  WAT   985      20.849  19.208  56.752  1.00  0.00           H  
ATOM   4541  H2  WAT   985      20.557  17.944  57.199  1.00  0.00           H  
TER    4543      WAT   985 
ATOM   4543  O   WAT   986      16.101  39.359  53.921  1.00  0.00           O  
ATOM   4544  H1  WAT   986      16.866  39.090  53.599  1.00  0.00           H  
ATOM   4545  H2  WAT   986      15.999  38.874  54.638  1.00  0.00           H  
TER    4547      WAT   986 
ATOM   4547  O   WAT   987      18.623  36.390  45.901  1.00  0.00           O  
ATOM   4548  H1  WAT   987      19.390  36.450  45.492  1.00  0.00           H  
ATOM   4549  H2  WAT   987      18.176  35.818  45.417  1.00  0.00           H  
TER    4551      WAT   987 
ATOM   4551  O   WAT   988      19.521  35.195  58.186  1.00  0.00           O  
ATOM   4552  H1  WAT   988      18.845  34.964  58.688  1.00  0.00           H  
ATOM   4553  H2  WAT   988      19.530  34.587  57.561  1.00  0.00           H  
TER    4555      WAT   988 
ATOM   4555  O   WAT   989      21.522  38.052  50.417  1.00  0.00           O  
ATOM   4556  H1  WAT   989      21.604  38.859  50.093  1.00  0.00           H  
ATOM   4557  H2  WAT   989      22.007  38.071  51.141  1.00  0.00           H  
TER    4559      WAT   989 
ATOM   4559  O   WAT   990      15.332  32.730  59.084  1.00  0.00           O  
ATOM   4560  H1  WAT   990      14.908  32.931  58.348  1.00  0.00           H  
ATOM   4561  H2  WAT   990      15.157  31.883  59.197  1.00  0.00           H  
TER    4563      WAT   990 
ATOM   4563  O   WAT   991      14.833  44.245  61.546  1.00  0.00           O  
ATOM   4564  H1  WAT   991      15.323  43.546  61.364  1.00  0.00           H  
ATOM   4565  H2  WAT   991      14.262  43.948  62.134  1.00  0.00           H  
TER    4567      WAT   991 
ATOM   4567  O   WAT   992      10.620  33.226  54.517  1.00  0.00           O  
ATOM   4568  H1  WAT   992      10.777  33.160  55.373  1.00  0.00           H  
ATOM   4569  H2  WAT   992      10.960  34.000  54.305  1.00  0.00           H  
TER    4571      WAT   992 
ATOM   4571  O   WAT   993      17.158  32.601  53.386  1.00  0.00           O  
ATOM   4572  H1  WAT   993      17.700  32.098  53.850  1.00  0.00           H  
ATOM   4573  H2  WAT   993      17.473  32.548  52.575  1.00  0.00           H  
TER    4575      WAT   993 
ATOM   4575  O   WAT   994      15.327  37.993  50.670  1.00  0.00           O  
ATOM   4576  H1  WAT   994      15.396  37.135  50.810  1.00  0.00           H  
ATOM   4577  H2  WAT   994      16.106  38.210  50.342  1.00  0.00           H  
TER    4579      WAT   994 
ATOM   4579  O   WAT   995      19.718  40.417  54.884  1.00  0.00           O  
ATOM   4580  H1  WAT   995      19.326  40.114  54.166  1.00  0.00           H  
ATOM   4581  H2  WAT   995      19.873  41.254  54.695  1.00  0.00           H  
TER    4583      WAT   995 
ATOM   4583  O   WAT   996       7.194  30.409  54.833  1.00  0.00           O  
ATOM   4584  H1  WAT   996       7.574  30.828  54.169  1.00  0.00           H  
ATOM   4585  H2  WAT   996       6.619  30.990  55.140  1.00  0.00           H  
TER    4587      WAT   996 
ATOM   4587  O   WAT   997      19.882  36.982  54.825  1.00  0.00           O  
ATOM   4588  H1  WAT   997      19.523  37.153  55.601  1.00  0.00           H  
ATOM   4589  H2  WAT   997      19.395  37.443  54.268  1.00  0.00           H  
TER    4591      WAT   997 
ATOM   4591  O   WAT   998      14.670  32.662  47.365  1.00  0.00           O  
ATOM   4592  H1  WAT   998      14.960  33.438  47.639  1.00  0.00           H  
ATOM   4593  H2  WAT   998      14.758  32.151  48.066  1.00  0.00           H  
TER    4595      WAT   998 
ATOM   4595  O   WAT   999      21.042  37.872  65.771  1.00  0.00           O  
ATOM   4596  H1  WAT   999      21.680  37.378  65.438  1.00  0.00           H  
ATOM   4597  H2  WAT   999      20.399  37.800  65.187  1.00  0.00           H  
TER    4599      WAT   999 
ATOM   4599  O   WAT  1000      22.768  29.721  60.338  1.00  0.00           O  
ATOM   4600  H1  WAT  1000      22.341  29.634  59.583  1.00  0.00           H  
ATOM   4601  H2  WAT  1000      22.130  29.829  60.924  1.00  0.00           H  
TER    4603      WAT  1000 
ATOM   4603  O   WAT  1001      21.097  38.564  62.412  1.00  0.00           O  
ATOM   4604  H1  WAT  1001      21.887  38.213  62.532  1.00  0.00           H  
ATOM   4605  H2  WAT  1001      21.272  39.378  62.150  1.00  0.00           H  
TER    4607      WAT  1001 
ATOM   4607  O   WAT  1002      10.837  31.975  59.465  1.00  0.00           O  
ATOM   4608  H1  WAT  1002       9.996  31.875  59.673  1.00  0.00           H  
ATOM   4609  H2  WAT  1002      11.046  32.745  59.816  1.00  0.00           H  
TER    4611      WAT  1002 
ATOM   4611  O   WAT  1003       8.314  29.597  57.293  1.00  0.00           O  
ATOM   4612  H1  WAT  1003       7.920  29.671  56.518  1.00  0.00           H  
ATOM   4613  H2  WAT  1003       7.758  29.983  57.844  1.00  0.00           H  
TER    4615      WAT  1003 
ATOM   4615  O   WAT  1004      19.951  22.575  56.974  1.00  0.00           O  
ATOM   4616  H1  WAT  1004      20.156  22.507  57.819  1.00  0.00           H  
ATOM   4617  H2  WAT  1004      19.624  23.381  56.906  1.00  0.00           H  
TER    4619      WAT  1004 
ATOM   4619  O   WAT  1005      14.648  29.903  58.715  1.00  0.00           O  
ATOM   4620  H1  WAT  1005      14.345  29.349  59.316  1.00  0.00           H  
ATOM   4621  H2  WAT  1005      13.946  30.082  58.227  1.00  0.00           H  
TER    4623      WAT  1005 
ATOM   4623  O   WAT  1006      13.705  27.213  53.279  1.00  0.00           O  
ATOM   4624  H1  WAT  1006      13.981  26.495  52.867  1.00  0.00           H  
ATOM   4625  H2  WAT  1006      14.305  27.812  53.071  1.00  0.00           H  
TER    4627      WAT  1006 
ATOM   4627  O   WAT  1007      12.710  37.118  63.422  1.00  0.00           O  
ATOM   4628  H1  WAT  1007      12.602  37.128  64.288  1.00  0.00           H  
ATOM   4629  H2  WAT  1007      12.920  37.944  63.232  1.00  0.00           H  
TER    4631      WAT  1007 
ATOM   4631  O   WAT  1008      23.204  23.128  56.454  1.00  0.00           O  
ATOM   4632  H1  WAT  1008      22.592  23.615  56.839  1.00  0.00           H  
ATOM   4633  H2  WAT  1008      23.301  22.453  56.998  1.00  0.00           H  
TER    4635      WAT  1008 
ATOM   4635  O   WAT  1009      17.206  24.885  51.554  1.00  0.00           O  
ATOM   4636  H1  WAT  1009      17.661  25.056  52.278  1.00  0.00           H  
ATOM   4637  H2  WAT  1009      17.680  24.271  51.153  1.00  0.00           H  
TER    4639      WAT  1009 
ATOM   4639  O   WAT  1010      10.728  34.369  60.884  1.00  0.00           O  
ATOM   4640  H1  WAT  1010      10.137  35.010  60.854  1.00  0.00           H  
ATOM   4641  H2  WAT  1010      11.490  34.793  60.857  1.00  0.00           H  
TER    4643      WAT  1010 
ATOM   4643  O   WAT  1011      26.847  34.200  61.882  1.00  0.00           O  
ATOM   4644  H1  WAT  1011      26.905  34.649  62.628  1.00  0.00           H  
ATOM   4645  H2  WAT  1011      26.213  34.610  61.445  1.00  0.00           H  
TER    4647      WAT  1011 
ATOM   4647  O   WAT  1012      20.487  39.820  58.317  1.00  0.00           O  
ATOM   4648  H1  WAT  1012      20.289  40.309  57.623  1.00  0.00           H  
ATOM   4649  H2  WAT  1012      19.865  40.025  58.896  1.00  0.00           H  
TER    4651      WAT  1012 
ATOM   4651  O   WAT  1013      14.547  31.589  52.658  1.00  0.00           O  
ATOM   4652  H1  WAT  1013      15.292  31.976  52.896  1.00  0.00           H  
ATOM   4653  H2  WAT  1013      14.694  30.745  52.822  1.00  0.00           H  
TER    4655      WAT  1013 
ATOM   4655  O   WAT  1014      16.465  23.384  57.691  1.00  0.00           O  
ATOM   4656  H1  WAT  1014      15.619  23.556  57.565  1.00  0.00           H  
ATOM   4657  H2  WAT  1014      16.463  22.579  58.028  1.00  0.00           H  
TER    4659      WAT  1014 
ATOM   4659  O   WAT  1015      17.535  27.161  58.558  1.00  0.00           O  
ATOM   4660  H1  WAT  1015      17.061  26.636  59.068  1.00  0.00           H  
ATOM   4661  H2  WAT  1015      17.907  26.614  57.989  1.00  0.00           H  
TER    4663      WAT  1015 
ATOM   4663  O   WAT  1016      23.799  32.222  59.968  1.00  0.00           O  
ATOM   4664  H1  WAT  1016      23.559  31.382  59.972  1.00  0.00           H  
ATOM   4665  H2  WAT  1016      24.278  32.302  60.692  1.00  0.00           H  
TER    4667      WAT  1016 
ATOM   4667  O   WAT  1017      19.464  28.055  51.620  1.00  0.00           O  
ATOM   4668  H1  WAT  1017      18.936  28.138  50.931  1.00  0.00           H  
ATOM   4669  H2  WAT  1017      19.923  28.797  51.617  1.00  0.00           H  
TER    4671      WAT  1017 
ATOM   4671  O   WAT  1018      25.799  29.002  57.921  1.00  0.00           O  
ATOM   4672  H1  WAT  1018      25.560  28.961  57.083  1.00  0.00           H  
ATOM   4673  H2  WAT  1018      25.963  29.849  58.048  1.00  0.00           H  
TER    4675      WAT  1018 
ATOM   4675  O   WAT  1019      22.404  33.387  63.852  1.00  0.00           O  
ATOM   4676  H1  WAT  1019      23.127  32.934  63.673  1.00  0.00           H  
ATOM   4677  H2  WAT  1019      22.139  33.667  63.069  1.00  0.00           H  
TER    4679      WAT  1019 
ATOM   4679  O   WAT  1020      11.457  26.325  46.644  1.00  0.00           O  
ATOM   4680  H1  WAT  1020      11.108  26.977  47.107  1.00  0.00           H  
ATOM   4681  H2  WAT  1020      10.977  26.311  45.917  1.00  0.00           H  
TER    4683      WAT  1020 
ATOM   4683  O   WAT  1021      19.017  36.625  50.751  1.00  0.00           O  
ATOM   4684  H1  WAT  1021      19.741  37.091  50.608  1.00  0.00           H  
ATOM   4685  H2  WAT  1021      18.577  36.693  50.001  1.00  0.00           H  
TER    4687      WAT  1021 
ATOM   4687  O   WAT  1022      18.186  33.485  62.001  1.00  0.00           O  
ATOM   4688  H1  WAT  1022      17.572  32.941  62.296  1.00  0.00           H  
ATOM   4689  H2  WAT  1022      18.703  32.972  61.522  1.00  0.00           H  
TER    4691      WAT  1022 
ATOM   4691  O   WAT  1023      17.426  34.556  59.736  1.00  0.00           O  
ATOM   4692  H1  WAT  1023      16.998  33.931  59.302  1.00  0.00           H  
ATOM   4693  H2  WAT  1023      17.418  34.273  60.561  1.00  0.00           H  
TER    4695      WAT  1023 
ATOM   4695  O   WAT  1024      11.829  28.951  52.157  1.00  0.00           O  
ATOM   4696  H1  WAT  1024      11.970  29.448  52.860  1.00  0.00           H  
ATOM   4697  H2  WAT  1024      12.328  28.250  52.298  1.00  0.00           H  
TER    4699      WAT  1024 
ATOM   4699  O   WAT  1025      11.859  29.818  49.486  1.00  0.00           O  
ATOM   4700  H1  WAT  1025      12.494  30.414  49.421  1.00  0.00           H  
ATOM   4701  H2  WAT  1025      11.942  29.518  50.301  1.00  0.00           H  
TER    4703      WAT  1025 
ATOM   4703  O   WAT  1026      24.838  32.349  62.355  1.00  0.00           O  
ATOM   4704  H1  WAT  1026      25.429  32.989  62.387  1.00  0.00           H  
ATOM   4705  H2  WAT  1026      25.273  31.652  62.644  1.00  0.00           H  
TER    4707      WAT  1026 
ATOM   4707  O   WAT  1027      13.437  25.749  49.461  1.00  0.00           O  
ATOM   4708  H1  WAT  1027      13.759  25.270  48.807  1.00  0.00           H  
ATOM   4709  H2  WAT  1027      13.700  26.559  49.270  1.00  0.00           H  
TER    4711      WAT  1027 
ATOM   4711  O   WAT  1028      16.667  36.771  62.980  1.00  0.00           O  
ATOM   4712  H1  WAT  1028      16.159  37.325  63.425  1.00  0.00           H  
ATOM   4713  H2  WAT  1028      16.370  36.832  62.162  1.00  0.00           H  
TER    4715      WAT  1028 
ATOM   4715  O   WAT  1029       8.365  32.015  52.755  1.00  0.00           O  
ATOM   4716  H1  WAT  1029       8.874  32.611  53.136  1.00  0.00           H  
ATOM   4717  H2  WAT  1029       8.838  31.747  52.073  1.00  0.00           H  
TER    4719      WAT  1029 
ATOM   4719  O   WAT  1030      19.278  40.688  50.911  1.00  0.00           O  
ATOM   4720  H1  WAT  1030      18.561  40.514  50.446  1.00  0.00           H  
ATOM   4721  H2  WAT  1030      19.928  40.453  50.378  1.00  0.00           H  
TER    4723      WAT  1030 
ATOM   4723  O   WAT  1031      17.273  21.608  55.232  1.00  0.00           O  
ATOM   4724  H1  WAT  1031      16.629  21.458  55.801  1.00  0.00           H  
ATOM   4725  H2  WAT  1031      16.932  21.362  54.467  1.00  0.00           H  
TER    4727      WAT  1031 
ATOM   4727  O   WAT  1032      21.862  29.564  54.655  1.00  0.00           O  
ATOM   4728  H1  WAT  1032      21.192  30.107  54.526  1.00  0.00           H  
ATOM   4729  H2  WAT  1032      22.556  30.033  54.413  1.00  0.00           H  
TER    4731      WAT  1032 
ATOM   4731  O   WAT  1033      15.911  41.704  59.886  1.00  0.00           O  
ATOM   4732  H1  WAT  1033      15.688  40.946  60.255  1.00  0.00           H  
ATOM   4733  H2  WAT  1033      15.422  41.733  59.164  1.00  0.00           H  
TER    4735      WAT  1033 
ATOM   4735  O   WAT  1034      22.025  26.020  57.564  1.00  0.00           O  
ATOM   4736  H1  WAT  1034      22.378  25.593  58.239  1.00  0.00           H  
ATOM   4737  H2  WAT  1034      21.167  25.935  57.694  1.00  0.00           H  
TER    4739      WAT  1034 
ATOM   4739  O   WAT  1035      10.724  28.650  55.622  1.00  0.00           O  
ATOM   4740  H1  WAT  1035      10.005  29.067  55.890  1.00  0.00           H  
ATOM   4741  H2  WAT  1035      11.095  29.216  55.072  1.00  0.00           H  
TER    4743      WAT  1035 
ATOM   4743  O   WAT  1036      20.024  29.283  61.513  1.00  0.00           O  
ATOM   4744  H1  WAT  1036      20.003  29.101  62.366  1.00  0.00           H  
ATOM   4745  H2  WAT  1036      20.072  30.154  61.489  1.00  0.00           H  
TER    4747      WAT  1036 
ATOM   4747  O   WAT  1037      14.559  41.924  57.340  1.00  0.00           O  
ATOM   4748  H1  WAT  1037      14.145  41.261  56.950  1.00  0.00           H  
ATOM   4749  H2  WAT  1037      15.244  42.071  56.819  1.00  0.00           H  
TER    4751      WAT  1037 
ATOM   4751  O   WAT  1038      17.926  41.083  58.092  1.00  0.00           O  
ATOM   4752  H1  WAT  1038      17.527  41.193  57.324  1.00  0.00           H  
ATOM   4753  H2  WAT  1038      17.311  41.291  58.675  1.00  0.00           H  
TER    4755      WAT  1038 
ATOM   4755  O   WAT  1039      16.498  27.690  50.960  1.00  0.00           O  
ATOM   4756  H1  WAT  1039      15.905  28.012  50.408  1.00  0.00           H  
ATOM   4757  H2  WAT  1039      16.536  26.844  50.752  1.00  0.00           H  
TER    4759      WAT  1039 
ATOM   4759  O   WAT  1040      23.458  21.141  58.492  1.00  0.00           O  
ATOM   4760  H1  WAT  1040      22.951  20.434  58.425  1.00  0.00           H  
ATOM   4761  H2  WAT  1040      24.254  20.811  58.623  1.00  0.00           H  
TER    4763      WAT  1040 
ATOM   4763  O   WAT  1041      19.374  27.648  54.390  1.00  0.00           O  
ATOM   4764  H1  WAT  1041      19.145  27.671  53.548  1.00  0.00           H  
ATOM   4765  H2  WAT  1041      19.634  26.824  54.509  1.00  0.00           H  
TER    4767      WAT  1041 
ATOM   4767  O   WAT  1042      12.429  26.186  55.685  1.00  0.00           O  
ATOM   4768  H1  WAT  1042      12.904  26.547  55.050  1.00  0.00           H  
ATOM   4769  H2  WAT  1042      11.927  26.841  55.965  1.00  0.00           H  
TER    4771      WAT  1042 
ATOM   4771  O   WAT  1043      25.660  35.658  51.477  1.00  0.00           O  
ATOM   4772  H1  WAT  1043      26.043  36.407  51.706  1.00  0.00           H  
ATOM   4773  H2  WAT  1043      24.864  35.904  51.218  1.00  0.00           H  
TER    4775      WAT  1043 
ATOM   4775  O   WAT  1044      14.471  28.330  49.053  1.00  0.00           O  
ATOM   4776  H1  WAT  1044      14.851  28.348  48.268  1.00  0.00           H  
ATOM   4777  H2  WAT  1044      13.731  28.775  48.932  1.00  0.00           H  
TER    4779      WAT  1044 
ATOM   4779  O   WAT  1045      22.100  26.638  54.640  1.00  0.00           O  
ATOM   4780  H1  WAT  1045      22.099  26.483  55.499  1.00  0.00           H  
ATOM   4781  H2  WAT  1045      21.895  27.484  54.584  1.00  0.00           H  
TER    4783      WAT  1045 
ATOM   4783  O   WAT  1046      19.824  31.318  58.294  1.00  0.00           O  
ATOM   4784  H1  WAT  1046      20.319  30.600  58.254  1.00  0.00           H  
ATOM   4785  H2  WAT  1046      19.014  31.015  58.179  1.00  0.00           H  
TER    4787      WAT  1046 
ATOM   4787  O   WAT  1047      15.270  35.168  50.443  1.00  0.00           O  
ATOM   4788  H1  WAT  1047      14.461  34.844  50.397  1.00  0.00           H  
ATOM   4789  H2  WAT  1047      15.777  34.461  50.376  1.00  0.00           H  
TER    4791      WAT  1047 
ATOM   4791  O   WAT  1048       5.899  32.595  56.168  1.00  0.00           O  
ATOM   4792  H1  WAT  1048       5.033  32.583  56.057  1.00  0.00           H  
ATOM   4793  H2  WAT  1048       5.999  32.408  57.015  1.00  0.00           H  
TER    4795      WAT  1048 
ATOM   4795  O   WAT  1049      21.889  34.068  60.982  1.00  0.00           O  
ATOM   4796  H1  WAT  1049      22.315  33.546  60.429  1.00  0.00           H  
ATOM   4797  H2  WAT  1049      21.525  34.666  60.460  1.00  0.00           H  
TER    4799      WAT  1049 
ATOM   4799  O   WAT  1050      11.524  42.365  59.741  1.00  0.00           O  
ATOM   4800  H1  WAT  1050      11.839  43.178  59.749  1.00  0.00           H  
ATOM   4801  H2  WAT  1050      11.934  41.980  60.409  1.00  0.00           H  
TER    4803      WAT  1050 
ATOM   4803  O   WAT  1051      18.477  37.782  57.312  1.00  0.00           O  
ATOM   4804  H1  WAT  1051      18.948  38.496  57.481  1.00  0.00           H  
ATOM   4805  H2  WAT  1051      18.813  37.181  57.848  1.00  0.00           H  
TER    4807      WAT  1051 
ATOM   4807  O   WAT  1052      20.565  39.392  69.491  1.00  0.00           O  
ATOM   4808  H1  WAT  1052      20.674  38.603  69.847  1.00  0.00           H  
ATOM   4809  H2  WAT  1052      20.894  39.302  68.688  1.00  0.00           H  
TER    4811      WAT  1052 
ATOM   4811  O   WAT  1053      19.114  37.573  64.074  1.00  0.00           O  
ATOM   4812  H1  WAT  1053      18.566  36.949  63.806  1.00  0.00           H  
ATOM   4813  H2  WAT  1053      19.576  37.763  63.359  1.00  0.00           H  
TER    4815      WAT  1053 
ATOM   4815  O   WAT  1054      21.924  25.642  61.460  1.00  0.00           O  
ATOM   4816  H1  WAT  1054      21.340  26.143  61.047  1.00  0.00           H  
ATOM   4817  H2  WAT  1054      22.244  25.135  60.826  1.00  0.00           H  
TER    4819      WAT  1054 
ATOM   4819  O   WAT  1055      14.463  24.556  51.735  1.00  0.00           O  
ATOM   4820  H1  WAT  1055      15.285  24.726  51.494  1.00  0.00           H  
ATOM   4821  H2  WAT  1055      14.000  24.711  51.012  1.00  0.00           H  
TER    4823      WAT  1055 
ATOM   4823  O   WAT  1056       8.866  36.312  59.389  1.00  0.00           O  
ATOM   4824  H1  WAT  1056       9.470  36.272  58.760  1.00  0.00           H  
ATOM   4825  H2  WAT  1056       8.658  37.159  59.420  1.00  0.00           H  
TER    4827      WAT  1056 
ATOM   4827  O   WAT  1057      18.680  38.579  60.605  1.00  0.00           O  
ATOM   4828  H1  WAT  1057      19.500  38.435  60.867  1.00  0.00           H  
ATOM   4829  H2  WAT  1057      18.400  39.203  61.147  1.00  0.00           H  
TER    4831      WAT  1057 
ATOM   4831  O   WAT  1058      35.151  46.235  53.570  1.00  0.00           O  
ATOM   4832  H1  WAT  1058      35.121  47.089  53.741  1.00  0.00           H  
ATOM   4833  H2  WAT  1058      35.750  45.935  54.128  1.00  0.00           H  
TER    4835      WAT  1058 
ATOM   4835  O   WAT  1059      28.351  45.323  58.325  1.00  0.00           O  
ATOM   4836  H1  WAT  1059      27.495  45.483  58.376  1.00  0.00           H  
ATOM   4837  H2  WAT  1059      28.398  44.452  58.345  1.00  0.00           H  
TER    4839      WAT  1059 
ATOM   4839  O   WAT  1060      22.736  54.859  54.089  1.00  0.00           O  
ATOM   4840  H1  WAT  1060      21.984  54.480  53.860  1.00  0.00           H  
ATOM   4841  H2  WAT  1060      23.184  54.891  53.341  1.00  0.00           H  
TER    4843      WAT  1060 
ATOM   4843  O   WAT  1061      28.188  55.281  49.517  1.00  0.00           O  
ATOM   4844  H1  WAT  1061      27.853  55.959  49.082  1.00  0.00           H  
ATOM   4845  H2  WAT  1061      28.701  54.892  48.929  1.00  0.00           H  
TER    4847      WAT  1061 
ATOM   4847  O   WAT  1062      27.729  57.233  55.458  1.00  0.00           O  
ATOM   4848  H1  WAT  1062      28.112  57.801  54.919  1.00  0.00           H  
ATOM   4849  H2  WAT  1062      27.664  56.508  54.979  1.00  0.00           H  
TER    4851      WAT  1062 
ATOM   4851  O   WAT  1063      31.197  47.382  60.968  1.00  0.00           O  
ATOM   4852  H1  WAT  1063      31.742  48.060  61.027  1.00  0.00           H  
ATOM   4853  H2  WAT  1063      31.138  47.241  60.108  1.00  0.00           H  
TER    4855      WAT  1063 
ATOM   4855  O   WAT  1064      24.314  54.871  56.355  1.00  0.00           O  
ATOM   4856  H1  WAT  1064      24.415  54.061  56.665  1.00  0.00           H  
ATOM   4857  H2  WAT  1064      23.718  54.776  55.725  1.00  0.00           H  
TER    4859      WAT  1064 
ATOM   4859  O   WAT  1065      32.973  48.810  51.841  1.00  0.00           O  
ATOM   4860  H1  WAT  1065      32.857  49.561  52.271  1.00  0.00           H  
ATOM   4861  H2  WAT  1065      33.769  48.553  52.091  1.00  0.00           H  
TER    4863      WAT  1065 
ATOM   4863  O   WAT  1066      17.511  50.893  55.980  1.00  0.00           O  
ATOM   4864  H1  WAT  1066      17.276  50.059  55.873  1.00  0.00           H  
ATOM   4865  H2  WAT  1066      17.649  51.173  55.166  1.00  0.00           H  
TER    4867      WAT  1066 
ATOM   4867  O   WAT  1067      19.810  43.061  58.879  1.00  0.00           O  
ATOM   4868  H1  WAT  1067      19.190  42.471  58.710  1.00  0.00           H  
ATOM   4869  H2  WAT  1067      19.708  43.652  58.245  1.00  0.00           H  
TER    4871      WAT  1067 
ATOM   4871  O   WAT  1068      24.856  52.800  53.128  1.00  0.00           O  
ATOM   4872  H1  WAT  1068      25.178  53.340  52.525  1.00  0.00           H  
ATOM   4873  H2  WAT  1068      25.503  52.229  53.261  1.00  0.00           H  
TER    4875      WAT  1068 
ATOM   4875  O   WAT  1069      26.906  44.801  53.212  1.00  0.00           O  
ATOM   4876  H1  WAT  1069      27.604  44.980  53.704  1.00  0.00           H  
ATOM   4877  H2  WAT  1069      27.222  44.278  52.589  1.00  0.00           H  
TER    4879      WAT  1069 
ATOM   4879  O   WAT  1070      19.536  46.607  61.123  1.00  0.00           O  
ATOM   4880  H1  WAT  1070      19.412  47.193  61.758  1.00  0.00           H  
ATOM   4881  H2  WAT  1070      20.188  46.113  61.424  1.00  0.00           H  
TER    4883      WAT  1070 
ATOM   4883  O   WAT  1071      27.095  51.188  53.200  1.00  0.00           O  
ATOM   4884  H1  WAT  1071      27.535  50.580  53.645  1.00  0.00           H  
ATOM   4885  H2  WAT  1071      26.946  50.809  52.428  1.00  0.00           H  
TER    4887      WAT  1071 
ATOM   4887  O   WAT  1072      24.562  49.783  60.402  1.00  0.00           O  
ATOM   4888  H1  WAT  1072      25.207  49.290  60.083  1.00  0.00           H  
ATOM   4889  H2  WAT  1072      24.802  49.925  61.228  1.00  0.00           H  
TER    4891      WAT  1072 
ATOM   4891  O   WAT  1073      27.101  52.628  60.052  1.00  0.00           O  
ATOM   4892  H1  WAT  1073      27.383  51.833  59.831  1.00  0.00           H  
ATOM   4893  H2  WAT  1073      27.830  53.106  60.073  1.00  0.00           H  
TER    4895      WAT  1073 
ATOM   4895  O   WAT  1074      25.079  40.170  57.294  1.00  0.00           O  
ATOM   4896  H1  WAT  1074      24.749  40.622  56.624  1.00  0.00           H  
ATOM   4897  H2  WAT  1074      24.404  40.092  57.841  1.00  0.00           H  
TER    4899      WAT  1074 
ATOM   4899  O   WAT  1075      30.696  49.541  50.153  1.00  0.00           O  
ATOM   4900  H1  WAT  1075      30.611  50.397  50.298  1.00  0.00           H  
ATOM   4901  H2  WAT  1075      31.185  49.265  50.821  1.00  0.00           H  
TER    4903      WAT  1075 
ATOM   4903  O   WAT  1076      32.287  36.159  55.539  1.00  0.00           O  
ATOM   4904  H1  WAT  1076      31.972  36.849  55.971  1.00  0.00           H  
ATOM   4905  H2  WAT  1076      31.769  36.104  54.837  1.00  0.00           H  
TER    4907      WAT  1076 
ATOM   4907  O   WAT  1077      31.628  46.159  51.653  1.00  0.00           O  
ATOM   4908  H1  WAT  1077      31.099  46.375  52.312  1.00  0.00           H  
ATOM   4909  H2  WAT  1077      32.150  46.853  51.573  1.00  0.00           H  
TER    4911      WAT  1077 
ATOM   4911  O   WAT  1078      37.083  51.734  57.026  1.00  0.00           O  
ATOM   4912  H1  WAT  1078      36.253  51.945  57.189  1.00  0.00           H  
ATOM   4913  H2  WAT  1078      37.034  50.908  56.750  1.00  0.00           H  
TER    4915      WAT  1078 
ATOM   4915  O   WAT  1079      23.518  50.056  50.453  1.00  0.00           O  
ATOM   4916  H1  WAT  1079      22.934  50.561  50.860  1.00  0.00           H  
ATOM   4917  H2  WAT  1079      23.115  49.830  49.713  1.00  0.00           H  
TER    4919      WAT  1079 
ATOM   4919  O   WAT  1080      19.072  55.771  57.256  1.00  0.00           O  
ATOM   4920  H1  WAT  1080      18.589  56.496  57.232  1.00  0.00           H  
ATOM   4921  H2  WAT  1080      19.885  56.069  57.367  1.00  0.00           H  
TER    4923      WAT  1080 
ATOM   4923  O   WAT  1081      25.144  54.564  59.861  1.00  0.00           O  
ATOM   4924  H1  WAT  1081      24.626  54.205  59.257  1.00  0.00           H  
ATOM   4925  H2  WAT  1081      25.841  54.041  59.871  1.00  0.00           H  
TER    4927      WAT  1081 
ATOM   4927  O   WAT  1082      27.976  46.302  48.930  1.00  0.00           O  
ATOM   4928  H1  WAT  1082      28.215  46.510  48.118  1.00  0.00           H  
ATOM   4929  H2  WAT  1082      28.297  45.498  49.039  1.00  0.00           H  
TER    4931      WAT  1082 
ATOM   4931  O   WAT  1083      23.285  38.232  52.776  1.00  0.00           O  
ATOM   4932  H1  WAT  1083      24.039  38.600  52.538  1.00  0.00           H  
ATOM   4933  H2  WAT  1083      23.107  38.606  53.544  1.00  0.00           H  
TER    4935      WAT  1083 
ATOM   4935  O   WAT  1084      21.927  56.287  57.408  1.00  0.00           O  
ATOM   4936  H1  WAT  1084      22.629  55.772  57.465  1.00  0.00           H  
ATOM   4937  H2  WAT  1084      21.846  56.614  58.212  1.00  0.00           H  
TER    4939      WAT  1084 
ATOM   4939  O   WAT  1085      36.578  44.381  60.821  1.00  0.00           O  
ATOM   4940  H1  WAT  1085      35.741  44.451  61.056  1.00  0.00           H  
ATOM   4941  H2  WAT  1085      36.547  44.384  59.948  1.00  0.00           H  
TER    4943      WAT  1085 
ATOM   4943  O   WAT  1086      21.640  40.639  49.474  1.00  0.00           O  
ATOM   4944  H1  WAT  1086      21.458  40.856  48.648  1.00  0.00           H  
ATOM   4945  H2  WAT  1086      22.503  40.753  49.530  1.00  0.00           H  
TER    4947      WAT  1086 
ATOM   4947  O   WAT  1087      21.252  52.478  56.916  1.00  0.00           O  
ATOM   4948  H1  WAT  1087      22.091  52.710  56.964  1.00  0.00           H  
ATOM   4949  H2  WAT  1087      21.283  51.608  56.847  1.00  0.00           H  
TER    4951      WAT  1087 
ATOM   4951  O   WAT  1088      21.877  52.898  61.218  1.00  0.00           O  
ATOM   4952  H1  WAT  1088      22.417  52.755  61.888  1.00  0.00           H  
ATOM   4953  H2  WAT  1088      21.194  53.297  61.586  1.00  0.00           H  
TER    4955      WAT  1088 
ATOM   4955  O   WAT  1089      27.320  37.641  52.509  1.00  0.00           O  
ATOM   4956  H1  WAT  1089      28.049  37.463  52.063  1.00  0.00           H  
ATOM   4957  H2  WAT  1089      27.410  38.483  52.720  1.00  0.00           H  
TER    4959      WAT  1089 
ATOM   4959  O   WAT  1090      31.301  48.577  56.412  1.00  0.00           O  
ATOM   4960  H1  WAT  1090      32.057  49.010  56.451  1.00  0.00           H  
ATOM   4961  H2  WAT  1090      31.407  47.927  56.986  1.00  0.00           H  
TER    4963      WAT  1090 
ATOM   4963  O   WAT  1091      34.339  52.404  57.162  1.00  0.00           O  
ATOM   4964  H1  WAT  1091      33.903  52.408  57.918  1.00  0.00           H  
ATOM   4965  H2  WAT  1091      34.005  53.085  56.730  1.00  0.00           H  
TER    4967      WAT  1091 
ATOM   4967  O   WAT  1092      17.281  49.118  61.371  1.00  0.00           O  
ATOM   4968  H1  WAT  1092      17.015  48.302  61.530  1.00  0.00           H  
ATOM   4969  H2  WAT  1092      17.295  49.163  60.501  1.00  0.00           H  
TER    4971      WAT  1092 
ATOM   4971  O   WAT  1093      34.259  39.445  59.405  1.00  0.00           O  
ATOM   4972  H1  WAT  1093      34.902  39.515  59.992  1.00  0.00           H  
ATOM   4973  H2  WAT  1093      34.511  38.778  58.903  1.00  0.00           H  
TER    4975      WAT  1093 
ATOM   4975  O   WAT  1094      21.187  43.916  47.986  1.00  0.00           O  
ATOM   4976  H1  WAT  1094      20.472  43.630  48.399  1.00  0.00           H  
ATOM   4977  H2  WAT  1094      21.671  44.256  48.627  1.00  0.00           H  
TER    4979      WAT  1094 
ATOM   4979  O   WAT  1095      22.031  42.655  64.018  1.00  0.00           O  
ATOM   4980  H1  WAT  1095      21.338  42.185  64.264  1.00  0.00           H  
ATOM   4981  H2  WAT  1095      22.647  42.429  64.592  1.00  0.00           H  
TER    4983      WAT  1095 
ATOM   4983  O   WAT  1096      37.474  49.122  56.054  1.00  0.00           O  
ATOM   4984  H1  WAT  1096      38.135  48.561  55.954  1.00  0.00           H  
ATOM   4985  H2  WAT  1096      36.833  48.627  56.380  1.00  0.00           H  
TER    4987      WAT  1096 
ATOM   4987  O   WAT  1097      28.361  52.419  48.362  1.00  0.00           O  
ATOM   4988  H1  WAT  1097      28.776  52.088  47.671  1.00  0.00           H  
ATOM   4989  H2  WAT  1097      27.530  52.186  48.234  1.00  0.00           H  
TER    4991      WAT  1097 
ATOM   4991  O   WAT  1098      17.690  49.904  58.652  1.00  0.00           O  
ATOM   4992  H1  WAT  1098      17.508  49.878  57.800  1.00  0.00           H  
ATOM   4993  H2  WAT  1098      18.425  50.373  58.691  1.00  0.00           H  
TER    4995      WAT  1098 
ATOM   4995  O   WAT  1099      33.760  50.139  55.796  1.00  0.00           O  
ATOM   4996  H1  WAT  1099      33.996  50.283  54.968  1.00  0.00           H  
ATOM   4997  H2  WAT  1099      33.909  50.903  56.189  1.00  0.00           H  
TER    4999      WAT  1099 
ATOM   4999  O   WAT  1100      20.755  46.622  65.161  1.00  0.00           O  
ATOM   5000  H1  WAT  1100      21.479  46.607  65.647  1.00  0.00           H  
ATOM   5001  H2  WAT  1100      20.856  47.332  64.663  1.00  0.00           H  
TER    5003      WAT  1100 
ATOM   5003  O   WAT  1101      35.589  48.979  53.633  1.00  0.00           O  
ATOM   5004  H1  WAT  1101      35.920  49.512  53.027  1.00  0.00           H  
ATOM   5005  H2  WAT  1101      36.162  49.033  54.289  1.00  0.00           H  
TER    5007      WAT  1101 
ATOM   5007  O   WAT  1102      30.802  46.825  54.315  1.00  0.00           O  
ATOM   5008  H1  WAT  1102      30.897  47.564  54.769  1.00  0.00           H  
ATOM   5009  H2  WAT  1102      30.178  46.397  54.748  1.00  0.00           H  
TER    5011      WAT  1102 
ATOM   5011  O   WAT  1103      17.657  46.783  58.802  1.00  0.00           O  
ATOM   5012  H1  WAT  1103      18.235  46.647  59.441  1.00  0.00           H  
ATOM   5013  H2  WAT  1103      16.959  46.326  59.057  1.00  0.00           H  
TER    5015      WAT  1103 
ATOM   5015  O   WAT  1104      31.055  48.670  47.549  1.00  0.00           O  
ATOM   5016  H1  WAT  1104      30.973  48.740  48.414  1.00  0.00           H  
ATOM   5017  H2  WAT  1104      31.693  49.233  47.357  1.00  0.00           H  
TER    5019      WAT  1104 
ATOM   5019  O   WAT  1105      24.414  48.436  57.016  1.00  0.00           O  
ATOM   5020  H1  WAT  1105      24.156  47.603  56.989  1.00  0.00           H  
ATOM   5021  H2  WAT  1105      24.469  48.662  56.175  1.00  0.00           H  
TER    5023      WAT  1105 
ATOM   5023  O   WAT  1106      29.494  40.539  57.116  1.00  0.00           O  
ATOM   5024  H1  WAT  1106      28.790  40.050  57.275  1.00  0.00           H  
ATOM   5025  H2  WAT  1106      29.543  40.551  56.245  1.00  0.00           H  
TER    5027      WAT  1106 
ATOM   5027  O   WAT  1107      23.387  45.990  57.503  1.00  0.00           O  
ATOM   5028  H1  WAT  1107      22.812  46.149  58.139  1.00  0.00           H  
ATOM   5029  H2  WAT  1107      23.011  45.354  57.039  1.00  0.00           H  
TER    5031      WAT  1107 
ATOM   5031  O   WAT  1108      27.055  44.462  62.362  1.00  0.00           O  
ATOM   5032  H1  WAT  1108      26.666  44.038  61.707  1.00  0.00           H  
ATOM   5033  H2  WAT  1108      26.390  44.711  62.869  1.00  0.00           H  
TER    5035      WAT  1108 
ATOM   5035  O   WAT  1109      36.697  44.220  55.137  1.00  0.00           O  
ATOM   5036  H1  WAT  1109      36.441  43.408  54.946  1.00  0.00           H  
ATOM   5037  H2  WAT  1109      37.540  44.228  54.910  1.00  0.00           H  
TER    5039      WAT  1109 
ATOM   5039  O   WAT  1110      13.133  45.634  55.517  1.00  0.00           O  
ATOM   5040  H1  WAT  1110      13.219  45.257  56.298  1.00  0.00           H  
ATOM   5041  H2  WAT  1110      13.761  45.260  55.039  1.00  0.00           H  
TER    5043      WAT  1110 
ATOM   5043  O   WAT  1111      30.877  38.160  59.874  1.00  0.00           O  
ATOM   5044  H1  WAT  1111      31.258  37.478  60.261  1.00  0.00           H  
ATOM   5045  H2  WAT  1111      30.074  37.871  59.692  1.00  0.00           H  
TER    5047      WAT  1111 
ATOM   5047  O   WAT  1112      28.159  48.692  50.559  1.00  0.00           O  
ATOM   5048  H1  WAT  1112      28.973  48.984  50.448  1.00  0.00           H  
ATOM   5049  H2  WAT  1112      28.095  48.038  49.985  1.00  0.00           H  
TER    5051      WAT  1112 
ATOM   5051  O   WAT  1113      24.029  52.164  55.687  1.00  0.00           O  
ATOM   5052  H1  WAT  1113      24.667  51.926  56.232  1.00  0.00           H  
ATOM   5053  H2  WAT  1113      24.455  52.368  54.952  1.00  0.00           H  
TER    5055      WAT  1113 
ATOM   5055  O   WAT  1114      18.721  54.403  59.570  1.00  0.00           O  
ATOM   5056  H1  WAT  1114      18.761  54.675  58.742  1.00  0.00           H  
ATOM   5057  H2  WAT  1114      19.280  54.927  59.986  1.00  0.00           H  
TER    5059      WAT  1114 
ATOM   5059  O   WAT  1115      24.670  47.385  50.024  1.00  0.00           O  
ATOM   5060  H1  WAT  1115      25.054  47.165  50.776  1.00  0.00           H  
ATOM   5061  H2  WAT  1115      24.421  48.211  50.154  1.00  0.00           H  
TER    5063      WAT  1115 
ATOM   5063  O   WAT  1116      26.412  52.642  57.366  1.00  0.00           O  
ATOM   5064  H1  WAT  1116      26.485  52.479  58.220  1.00  0.00           H  
ATOM   5065  H2  WAT  1116      27.229  52.831  57.122  1.00  0.00           H  
TER    5067      WAT  1116 
ATOM   5067  O   WAT  1117      20.172  52.987  54.396  1.00  0.00           O  
ATOM   5068  H1  WAT  1117      19.346  53.234  54.269  1.00  0.00           H  
ATOM   5069  H2  WAT  1117      20.233  52.909  55.262  1.00  0.00           H  
TER    5071      WAT  1117 
ATOM   5071  O   WAT  1118      22.390  39.054  55.355  1.00  0.00           O  
ATOM   5072  H1  WAT  1118      21.522  39.127  55.421  1.00  0.00           H  
ATOM   5073  H2  WAT  1118      22.677  39.857  55.544  1.00  0.00           H  
TER    5075      WAT  1118 
ATOM   5075  O   WAT  1119      31.513  39.202  63.686  1.00  0.00           O  
ATOM   5076  H1  WAT  1119      32.258  39.013  63.273  1.00  0.00           H  
ATOM   5077  H2  WAT  1119      31.097  39.728  63.128  1.00  0.00           H  
TER    5079      WAT  1119 
ATOM   5079  O   WAT  1120      24.952  55.605  52.097  1.00  0.00           O  
ATOM   5080  H1  WAT  1120      25.242  55.214  51.373  1.00  0.00           H  
ATOM   5081  H2  WAT  1120      25.682  55.787  52.538  1.00  0.00           H  
TER    5083      WAT  1120 
ATOM   5083  O   WAT  1121      38.889  46.573  58.637  1.00  0.00           O  
ATOM   5084  H1  WAT  1121      39.440  45.940  58.876  1.00  0.00           H  
ATOM   5085  H2  WAT  1121      38.874  47.105  59.328  1.00  0.00           H  
TER    5087      WAT  1121 
ATOM   5087  O   WAT  1122      22.893  57.582  55.163  1.00  0.00           O  
ATOM   5088  H1  WAT  1122      22.673  57.292  55.956  1.00  0.00           H  
ATOM   5089  H2  WAT  1122      22.672  56.923  54.635  1.00  0.00           H  
TER    5091      WAT  1122 
ATOM   5091  O   WAT  1123      21.804  49.669  57.429  1.00  0.00           O  
ATOM   5092  H1  WAT  1123      21.516  49.043  57.964  1.00  0.00           H  
ATOM   5093  H2  WAT  1123      22.673  49.611  57.495  1.00  0.00           H  
TER    5095      WAT  1123 
ATOM   5095  O   WAT  1124      32.592  44.813  57.747  1.00  0.00           O  
ATOM   5096  H1  WAT  1124      32.249  44.092  58.098  1.00  0.00           H  
ATOM   5097  H2  WAT  1124      32.691  44.604  56.905  1.00  0.00           H  
TER    5099      WAT  1124 
ATOM   5099  O   WAT  1125      25.059  58.955  53.947  1.00  0.00           O  
ATOM   5100  H1  WAT  1125      25.712  58.422  54.176  1.00  0.00           H  
ATOM   5101  H2  WAT  1125      24.362  58.602  54.333  1.00  0.00           H  
TER    5103      WAT  1125 
ATOM   5103  O   WAT  1126      22.008  51.309  53.353  1.00  0.00           O  
ATOM   5104  H1  WAT  1126      22.762  51.690  53.567  1.00  0.00           H  
ATOM   5105  H2  WAT  1126      21.415  51.760  53.808  1.00  0.00           H  
TER    5107      WAT  1126 
ATOM   5107  O   WAT  1127      33.053  51.275  53.290  1.00  0.00           O  
ATOM   5108  H1  WAT  1127      33.619  51.935  53.205  1.00  0.00           H  
ATOM   5109  H2  WAT  1127      32.406  51.620  53.761  1.00  0.00           H  
TER    5111      WAT  1127 
ATOM   5111  O   WAT  1128      23.327  52.480  58.727  1.00  0.00           O  
ATOM   5112  H1  WAT  1128      22.805  52.620  59.412  1.00  0.00           H  
ATOM   5113  H2  WAT  1128      23.715  51.721  58.917  1.00  0.00           H  
TER    5115      WAT  1128 
ATOM   5115  O   WAT  1129      20.316  42.530  52.797  1.00  0.00           O  
ATOM   5116  H1  WAT  1129      20.029  42.160  52.060  1.00  0.00           H  
ATOM   5117  H2  WAT  1129      21.004  43.000  52.535  1.00  0.00           H  
TER    5119      WAT  1129 
ATOM   5119  O   WAT  1130      29.524  54.219  52.713  1.00  0.00           O  
ATOM   5120  H1  WAT  1130      29.283  53.486  52.306  1.00  0.00           H  
ATOM   5121  H2  WAT  1130      29.704  54.768  52.060  1.00  0.00           H  
TER    5123      WAT  1130 
ATOM   5123  O   WAT  1131      24.754  49.510  54.125  1.00  0.00           O  
ATOM   5124  H1  WAT  1131      24.558  50.117  53.531  1.00  0.00           H  
ATOM   5125  H2  WAT  1131      24.977  48.817  53.645  1.00  0.00           H  
TER    5127      WAT  1131 
ATOM   5127  O   WAT  1132      23.152  46.395  54.243  1.00  0.00           O  
ATOM   5128  H1  WAT  1132      23.874  46.560  53.784  1.00  0.00           H  
ATOM   5129  H2  WAT  1132      22.673  47.116  54.137  1.00  0.00           H  
TER    5131      WAT  1132 
ATOM   5131  O   WAT  1133      31.111  42.732  59.623  1.00  0.00           O  
ATOM   5132  H1  WAT  1133      30.272  42.758  59.387  1.00  0.00           H  
ATOM   5133  H2  WAT  1133      31.182  43.379  60.204  1.00  0.00           H  
TER    5135      WAT  1133 
ATOM   5135  O   WAT  1134      20.803  48.801  63.349  1.00  0.00           O  
ATOM   5136  H1  WAT  1134      21.315  49.080  62.700  1.00  0.00           H  
ATOM   5137  H2  WAT  1134      20.516  49.540  63.715  1.00  0.00           H  
TER    5139      WAT  1134 
ATOM   5139  O   WAT  1135      29.558  39.630  54.356  1.00  0.00           O  
ATOM   5140  H1  WAT  1135      30.261  39.431  53.878  1.00  0.00           H  
ATOM   5141  H2  WAT  1135      29.293  38.858  54.663  1.00  0.00           H  
TER    5143      WAT  1135 
ATOM   5143  O   WAT  1136      34.987  47.939  56.909  1.00  0.00           O  
ATOM   5144  H1  WAT  1136      34.900  48.094  57.763  1.00  0.00           H  
ATOM   5145  H2  WAT  1136      34.532  48.582  56.535  1.00  0.00           H  
TER    5147      WAT  1136 
ATOM   5147  O   WAT  1137      17.889  43.308  53.645  1.00  0.00           O  
ATOM   5148  H1  WAT  1137      17.991  44.111  53.973  1.00  0.00           H  
ATOM   5149  H2  WAT  1137      18.685  43.107  53.348  1.00  0.00           H  
TER    5151      WAT  1137 
ATOM   5151  O   WAT  1138      24.321  40.894  63.409  1.00  0.00           O  
ATOM   5152  H1  WAT  1138      24.129  40.909  64.259  1.00  0.00           H  
ATOM   5153  H2  WAT  1138      25.171  41.090  63.386  1.00  0.00           H  
TER    5155      WAT  1138 
ATOM   5155  O   WAT  1139      18.706  43.423  61.387  1.00  0.00           O  
ATOM   5156  H1  WAT  1139      18.564  42.571  61.512  1.00  0.00           H  
ATOM   5157  H2  WAT  1139      18.990  43.466  60.564  1.00  0.00           H  
TER    5159      WAT  1139 
ATOM   5159  O   WAT  1140      28.860  45.260  55.532  1.00  0.00           O  
ATOM   5160  H1  WAT  1140      28.613  45.179  56.366  1.00  0.00           H  
ATOM   5161  H2  WAT  1140      29.188  44.475  55.338  1.00  0.00           H  
TER    5163      WAT  1140 
ATOM   5163  O   WAT  1141      26.991  47.194  62.727  1.00  0.00           O  
ATOM   5164  H1  WAT  1141      26.244  47.387  62.321  1.00  0.00           H  
ATOM   5165  H2  WAT  1141      27.145  46.369  62.489  1.00  0.00           H  
TER    5167      WAT  1141 
ATOM   5167  O   WAT  1142      34.250  51.326  50.082  1.00  0.00           O  
ATOM   5168  H1  WAT  1142      33.870  50.540  50.075  1.00  0.00           H  
ATOM   5169  H2  WAT  1142      33.586  51.875  49.939  1.00  0.00           H  
TER    5171      WAT  1142 
ATOM   5171  O   WAT  1143      27.231  41.089  63.616  1.00  0.00           O  
ATOM   5172  H1  WAT  1143      27.689  41.822  63.743  1.00  0.00           H  
ATOM   5173  H2  WAT  1143      27.307  40.666  64.375  1.00  0.00           H  
TER    5175      WAT  1143 
ATOM   5175  O   WAT  1144      19.475  41.336  64.705  1.00  0.00           O  
ATOM   5176  H1  WAT  1144      18.939  40.724  65.021  1.00  0.00           H  
ATOM   5177  H2  WAT  1144      19.536  41.911  65.358  1.00  0.00           H  
TER    5179      WAT  1144 
ATOM   5179  O   WAT  1145      31.704  34.268  57.486  1.00  0.00           O  
ATOM   5180  H1  WAT  1145      31.822  34.726  56.752  1.00  0.00           H  
ATOM   5181  H2  WAT  1145      31.530  33.463  57.199  1.00  0.00           H  
TER    5183      WAT  1145 
ATOM   5183  O   WAT  1146      27.074  54.877  53.921  1.00  0.00           O  
ATOM   5184  H1  WAT  1146      27.839  54.608  53.599  1.00  0.00           H  
ATOM   5185  H2  WAT  1146      26.972  54.392  54.638  1.00  0.00           H  
TER    5187      WAT  1146 
ATOM   5187  O   WAT  1147      25.110  43.080  60.460  1.00  0.00           O  
ATOM   5188  H1  WAT  1147      24.319  42.899  60.782  1.00  0.00           H  
ATOM   5189  H2  WAT  1147      25.506  42.302  60.443  1.00  0.00           H  
TER    5191      WAT  1147 
ATOM   5191  O   WAT  1148      29.596  51.908  45.901  1.00  0.00           O  
ATOM   5192  H1  WAT  1148      30.364  51.968  45.492  1.00  0.00           H  
ATOM   5193  H2  WAT  1148      29.149  51.336  45.417  1.00  0.00           H  
TER    5195      WAT  1148 
ATOM   5195  O   WAT  1149      30.494  50.714  58.186  1.00  0.00           O  
ATOM   5196  H1  WAT  1149      29.819  50.482  58.688  1.00  0.00           H  
ATOM   5197  H2  WAT  1149      30.503  50.106  57.561  1.00  0.00           H  
TER    5199      WAT  1149 
ATOM   5199  O   WAT  1150      32.496  53.570  50.417  1.00  0.00           O  
ATOM   5200  H1  WAT  1150      32.578  54.377  50.093  1.00  0.00           H  
ATOM   5201  H2  WAT  1150      32.981  53.590  51.141  1.00  0.00           H  
TER    5203      WAT  1150 
ATOM   5203  O   WAT  1151      26.305  48.249  59.084  1.00  0.00           O  
ATOM   5204  H1  WAT  1151      25.882  48.449  58.348  1.00  0.00           H  
ATOM   5205  H2  WAT  1151      26.130  47.402  59.197  1.00  0.00           H  
TER    5207      WAT  1151 
ATOM   5207  O   WAT  1152      21.594  48.744  54.517  1.00  0.00           O  
ATOM   5208  H1  WAT  1152      21.750  48.679  55.373  1.00  0.00           H  
ATOM   5209  H2  WAT  1152      21.934  49.519  54.305  1.00  0.00           H  
TER    5211      WAT  1152 
ATOM   5211  O   WAT  1153      28.131  48.120  53.386  1.00  0.00           O  
ATOM   5212  H1  WAT  1153      28.673  47.617  53.850  1.00  0.00           H  
ATOM   5213  H2  WAT  1153      28.446  48.066  52.575  1.00  0.00           H  
TER    5215      WAT  1153 
ATOM   5215  O   WAT  1154      26.300  53.512  50.670  1.00  0.00           O  
ATOM   5216  H1  WAT  1154      26.369  52.653  50.810  1.00  0.00           H  
ATOM   5217  H2  WAT  1154      27.079  53.729  50.342  1.00  0.00           H  
TER    5219      WAT  1154 
ATOM   5219  O   WAT  1155      29.280  43.014  63.439  1.00  0.00           O  
ATOM   5220  H1  WAT  1155      29.495  42.375  62.885  1.00  0.00           H  
ATOM   5221  H2  WAT  1155      28.664  43.458  63.009  1.00  0.00           H  
TER    5223      WAT  1155 
ATOM   5223  O   WAT  1156      30.691  55.935  54.884  1.00  0.00           O  
ATOM   5224  H1  WAT  1156      30.299  55.632  54.166  1.00  0.00           H  
ATOM   5225  H2  WAT  1156      30.846  56.772  54.695  1.00  0.00           H  
TER    5227      WAT  1156 
ATOM   5227  O   WAT  1157      18.167  45.928  54.833  1.00  0.00           O  
ATOM   5228  H1  WAT  1157      18.547  46.346  54.169  1.00  0.00           H  
ATOM   5229  H2  WAT  1157      17.593  46.509  55.140  1.00  0.00           H  
TER    5231      WAT  1157 
ATOM   5231  O   WAT  1158      30.855  52.500  54.825  1.00  0.00           O  
ATOM   5232  H1  WAT  1158      30.496  52.672  55.601  1.00  0.00           H  
ATOM   5233  H2  WAT  1158      30.369  52.962  54.268  1.00  0.00           H  
TER    5235      WAT  1158 
ATOM   5235  O   WAT  1159      28.672  36.124  58.427  1.00  0.00           O  
ATOM   5236  H1  WAT  1159      27.801  36.097  58.381  1.00  0.00           H  
ATOM   5237  H2  WAT  1159      28.926  35.951  57.610  1.00  0.00           H  
TER    5239      WAT  1159 
ATOM   5239  O   WAT  1160      25.644  48.180  47.365  1.00  0.00           O  
ATOM   5240  H1  WAT  1160      25.933  48.957  47.639  1.00  0.00           H  
ATOM   5241  H2  WAT  1160      25.731  47.669  48.066  1.00  0.00           H  
TER    5243      WAT  1160 
ATOM   5243  O   WAT  1161      25.697  38.134  59.885  1.00  0.00           O  
ATOM   5244  H1  WAT  1161      25.181  37.442  60.010  1.00  0.00           H  
ATOM   5245  H2  WAT  1161      25.136  38.801  59.831  1.00  0.00           H  
TER    5247      WAT  1161 
ATOM   5247  O   WAT  1162      27.766  38.673  61.714  1.00  0.00           O  
ATOM   5248  H1  WAT  1162      27.379  38.698  62.495  1.00  0.00           H  
ATOM   5249  H2  WAT  1162      27.279  38.108  61.262  1.00  0.00           H  
TER    5251      WAT  1162 
ATOM   5251  O   WAT  1163      33.741  45.240  60.338  1.00  0.00           O  
ATOM   5252  H1  WAT  1163      33.314  45.152  59.583  1.00  0.00           H  
ATOM   5253  H2  WAT  1163      33.104  45.347  60.924  1.00  0.00           H  
TER    5255      WAT  1163 
ATOM   5255  O   WAT  1164      27.432  35.560  64.005  1.00  0.00           O  
ATOM   5256  H1  WAT  1164      28.061  36.096  63.727  1.00  0.00           H  
ATOM   5257  H2  WAT  1164      27.600  35.468  64.856  1.00  0.00           H  
TER    5259      WAT  1164 
ATOM   5259  O   WAT  1165      27.233  40.347  66.278  1.00  0.00           O  
ATOM   5260  H1  WAT  1165      28.060  40.076  66.334  1.00  0.00           H  
ATOM   5261  H2  WAT  1165      27.254  41.143  66.634  1.00  0.00           H  
TER    5263      WAT  1165 
ATOM   5263  O   WAT  1166      21.810  47.494  59.465  1.00  0.00           O  
ATOM   5264  H1  WAT  1166      20.969  47.394  59.673  1.00  0.00           H  
ATOM   5265  H2  WAT  1166      22.019  48.263  59.816  1.00  0.00           H  
TER    5267      WAT  1166 
ATOM   5267  O   WAT  1167      19.288  45.116  57.293  1.00  0.00           O  
ATOM   5268  H1  WAT  1167      18.893  45.190  56.518  1.00  0.00           H  
ATOM   5269  H2  WAT  1167      18.732  45.501  57.844  1.00  0.00           H  
TER    5271      WAT  1167 
ATOM   5271  O   WAT  1168      30.924  38.094  56.974  1.00  0.00           O  
ATOM   5272  H1  WAT  1168      31.129  38.026  57.819  1.00  0.00           H  
ATOM   5273  H2  WAT  1168      30.597  38.900  56.906  1.00  0.00           H  
TER    5275      WAT  1168 
ATOM   5275  O   WAT  1169      25.622  45.422  58.715  1.00  0.00           O  
ATOM   5276  H1  WAT  1169      25.318  44.867  59.316  1.00  0.00           H  
ATOM   5277  H2  WAT  1169      24.920  45.601  58.227  1.00  0.00           H  
TER    5279      WAT  1169 
ATOM   5279  O   WAT  1170      24.678  42.732  53.279  1.00  0.00           O  
ATOM   5280  H1  WAT  1170      24.954  42.014  52.867  1.00  0.00           H  
ATOM   5281  H2  WAT  1170      25.278  43.330  53.071  1.00  0.00           H  
TER    5283      WAT  1170 
ATOM   5283  O   WAT  1171      34.178  38.647  56.454  1.00  0.00           O  
ATOM   5284  H1  WAT  1171      33.565  39.134  56.839  1.00  0.00           H  
ATOM   5285  H2  WAT  1171      34.274  37.971  56.998  1.00  0.00           H  
TER    5287      WAT  1171 
ATOM   5287  O   WAT  1172      28.179  40.403  51.554  1.00  0.00           O  
ATOM   5288  H1  WAT  1172      28.634  40.574  52.278  1.00  0.00           H  
ATOM   5289  H2  WAT  1172      28.653  39.790  51.153  1.00  0.00           H  
TER    5291      WAT  1172 
ATOM   5291  O   WAT  1173      21.701  49.888  60.884  1.00  0.00           O  
ATOM   5292  H1  WAT  1173      21.110  50.529  60.854  1.00  0.00           H  
ATOM   5293  H2  WAT  1173      22.463  50.312  60.857  1.00  0.00           H  
TER    5295      WAT  1173 
ATOM   5295  O   WAT  1174      22.097  41.048  61.551  1.00  0.00           O  
ATOM   5296  H1  WAT  1174      22.557  41.122  62.288  1.00  0.00           H  
ATOM   5297  H2  WAT  1174      22.143  41.846  61.201  1.00  0.00           H  
TER    5299      WAT  1174 
ATOM   5299  O   WAT  1175      23.745  41.715  66.118  1.00  0.00           O  
ATOM   5300  H1  WAT  1175      23.354  41.068  66.554  1.00  0.00           H  
ATOM   5301  H2  WAT  1175      23.914  42.306  66.737  1.00  0.00           H  
TER    5303      WAT  1175 
ATOM   5303  O   WAT  1176      25.521  47.107  52.658  1.00  0.00           O  
ATOM   5304  H1  WAT  1176      26.265  47.495  52.896  1.00  0.00           H  
ATOM   5305  H2  WAT  1176      25.667  46.263  52.822  1.00  0.00           H  
TER    5307      WAT  1176 
ATOM   5307  O   WAT  1177      27.439  38.902  57.691  1.00  0.00           O  
ATOM   5308  H1  WAT  1177      26.592  39.075  57.565  1.00  0.00           H  
ATOM   5309  H2  WAT  1177      27.436  38.097  58.028  1.00  0.00           H  
TER    5311      WAT  1177 
ATOM   5311  O   WAT  1178      28.509  42.680  58.558  1.00  0.00           O  
ATOM   5312  H1  WAT  1178      28.034  42.154  59.068  1.00  0.00           H  
ATOM   5313  H2  WAT  1178      28.880  42.133  57.989  1.00  0.00           H  
TER    5315      WAT  1178 
ATOM   5315  O   WAT  1179      18.886  44.677  63.926  1.00  0.00           O  
ATOM   5316  H1  WAT  1179      19.748  44.577  63.840  1.00  0.00           H  
ATOM   5317  H2  WAT  1179      18.555  44.097  63.364  1.00  0.00           H  
TER    5319      WAT  1179 
ATOM   5319  O   WAT  1180      30.437  43.574  51.620  1.00  0.00           O  
ATOM   5320  H1  WAT  1180      29.909  43.657  50.931  1.00  0.00           H  
ATOM   5321  H2  WAT  1180      30.896  44.315  51.617  1.00  0.00           H  
TER    5323      WAT  1180 
ATOM   5323  O   WAT  1181      36.773  44.520  57.921  1.00  0.00           O  
ATOM   5324  H1  WAT  1181      36.534  44.480  57.083  1.00  0.00           H  
ATOM   5325  H2  WAT  1181      36.936  45.367  58.048  1.00  0.00           H  
TER    5327      WAT  1181 
ATOM   5327  O   WAT  1182      22.246  43.501  60.587  1.00  0.00           O  
ATOM   5328  H1  WAT  1182      21.621  43.513  59.980  1.00  0.00           H  
ATOM   5329  H2  WAT  1182      21.911  43.977  61.236  1.00  0.00           H  
TER    5331      WAT  1182 
ATOM   5331  O   WAT  1183      22.430  41.844  46.644  1.00  0.00           O  
ATOM   5332  H1  WAT  1183      22.081  42.496  47.107  1.00  0.00           H  
ATOM   5333  H2  WAT  1183      21.950  41.830  45.917  1.00  0.00           H  
TER    5335      WAT  1183 
ATOM   5335  O   WAT  1184      29.991  52.144  50.751  1.00  0.00           O  
ATOM   5336  H1  WAT  1184      30.714  52.610  50.608  1.00  0.00           H  
ATOM   5337  H2  WAT  1184      29.551  52.211  50.001  1.00  0.00           H  
TER    5339      WAT  1184 
ATOM   5339  O   WAT  1185      29.159  49.004  62.001  1.00  0.00           O  
ATOM   5340  H1  WAT  1185      28.545  48.460  62.296  1.00  0.00           H  
ATOM   5341  H2  WAT  1185      29.676  48.490  61.522  1.00  0.00           H  
TER    5343      WAT  1185 
ATOM   5343  O   WAT  1186      28.399  50.074  59.736  1.00  0.00           O  
ATOM   5344  H1  WAT  1186      27.972  49.449  59.302  1.00  0.00           H  
ATOM   5345  H2  WAT  1186      28.391  49.792  60.561  1.00  0.00           H  
TER    5347      WAT  1186 
ATOM   5347  O   WAT  1187      21.515  45.111  62.804  1.00  0.00           O  
ATOM   5348  H1  WAT  1187      21.674  44.355  63.210  1.00  0.00           H  
ATOM   5349  H2  WAT  1187      21.334  45.660  63.459  1.00  0.00           H  
TER    5351      WAT  1187 
ATOM   5351  O   WAT  1188      29.457  37.277  63.360  1.00  0.00           O  
ATOM   5352  H1  WAT  1188      28.961  37.473  62.669  1.00  0.00           H  
ATOM   5353  H2  WAT  1188      30.214  37.676  63.188  1.00  0.00           H  
TER    5355      WAT  1188 
ATOM   5355  O   WAT  1189      26.727  40.951  59.950  1.00  0.00           O  
ATOM   5356  H1  WAT  1189      26.752  40.417  59.261  1.00  0.00           H  
ATOM   5357  H2  WAT  1189      26.979  40.443  60.612  1.00  0.00           H  
TER    5359      WAT  1189 
ATOM   5359  O   WAT  1190      23.008  39.678  59.330  1.00  0.00           O  
ATOM   5360  H1  WAT  1190      23.047  40.179  60.044  1.00  0.00           H  
ATOM   5361  H2  WAT  1190      22.182  39.769  59.061  1.00  0.00           H  
TER    5363      WAT  1190 
ATOM   5363  O   WAT  1191      24.429  46.194  61.628  1.00  0.00           O  
ATOM   5364  H1  WAT  1191      23.598  46.362  61.421  1.00  0.00           H  
ATOM   5365  H2  WAT  1191      24.374  45.818  62.413  1.00  0.00           H  
TER    5367      WAT  1191 
ATOM   5367  O   WAT  1192      22.237  39.685  67.263  1.00  0.00           O  
ATOM   5368  H1  WAT  1192      22.863  39.141  67.536  1.00  0.00           H  
ATOM   5369  H2  WAT  1192      21.782  39.205  66.694  1.00  0.00           H  
TER    5371      WAT  1192 
ATOM   5371  O   WAT  1193      22.803  44.470  52.157  1.00  0.00           O  
ATOM   5372  H1  WAT  1193      22.943  44.967  52.860  1.00  0.00           H  
ATOM   5373  H2  WAT  1193      23.301  43.768  52.298  1.00  0.00           H  
TER    5375      WAT  1193 
ATOM   5375  O   WAT  1194      22.833  45.336  49.486  1.00  0.00           O  
ATOM   5376  H1  WAT  1194      23.467  45.932  49.421  1.00  0.00           H  
ATOM   5377  H2  WAT  1194      22.915  45.037  50.301  1.00  0.00           H  
TER    5379      WAT  1194 
ATOM   5379  O   WAT  1195      24.410  41.268  49.461  1.00  0.00           O  
ATOM   5380  H1  WAT  1195      24.732  40.788  48.807  1.00  0.00           H  
ATOM   5381  H2  WAT  1195      24.673  42.078  49.270  1.00  0.00           H  
TER    5383      WAT  1195 
ATOM   5383  O   WAT  1196      29.806  40.655  61.823  1.00  0.00           O  
ATOM   5384  H1  WAT  1196      30.232  40.202  61.211  1.00  0.00           H  
ATOM   5385  H2  WAT  1196      29.192  40.101  62.099  1.00  0.00           H  
TER    5387      WAT  1196 
ATOM   5387  O   WAT  1197      19.338  47.533  52.755  1.00  0.00           O  
ATOM   5388  H1  WAT  1197      19.847  48.130  53.136  1.00  0.00           H  
ATOM   5389  H2  WAT  1197      19.811  47.266  52.073  1.00  0.00           H  
TER    5391      WAT  1197 
ATOM   5391  O   WAT  1198      30.251  56.206  50.911  1.00  0.00           O  
ATOM   5392  H1  WAT  1198      29.534  56.032  50.446  1.00  0.00           H  
ATOM   5393  H2  WAT  1198      30.902  55.971  50.378  1.00  0.00           H  
TER    5395      WAT  1198 
ATOM   5395  O   WAT  1199      28.246  37.127  55.232  1.00  0.00           O  
ATOM   5396  H1  WAT  1199      27.603  36.976  55.801  1.00  0.00           H  
ATOM   5397  H2  WAT  1199      27.906  36.881  54.467  1.00  0.00           H  
TER    5399      WAT  1199 
ATOM   5399  O   WAT  1200      32.836  45.083  54.655  1.00  0.00           O  
ATOM   5400  H1  WAT  1200      32.165  45.625  54.526  1.00  0.00           H  
ATOM   5401  H2  WAT  1200      33.530  45.552  54.413  1.00  0.00           H  
TER    5403      WAT  1200 
ATOM   5403  O   WAT  1201      32.999  41.538  57.564  1.00  0.00           O  
ATOM   5404  H1  WAT  1201      33.351  41.111  58.239  1.00  0.00           H  
ATOM   5405  H2  WAT  1201      32.140  41.453  57.694  1.00  0.00           H  
TER    5407      WAT  1201 
ATOM   5407  O   WAT  1202      21.697  44.169  55.622  1.00  0.00           O  
ATOM   5408  H1  WAT  1202      20.978  44.585  55.890  1.00  0.00           H  
ATOM   5409  H2  WAT  1202      22.068  44.734  55.072  1.00  0.00           H  
TER    5411      WAT  1202 
ATOM   5411  O   WAT  1203      30.997  44.802  61.513  1.00  0.00           O  
ATOM   5412  H1  WAT  1203      30.977  44.620  62.366  1.00  0.00           H  
ATOM   5413  H2  WAT  1203      31.045  45.673  61.489  1.00  0.00           H  
TER    5415      WAT  1203 
ATOM   5415  O   WAT  1204      25.532  57.442  57.340  1.00  0.00           O  
ATOM   5416  H1  WAT  1204      25.118  56.780  56.950  1.00  0.00           H  
ATOM   5417  H2  WAT  1204      26.217  57.590  56.819  1.00  0.00           H  
TER    5419      WAT  1204 
ATOM   5419  O   WAT  1205      27.472  43.209  50.960  1.00  0.00           O  
ATOM   5420  H1  WAT  1205      26.878  43.530  50.408  1.00  0.00           H  
ATOM   5421  H2  WAT  1205      27.509  42.363  50.752  1.00  0.00           H  
TER    5423      WAT  1205 
ATOM   5423  O   WAT  1206      34.431  36.660  58.492  1.00  0.00           O  
ATOM   5424  H1  WAT  1206      33.924  35.953  58.425  1.00  0.00           H  
ATOM   5425  H2  WAT  1206      35.228  36.329  58.623  1.00  0.00           H  
TER    5427      WAT  1206 
ATOM   5427  O   WAT  1207      30.347  43.167  54.390  1.00  0.00           O  
ATOM   5428  H1  WAT  1207      30.119  43.190  53.548  1.00  0.00           H  
ATOM   5429  H2  WAT  1207      30.607  42.342  54.509  1.00  0.00           H  
TER    5431      WAT  1207 
ATOM   5431  O   WAT  1208      24.629  45.020  63.992  1.00  0.00           O  
ATOM   5432  H1  WAT  1208      24.117  44.412  64.351  1.00  0.00           H  
ATOM   5433  H2  WAT  1208      24.457  45.736  64.460  1.00  0.00           H  
TER    5435      WAT  1208 
ATOM   5435  O   WAT  1209      23.402  41.704  55.685  1.00  0.00           O  
ATOM   5436  H1  WAT  1209      23.878  42.066  55.050  1.00  0.00           H  
ATOM   5437  H2  WAT  1209      22.901  42.360  55.965  1.00  0.00           H  
TER    5439      WAT  1209 
ATOM   5439  O   WAT  1210      36.633  51.176  51.477  1.00  0.00           O  
ATOM   5440  H1  WAT  1210      37.016  51.926  51.706  1.00  0.00           H  
ATOM   5441  H2  WAT  1210      35.837  51.423  51.218  1.00  0.00           H  
TER    5443      WAT  1210 
ATOM   5443  O   WAT  1211      16.376  46.369  61.901  1.00  0.00           O  
ATOM   5444  H1  WAT  1211      15.829  45.699  62.020  1.00  0.00           H  
ATOM   5445  H2  WAT  1211      17.165  46.001  61.966  1.00  0.00           H  
TER    5447      WAT  1211 
ATOM   5447  O   WAT  1212      25.445  43.848  49.053  1.00  0.00           O  
ATOM   5448  H1  WAT  1212      25.824  43.866  48.268  1.00  0.00           H  
ATOM   5449  H2  WAT  1212      24.704  44.294  48.932  1.00  0.00           H  
TER    5451      WAT  1212 
ATOM   5451  O   WAT  1213      33.073  42.157  54.640  1.00  0.00           O  
ATOM   5452  H1  WAT  1213      33.072  42.001  55.499  1.00  0.00           H  
ATOM   5453  H2  WAT  1213      32.869  43.003  54.584  1.00  0.00           H  
TER    5455      WAT  1213 
ATOM   5455  O   WAT  1214      15.135  45.581  59.056  1.00  0.00           O  
ATOM   5456  H1  WAT  1214      14.957  45.128  59.782  1.00  0.00           H  
ATOM   5457  H2  WAT  1214      14.847  46.383  59.240  1.00  0.00           H  
TER    5459      WAT  1214 
ATOM   5459  O   WAT  1215      30.797  46.836  58.294  1.00  0.00           O  
ATOM   5460  H1  WAT  1215      31.292  46.119  58.254  1.00  0.00           H  
ATOM   5461  H2  WAT  1215      29.987  46.533  58.179  1.00  0.00           H  
TER    5463      WAT  1215 
ATOM   5463  O   WAT  1216      26.243  50.686  50.443  1.00  0.00           O  
ATOM   5464  H1  WAT  1216      25.434  50.363  50.397  1.00  0.00           H  
ATOM   5465  H2  WAT  1216      26.750  49.979  50.376  1.00  0.00           H  
TER    5467      WAT  1216 
ATOM   5467  O   WAT  1217      16.872  48.113  56.168  1.00  0.00           O  
ATOM   5468  H1  WAT  1217      16.007  48.102  56.057  1.00  0.00           H  
ATOM   5469  H2  WAT  1217      16.972  47.926  57.015  1.00  0.00           H  
TER    5471      WAT  1217 
ATOM   5471  O   WAT  1218      29.450  53.300  57.312  1.00  0.00           O  
ATOM   5472  H1  WAT  1218      29.921  54.014  57.481  1.00  0.00           H  
ATOM   5473  H2  WAT  1218      29.786  52.700  57.848  1.00  0.00           H  
TER    5475      WAT  1218 
ATOM   5475  O   WAT  1219      26.367  38.073  64.267  1.00  0.00           O  
ATOM   5476  H1  WAT  1219      26.500  37.276  64.596  1.00  0.00           H  
ATOM   5477  H2  WAT  1219      26.752  38.600  64.847  1.00  0.00           H  
TER    5479      WAT  1219 
ATOM   5479  O   WAT  1220      29.440  34.996  60.866  1.00  0.00           O  
ATOM   5480  H1  WAT  1220      28.635  34.886  61.182  1.00  0.00           H  
ATOM   5481  H2  WAT  1220      29.311  35.097  60.009  1.00  0.00           H  
TER    5483      WAT  1220 
ATOM   5483  O   WAT  1221      32.897  41.160  61.460  1.00  0.00           O  
ATOM   5484  H1  WAT  1221      32.313  41.661  61.047  1.00  0.00           H  
ATOM   5485  H2  WAT  1221      33.217  40.653  60.826  1.00  0.00           H  
TER    5487      WAT  1221 
ATOM   5487  O   WAT  1222      25.436  40.075  51.735  1.00  0.00           O  
ATOM   5488  H1  WAT  1222      26.258  40.244  51.494  1.00  0.00           H  
ATOM   5489  H2  WAT  1222      24.973  40.229  51.012  1.00  0.00           H  
TER    5491      WAT  1222 
ATOM   5491  O   WAT  1223      24.026  38.069  62.515  1.00  0.00           O  
ATOM   5492  H1  WAT  1223      24.570  37.728  63.106  1.00  0.00           H  
ATOM   5493  H2  WAT  1223      24.080  38.927  62.657  1.00  0.00           H  
TER    5495      WAT  1223 
ATOM   5495  O   WAT  1224      19.839  51.830  59.389  1.00  0.00           O  
ATOM   5496  H1  WAT  1224      20.443  51.790  58.760  1.00  0.00           H  
ATOM   5497  H2  WAT  1224      19.632  52.678  59.420  1.00  0.00           H  
TER    5499      WAT  1224 
ATOM   5499  O   WAT  1225      38.949  61.821  48.930  1.00  0.00           O  
ATOM   5500  H1  WAT  1225      39.188  62.029  48.118  1.00  0.00           H  
ATOM   5501  H2  WAT  1225      39.270  61.017  49.039  1.00  0.00           H  
TER    5503      WAT  1225 
ATOM   5503  O   WAT  1226      34.258  53.750  52.776  1.00  0.00           O  
ATOM   5504  H1  WAT  1226      35.012  54.118  52.538  1.00  0.00           H  
ATOM   5505  H2  WAT  1226      34.081  54.124  53.544  1.00  0.00           H  
TER    5507      WAT  1226 
ATOM   5507  O   WAT  1227      32.614  56.157  49.474  1.00  0.00           O  
ATOM   5508  H1  WAT  1227      32.431  56.374  48.648  1.00  0.00           H  
ATOM   5509  H2  WAT  1227      33.476  56.271  49.530  1.00  0.00           H  
TER    5511      WAT  1227 
ATOM   5511  O   WAT  1228      38.294  53.160  52.509  1.00  0.00           O  
ATOM   5512  H1  WAT  1228      39.022  52.982  52.063  1.00  0.00           H  
ATOM   5513  H2  WAT  1228      38.383  54.002  52.720  1.00  0.00           H  
TER    5515      WAT  1228 
ATOM   5515  O   WAT  1229      32.160  59.435  47.986  1.00  0.00           O  
ATOM   5516  H1  WAT  1229      31.446  59.149  48.399  1.00  0.00           H  
ATOM   5517  H2  WAT  1229      32.644  59.774  48.627  1.00  0.00           H  
TER    5519      WAT  1229 
ATOM   5519  O   WAT  1230      24.106  61.153  55.517  1.00  0.00           O  
ATOM   5520  H1  WAT  1230      24.192  60.776  56.298  1.00  0.00           H  
ATOM   5521  H2  WAT  1230      24.734  60.779  55.039  1.00  0.00           H  
TER    5523      WAT  1230 
ATOM   5523  O   WAT  1231      35.643  62.903  50.024  1.00  0.00           O  
ATOM   5524  H1  WAT  1231      36.027  62.684  50.776  1.00  0.00           H  
ATOM   5525  H2  WAT  1231      35.394  63.729  50.154  1.00  0.00           H  
TER    5527      WAT  1231 
ATOM   5527  O   WAT  1232      33.363  54.573  55.355  1.00  0.00           O  
ATOM   5528  H1  WAT  1232      32.495  54.645  55.421  1.00  0.00           H  
ATOM   5529  H2  WAT  1232      33.651  55.375  55.544  1.00  0.00           H  
TER    5531      WAT  1232 
ATOM   5531  O   WAT  1233      31.290  58.049  52.797  1.00  0.00           O  
ATOM   5532  H1  WAT  1233      31.002  57.679  52.060  1.00  0.00           H  
ATOM   5533  H2  WAT  1233      31.977  58.518  52.535  1.00  0.00           H  
TER    5535      WAT  1233 
ATOM   5535  O   WAT  1234      28.863  58.827  53.645  1.00  0.00           O  
ATOM   5536  H1  WAT  1234      28.964  59.629  53.973  1.00  0.00           H  
ATOM   5537  H2  WAT  1234      29.658  58.626  53.348  1.00  0.00           H  
TER    5539      WAT  1234 
ATOM   5539  O   WAT  1235      40.569  67.427  45.901  1.00  0.00           O  
ATOM   5540  H1  WAT  1235      41.337  67.487  45.492  1.00  0.00           H  
ATOM   5541  H2  WAT  1235      40.123  66.855  45.417  1.00  0.00           H  
TER    5543      WAT  1235 
ATOM   5543  O   WAT  1236      36.617  63.699  47.365  1.00  0.00           O  
ATOM   5544  H1  WAT  1236      36.906  64.475  47.639  1.00  0.00           H  
ATOM   5545  H2  WAT  1236      36.704  63.188  48.066  1.00  0.00           H  
TER    5547      WAT  1236 
ATOM   5547  O   WAT  1237      35.652  58.250  53.279  1.00  0.00           O  
ATOM   5548  H1  WAT  1237      35.928  57.532  52.867  1.00  0.00           H  
ATOM   5549  H2  WAT  1237      36.251  58.849  53.071  1.00  0.00           H  
TER    5551      WAT  1237 
ATOM   5551  O   WAT  1238      39.153  55.922  51.554  1.00  0.00           O  
ATOM   5552  H1  WAT  1238      39.607  56.093  52.278  1.00  0.00           H  
ATOM   5553  H2  WAT  1238      39.627  55.309  51.153  1.00  0.00           H  
TER    5555      WAT  1238 
ATOM   5555  O   WAT  1239      33.403  57.362  46.644  1.00  0.00           O  
ATOM   5556  H1  WAT  1239      33.055  58.014  47.107  1.00  0.00           H  
ATOM   5557  H2  WAT  1239      32.923  57.348  45.917  1.00  0.00           H  
TER    5559      WAT  1239 
ATOM   5559  O   WAT  1240      33.776  59.988  52.157  1.00  0.00           O  
ATOM   5560  H1  WAT  1240      33.916  60.486  52.860  1.00  0.00           H  
ATOM   5561  H2  WAT  1240      34.274  59.287  52.298  1.00  0.00           H  
TER    5563      WAT  1240 
ATOM   5563  O   WAT  1241      33.806  60.855  49.486  1.00  0.00           O  
ATOM   5564  H1  WAT  1241      34.440  61.451  49.421  1.00  0.00           H  
ATOM   5565  H2  WAT  1241      33.888  60.555  50.301  1.00  0.00           H  
TER    5567      WAT  1241 
ATOM   5567  O   WAT  1242      35.384  56.786  49.461  1.00  0.00           O  
ATOM   5568  H1  WAT  1242      35.705  56.307  48.807  1.00  0.00           H  
ATOM   5569  H2  WAT  1242      35.646  57.596  49.270  1.00  0.00           H  
TER    5571      WAT  1242 
ATOM   5571  O   WAT  1243      39.219  52.645  55.232  1.00  0.00           O  
ATOM   5572  H1  WAT  1243      38.576  52.495  55.801  1.00  0.00           H  
ATOM   5573  H2  WAT  1243      38.879  52.399  54.467  1.00  0.00           H  
TER    5575      WAT  1243 
ATOM   5575  O   WAT  1244      38.445  58.727  50.960  1.00  0.00           O  
ATOM   5576  H1  WAT  1244      37.851  59.049  50.408  1.00  0.00           H  
ATOM   5577  H2  WAT  1244      38.482  57.881  50.752  1.00  0.00           H  
TER    5579      WAT  1244 
ATOM   5579  O   WAT  1245      36.418  59.367  49.053  1.00  0.00           O  
ATOM   5580  H1  WAT  1245      36.798  59.385  48.268  1.00  0.00           H  
ATOM   5581  H2  WAT  1245      35.677  59.812  48.932  1.00  0.00           H  
TER    5583      WAT  1245 
ATOM   5583  O   WAT  1246      36.410  55.593  51.735  1.00  0.00           O  
ATOM   5584  H1  WAT  1246      37.231  55.763  51.494  1.00  0.00           H  
ATOM   5585  H2  WAT  1246      35.947  55.748  51.012  1.00  0.00           H  
TER    5587      WAT  1246 
ATOM   5587  O   WAT  1247      23.873   7.654  40.504  1.00  0.00           O  
ATOM   5588  H1  WAT  1247      23.843   8.509  40.675  1.00  0.00           H  
ATOM   5589  H2  WAT  1247      24.471   7.354  41.062  1.00  0.00           H  
TER    5591      WAT  1247 
ATOM   5591  O   WAT  1248      17.073   6.742  45.259  1.00  0.00           O  
ATOM   5592  H1  WAT  1248      16.217   6.903  45.310  1.00  0.00           H  
ATOM   5593  H2  WAT  1248      17.120   5.871  45.279  1.00  0.00           H  
TER    5595      WAT  1248 
ATOM   5595  O   WAT  1249      11.457  16.278  41.023  1.00  0.00           O  
ATOM   5596  H1  WAT  1249      10.706  15.900  40.794  1.00  0.00           H  
ATOM   5597  H2  WAT  1249      11.906  16.310  40.275  1.00  0.00           H  
TER    5599      WAT  1249 
ATOM   5599  O   WAT  1250      20.383  13.011  54.865  1.00  0.00           O  
ATOM   5600  H1  WAT  1250      21.089  12.516  54.994  1.00  0.00           H  
ATOM   5601  H2  WAT  1250      20.571  13.451  54.135  1.00  0.00           H  
TER    5603      WAT  1250 
ATOM   5603  O   WAT  1251      16.910  16.701  36.451  1.00  0.00           O  
ATOM   5604  H1  WAT  1251      16.575  17.378  36.016  1.00  0.00           H  
ATOM   5605  H2  WAT  1251      17.423  16.311  35.863  1.00  0.00           H  
TER    5607      WAT  1251 
ATOM   5607  O   WAT  1252      16.450  18.652  42.392  1.00  0.00           O  
ATOM   5608  H1  WAT  1252      16.834  19.221  41.853  1.00  0.00           H  
ATOM   5609  H2  WAT  1252      16.386  17.927  41.913  1.00  0.00           H  
TER    5611      WAT  1252 
ATOM   5611  O   WAT  1253      19.918   8.801  47.902  1.00  0.00           O  
ATOM   5612  H1  WAT  1253      20.464   9.480  47.961  1.00  0.00           H  
ATOM   5613  H2  WAT  1253      19.860   8.660  47.042  1.00  0.00           H  
TER    5615      WAT  1253 
ATOM   5615  O   WAT  1254      13.036  16.290  43.289  1.00  0.00           O  
ATOM   5616  H1  WAT  1254      13.137  15.480  43.599  1.00  0.00           H  
ATOM   5617  H2  WAT  1254      12.440  16.196  42.659  1.00  0.00           H  
TER    5619      WAT  1254 
ATOM   5619  O   WAT  1255      21.695  10.230  38.775  1.00  0.00           O  
ATOM   5620  H1  WAT  1255      21.579  10.980  39.205  1.00  0.00           H  
ATOM   5621  H2  WAT  1255      22.491   9.972  39.025  1.00  0.00           H  
TER    5623      WAT  1255 
ATOM   5623  O   WAT  1256      12.876  21.208  44.690  1.00  0.00           O  
ATOM   5624  H1  WAT  1256      13.520  21.649  45.080  1.00  0.00           H  
ATOM   5625  H2  WAT  1256      13.202  20.403  44.603  1.00  0.00           H  
TER    5627      WAT  1256 
ATOM   5627  O   WAT  1257       6.232  12.312  42.914  1.00  0.00           O  
ATOM   5628  H1  WAT  1257       5.997  11.479  42.807  1.00  0.00           H  
ATOM   5629  H2  WAT  1257       6.371  12.592  42.100  1.00  0.00           H  
TER    5631      WAT  1257 
ATOM   5631  O   WAT  1258      13.578  14.219  40.062  1.00  0.00           O  
ATOM   5632  H1  WAT  1258      13.900  14.759  39.459  1.00  0.00           H  
ATOM   5633  H2  WAT  1258      14.225  13.649  40.195  1.00  0.00           H  
TER    5635      WAT  1258 
ATOM   5635  O   WAT  1259      15.628   6.221  40.146  1.00  0.00           O  
ATOM   5636  H1  WAT  1259      16.326   6.399  40.638  1.00  0.00           H  
ATOM   5637  H2  WAT  1259      15.943   5.698  39.523  1.00  0.00           H  
TER    5639      WAT  1259 
ATOM   5639  O   WAT  1260      15.817  12.608  40.134  1.00  0.00           O  
ATOM   5640  H1  WAT  1260      16.256  11.999  40.579  1.00  0.00           H  
ATOM   5641  H2  WAT  1260      15.667  12.228  39.362  1.00  0.00           H  
TER    5643      WAT  1260 
ATOM   5643  O   WAT  1261      13.284  11.202  47.336  1.00  0.00           O  
ATOM   5644  H1  WAT  1261      13.929  10.709  47.017  1.00  0.00           H  
ATOM   5645  H2  WAT  1261      13.524  11.344  48.162  1.00  0.00           H  
TER    5647      WAT  1261 
ATOM   5647  O   WAT  1262      15.823  14.047  46.986  1.00  0.00           O  
ATOM   5648  H1  WAT  1262      16.105  13.253  46.765  1.00  0.00           H  
ATOM   5649  H2  WAT  1262      16.551  14.526  47.007  1.00  0.00           H  
TER    5651      WAT  1262 
ATOM   5651  O   WAT  1263      13.801   1.590  44.228  1.00  0.00           O  
ATOM   5652  H1  WAT  1263      13.471   2.041  43.558  1.00  0.00           H  
ATOM   5653  H2  WAT  1263      13.125   1.511  44.775  1.00  0.00           H  
TER    5655      WAT  1263 
ATOM   5655  O   WAT  1264      19.418  10.960  37.087  1.00  0.00           O  
ATOM   5656  H1  WAT  1264      19.333  11.816  37.232  1.00  0.00           H  
ATOM   5657  H2  WAT  1264      19.906  10.685  37.755  1.00  0.00           H  
TER    5659      WAT  1264 
ATOM   5659  O   WAT  1265      21.009  -2.422  42.473  1.00  0.00           O  
ATOM   5660  H1  WAT  1265      20.694  -1.731  42.905  1.00  0.00           H  
ATOM   5661  H2  WAT  1265      20.491  -2.477  41.771  1.00  0.00           H  
TER    5663      WAT  1265 
ATOM   5663  O   WAT  1266      20.350   7.579  38.587  1.00  0.00           O  
ATOM   5664  H1  WAT  1266      19.821   7.795  39.246  1.00  0.00           H  
ATOM   5665  H2  WAT  1266      20.872   8.272  38.507  1.00  0.00           H  
TER    5667      WAT  1266 
ATOM   5667  O   WAT  1267      25.805  13.153  43.960  1.00  0.00           O  
ATOM   5668  H1  WAT  1267      24.974  13.364  44.123  1.00  0.00           H  
ATOM   5669  H2  WAT  1267      25.755  12.327  43.684  1.00  0.00           H  
TER    5671      WAT  1267 
ATOM   5671  O   WAT  1268      12.240  11.475  37.387  1.00  0.00           O  
ATOM   5672  H1  WAT  1268      11.655  11.980  37.794  1.00  0.00           H  
ATOM   5673  H2  WAT  1268      11.837  11.249  36.647  1.00  0.00           H  
TER    5675      WAT  1268 
ATOM   5675  O   WAT  1269       7.794  17.191  44.190  1.00  0.00           O  
ATOM   5676  H1  WAT  1269       7.311  17.916  44.166  1.00  0.00           H  
ATOM   5677  H2  WAT  1269       8.606  17.488  44.301  1.00  0.00           H  
TER    5679      WAT  1269 
ATOM   5679  O   WAT  1270      13.866  15.984  46.795  1.00  0.00           O  
ATOM   5680  H1  WAT  1270      13.348  15.625  46.191  1.00  0.00           H  
ATOM   5681  H2  WAT  1270      14.563  15.460  46.805  1.00  0.00           H  
TER    5683      WAT  1270 
ATOM   5683  O   WAT  1271      17.522  16.433  52.756  1.00  0.00           O  
ATOM   5684  H1  WAT  1271      17.610  16.246  53.604  1.00  0.00           H  
ATOM   5685  H2  WAT  1271      17.951  15.787  52.357  1.00  0.00           H  
TER    5687      WAT  1271 
ATOM   5687  O   WAT  1272      15.089  15.716  51.738  1.00  0.00           O  
ATOM   5688  H1  WAT  1272      14.526  15.304  52.262  1.00  0.00           H  
ATOM   5689  H2  WAT  1272      15.851  15.642  52.157  1.00  0.00           H  
TER    5691      WAT  1272 
ATOM   5691  O   WAT  1273      16.697   7.722  35.864  1.00  0.00           O  
ATOM   5692  H1  WAT  1273      16.937   7.929  35.052  1.00  0.00           H  
ATOM   5693  H2  WAT  1273      17.019   6.917  35.973  1.00  0.00           H  
TER    5695      WAT  1273 
ATOM   5695  O   WAT  1274      10.649  17.706  44.342  1.00  0.00           O  
ATOM   5696  H1  WAT  1274      11.351  17.191  44.399  1.00  0.00           H  
ATOM   5697  H2  WAT  1274      10.568  18.034  45.146  1.00  0.00           H  
TER    5699      WAT  1274 
ATOM   5699  O   WAT  1275      25.300   5.800  47.755  1.00  0.00           O  
ATOM   5700  H1  WAT  1275      24.463   5.871  47.990  1.00  0.00           H  
ATOM   5701  H2  WAT  1275      25.269   5.803  46.882  1.00  0.00           H  
TER    5703      WAT  1275 
ATOM   5703  O   WAT  1276       9.974  13.897  43.850  1.00  0.00           O  
ATOM   5704  H1  WAT  1276      10.813  14.129  43.898  1.00  0.00           H  
ATOM   5705  H2  WAT  1276      10.005  13.027  43.781  1.00  0.00           H  
TER    5707      WAT  1276 
ATOM   5707  O   WAT  1277      10.599  14.317  48.152  1.00  0.00           O  
ATOM   5708  H1  WAT  1277      11.139  14.174  48.822  1.00  0.00           H  
ATOM   5709  H2  WAT  1277       9.916  14.717  48.520  1.00  0.00           H  
TER    5711      WAT  1277 
ATOM   5711  O   WAT  1278      16.042  -0.939  39.443  1.00  0.00           O  
ATOM   5712  H1  WAT  1278      16.771  -1.118  38.997  1.00  0.00           H  
ATOM   5713  H2  WAT  1278      16.132  -0.098  39.654  1.00  0.00           H  
TER    5715      WAT  1278 
ATOM   5715  O   WAT  1279      20.023   9.996  43.346  1.00  0.00           O  
ATOM   5716  H1  WAT  1279      20.779  10.429  43.385  1.00  0.00           H  
ATOM   5717  H2  WAT  1279      20.129   9.346  43.920  1.00  0.00           H  
TER    5719      WAT  1279 
ATOM   5719  O   WAT  1280      23.061  13.823  44.096  1.00  0.00           O  
ATOM   5720  H1  WAT  1280      22.625  13.827  44.852  1.00  0.00           H  
ATOM   5721  H2  WAT  1280      22.727  14.504  43.664  1.00  0.00           H  
TER    5723      WAT  1280 
ATOM   5723  O   WAT  1281      22.981   0.865  46.339  1.00  0.00           O  
ATOM   5724  H1  WAT  1281      23.623   0.935  46.926  1.00  0.00           H  
ATOM   5725  H2  WAT  1281      23.233   0.198  45.837  1.00  0.00           H  
TER    5727      WAT  1281 
ATOM   5727  O   WAT  1282       9.908   5.335  34.920  1.00  0.00           O  
ATOM   5728  H1  WAT  1282       9.194   5.049  35.333  1.00  0.00           H  
ATOM   5729  H2  WAT  1282      10.393   5.675  35.561  1.00  0.00           H  
TER    5731      WAT  1282 
ATOM   5731  O   WAT  1283      17.791  17.775  49.067  1.00  0.00           O  
ATOM   5732  H1  WAT  1283      16.992  17.535  49.325  1.00  0.00           H  
ATOM   5733  H2  WAT  1283      18.240  17.827  49.814  1.00  0.00           H  
TER    5735      WAT  1283 
ATOM   5735  O   WAT  1284      26.195  10.541  42.988  1.00  0.00           O  
ATOM   5736  H1  WAT  1284      26.857   9.980  42.888  1.00  0.00           H  
ATOM   5737  H2  WAT  1284      25.555  10.047  43.314  1.00  0.00           H  
TER    5739      WAT  1284 
ATOM   5739  O   WAT  1285      17.083  13.838  35.296  1.00  0.00           O  
ATOM   5740  H1  WAT  1285      17.498  13.507  34.605  1.00  0.00           H
[truncated: 1,198,208 more chars]
