# Supplementary material for: Atomistic Picture of Opening–Closing Dynamics of DNA Holliday Junction Obtained by Molecular Simulations
Source: J Chem Inf Model. 2023 Apr 26;63(9):2794–809. doi: 10.1021/acs.jcim.3c00358 (PMC10170514; doi:10.1021/acs.jcim.3c00358)
Supplement: Supplementary file 1 — ci3c00358_si_001.zip [file ci3c00358_si_001.zip › closed_48.pdb]

CRYST1   84.060   84.060   84.060 109.47 109.47 109.47               1
ATOM      1 HO5' DC5     1      33.834  33.751  24.940  1.00  0.00           H  
ATOM      2  O5' DC5     1      33.437  33.383  25.732  1.00  0.00           O  
ATOM      3  C5' DC5     1      32.223  32.688  25.625  1.00  0.00           C  
ATOM      4  H5' DC5     1      32.417  31.838  24.969  1.00  0.00           H  
ATOM      5 H5'' DC5     1      31.459  33.351  25.218  1.00  0.00           H  
ATOM      6  C4' DC5     1      31.744  32.179  26.974  1.00  0.00           C  
ATOM      7  H4' DC5     1      30.676  31.989  26.867  1.00  0.00           H  
ATOM      8  O4' DC5     1      32.310  30.890  27.278  1.00  0.00           O  
ATOM      9  C1' DC5     1      32.130  30.711  28.658  1.00  0.00           C  
ATOM     10  H1' DC5     1      31.091  30.448  28.852  1.00  0.00           H  
ATOM     11  N1  DC5     1      32.906  29.486  29.134  1.00  0.00           N  
ATOM     12  C6  DC5     1      34.205  29.331  28.774  1.00  0.00           C  
ATOM     13  H6  DC5     1      34.684  30.080  28.160  1.00  0.00           H  
ATOM     14  C5  DC5     1      34.912  28.263  29.163  1.00  0.00           C  
ATOM     15  H5  DC5     1      35.953  28.176  28.855  1.00  0.00           H  
ATOM     16  C4  DC5     1      34.259  27.295  29.973  1.00  0.00           C  
ATOM     17  N4  DC5     1      34.927  26.215  30.395  1.00  0.00           N  
ATOM     18  H41 DC5     1      34.429  25.550  30.969  1.00  0.00           H  
ATOM     19  H42 DC5     1      35.895  26.083  30.139  1.00  0.00           H  
ATOM     20  N3  DC5     1      32.983  27.431  30.341  1.00  0.00           N  
ATOM     21  C2  DC5     1      32.272  28.514  29.939  1.00  0.00           C  
ATOM     22  O2  DC5     1      31.086  28.666  30.268  1.00  0.00           O  
ATOM     23  C3' DC5     1      32.071  33.050  28.188  1.00  0.00           C  
ATOM     24  H3' DC5     1      32.835  33.809  28.015  1.00  0.00           H  
ATOM     25  C2' DC5     1      32.580  32.036  29.247  1.00  0.00           C  
ATOM     26  H2' DC5     1      33.497  32.412  29.701  1.00  0.00           H  
ATOM     27 H2'' DC5     1      31.821  31.904  30.019  1.00  0.00           H  
ATOM     28  O3' DC5     1      30.890  33.689  28.611  1.00  0.00           O  
ATOM     29  P    DA     2      30.791  34.311  30.085  1.00  0.00           P  
ATOM     30  OP1  DA     2      29.740  35.368  30.072  1.00  0.00           O  
ATOM     31  OP2  DA     2      32.186  34.649  30.467  1.00  0.00           O  
ATOM     32  O5'  DA     2      30.224  33.106  30.985  1.00  0.00           O  
ATOM     33  C5'  DA     2      28.819  33.024  31.243  1.00  0.00           C  
ATOM     34  H5'  DA     2      28.406  32.273  30.570  1.00  0.00           H  
ATOM     35 H5''  DA     2      28.358  33.995  31.062  1.00  0.00           H  
ATOM     36  C4'  DA     2      28.528  32.619  32.683  1.00  0.00           C  
ATOM     37  H4'  DA     2      27.494  32.279  32.744  1.00  0.00           H  
ATOM     38  O4'  DA     2      29.314  31.452  33.030  1.00  0.00           O  
ATOM     39  C1'  DA     2      30.296  31.807  33.990  1.00  0.00           C  
ATOM     40  H1'  DA     2      30.105  31.352  34.962  1.00  0.00           H  
ATOM     41  N9   DA     2      31.577  31.214  33.595  1.00  0.00           N  
ATOM     42  C8   DA     2      32.586  31.822  32.896  1.00  0.00           C  
ATOM     43  H8   DA     2      32.499  32.860  32.611  1.00  0.00           H  
ATOM     44  N7   DA     2      33.631  31.050  32.691  1.00  0.00           N  
ATOM     45  C5   DA     2      33.281  29.853  33.297  1.00  0.00           C  
ATOM     46  C6   DA     2      33.955  28.621  33.423  1.00  0.00           C  
ATOM     47  N6   DA     2      35.172  28.393  32.928  1.00  0.00           N  
ATOM     48  H61  DA     2      35.605  27.489  33.049  1.00  0.00           H  
ATOM     49  H62  DA     2      35.661  29.124  32.433  1.00  0.00           H  
ATOM     50  N1   DA     2      33.325  27.630  34.082  1.00  0.00           N  
ATOM     51  C2   DA     2      32.101  27.863  34.578  1.00  0.00           C  
ATOM     52  H2   DA     2      31.577  27.086  35.115  1.00  0.00           H  
ATOM     53  N3   DA     2      31.366  28.975  34.516  1.00  0.00           N  
ATOM     54  C4   DA     2      32.021  29.940  33.859  1.00  0.00           C  
ATOM     55  C3'  DA     2      28.872  33.655  33.745  1.00  0.00           C  
ATOM     56  H3'  DA     2      28.784  34.700  33.449  1.00  0.00           H  
ATOM     57  C2'  DA     2      30.325  33.331  34.032  1.00  0.00           C  
ATOM     58  H2'  DA     2      30.961  34.112  33.615  1.00  0.00           H  
ATOM     59 H2''  DA     2      30.479  33.275  35.110  1.00  0.00           H  
ATOM     60  O3'  DA     2      28.069  33.432  34.898  1.00  0.00           O  
ATOM     61  P    DG     3      28.067  34.480  36.124  1.00  0.00           P  
ATOM     62  OP1  DG     3      26.701  35.046  36.185  1.00  0.00           O  
ATOM     63  OP2  DG     3      29.234  35.389  36.053  1.00  0.00           O  
ATOM     64  O5'  DG     3      28.300  33.560  37.401  1.00  0.00           O  
ATOM     65  C5'  DG     3      27.620  32.346  37.517  1.00  0.00           C  
ATOM     66  H5'  DG     3      27.323  31.979  36.533  1.00  0.00           H  
ATOM     67 H5''  DG     3      26.726  32.486  38.124  1.00  0.00           H  
ATOM     68  C4'  DG     3      28.518  31.332  38.170  1.00  0.00           C  
ATOM     69  H4'  DG     3      28.052  30.346  38.162  1.00  0.00           H  
ATOM     70  O4'  DG     3      29.695  31.176  37.383  1.00  0.00           O  
ATOM     71  C1'  DG     3      30.675  30.626  38.210  1.00  0.00           C  
ATOM     72  H1'  DG     3      30.592  29.545  38.322  1.00  0.00           H  
ATOM     73  N9   DG     3      31.950  30.806  37.547  1.00  0.00           N  
ATOM     74  C8   DG     3      32.400  31.936  36.917  1.00  0.00           C  
ATOM     75  H8   DG     3      31.801  32.834  36.904  1.00  0.00           H  
ATOM     76  N7   DG     3      33.580  31.789  36.367  1.00  0.00           N  
ATOM     77  C5   DG     3      33.919  30.466  36.634  1.00  0.00           C  
ATOM     78  C6   DG     3      35.086  29.724  36.290  1.00  0.00           C  
ATOM     79  O6   DG     3      36.087  30.096  35.648  1.00  0.00           O  
ATOM     80  N1   DG     3      35.019  28.422  36.770  1.00  0.00           N  
ATOM     81  H1   DG     3      35.796  27.818  36.590  1.00  0.00           H  
ATOM     82  C2   DG     3      33.964  27.900  37.481  1.00  0.00           C  
ATOM     83  N2   DG     3      34.080  26.627  37.857  1.00  0.00           N  
ATOM     84  H21  DG     3      34.852  26.003  37.666  1.00  0.00           H  
ATOM     85  H22  DG     3      33.304  26.237  38.372  1.00  0.00           H  
ATOM     86  N3   DG     3      32.875  28.579  37.808  1.00  0.00           N  
ATOM     87  C4   DG     3      32.919  29.849  37.356  1.00  0.00           C  
ATOM     88  C3'  DG     3      29.037  31.734  39.543  1.00  0.00           C  
ATOM     89  H3'  DG     3      28.930  32.798  39.749  1.00  0.00           H  
ATOM     90  C2'  DG     3      30.534  31.363  39.522  1.00  0.00           C  
ATOM     91  H2'  DG     3      31.104  32.120  40.059  1.00  0.00           H  
ATOM     92 H2''  DG     3      30.676  30.394  40.002  1.00  0.00           H  
ATOM     93  O3'  DG     3      28.364  31.019  40.517  1.00  0.00           O  
ATOM     94  P    DA     4      28.596  31.396  42.056  1.00  0.00           P  
ATOM     95  OP1  DA     4      27.299  31.144  42.734  1.00  0.00           O  
ATOM     96  OP2  DA     4      29.248  32.734  42.102  1.00  0.00           O  
ATOM     97  O5'  DA     4      29.641  30.302  42.553  1.00  0.00           O  
ATOM     98  C5'  DA     4      29.360  28.933  42.361  1.00  0.00           C  
ATOM     99  H5'  DA     4      28.787  28.796  41.445  1.00  0.00           H  
ATOM    100 H5''  DA     4      28.776  28.561  43.203  1.00  0.00           H  
ATOM    101  C4'  DA     4      30.647  28.148  42.265  1.00  0.00           C  
ATOM    102  H4'  DA     4      30.455  27.131  41.924  1.00  0.00           H  
ATOM    103  O4'  DA     4      31.485  28.723  41.236  1.00  0.00           O  
ATOM    104  C1'  DA     4      32.800  28.305  41.493  1.00  0.00           C  
ATOM    105  H1'  DA     4      33.022  27.324  41.074  1.00  0.00           H  
ATOM    106  N9   DA     4      33.753  29.184  40.802  1.00  0.00           N  
ATOM    107  C8   DA     4      33.590  30.505  40.479  1.00  0.00           C  
ATOM    108  H8   DA     4      32.699  31.032  40.789  1.00  0.00           H  
ATOM    109  N7   DA     4      34.620  31.030  39.844  1.00  0.00           N  
ATOM    110  C5   DA     4      35.518  29.976  39.742  1.00  0.00           C  
ATOM    111  C6   DA     4      36.813  29.875  39.180  1.00  0.00           C  
ATOM    112  N6   DA     4      37.436  30.896  38.590  1.00  0.00           N  
ATOM    113  H61  DA     4      38.362  30.769  38.205  1.00  0.00           H  
ATOM    114  H62  DA     4      36.983  31.796  38.527  1.00  0.00           H  
ATOM    115  N1   DA     4      37.442  28.682  39.254  1.00  0.00           N  
ATOM    116  C2   DA     4      36.813  27.663  39.851  1.00  0.00           C  
ATOM    117  H2   DA     4      37.293  26.699  39.923  1.00  0.00           H  
ATOM    118  N3   DA     4      35.601  27.636  40.417  1.00  0.00           N  
ATOM    119  C4   DA     4      35.004  28.836  40.330  1.00  0.00           C  
ATOM    120  C3'  DA     4      31.502  28.200  43.524  1.00  0.00           C  
ATOM    121  H3'  DA     4      31.269  29.076  44.130  1.00  0.00           H  
ATOM    122  C2'  DA     4      32.945  28.303  43.006  1.00  0.00           C  
ATOM    123  H2'  DA     4      33.558  28.831  43.738  1.00  0.00           H  
ATOM    124 H2''  DA     4      33.349  27.302  42.850  1.00  0.00           H  
ATOM    125  O3'  DA     4      31.313  27.036  44.320  1.00  0.00           O  
ATOM    126  P    DC     5      31.892  27.007  45.826  1.00  0.00           P  
ATOM    127  OP1  DC     5      31.334  25.858  46.572  1.00  0.00           O  
ATOM    128  OP2  DC     5      31.757  28.377  46.389  1.00  0.00           O  
ATOM    129  O5'  DC     5      33.433  26.683  45.612  1.00  0.00           O  
ATOM    130  C5'  DC     5      33.822  25.600  44.784  1.00  0.00           C  
ATOM    131  H5'  DC     5      33.306  25.652  43.826  1.00  0.00           H  
ATOM    132 H5''  DC     5      33.575  24.659  45.276  1.00  0.00           H  
ATOM    133  C4'  DC     5      35.304  25.681  44.553  1.00  0.00           C  
ATOM    134  H4'  DC     5      35.686  24.771  44.090  1.00  0.00           H  
ATOM    135  O4'  DC     5      35.578  26.719  43.589  1.00  0.00           O  
ATOM    136  C1'  DC     5      36.854  27.245  43.859  1.00  0.00           C  
ATOM    137  H1'  DC     5      37.576  26.688  43.262  1.00  0.00           H  
ATOM    138  N1   DC     5      36.920  28.595  43.308  1.00  0.00           N  
ATOM    139  C6   DC     5      35.892  29.437  43.521  1.00  0.00           C  
ATOM    140  H6   DC     5      35.038  29.105  44.091  1.00  0.00           H  
ATOM    141  C5   DC     5      35.905  30.673  43.043  1.00  0.00           C  
ATOM    142  H5   DC     5      35.042  31.318  43.211  1.00  0.00           H  
ATOM    143  C4   DC     5      37.053  31.088  42.324  1.00  0.00           C  
ATOM    144  N4   DC     5      37.117  32.330  41.819  1.00  0.00           N  
ATOM    145  H41  DC     5      37.952  32.588  41.312  1.00  0.00           H  
ATOM    146  H42  DC     5      36.349  32.973  41.950  1.00  0.00           H  
ATOM    147  N3   DC     5      38.090  30.267  42.118  1.00  0.00           N  
ATOM    148  C2   DC     5      38.053  29.006  42.609  1.00  0.00           C  
ATOM    149  O2   DC     5      38.986  28.213  42.444  1.00  0.00           O  
ATOM    150  C3'  DC     5      36.084  26.075  45.804  1.00  0.00           C  
ATOM    151  H3'  DC     5      35.423  26.409  46.604  1.00  0.00           H  
ATOM    152  C2'  DC     5      36.987  27.239  45.366  1.00  0.00           C  
ATOM    153  H2'  DC     5      37.022  27.988  46.156  1.00  0.00           H  
ATOM    154 H2''  DC     5      37.993  26.866  45.174  1.00  0.00           H  
ATOM    155  O3'  DC     5      36.838  24.983  46.272  1.00  0.00           O  
ATOM    156  P    DC     6      37.999  25.220  47.359  1.00  0.00           P  
ATOM    157  OP1  DC     6      38.265  23.925  48.042  1.00  0.00           O  
ATOM    158  OP2  DC     6      37.661  26.426  48.174  1.00  0.00           O  
ATOM    159  O5'  DC     6      39.267  25.544  46.450  1.00  0.00           O  
ATOM    160  C5'  DC     6      39.655  24.647  45.443  1.00  0.00           C  
ATOM    161  H5'  DC     6      38.973  24.724  44.597  1.00  0.00           H  
ATOM    162 H5''  DC     6      39.639  23.630  45.835  1.00  0.00           H  
ATOM    163  C4'  DC     6      41.047  24.988  44.987  1.00  0.00           C  
ATOM    164  H4'  DC     6      41.387  24.282  44.230  1.00  0.00           H  
ATOM    165  O4'  DC     6      41.023  26.276  44.301  1.00  0.00           O  
ATOM    166  C1'  DC     6      41.945  27.144  44.933  1.00  0.00           C  
ATOM    167  H1'  DC     6      42.885  27.087  44.384  1.00  0.00           H  
ATOM    168  N1   DC     6      41.516  28.597  44.762  1.00  0.00           N  
ATOM    169  C6   DC     6      40.274  29.002  45.172  1.00  0.00           C  
ATOM    170  H6   DC     6      39.590  28.291  45.611  1.00  0.00           H  
ATOM    171  C5   DC     6      39.888  30.278  45.037  1.00  0.00           C  
ATOM    172  H5   DC     6      38.891  30.569  45.369  1.00  0.00           H  
ATOM    173  C4   DC     6      40.812  31.193  44.455  1.00  0.00           C  
ATOM    174  N4   DC     6      40.472  32.471  44.286  1.00  0.00           N  
ATOM    175  H41  DC     6      41.156  33.088  43.870  1.00  0.00           H  
ATOM    176  H42  DC     6      39.558  32.797  44.569  1.00  0.00           H  
ATOM    177  N3   DC     6      42.032  30.816  44.059  1.00  0.00           N  
ATOM    178  C2   DC     6      42.416  29.519  44.197  1.00  0.00           C  
ATOM    179  O2   DC     6      43.534  29.126  43.833  1.00  0.00           O  
ATOM    180  C3'  DC     6      42.050  25.158  46.123  1.00  0.00           C  
ATOM    181  H3'  DC     6      41.822  24.631  47.049  1.00  0.00           H  
ATOM    182  C2'  DC     6      42.005  26.659  46.370  1.00  0.00           C  
ATOM    183  H2'  DC     6      41.473  26.859  47.299  1.00  0.00           H  
ATOM    184 H2''  DC     6      43.021  27.047  46.444  1.00  0.00           H  
ATOM    185  O3'  DC     6      43.315  24.777  45.679  1.00  0.00           O  
ATOM    186  P    DT     7      44.571  24.924  46.662  1.00  0.00           P  
ATOM    187  OP1  DT     7      45.668  24.054  46.160  1.00  0.00           O  
ATOM    188  OP2  DT     7      43.995  24.810  48.025  1.00  0.00           O  
ATOM    189  O5'  DT     7      45.069  26.425  46.453  1.00  0.00           O  
ATOM    190  C5'  DT     7      45.329  26.889  45.154  1.00  0.00           C  
ATOM    191  H5'  DT     7      44.591  27.654  44.913  1.00  0.00           H  
ATOM    192 H5''  DT     7      45.264  26.059  44.451  1.00  0.00           H  
ATOM    193  C4'  DT     7      46.707  27.489  45.072  1.00  0.00           C  
ATOM    194  H4'  DT     7      47.242  27.057  44.227  1.00  0.00           H  
ATOM    195  O4'  DT     7      46.603  28.899  44.753  1.00  0.00           O  
ATOM    196  C1'  DT     7      46.985  29.677  45.861  1.00  0.00           C  
ATOM    197  H1'  DT     7      47.871  30.270  45.634  1.00  0.00           H  
ATOM    198  N1   DT     7      45.941  30.711  46.096  1.00  0.00           N  
ATOM    199  C6   DT     7      44.756  30.336  46.682  1.00  0.00           C  
ATOM    200  H6   DT     7      44.657  29.304  46.986  1.00  0.00           H  
ATOM    201  C5   DT     7      43.756  31.182  46.944  1.00  0.00           C  
ATOM    202  C7   DT     7      42.480  30.724  47.579  1.00  0.00           C  
ATOM    203  H71  DT     7      42.694  30.290  48.555  1.00  0.00           H  
ATOM    204  H72  DT     7      41.809  31.575  47.700  1.00  0.00           H  
ATOM    205  H73  DT     7      42.006  29.976  46.943  1.00  0.00           H  
ATOM    206  C4   DT     7      43.936  32.564  46.609  1.00  0.00           C  
ATOM    207  O4   DT     7      43.071  33.408  46.837  1.00  0.00           O  
ATOM    208  N3   DT     7      45.153  32.880  46.023  1.00  0.00           N  
ATOM    209  H3   DT     7      45.293  33.922  45.738  1.00  0.00           H  
ATOM    210  C2   DT     7      46.186  32.022  45.751  1.00  0.00           C  
ATOM    211  O2   DT     7      47.228  32.400  45.227  1.00  0.00           O  
ATOM    212  C3'  DT     7      47.500  27.419  46.356  1.00  0.00           C  
ATOM    213  H3'  DT     7      47.257  26.582  47.011  1.00  0.00           H  
ATOM    214  C2'  DT     7      47.122  28.720  47.038  1.00  0.00           C  
ATOM    215  H2'  DT     7      46.541  28.505  47.935  1.00  0.00           H  
ATOM    216 H2''  DT     7      48.026  29.264  47.313  1.00  0.00           H  
ATOM    217  O3'  DT     7      48.881  27.378  46.061  1.00  0.00           O  
ATOM    218  P    DG     8      49.961  27.278  47.248  1.00  0.00           P  
ATOM    219  OP1  DG     8      50.985  26.306  46.767  1.00  0.00           O  
ATOM    220  OP2  DG     8      49.274  27.118  48.565  1.00  0.00           O  
ATOM    221  O5'  DG     8      50.593  28.737  47.287  1.00  0.00           O  
ATOM    222  C5'  DG     8      51.611  29.093  46.370  1.00  0.00           C  
ATOM    223  H5'  DG     8      51.154  29.298  45.402  1.00  0.00           H  
ATOM    224 H5''  DG     8      52.325  28.274  46.283  1.00  0.00           H  
ATOM    225  C4'  DG     8      52.333  30.336  46.855  1.00  0.00           C  
ATOM    226  H4'  DG     8      53.032  30.683  46.094  1.00  0.00           H  
ATOM    227  O4'  DG     8      51.375  31.420  46.990  1.00  0.00           O  
ATOM    228  C1'  DG     8      51.208  31.755  48.344  1.00  0.00           C  
ATOM    229  H1'  DG     8      51.546  32.786  48.451  1.00  0.00           H  
ATOM    230  N9   DG     8      49.795  31.826  48.644  1.00  0.00           N  
ATOM    231  C8   DG     8      49.062  30.864  49.278  1.00  0.00           C  
ATOM    232  H8   DG     8      49.521  29.934  49.582  1.00  0.00           H  
ATOM    233  N7   DG     8      47.820  31.193  49.453  1.00  0.00           N  
ATOM    234  C5   DG     8      47.728  32.455  48.909  1.00  0.00           C  
ATOM    235  C6   DG     8      46.624  33.301  48.823  1.00  0.00           C  
ATOM    236  O6   DG     8      45.473  33.088  49.231  1.00  0.00           O  
ATOM    237  N1   DG     8      46.937  34.500  48.202  1.00  0.00           N  
ATOM    238  H1   DG     8      46.208  35.176  48.099  1.00  0.00           H  
ATOM    239  C2   DG     8      48.167  34.830  47.724  1.00  0.00           C  
ATOM    240  N2   DG     8      48.266  36.037  47.148  1.00  0.00           N  
ATOM    241  H21  DG     8      47.526  36.713  47.023  1.00  0.00           H  
ATOM    242  H22  DG     8      49.173  36.289  46.781  1.00  0.00           H  
ATOM    243  N3   DG     8      49.231  34.039  47.806  1.00  0.00           N  
ATOM    244  C4   DG     8      48.931  32.872  48.413  1.00  0.00           C  
ATOM    245  C3'  DG     8      52.986  30.191  48.218  1.00  0.00           C  
ATOM    246  H3'  DG     8      53.266  29.169  48.473  1.00  0.00           H  
ATOM    247  C2'  DG     8      51.889  30.665  49.158  1.00  0.00           C  
ATOM    248  H2'  DG     8      51.567  29.837  49.788  1.00  0.00           H  
ATOM    249 H2''  DG     8      52.271  31.471  49.784  1.00  0.00           H  
ATOM    250  O3'  DG     8      54.149  31.013  48.304  1.00  0.00           O  
ATOM    251  P    DA     9      54.326  31.285  49.883  1.00  0.00           P  
ATOM    252  OP1  DA     9      55.573  30.959  49.124  1.00  0.00           O  
ATOM    253  OP2  DA     9      54.106  30.754  51.249  1.00  0.00           O  
ATOM    254  O5'  DA     9      54.065  32.877  49.905  1.00  0.00           O  
ATOM    255  C5'  DA     9      54.364  33.626  48.732  1.00  0.00           C  
ATOM    256  H5'  DA     9      53.680  33.280  47.957  1.00  0.00           H  
ATOM    257 H5''  DA     9      55.404  33.460  48.449  1.00  0.00           H  
ATOM    258  C4'  DA     9      54.162  35.107  48.945  1.00  0.00           C  
ATOM    259  H4'  DA     9      54.487  35.638  48.050  1.00  0.00           H  
ATOM    260  O4'  DA     9      52.747  35.383  49.035  1.00  0.00           O  
ATOM    261  C1'  DA     9      52.437  35.900  50.310  1.00  0.00           C  
ATOM    262  H1'  DA     9      52.172  36.958  50.310  1.00  0.00           H  
ATOM    263  N9   DA     9      51.215  35.257  50.769  1.00  0.00           N  
ATOM    264  C8   DA     9      51.081  33.982  51.244  1.00  0.00           C  
ATOM    265  H8   DA     9      51.948  33.349  51.361  1.00  0.00           H  
ATOM    266  N7   DA     9      49.852  33.675  51.580  1.00  0.00           N  
ATOM    267  C5   DA     9      49.137  34.827  51.291  1.00  0.00           C  
ATOM    268  C6   DA     9      47.769  35.158  51.422  1.00  0.00           C  
ATOM    269  N6   DA     9      46.846  34.310  51.888  1.00  0.00           N  
ATOM    270  H61  DA     9      45.882  34.603  51.960  1.00  0.00           H  
ATOM    271  H62  DA     9      47.113  33.377  52.168  1.00  0.00           H  
ATOM    272  N1   DA     9      47.386  36.400  51.054  1.00  0.00           N  
ATOM    273  C2   DA     9      48.320  37.247  50.585  1.00  0.00           C  
ATOM    274  H2   DA     9      48.044  38.248  50.287  1.00  0.00           H  
ATOM    275  N3   DA     9      49.630  37.044  50.411  1.00  0.00           N  
ATOM    276  C4   DA     9      49.973  35.804  50.789  1.00  0.00           C  
ATOM    277  C3'  DA     9      54.792  35.672  50.209  1.00  0.00           C  
ATOM    278  H3'  DA     9      55.631  35.093  50.596  1.00  0.00           H  
ATOM    279  C2'  DA     9      53.642  35.625  51.205  1.00  0.00           C  
ATOM    280  H2'  DA     9      53.882  34.927  52.006  1.00  0.00           H  
ATOM    281 H2''  DA     9      53.482  36.619  51.625  1.00  0.00           H  
ATOM    282  O3'  DA     9      55.230  37.006  49.979  1.00  0.00           O  
ATOM    283  P    DC    10      56.232  37.727  51.013  1.00  0.00           P  
ATOM    284  OP1  DC    10      56.744  38.936  50.325  1.00  0.00           O  
ATOM    285  OP2  DC    10      57.203  36.733  51.538  1.00  0.00           O  
ATOM    286  O5'  DC    10      55.271  38.200  52.197  1.00  0.00           O  
ATOM    287  C5'  DC    10      54.979  39.574  52.344  1.00  0.00           C  
ATOM    288  H5'  DC    10      55.441  40.146  51.539  1.00  0.00           H  
ATOM    289 H5''  DC    10      55.389  39.934  53.288  1.00  0.00           H  
ATOM    290  C4'  DC    10      53.485  39.827  52.341  1.00  0.00           C  
ATOM    291  H4'  DC    10      53.193  40.310  51.408  1.00  0.00           H  
ATOM    292  O4'  DC    10      52.750  38.589  52.353  1.00  0.00           O  
ATOM    293  C1'  DC    10      51.415  38.918  52.696  1.00  0.00           C  
ATOM    294  H1'  DC    10      50.807  39.052  51.802  1.00  0.00           H  
ATOM    295  N1   DC    10      50.770  37.770  53.393  1.00  0.00           N  
ATOM    296  C6   DC    10      51.479  36.628  53.605  1.00  0.00           C  
ATOM    297  H6   DC    10      52.512  36.563  53.295  1.00  0.00           H  
ATOM    298  C5   DC    10      50.910  35.568  54.202  1.00  0.00           C  
ATOM    299  H5   DC    10      51.505  34.669  54.363  1.00  0.00           H  
ATOM    300  C4   DC    10      49.532  35.682  54.603  1.00  0.00           C  
ATOM    301  N4   DC    10      48.917  34.667  55.213  1.00  0.00           N  
ATOM    302  H41  DC    10      47.950  34.794  55.475  1.00  0.00           H  
ATOM    303  H42  DC    10      49.414  33.808  55.398  1.00  0.00           H  
ATOM    304  N3   DC    10      48.824  36.789  54.389  1.00  0.00           N  
ATOM    305  C2   DC    10      49.405  37.854  53.785  1.00  0.00           C  
ATOM    306  O2   DC    10      48.766  38.894  53.572  1.00  0.00           O  
ATOM    307  C3'  DC    10      52.963  40.522  53.576  1.00  0.00           C  
ATOM    308  H3'  DC    10      53.377  40.131  54.506  1.00  0.00           H  
ATOM    309  C2'  DC    10      51.464  40.217  53.516  1.00  0.00           C  
ATOM    310  H2'  DC    10      50.978  40.604  54.412  1.00  0.00           H  
ATOM    311 H2''  DC    10      51.031  40.690  52.634  1.00  0.00           H  
ATOM    312  O3'  DC    10      53.220  41.904  53.523  1.00  0.00           O  
ATOM    313  P    DG    11      53.478  42.695  54.895  1.00  0.00           P  
ATOM    314  OP1  DG    11      54.854  43.253  54.850  1.00  0.00           O  
ATOM    315  OP2  DG    11      53.064  41.782  55.988  1.00  0.00           O  
ATOM    316  O5'  DG    11      52.440  43.907  54.835  1.00  0.00           O  
ATOM    317  C5'  DG    11      51.209  43.743  54.155  1.00  0.00           C  
ATOM    318  H5'  DG    11      51.271  42.833  53.557  1.00  0.00           H  
ATOM    319 H5''  DG    11      51.024  44.611  53.522  1.00  0.00           H  
ATOM    320  C4'  DG    11      50.082  43.606  55.153  1.00  0.00           C  
ATOM    321  H4'  DG    11      49.187  44.087  54.758  1.00  0.00           H  
ATOM    322  O4'  DG    11      49.722  42.224  55.277  1.00  0.00           O  
ATOM    323  C1'  DG    11      49.202  42.002  56.561  1.00  0.00           C  
ATOM    324  H1'  DG    11      48.120  42.129  56.572  1.00  0.00           H  
ATOM    325  N9   DG    11      49.387  40.584  56.866  1.00  0.00           N  
ATOM    326  C8   DG    11      50.551  39.871  56.741  1.00  0.00           C  
ATOM    327  H8   DG    11      51.451  40.352  56.389  1.00  0.00           H  
ATOM    328  N7   DG    11      50.434  38.620  57.079  1.00  0.00           N  
ATOM    329  C5   DG    11      49.109  38.492  57.437  1.00  0.00           C  
ATOM    330  C6   DG    11      48.413  37.359  57.878  1.00  0.00           C  
ATOM    331  O6   DG    11      48.858  36.212  58.042  1.00  0.00           O  
ATOM    332  N1   DG    11      47.074  37.644  58.143  1.00  0.00           N  
ATOM    333  H1   DG    11      46.489  36.897  58.458  1.00  0.00           H  
ATOM    334  C2   DG    11      46.496  38.880  57.992  1.00  0.00           C  
ATOM    335  N2   DG    11      45.197  38.963  58.287  1.00  0.00           N  
ATOM    336  H21  DG    11      44.595  38.213  58.598  1.00  0.00           H  
ATOM    337  H22  DG    11      44.764  39.868  58.169  1.00  0.00           H  
ATOM    338  N3   DG    11      47.144  39.959  57.568  1.00  0.00           N  
ATOM    339  C4   DG    11      48.442  39.690  57.309  1.00  0.00           C  
ATOM    340  C3'  DG    11      50.422  44.084  56.564  1.00  0.00           C  
ATOM    341  H3'  DG    11      51.491  44.258  56.689  1.00  0.00           H  
ATOM    342  C2'  DG    11      49.975  42.937  57.492  1.00  0.00           C  
ATOM    343  H2'  DG    11      50.697  42.820  58.301  1.00  0.00           H  
ATOM    344 H2''  DG    11      48.996  43.168  57.911  1.00  0.00           H  
ATOM    345  O3'  DG    11      49.745  45.343  56.819  1.00  0.00           O  
ATOM    346  P   DA3    12      48.630  45.540  57.972  1.00  0.00           P  
ATOM    347  OP1 DA3    12      47.997  46.832  57.606  1.00  0.00           O  
ATOM    348  OP2 DA3    12      49.251  45.328  59.314  1.00  0.00           O  
ATOM    349  O5' DA3    12      47.486  44.436  57.689  1.00  0.00           O  
ATOM    350  C5' DA3    12      46.142  44.845  57.376  1.00  0.00           C  
ATOM    351  H5' DA3    12      45.871  44.313  56.465  1.00  0.00           H  
ATOM    352 H5'' DA3    12      46.113  45.927  57.245  1.00  0.00           H  
ATOM    353  C4' DA3    12      45.162  44.469  58.488  1.00  0.00           C  
ATOM    354  H4' DA3    12      44.161  44.521  58.060  1.00  0.00           H  
ATOM    355  O4' DA3    12      45.327  43.071  58.862  1.00  0.00           O  
ATOM    356  C1' DA3    12      45.629  42.970  60.254  1.00  0.00           C  
ATOM    357  H1' DA3    12      44.798  42.627  60.870  1.00  0.00           H  
ATOM    358  N9  DA3    12      46.633  41.914  60.432  1.00  0.00           N  
ATOM    359  C8  DA3    12      47.992  42.032  60.264  1.00  0.00           C  
ATOM    360  H8  DA3    12      48.421  42.997  60.036  1.00  0.00           H  
ATOM    361  N7  DA3    12      48.663  40.914  60.466  1.00  0.00           N  
ATOM    362  C5  DA3    12      47.682  40.005  60.787  1.00  0.00           C  
ATOM    363  C6  DA3    12      47.753  38.642  61.103  1.00  0.00           C  
ATOM    364  N6  DA3    12      48.918  37.962  61.154  1.00  0.00           N  
ATOM    365  H61 DA3    12      48.920  36.980  61.386  1.00  0.00           H  
ATOM    366  H62 DA3    12      49.788  38.437  60.959  1.00  0.00           H  
ATOM    367  N1  DA3    12      46.577  38.003  61.370  1.00  0.00           N  
ATOM    368  C2  DA3    12      45.427  38.710  61.325  1.00  0.00           C  
ATOM    369  H2  DA3    12      44.486  38.227  61.543  1.00  0.00           H  
ATOM    370  N3  DA3    12      45.242  40.004  61.034  1.00  0.00           N  
ATOM    371  C4  DA3    12      46.420  40.594  60.773  1.00  0.00           C  
ATOM    372  C3' DA3    12      45.282  45.268  59.789  1.00  0.00           C  
ATOM    373  H3' DA3    12      45.779  46.233  59.688  1.00  0.00           H  
ATOM    374  C2' DA3    12      46.124  44.352  60.673  1.00  0.00           C  
ATOM    375  H2' DA3    12      47.093  44.815  60.859  1.00  0.00           H  
ATOM    376 H2'' DA3    12      45.612  44.191  61.623  1.00  0.00           H  
ATOM    377  O3' DA3    12      43.977  45.482  60.343  1.00  0.00           O  
ATOM    378 HO3' DA3    12      43.961  45.978  61.165  1.00  0.00           H  
TER     379      DA3    12 
ATOM    379 HO5' DG5    13      28.889  60.264  30.071  1.00  0.00           H  
ATOM    380  O5' DG5    13      28.877  59.969  30.984  1.00  0.00           O  
ATOM    381  C5' DG5    13      28.341  60.820  31.969  1.00  0.00           C  
ATOM    382  H5' DG5    13      27.295  60.999  31.721  1.00  0.00           H  
ATOM    383 H5'' DG5    13      28.905  61.753  31.990  1.00  0.00           H  
ATOM    384  C4' DG5    13      28.425  60.158  33.323  1.00  0.00           C  
ATOM    385  H4' DG5    13      27.581  60.496  33.926  1.00  0.00           H  
ATOM    386  O4' DG5    13      28.217  58.740  33.175  1.00  0.00           O  
ATOM    387  C1' DG5    13      29.016  58.071  34.116  1.00  0.00           C  
ATOM    388  H1' DG5    13      28.585  57.988  35.114  1.00  0.00           H  
ATOM    389  N9  DG5    13      29.126  56.683  33.671  1.00  0.00           N  
ATOM    390  C8  DG5    13      29.508  56.242  32.424  1.00  0.00           C  
ATOM    391  H8  DG5    13      29.818  56.947  31.667  1.00  0.00           H  
ATOM    392  N7  DG5    13      29.447  54.945  32.287  1.00  0.00           N  
ATOM    393  C5  DG5    13      28.984  54.496  33.511  1.00  0.00           C  
ATOM    394  C6  DG5    13      28.721  53.183  33.948  1.00  0.00           C  
ATOM    395  O6  DG5    13      28.857  52.125  33.313  1.00  0.00           O  
ATOM    396  N1  DG5    13      28.257  53.159  35.266  1.00  0.00           N  
ATOM    397  H1  DG5    13      28.045  52.267  35.665  1.00  0.00           H  
ATOM    398  C2  DG5    13      28.067  54.270  36.058  1.00  0.00           C  
ATOM    399  N2  DG5    13      27.612  54.038  37.300  1.00  0.00           N  
ATOM    400  H21 DG5    13      27.384  53.143  37.707  1.00  0.00           H  
ATOM    401  H22 DG5    13      27.462  54.849  37.884  1.00  0.00           H  
ATOM    402  N3  DG5    13      28.307  55.519  35.660  1.00  0.00           N  
ATOM    403  C4  DG5    13      28.764  55.550  34.377  1.00  0.00           C  
ATOM    404  C3' DG5    13      29.761  60.309  34.053  1.00  0.00           C  
ATOM    405  H3' DG5    13      30.490  60.942  33.547  1.00  0.00           H  
ATOM    406  C2' DG5    13      30.306  58.866  34.143  1.00  0.00           C  
ATOM    407  H2' DG5    13      31.274  58.812  33.645  1.00  0.00           H  
ATOM    408 H2'' DG5    13      30.421  58.585  35.191  1.00  0.00           H  
ATOM    409  O3' DG5    13      29.505  60.858  35.326  1.00  0.00           O  
ATOM    410  P    DA    14      30.679  60.996  36.409  1.00  0.00           P  
ATOM    411  OP1  DA    14      30.276  62.021  37.401  1.00  0.00           O  
ATOM    412  OP2  DA    14      31.950  61.122  35.657  1.00  0.00           O  
ATOM    413  O5'  DA    14      30.653  59.587  37.154  1.00  0.00           O  
ATOM    414  C5'  DA    14      29.524  59.234  37.910  1.00  0.00           C  
ATOM    415  H5'  DA    14      28.811  58.750  37.243  1.00  0.00           H  
ATOM    416 H5''  DA    14      29.089  60.130  38.354  1.00  0.00           H  
ATOM    417  C4'  DA    14      29.899  58.277  39.015  1.00  0.00           C  
ATOM    418  H4'  DA    14      29.072  58.222  39.723  1.00  0.00           H  
ATOM    419  O4'  DA    14      30.012  56.937  38.482  1.00  0.00           O  
ATOM    420  C1'  DA    14      31.349  56.494  38.565  1.00  0.00           C  
ATOM    421  H1'  DA    14      31.539  55.712  39.300  1.00  0.00           H  
ATOM    422  N9   DA    14      31.663  55.844  37.307  1.00  0.00           N  
ATOM    423  C8   DA    14      32.145  56.428  36.171  1.00  0.00           C  
ATOM    424  H8   DA    14      32.394  57.479  36.161  1.00  0.00           H  
ATOM    425  N7   DA    14      32.318  55.583  35.177  1.00  0.00           N  
ATOM    426  C5   DA    14      31.904  54.370  35.696  1.00  0.00           C  
ATOM    427  C6   DA    14      31.837  53.074  35.152  1.00  0.00           C  
ATOM    428  N6   DA    14      32.208  52.780  33.905  1.00  0.00           N  
ATOM    429  H61  DA    14      32.138  51.831  33.567  1.00  0.00           H  
ATOM    430  H62  DA    14      32.559  53.507  33.297  1.00  0.00           H  
ATOM    431  N1   DA    14      31.381  52.086  35.943  1.00  0.00           N  
ATOM    432  C2   DA    14      31.018  52.384  37.196  1.00  0.00           C  
ATOM    433  H2   DA    14      30.651  51.608  37.851  1.00  0.00           H  
ATOM    434  N3   DA    14      31.034  53.565  37.820  1.00  0.00           N  
ATOM    435  C4   DA    14      31.493  54.520  37.009  1.00  0.00           C  
ATOM    436  C3'  DA    14      31.228  58.549  39.691  1.00  0.00           C  
ATOM    437  H3'  DA    14      31.562  59.587  39.722  1.00  0.00           H  
ATOM    438  C2'  DA    14      32.192  57.729  38.845  1.00  0.00           C  
ATOM    439  H2'  DA    14      32.808  58.399  38.244  1.00  0.00           H  
ATOM    440 H2''  DA    14      32.832  57.134  39.496  1.00  0.00           H  
ATOM    441  O3'  DA    14      31.164  58.057  40.998  1.00  0.00           O  
ATOM    442  P    DG    15      32.146  58.644  42.114  1.00  0.00           P  
ATOM    443  OP1  DG    15      31.334  59.248  43.194  1.00  0.00           O  
ATOM    444  OP2  DG    15      33.170  59.427  41.386  1.00  0.00           O  
ATOM    445  O5'  DG    15      32.871  57.354  42.683  1.00  0.00           O  
ATOM    446  C5'  DG    15      33.334  56.414  41.781  1.00  0.00           C  
ATOM    447  H5'  DG    15      34.420  56.484  41.716  1.00  0.00           H  
ATOM    448 H5''  DG    15      32.897  56.604  40.801  1.00  0.00           H  
ATOM    449  C4'  DG    15      32.955  55.036  42.226  1.00  0.00           C  
ATOM    450  H4'  DG    15      32.023  55.035  42.791  1.00  0.00           H  
ATOM    451  O4'  DG    15      32.672  54.219  41.054  1.00  0.00           O  
ATOM    452  C1'  DG    15      33.749  53.317  40.832  1.00  0.00           C  
ATOM    453  H1'  DG    15      33.358  52.303  40.921  1.00  0.00           H  
ATOM    454  N9   DG    15      34.176  53.402  39.428  1.00  0.00           N  
ATOM    455  C8   DG    15      34.580  54.528  38.757  1.00  0.00           C  
ATOM    456  H8   DG    15      34.598  55.486  39.256  1.00  0.00           H  
ATOM    457  N7   DG    15      34.918  54.303  37.512  1.00  0.00           N  
ATOM    458  C5   DG    15      34.735  52.940  37.346  1.00  0.00           C  
ATOM    459  C6   DG    15      34.940  52.129  36.207  1.00  0.00           C  
ATOM    460  O6   DG    15      35.336  52.465  35.089  1.00  0.00           O  
ATOM    461  N1   DG    15      34.634  50.803  36.453  1.00  0.00           N  
ATOM    462  H1   DG    15      34.753  50.149  35.705  1.00  0.00           H  
ATOM    463  C2   DG    15      34.184  50.312  37.659  1.00  0.00           C  
ATOM    464  N2   DG    15      33.953  48.991  37.706  1.00  0.00           N  
ATOM    465  H21  DG    15      34.063  48.327  36.952  1.00  0.00           H  
ATOM    466  H22  DG    15      33.615  48.624  38.583  1.00  0.00           H  
ATOM    467  N3   DG    15      33.985  51.059  38.745  1.00  0.00           N  
ATOM    468  C4   DG    15      34.282  52.365  38.516  1.00  0.00           C  
ATOM    469  C3'  DG    15      34.074  54.334  42.962  1.00  0.00           C  
ATOM    470  H3'  DG    15      34.728  55.003  43.522  1.00  0.00           H  
ATOM    471  C2'  DG    15      34.857  53.699  41.818  1.00  0.00           C  
ATOM    472  H2'  DG    15      35.846  54.154  41.756  1.00  0.00           H  
ATOM    473 H2''  DG    15      34.960  52.628  41.997  1.00  0.00           H  
ATOM    474  O3'  DG    15      33.563  53.370  43.848  1.00  0.00           O  
ATOM    475  P    DT    16      34.580  52.419  44.645  1.00  0.00           P  
ATOM    476  OP1  DT    16      33.822  51.781  45.741  1.00  0.00           O  
ATOM    477  OP2  DT    16      35.803  53.206  44.923  1.00  0.00           O  
ATOM    478  O5'  DT    16      35.007  51.297  43.580  1.00  0.00           O  
ATOM    479  C5'  DT    16      34.039  50.410  43.072  1.00  0.00           C  
ATOM    480  H5'  DT    16      33.630  50.864  42.170  1.00  0.00           H  
ATOM    481 H5''  DT    16      33.266  50.247  43.823  1.00  0.00           H  
ATOM    482  C4'  DT    16      34.665  49.078  42.718  1.00  0.00           C  
ATOM    483  H4'  DT    16      33.887  48.316  42.767  1.00  0.00           H  
ATOM    484  O4'  DT    16      35.081  49.081  41.334  1.00  0.00           O  
ATOM    485  C1'  DT    16      36.470  48.826  41.245  1.00  0.00           C  
ATOM    486  H1'  DT    16      36.736  47.832  40.886  1.00  0.00           H  
ATOM    487  N1   DT    16      36.987  49.702  40.200  1.00  0.00           N  
ATOM    488  C6   DT    16      37.149  51.027  40.474  1.00  0.00           C  
ATOM    489  H6   DT    16      36.948  51.369  41.478  1.00  0.00           H  
ATOM    490  C5   DT    16      37.588  51.907  39.572  1.00  0.00           C  
ATOM    491  C7   DT    16      37.766  53.353  39.904  1.00  0.00           C  
ATOM    492  H71  DT    16      38.486  53.454  40.716  1.00  0.00           H  
ATOM    493  H72  DT    16      38.131  53.886  39.026  1.00  0.00           H  
ATOM    494  H73  DT    16      36.810  53.775  40.213  1.00  0.00           H  
ATOM    495  C4   DT    16      37.890  51.435  38.243  1.00  0.00           C  
ATOM    496  O4   DT    16      38.292  52.184  37.357  1.00  0.00           O  
ATOM    497  N3   DT    16      37.698  50.088  38.039  1.00  0.00           N  
ATOM    498  H3   DT    16      37.937  49.711  37.044  1.00  0.00           H  
ATOM    499  C2   DT    16      37.248  49.180  38.946  1.00  0.00           C  
ATOM    500  O2   DT    16      37.098  48.000  38.657  1.00  0.00           O  
ATOM    501  C3'  DT    16      35.900  48.700  43.523  1.00  0.00           C  
ATOM    502  H3'  DT    16      36.006  49.187  44.492  1.00  0.00           H  
ATOM    503  C2'  DT    16      37.049  49.124  42.612  1.00  0.00           C  
ATOM    504  H2'  DT    16      37.580  49.963  43.063  1.00  0.00           H  
ATOM    505 H2''  DT    16      37.737  48.288  42.481  1.00  0.00           H  
ATOM    506  O3'  DT    16      35.886  47.325  43.715  1.00  0.00           O  
ATOM    507  P    DG    17      37.169  46.573  44.299  1.00  0.00           P  
ATOM    508  OP1  DG    17      36.616  45.410  45.054  1.00  0.00           O  
ATOM    509  OP2  DG    17      38.073  47.546  44.967  1.00  0.00           O  
ATOM    510  O5'  DG    17      37.824  45.958  42.993  1.00  0.00           O  
ATOM    511  C5'  DG    17      37.105  44.942  42.366  1.00  0.00           C  
ATOM    512  H5'  DG    17      36.286  45.460  41.867  1.00  0.00           H  
ATOM    513 H5''  DG    17      36.775  44.218  43.111  1.00  0.00           H  
ATOM    514  C4'  DG    17      37.931  44.213  41.339  1.00  0.00           C  
ATOM    515  H4'  DG    17      37.263  43.487  40.877  1.00  0.00           H  
ATOM    516  O4'  DG    17      38.290  45.107  40.265  1.00  0.00           O  
ATOM    517  C1'  DG    17      39.676  45.101  40.065  1.00  0.00           C  
ATOM    518  H1'  DG    17      39.981  44.587  39.153  1.00  0.00           H  
ATOM    519  N9   DG    17      40.055  46.482  39.824  1.00  0.00           N  
ATOM    520  C8   DG    17      40.037  47.524  40.726  1.00  0.00           C  
ATOM    521  H8   DG    17      39.745  47.364  41.753  1.00  0.00           H  
ATOM    522  N7   DG    17      40.398  48.668  40.198  1.00  0.00           N  
ATOM    523  C5   DG    17      40.658  48.351  38.870  1.00  0.00           C  
ATOM    524  C6   DG    17      41.085  49.172  37.807  1.00  0.00           C  
ATOM    525  O6   DG    17      41.343  50.390  37.832  1.00  0.00           O  
ATOM    526  N1   DG    17      41.214  48.453  36.620  1.00  0.00           N  
ATOM    527  H1   DG    17      41.495  48.952  35.800  1.00  0.00           H  
ATOM    528  C2   DG    17      40.972  47.106  36.490  1.00  0.00           C  
ATOM    529  N2   DG    17      41.151  46.583  35.265  1.00  0.00           N  
ATOM    530  H21  DG    17      41.433  47.075  34.430  1.00  0.00           H  
ATOM    531  H22  DG    17      40.965  45.596  35.165  1.00  0.00           H  
ATOM    532  N3   DG    17      40.572  46.328  37.481  1.00  0.00           N  
ATOM    533  C4   DG    17      40.437  47.014  38.629  1.00  0.00           C  
ATOM    534  C3'  DG    17      39.217  43.569  41.831  1.00  0.00           C  
ATOM    535  H3'  DG    17      39.313  43.469  42.912  1.00  0.00           H  
ATOM    536  C2'  DG    17      40.306  44.497  41.308  1.00  0.00           C  
ATOM    537  H2'  DG    17      40.868  44.906  42.147  1.00  0.00           H  
ATOM    538 H2''  DG    17      40.979  43.938  40.658  1.00  0.00           H  
ATOM    539  O3'  DG    17      39.287  42.271  41.258  1.00  0.00           O  
ATOM    540  P    DT    18      40.647  41.428  41.171  1.00  0.00           P  
ATOM    541  OP1  DT    18      40.267  39.989  41.023  1.00  0.00           O  
ATOM    542  OP2  DT    18      41.515  41.835  42.310  1.00  0.00           O  
ATOM    543  O5'  DT    18      41.280  41.872  39.764  1.00  0.00           O  
ATOM    544  C5'  DT    18      41.729  40.860  38.845  1.00  0.00           C  
ATOM    545  H5'  DT    18      40.873  40.457  38.304  1.00  0.00           H  
ATOM    546 H5''  DT    18      42.226  40.062  39.397  1.00  0.00           H  
ATOM    547  C4'  DT    18      42.693  41.463  37.864  1.00  0.00           C  
ATOM    548  H4'  DT    18      42.382  41.249  36.842  1.00  0.00           H  
ATOM    549  O4'  DT    18      42.593  42.903  37.980  1.00  0.00           O  
ATOM    550  C1'  DT    18      43.853  43.441  37.752  1.00  0.00           C  
ATOM    551  H1'  DT    18      44.056  43.562  36.687  1.00  0.00           H  
ATOM    552  N1   DT    18      43.884  44.844  38.261  1.00  0.00           N  
ATOM    553  C6   DT    18      43.625  45.117  39.586  1.00  0.00           C  
ATOM    554  H6   DT    18      43.440  44.287  40.252  1.00  0.00           H  
ATOM    555  C5   DT    18      43.642  46.362  40.095  1.00  0.00           C  
ATOM    556  C7   DT    18      43.356  46.638  41.528  1.00  0.00           C  
ATOM    557  H71  DT    18      44.080  46.115  42.151  1.00  0.00           H  
ATOM    558  H72  DT    18      43.425  47.711  41.713  1.00  0.00           H  
ATOM    559  H73  DT    18      42.351  46.293  41.772  1.00  0.00           H  
ATOM    560  C4   DT    18      43.942  47.448  39.219  1.00  0.00           C  
ATOM    561  O4   DT    18      43.975  48.613  39.623  1.00  0.00           O  
ATOM    562  N3   DT    18      44.191  47.107  37.912  1.00  0.00           N  
ATOM    563  H3   DT    18      44.436  47.923  37.232  1.00  0.00           H  
ATOM    564  C2   DT    18      44.176  45.844  37.379  1.00  0.00           C  
ATOM    565  O2   DT    18      44.420  45.630  36.203  1.00  0.00           O  
ATOM    566  C3'  DT    18      44.171  41.126  38.111  1.00  0.00           C  
ATOM    567  H3'  DT    18      44.306  40.448  38.954  1.00  0.00           H  
ATOM    568  C2'  DT    18      44.803  42.487  38.443  1.00  0.00           C  
ATOM    569  H2'  DT    18      45.330  42.421  39.394  1.00  0.00           H  
ATOM    570 H2''  DT    18      45.505  42.764  37.657  1.00  0.00           H  
ATOM    571  O3'  DT    18      44.774  40.529  36.938  1.00  0.00           O  
ATOM    572  P    DG    19      44.467  38.994  36.567  1.00  0.00           P  
ATOM    573  OP1  DG    19      44.161  38.898  35.132  1.00  0.00           O  
ATOM    574  OP2  DG    19      43.496  38.524  37.571  1.00  0.00           O  
ATOM    575  O5'  DG    19      45.846  38.196  36.768  1.00  0.00           O  
ATOM    576  C5'  DG    19      46.533  38.288  37.992  1.00  0.00           C  
ATOM    577  H5'  DG    19      45.817  38.597  38.754  1.00  0.00           H  
ATOM    578 H5''  DG    19      47.324  39.033  37.910  1.00  0.00           H  
ATOM    579  C4'  DG    19      47.175  36.974  38.413  1.00  0.00           C  
ATOM    580  H4'  DG    19      48.257  37.041  38.300  1.00  0.00           H  
ATOM    581  O4'  DG    19      46.969  36.806  39.835  1.00  0.00           O  
ATOM    582  C1'  DG    19      46.618  35.472  40.128  1.00  0.00           C  
ATOM    583  H1'  DG    19      47.186  35.110  40.984  1.00  0.00           H  
ATOM    584  N9   DG    19      45.226  35.451  40.598  1.00  0.00           N  
ATOM    585  C8   DG    19      44.289  36.440  40.436  1.00  0.00           C  
ATOM    586  H8   DG    19      44.540  37.351  39.913  1.00  0.00           H  
ATOM    587  N7   DG    19      43.132  36.153  40.965  1.00  0.00           N  
ATOM    588  C5   DG    19      43.313  34.902  41.523  1.00  0.00           C  
ATOM    589  C6   DG    19      42.403  34.088  42.233  1.00  0.00           C  
ATOM    590  O6   DG    19      41.222  34.331  42.524  1.00  0.00           O  
ATOM    591  N1   DG    19      42.984  32.887  42.630  1.00  0.00           N  
ATOM    592  H1   DG    19      42.417  32.237  43.136  1.00  0.00           H  
ATOM    593  C2   DG    19      44.281  32.527  42.377  1.00  0.00           C  
ATOM    594  N2   DG    19      44.657  31.330  42.846  1.00  0.00           N  
ATOM    595  H21  DG    19      44.091  30.679  43.371  1.00  0.00           H  
ATOM    596  H22  DG    19      45.614  31.059  42.673  1.00  0.00           H  
ATOM    597  N3   DG    19      45.152  33.285  41.711  1.00  0.00           N  
ATOM    598  C4   DG    19      44.596  34.450  41.308  1.00  0.00           C  
ATOM    599  C3'  DG    19      46.600  35.730  37.787  1.00  0.00           C  
ATOM    600  H3'  DG    19      45.533  35.769  37.574  1.00  0.00           H  
ATOM    601  C2'  DG    19      46.865  34.684  38.858  1.00  0.00           C  
ATOM    602  H2'  DG    19      46.590  33.700  38.480  1.00  0.00           H  
ATOM    603 H2''  DG    19      47.923  34.690  39.119  1.00  0.00           H  
ATOM    604  O3'  DG    19      47.297  35.420  36.592  1.00  0.00           O  
ATOM    605  P    DG    20      46.602  34.484  35.471  1.00  0.00           P  
ATOM    606  OP1  DG    20      47.666  34.235  34.460  1.00  0.00           O  
ATOM    607  OP2  DG    20      45.318  35.144  35.068  1.00  0.00           O  
ATOM    608  O5'  DG    20      46.281  33.092  36.257  1.00  0.00           O  
ATOM    609  C5'  DG    20      47.357  32.145  36.568  1.00  0.00           C  
ATOM    610  H5'  DG    20      48.179  32.715  37.001  1.00  0.00           H  
ATOM    611 H5''  DG    20      47.682  31.651  35.653  1.00  0.00           H  
ATOM    612  C4'  DG    20      46.915  31.055  37.566  1.00  0.00           C  
ATOM    613  H4'  DG    20      47.801  30.693  38.087  1.00  0.00           H  
ATOM    614  O4'  DG    20      46.105  31.626  38.594  1.00  0.00           O  
ATOM    615  C1'  DG    20      45.227  30.648  39.128  1.00  0.00           C  
ATOM    616  H1'  DG    20      45.463  30.357  40.152  1.00  0.00           H  
ATOM    617  N9   DG    20      43.912  31.284  39.244  1.00  0.00           N  
ATOM    618  C8   DG    20      43.584  32.534  38.780  1.00  0.00           C  
ATOM    619  H8   DG    20      44.318  33.126  38.253  1.00  0.00           H  
ATOM    620  N7   DG    20      42.361  32.889  39.043  1.00  0.00           N  
ATOM    621  C5   DG    20      41.837  31.810  39.744  1.00  0.00           C  
ATOM    622  C6   DG    20      40.536  31.625  40.284  1.00  0.00           C  
ATOM    623  O6   DG    20      39.569  32.401  40.247  1.00  0.00           O  
ATOM    624  N1   DG    20      40.411  30.394  40.917  1.00  0.00           N  
ATOM    625  H1   DG    20      39.528  30.168  41.331  1.00  0.00           H  
ATOM    626  C2   DG    20      41.415  29.457  41.017  1.00  0.00           C  
ATOM    627  N2   DG    20      41.097  28.327  41.674  1.00  0.00           N  
ATOM    628  H21  DG    20      40.211  28.104  42.106  1.00  0.00           H  
ATOM    629  H22  DG    20      41.828  27.635  41.763  1.00  0.00           H  
ATOM    630  N3   DG    20      42.648  29.617  40.507  1.00  0.00           N  
ATOM    631  C4   DG    20      42.786  30.812  39.889  1.00  0.00           C  
ATOM    632  C3'  DG    20      46.063  29.940  36.998  1.00  0.00           C  
ATOM    633  H3'  DG    20      45.357  30.260  36.232  1.00  0.00           H  
ATOM    634  C2'  DG    20      45.293  29.424  38.220  1.00  0.00           C  
ATOM    635  H2'  DG    20      44.589  28.653  37.907  1.00  0.00           H  
ATOM    636 H2''  DG    20      45.995  29.004  38.941  1.00  0.00           H  
ATOM    637  O3'  DG    20      46.902  28.939  36.449  1.00  0.00           O  
ATOM    638  P    DT    21      46.348  28.021  35.255  1.00  0.00           P  
ATOM    639  OP1  DT    21      47.513  27.354  34.602  1.00  0.00           O  
ATOM    640  OP2  DT    21      45.418  28.864  34.450  1.00  0.00           O  
ATOM    641  O5'  DT    21      45.482  26.946  36.042  1.00  0.00           O  
ATOM    642  C5'  DT    21      46.094  26.225  37.046  1.00  0.00           C  
ATOM    643  H5'  DT    21      46.616  26.911  37.712  1.00  0.00           H  
ATOM    644 H5''  DT    21      46.798  25.517  36.608  1.00  0.00           H  
ATOM    645  C4'  DT    21      45.061  25.487  37.817  1.00  0.00           C  
ATOM    646  H4'  DT    21      45.487  25.080  38.733  1.00  0.00           H  
ATOM    647  O4'  DT    21      44.058  26.431  38.271  1.00  0.00           O  
ATOM    648  C1'  DT    21      42.778  25.933  37.964  1.00  0.00           C  
ATOM    649  H1'  DT    21      42.324  25.398  38.797  1.00  0.00           H  
ATOM    650  N1   DT    21      41.884  27.086  37.784  1.00  0.00           N  
ATOM    651  C6   DT    21      42.318  28.143  37.029  1.00  0.00           C  
ATOM    652  H6   DT    21      43.285  28.058  36.555  1.00  0.00           H  
ATOM    653  C5   DT    21      41.589  29.239  36.810  1.00  0.00           C  
ATOM    654  C7   DT    21      42.116  30.364  35.974  1.00  0.00           C  
ATOM    655  H71  DT    21      42.331  30.000  34.969  1.00  0.00           H  
ATOM    656  H72  DT    21      41.371  31.157  35.921  1.00  0.00           H  
ATOM    657  H73  DT    21      43.030  30.754  36.423  1.00  0.00           H  
ATOM    658  C4   DT    21      40.266  29.313  37.407  1.00  0.00           C  
ATOM    659  O4   DT    21      39.523  30.286  37.257  1.00  0.00           O  
ATOM    660  N3   DT    21      39.894  28.211  38.153  1.00  0.00           N  
ATOM    661  H3   DT    21      38.906  28.243  38.611  1.00  0.00           H  
ATOM    662  C2   DT    21      40.643  27.084  38.375  1.00  0.00           C  
ATOM    663  O2   DT    21      40.228  26.161  39.050  1.00  0.00           O  
ATOM    664  C3'  DT    21      44.313  24.437  37.009  1.00  0.00           C  
ATOM    665  H3'  DT    21      44.786  24.124  36.078  1.00  0.00           H  
ATOM    666  C2'  DT    21      42.982  25.123  36.699  1.00  0.00           C  
ATOM    667  H2'  DT    21      42.915  25.319  35.629  1.00  0.00           H  
ATOM    668 H2''  DT    21      42.160  24.476  37.002  1.00  0.00           H  
ATOM    669  O3'  DT    21      44.124  23.320  37.813  1.00  0.00           O  
ATOM    670  P    DC    22      43.556  21.963  37.194  1.00  0.00           P  
ATOM    671  OP1  DC    22      44.569  20.935  37.550  1.00  0.00           O  
ATOM    672  OP2  DC    22      43.112  22.258  35.805  1.00  0.00           O  
ATOM    673  O5'  DC    22      42.229  21.684  38.018  1.00  0.00           O  
ATOM    674  C5'  DC    22      41.209  22.563  37.903  1.00  0.00           C  
ATOM    675  H5'  DC    22      40.939  22.729  36.861  1.00  0.00           H  
ATOM    676 H5''  DC    22      41.509  23.525  38.317  1.00  0.00           H  
ATOM    677  C4'  DC    22      40.021  22.065  38.642  1.00  0.00           C  
ATOM    678  H4'  DC    22      40.244  21.804  39.677  1.00  0.00           H  
ATOM    679  O4'  DC    22      39.097  23.160  38.738  1.00  0.00           O  
ATOM    680  C1'  DC    22      38.149  23.052  37.696  1.00  0.00           C  
ATOM    681  H1'  DC    22      37.147  22.971  38.119  1.00  0.00           H  
ATOM    682  N1   DC    22      38.112  24.347  36.948  1.00  0.00           N  
ATOM    683  C6   DC    22      39.127  24.696  36.100  1.00  0.00           C  
ATOM    684  H6   DC    22      39.971  24.037  35.963  1.00  0.00           H  
ATOM    685  C5   DC    22      39.092  25.857  35.426  1.00  0.00           C  
ATOM    686  H5   DC    22      39.910  26.112  34.752  1.00  0.00           H  
ATOM    687  C4   DC    22      37.964  26.709  35.640  1.00  0.00           C  
ATOM    688  N4   DC    22      37.867  27.888  35.007  1.00  0.00           N  
ATOM    689  H41  DC    22      37.051  28.454  35.192  1.00  0.00           H  
ATOM    690  H42  DC    22      38.593  28.186  34.371  1.00  0.00           H  
ATOM    691  N3   DC    22      36.980  26.372  36.470  1.00  0.00           N  
ATOM    692  C2   DC    22      37.028  25.189  37.140  1.00  0.00           C  
ATOM    693  O2   DC    22      36.134  24.835  37.925  1.00  0.00           O  
ATOM    694  C3'  DC    22      39.244  20.990  37.914  1.00  0.00           C  
ATOM    695  H3'  DC    22      39.815  20.200  37.429  1.00  0.00           H  
ATOM    696  C2'  DC    22      38.554  21.835  36.860  1.00  0.00           C  
ATOM    697  H2'  DC    22      39.034  21.673  35.894  1.00  0.00           H  
ATOM    698 H2''  DC    22      37.504  21.551  36.796  1.00  0.00           H  
ATOM    699  O3'  DC    22      38.287  20.399  38.795  1.00  0.00           O  
ATOM    700  P    DT    23      37.457  19.093  38.350  1.00  0.00           P  
ATOM    701  OP1  DT    23      37.025  18.380  39.577  1.00  0.00           O  
ATOM    702  OP2  DT    23      38.227  18.425  37.276  1.00  0.00           O  
ATOM    703  O5'  DT    23      36.105  19.651  37.736  1.00  0.00           O  
ATOM    704  C5'  DT    23      34.914  19.526  38.487  1.00  0.00           C  
ATOM    705  H5'  DT    23      35.123  19.582  39.555  1.00  0.00           H  
ATOM    706 H5''  DT    23      34.449  18.564  38.274  1.00  0.00           H  
ATOM    707  C4'  DT    23      33.971  20.636  38.109  1.00  0.00           C  
ATOM    708  H4'  DT    23      33.607  21.148  39.000  1.00  0.00           H  
ATOM    709  O4'  DT    23      34.708  21.632  37.398  1.00  0.00           O  
ATOM    710  C1'  DT    23      33.798  22.426  36.685  1.00  0.00           C  
ATOM    711  H1'  DT    23      33.387  23.280  37.224  1.00  0.00           H  
ATOM    712  N1   DT    23      34.531  23.070  35.538  1.00  0.00           N  
ATOM    713  C6   DT    23      35.675  22.474  35.021  1.00  0.00           C  
ATOM    714  H6   DT    23      35.957  21.507  35.408  1.00  0.00           H  
ATOM    715  C5   DT    23      36.416  23.018  34.023  1.00  0.00           C  
ATOM    716  C7   DT    23      37.634  22.348  33.459  1.00  0.00           C  
ATOM    717  H71  DT    23      37.358  21.379  33.045  1.00  0.00           H  
ATOM    718  H72  DT    23      38.061  22.970  32.673  1.00  0.00           H  
ATOM    719  H73  DT    23      38.371  22.208  34.250  1.00  0.00           H  
ATOM    720  C4   DT    23      36.007  24.284  33.494  1.00  0.00           C  
ATOM    721  O4   DT    23      36.628  24.837  32.583  1.00  0.00           O  
ATOM    722  N3   DT    23      34.863  24.825  34.067  1.00  0.00           N  
ATOM    723  H3   DT    23      34.527  25.779  33.658  1.00  0.00           H  
ATOM    724  C2   DT    23      34.102  24.283  35.082  1.00  0.00           C  
ATOM    725  O2   DT    23      33.114  24.842  35.527  1.00  0.00           O  
ATOM    726  C3'  DT    23      32.859  20.245  37.150  1.00  0.00           C  
ATOM    727  H3'  DT    23      33.118  19.421  36.486  1.00  0.00           H  
ATOM    728  C2'  DT    23      32.618  21.526  36.315  1.00  0.00           C  
ATOM    729  H2'  DT    23      32.111  21.264  35.386  1.00  0.00           H  
ATOM    730 H2''  DT    23      32.000  22.220  36.882  1.00  0.00           H  
ATOM    731  O3'  DT    23      31.717  19.886  37.886  1.00  0.00           O  
ATOM    732  P   DG3    24      31.173  18.376  37.862  1.00  0.00           P  
ATOM    733  OP1 DG3    24      32.112  17.603  37.021  1.00  0.00           O  
ATOM    734  OP2 DG3    24      30.943  17.914  39.261  1.00  0.00           O  
ATOM    735  O5' DG3    24      29.741  18.528  37.136  1.00  0.00           O  
ATOM    736  C5' DG3    24      28.896  19.667  37.405  1.00  0.00           C  
ATOM    737  H5' DG3    24      29.435  20.435  37.959  1.00  0.00           H  
ATOM    738 H5'' DG3    24      28.045  19.355  38.009  1.00  0.00           H  
ATOM    739  C4' DG3    24      28.396  20.252  36.104  1.00  0.00           C  
ATOM    740  H4' DG3    24      27.510  20.869  36.254  1.00  0.00           H  
ATOM    741  O4' DG3    24      29.382  21.160  35.572  1.00  0.00           O  
ATOM    742  C1' DG3    24      29.208  21.259  34.167  1.00  0.00           C  
ATOM    743  H1' DG3    24      28.717  22.210  33.963  1.00  0.00           H  
ATOM    744  N9  DG3    24      30.510  21.400  33.531  1.00  0.00           N  
ATOM    745  C8  DG3    24      31.455  20.413  33.382  1.00  0.00           C  
ATOM    746  H8  DG3    24      31.270  19.420  33.765  1.00  0.00           H  
ATOM    747  N7  DG3    24      32.531  20.806  32.763  1.00  0.00           N  
ATOM    748  C5  DG3    24      32.287  22.128  32.470  1.00  0.00           C  
ATOM    749  C6  DG3    24      33.100  23.051  31.808  1.00  0.00           C  
ATOM    750  O6  DG3    24      34.230  22.860  31.334  1.00  0.00           O  
ATOM    751  N1  DG3    24      32.495  24.304  31.707  1.00  0.00           N  
ATOM    752  H1  DG3    24      33.008  25.036  31.260  1.00  0.00           H  
ATOM    753  C2  DG3    24      31.236  24.610  32.185  1.00  0.00           C  
ATOM    754  N2  DG3    24      30.815  25.878  31.980  1.00  0.00           N  
ATOM    755  H21 DG3    24      31.327  26.622  31.528  1.00  0.00           H  
ATOM    756  H22 DG3    24      29.899  26.111  32.334  1.00  0.00           H  
ATOM    757  N3  DG3    24      30.446  23.736  32.821  1.00  0.00           N  
ATOM    758  C4  DG3    24      31.042  22.520  32.927  1.00  0.00           C  
ATOM    759  C3' DG3    24      28.230  19.229  35.014  1.00  0.00           C  
ATOM    760  H3' DG3    24      28.978  18.443  35.128  1.00  0.00           H  
ATOM    761  C2' DG3    24      28.489  19.996  33.717  1.00  0.00           C  
ATOM    762  H2' DG3    24      28.546  19.294  32.885  1.00  0.00           H  
ATOM    763 H2'' DG3    24      27.675  20.700  33.543  1.00  0.00           H  
ATOM    764  O3' DG3    24      26.925  18.610  35.045  1.00  0.00           O  
ATOM    765 HO3' DG3    24      26.774  17.949  34.365  1.00  0.00           H  
TER     766      DG3    24 
ATOM    766 HO5' DC5    25      61.197  40.057  44.166  1.00  0.00           H  
ATOM    767  O5' DC5    25      61.206  40.835  44.729  1.00  0.00           O  
ATOM    768  C5' DC5    25      61.981  40.818  45.899  1.00  0.00           C  
ATOM    769  H5' DC5    25      63.029  40.661  45.646  1.00  0.00           H  
ATOM    770 H5'' DC5    25      61.638  40.014  46.551  1.00  0.00           H  
ATOM    771  C4' DC5    25      61.835  42.136  46.607  1.00  0.00           C  
ATOM    772  H4' DC5    25      62.399  42.135  47.540  1.00  0.00           H  
ATOM    773  O4' DC5    25      62.460  43.182  45.803  1.00  0.00           O  
ATOM    774  C1' DC5    25      61.504  44.192  45.549  1.00  0.00           C  
ATOM    775  H1' DC5    25      61.629  44.967  46.305  1.00  0.00           H  
ATOM    776  N1  DC5    25      61.818  44.912  44.243  1.00  0.00           N  
ATOM    777  C6  DC5    25      61.938  44.203  43.077  1.00  0.00           C  
ATOM    778  H6  DC5    25      61.819  43.130  43.080  1.00  0.00           H  
ATOM    779  C5  DC5    25      62.204  44.823  41.919  1.00  0.00           C  
ATOM    780  H5  DC5    25      62.295  44.231  41.008  1.00  0.00           H  
ATOM    781  C4  DC5    25      62.357  46.240  41.946  1.00  0.00           C  
ATOM    782  N4  DC5    25      62.636  46.904  40.823  1.00  0.00           N  
ATOM    783  H41 DC5    25      62.737  47.907  40.884  1.00  0.00           H  
ATOM    784  H42 DC5    25      62.741  46.406  39.950  1.00  0.00           H  
ATOM    785  N3  DC5    25      62.233  46.948  43.073  1.00  0.00           N  
ATOM    786  C2  DC5    25      61.964  46.311  44.243  1.00  0.00           C  
ATOM    787  O2  DC5    25      61.852  46.929  45.313  1.00  0.00           O  
ATOM    788  C3' DC5    25      60.390  42.586  46.795  1.00  0.00           C  
ATOM    789  H3' DC5    25      59.639  41.796  46.812  1.00  0.00           H  
ATOM    790  C2' DC5    25      60.167  43.472  45.577  1.00  0.00           C  
ATOM    791  H2' DC5    25      59.528  42.954  44.862  1.00  0.00           H  
ATOM    792 H2'' DC5    25      59.687  44.401  45.886  1.00  0.00           H  
ATOM    793  O3' DC5    25      60.292  43.337  47.965  1.00  0.00           O  
ATOM    794  P    DT    26      58.885  43.993  48.364  1.00  0.00           P  
ATOM    795  OP1  DT    26      58.913  44.322  49.814  1.00  0.00           O  
ATOM    796  OP2  DT    26      57.870  43.104  47.746  1.00  0.00           O  
ATOM    797  O5'  DT    26      58.862  45.389  47.595  1.00  0.00           O  
ATOM    798  C5'  DT    26      59.943  46.273  47.741  1.00  0.00           C  
ATOM    799  H5'  DT    26      60.454  46.347  46.781  1.00  0.00           H  
ATOM    800 H5''  DT    26      60.622  45.896  48.506  1.00  0.00           H  
ATOM    801  C4'  DT    26      59.459  47.638  48.149  1.00  0.00           C  
ATOM    802  H4'  DT    26      60.020  47.979  49.018  1.00  0.00           H  
ATOM    803  O4'  DT    26      59.780  48.597  47.110  1.00  0.00           O  
ATOM    804  C1'  DT    26      58.604  49.033  46.473  1.00  0.00           C  
ATOM    805  H1'  DT    26      58.449  50.101  46.625  1.00  0.00           H  
ATOM    806  N1   DT    26      58.797  48.929  45.001  1.00  0.00           N  
ATOM    807  C6   DT    26      58.742  47.689  44.410  1.00  0.00           C  
ATOM    808  H6   DT    26      58.513  46.846  45.045  1.00  0.00           H  
ATOM    809  C5   DT    26      58.895  47.483  43.100  1.00  0.00           C  
ATOM    810  C7   DT    26      58.831  46.112  42.502  1.00  0.00           C  
ATOM    811  H71  DT    26      57.855  45.671  42.706  1.00  0.00           H  
ATOM    812  H72  DT    26      58.981  46.177  41.425  1.00  0.00           H  
ATOM    813  H73  DT    26      59.609  45.487  42.939  1.00  0.00           H  
ATOM    814  C4   DT    26      59.117  48.623  42.258  1.00  0.00           C  
ATOM    815  O4   DT    26      59.247  48.518  41.040  1.00  0.00           O  
ATOM    816  N3   DT    26      59.161  49.845  42.913  1.00  0.00           N  
ATOM    817  H3   DT    26      59.358  50.718  42.290  1.00  0.00           H  
ATOM    818  C2   DT    26      59.003  50.068  44.255  1.00  0.00           C  
ATOM    819  O2   DT    26      59.060  51.193  44.741  1.00  0.00           O  
ATOM    820  C3'  DT    26      57.965  47.740  48.352  1.00  0.00           C  
ATOM    821  H3'  DT    26      57.471  46.819  48.663  1.00  0.00           H  
ATOM    822  C2'  DT    26      57.480  48.131  46.968  1.00  0.00           C  
ATOM    823  H2'  DT    26      56.895  47.316  46.544  1.00  0.00           H  
ATOM    824 H2''  DT    26      56.859  49.024  47.040  1.00  0.00           H  
ATOM    825  O3'  DT    26      57.681  48.749  49.299  1.00  0.00           O  
ATOM    826  P    DG    27      56.160  49.058  49.723  1.00  0.00           P  
ATOM    827  OP1  DG    27      56.199  49.265  51.200  1.00  0.00           O  
ATOM    828  OP2  DG    27      55.233  48.077  49.085  1.00  0.00           O  
ATOM    829  O5'  DG    27      55.857  50.443  49.002  1.00  0.00           O  
ATOM    830  C5'  DG    27      56.284  51.657  49.592  1.00  0.00           C  
ATOM    831  H5'  DG    27      57.352  51.778  49.412  1.00  0.00           H  
ATOM    832 H5''  DG    27      56.084  51.632  50.663  1.00  0.00           H  
ATOM    833  C4'  DG    27      55.538  52.824  48.973  1.00  0.00           C  
ATOM    834  H4'  DG    27      55.951  53.766  49.334  1.00  0.00           H  
ATOM    835  O4'  DG    27      55.788  52.842  47.541  1.00  0.00           O  
ATOM    836  C1'  DG    27      54.613  52.534  46.838  1.00  0.00           C  
ATOM    837  H1'  DG    27      54.369  53.413  46.242  1.00  0.00           H  
ATOM    838  N9   DG    27      54.905  51.521  45.848  1.00  0.00           N  
ATOM    839  C8   DG    27      54.629  50.188  45.960  1.00  0.00           C  
ATOM    840  H8   DG    27      54.176  49.795  46.858  1.00  0.00           H  
ATOM    841  N7   DG    27      54.965  49.502  44.912  1.00  0.00           N  
ATOM    842  C5   DG    27      55.488  50.440  44.050  1.00  0.00           C  
ATOM    843  C6   DG    27      56.002  50.269  42.766  1.00  0.00           C  
ATOM    844  O6   DG    27      56.093  49.215  42.120  1.00  0.00           O  
ATOM    845  N1   DG    27      56.434  51.467  42.218  1.00  0.00           N  
ATOM    846  H1   DG    27      56.815  51.446  41.294  1.00  0.00           H  
ATOM    847  C2   DG    27      56.374  52.674  42.842  1.00  0.00           C  
ATOM    848  N2   DG    27      56.850  53.716  42.145  1.00  0.00           N  
ATOM    849  H21  DG    27      57.254  53.695  41.220  1.00  0.00           H  
ATOM    850  H22  DG    27      56.818  54.616  42.602  1.00  0.00           H  
ATOM    851  N3   DG    27      55.878  52.855  44.061  1.00  0.00           N  
ATOM    852  C4   DG    27      55.455  51.691  44.597  1.00  0.00           C  
ATOM    853  C3'  DG    27      54.029  52.756  49.125  1.00  0.00           C  
ATOM    854  H3'  DG    27      53.693  52.193  49.996  1.00  0.00           H  
ATOM    855  C2'  DG    27      53.605  52.030  47.859  1.00  0.00           C  
ATOM    856  H2'  DG    27      53.164  51.068  48.122  1.00  0.00           H  
ATOM    857 H2''  DG    27      52.870  52.631  47.324  1.00  0.00           H  
ATOM    858  O3'  DG    27      53.475  54.069  49.194  1.00  0.00           O  
ATOM    859  P    DA    28      51.956  53.885  48.688  1.00  0.00           P  
ATOM    860  OP1  DA    28      52.152  54.756  49.888  1.00  0.00           O  
ATOM    861  OP2  DA    28      50.799  52.963  48.599  1.00  0.00           O  
ATOM    862  O5'  DA    28      52.025  54.752  47.329  1.00  0.00           O  
ATOM    863  C5'  DA    28      52.972  55.812  47.252  1.00  0.00           C  
ATOM    864  H5'  DA    28      53.959  55.351  47.297  1.00  0.00           H  
ATOM    865 H5''  DA    28      52.815  56.502  48.081  1.00  0.00           H  
ATOM    866  C4'  DA    28      52.843  56.586  45.963  1.00  0.00           C  
ATOM    867  H4'  DA    28      53.527  57.436  45.995  1.00  0.00           H  
ATOM    868  O4'  DA    28      53.328  55.772  44.871  1.00  0.00           O  
ATOM    869  C1'  DA    28      52.279  55.509  43.965  1.00  0.00           C  
ATOM    870  H1'  DA    28      52.375  56.027  43.010  1.00  0.00           H  
ATOM    871  N9   DA    28      52.356  54.107  43.586  1.00  0.00           N  
ATOM    872  C8   DA    28      51.987  53.027  44.338  1.00  0.00           C  
ATOM    873  H8   DA    28      51.539  53.166  45.310  1.00  0.00           H  
ATOM    874  N7   DA    28      52.176  51.880  43.734  1.00  0.00           N  
ATOM    875  C5   DA    28      52.718  52.240  42.509  1.00  0.00           C  
ATOM    876  C6   DA    28      53.144  51.482  41.396  1.00  0.00           C  
ATOM    877  N6   DA    28      53.097  50.146  41.350  1.00  0.00           N  
ATOM    878  H61  DA    28      53.416  49.657  40.526  1.00  0.00           H  
ATOM    879  H62  DA    28      52.742  49.626  42.140  1.00  0.00           H  
ATOM    880  N1   DA    28      53.623  52.153  40.326  1.00  0.00           N  
ATOM    881  C2   DA    28      53.670  53.496  40.380  1.00  0.00           C  
ATOM    882  H2   DA    28      54.044  54.060  39.538  1.00  0.00           H  
ATOM    883  N3   DA    28      53.304  54.313  41.374  1.00  0.00           N  
ATOM    884  C4   DA    28      52.832  53.612  42.414  1.00  0.00           C  
ATOM    885  C3'  DA    28      51.427  57.003  45.595  1.00  0.00           C  
ATOM    886  H3'  DA    28      50.741  57.077  46.439  1.00  0.00           H  
ATOM    887  C2'  DA    28      50.979  55.878  44.673  1.00  0.00           C  
ATOM    888  H2'  DA    28      50.156  55.334  45.136  1.00  0.00           H  
ATOM    889 H2''  DA    28      50.648  56.296  43.722  1.00  0.00           H  
ATOM    890  O3'  DA    28      51.450  58.254  44.919  1.00  0.00           O  
ATOM    891  P    DC    29      50.093  59.100  44.720  1.00  0.00           P  
ATOM    892  OP1  DC    29      50.506  60.461  44.302  1.00  0.00           O  
ATOM    893  OP2  DC    29      49.233  58.946  45.920  1.00  0.00           O  
ATOM    894  O5'  DC    29      49.391  58.390  43.473  1.00  0.00           O  
ATOM    895  C5'  DC    29      49.361  59.054  42.227  1.00  0.00           C  
ATOM    896  H5'  DC    29      49.908  59.995  42.287  1.00  0.00           H  
ATOM    897 H5''  DC    29      48.329  59.283  41.962  1.00  0.00           H  
ATOM    898  C4'  DC    29      49.961  58.198  41.129  1.00  0.00           C  
ATOM    899  H4'  DC    29      50.928  58.603  40.830  1.00  0.00           H  
ATOM    900  O4'  DC    29      50.257  56.873  41.608  1.00  0.00           O  
ATOM    901  C1'  DC    29      50.477  56.071  40.460  1.00  0.00           C  
ATOM    902  H1'  DC    29      51.540  56.018  40.223  1.00  0.00           H  
ATOM    903  N1   DC    29      50.109  54.656  40.750  1.00  0.00           N  
ATOM    904  C6   DC    29      49.640  54.323  41.983  1.00  0.00           C  
ATOM    905  H6   DC    29      49.510  55.082  42.741  1.00  0.00           H  
ATOM    906  C5   DC    29      49.332  53.049  42.278  1.00  0.00           C  
ATOM    907  H5   DC    29      48.954  52.812  43.273  1.00  0.00           H  
ATOM    908  C4   DC    29      49.518  52.057  41.250  1.00  0.00           C  
ATOM    909  N4   DC    29      49.216  50.778  41.481  1.00  0.00           N  
ATOM    910  H41  DC    29      49.363  50.119  40.730  1.00  0.00           H  
ATOM    911  H42  DC    29      48.854  50.495  42.379  1.00  0.00           H  
ATOM    912  N3   DC    29      49.988  52.370  40.045  1.00  0.00           N  
ATOM    913  C2   DC    29      50.297  53.657  39.755  1.00  0.00           C  
ATOM    914  O2   DC    29      50.739  53.973  38.641  1.00  0.00           O  
ATOM    915  C3'  DC    29      49.033  57.920  39.970  1.00  0.00           C  
ATOM    916  H3'  DC    29      48.020  57.659  40.274  1.00  0.00           H  
ATOM    917  C2'  DC    29      49.693  56.711  39.304  1.00  0.00           C  
ATOM    918  H2'  DC    29      49.065  56.359  38.486  1.00  0.00           H  
ATOM    919 H2''  DC    29      50.670  56.999  38.914  1.00  0.00           H  
ATOM    920  O3'  DC    29      48.966  59.026  39.103  1.00  0.00           O  
ATOM    921  P    DG    30      47.598  59.304  38.311  1.00  0.00           P  
ATOM    922  OP1  DG    30      47.080  60.628  38.741  1.00  0.00           O  
ATOM    923  OP2  DG    30      46.772  58.081  38.462  1.00  0.00           O  
ATOM    924  O5'  DG    30      48.059  59.412  36.787  1.00  0.00           O  
ATOM    925  C5'  DG    30      49.177  58.671  36.337  1.00  0.00           C  
ATOM    926  H5'  DG    30      49.709  58.296  37.211  1.00  0.00           H  
ATOM    927 H5''  DG    30      49.822  59.312  35.736  1.00  0.00           H  
ATOM    928  C4'  DG    30      48.718  57.501  35.496  1.00  0.00           C  
ATOM    929  H4'  DG    30      49.435  57.327  34.693  1.00  0.00           H  
ATOM    930  O4'  DG    30      48.762  56.303  36.283  1.00  0.00           O  
ATOM    931  C1'  DG    30      47.798  55.406  35.801  1.00  0.00           C  
ATOM    932  H1'  DG    30      48.223  54.746  35.045  1.00  0.00           H  
ATOM    933  N9   DG    30      47.457  54.502  36.898  1.00  0.00           N  
ATOM    934  C8   DG    30      47.110  54.866  38.173  1.00  0.00           C  
ATOM    935  H8   DG    30      47.065  55.908  38.451  1.00  0.00           H  
ATOM    936  N7   DG    30      46.860  53.856  38.953  1.00  0.00           N  
ATOM    937  C5   DG    30      47.066  52.753  38.150  1.00  0.00           C  
ATOM    938  C6   DG    30      46.953  51.393  38.464  1.00  0.00           C  
ATOM    939  O6   DG    30      46.635  50.889  39.552  1.00  0.00           O  
ATOM    940  N1   DG    30      47.246  50.583  37.367  1.00  0.00           N  
ATOM    941  H1   DG    30      47.202  49.591  37.491  1.00  0.00           H  
ATOM    942  C2   DG    30      47.604  51.050  36.127  1.00  0.00           C  
ATOM    943  N2   DG    30      47.855  50.125  35.199  1.00  0.00           N  
ATOM    944  H21  DG    30      47.820  49.122  35.315  1.00  0.00           H  
ATOM    945  H22  DG    30      48.128  50.463  34.287  1.00  0.00           H  
ATOM    946  N3   DG    30      47.723  52.337  35.821  1.00  0.00           N  
ATOM    947  C4   DG    30      47.440  53.128  36.879  1.00  0.00           C  
ATOM    948  C3'  DG    30      47.284  57.616  34.978  1.00  0.00           C  
ATOM    949  H3'  DG    30      46.739  58.424  35.466  1.00  0.00           H  
ATOM    950  C2'  DG    30      46.625  56.267  35.328  1.00  0.00           C  
ATOM    951  H2'  DG    30      45.595  56.437  35.645  1.00  0.00           H  
ATOM    952 H2''  DG    30      46.633  55.620  34.451  1.00  0.00           H  
ATOM    953  O3'  DG    30      47.310  57.907  33.556  1.00  0.00           O  
ATOM    954  P    DA    31      46.701  56.919  32.431  1.00  0.00           P  
ATOM    955  OP1  DA    31      47.279  57.452  31.172  1.00  0.00           O  
ATOM    956  OP2  DA    31      45.226  56.791  32.621  1.00  0.00           O  
ATOM    957  O5'  DA    31      47.431  55.492  32.638  1.00  0.00           O  
ATOM    958  C5'  DA    31      48.254  54.939  31.595  1.00  0.00           C  
ATOM    959  H5'  DA    31      49.202  54.682  32.065  1.00  0.00           H  
ATOM    960 H5''  DA    31      48.375  55.675  30.799  1.00  0.00           H  
ATOM    961  C4'  DA    31      47.633  53.678  30.992  1.00  0.00           C  
ATOM    962  H4'  DA    31      48.426  53.158  30.455  1.00  0.00           H  
ATOM    963  O4'  DA    31      47.237  52.752  32.046  1.00  0.00           O  
ATOM    964  C1'  DA    31      45.842  52.464  31.943  1.00  0.00           C  
ATOM    965  H1'  DA    31      45.615  51.478  31.537  1.00  0.00           H  
ATOM    966  N9   DA    31      45.286  52.399  33.301  1.00  0.00           N  
ATOM    967  C8   DA    31      44.893  53.459  34.083  1.00  0.00           C  
ATOM    968  H8   DA    31      44.920  54.461  33.678  1.00  0.00           H  
ATOM    969  N7   DA    31      44.448  53.117  35.276  1.00  0.00           N  
ATOM    970  C5   DA    31      44.558  51.747  35.280  1.00  0.00           C  
ATOM    971  C6   DA    31      44.253  50.797  36.264  1.00  0.00           C  
ATOM    972  N6   DA    31      43.745  51.130  37.469  1.00  0.00           N  
ATOM    973  H61  DA    31      43.541  50.410  38.147  1.00  0.00           H  
ATOM    974  H62  DA    31      43.569  52.099  37.692  1.00  0.00           H  
ATOM    975  N1   DA    31      44.487  49.488  35.960  1.00  0.00           N  
ATOM    976  C2   DA    31      44.984  49.181  34.742  1.00  0.00           C  
ATOM    977  H2   DA    31      45.166  48.151  34.475  1.00  0.00           H  
ATOM    978  N3   DA    31      45.312  50.000  33.734  1.00  0.00           N  
ATOM    979  C4   DA    31      45.072  51.276  34.074  1.00  0.00           C  
ATOM    980  C3'  DA    31      46.385  53.889  30.130  1.00  0.00           C  
ATOM    981  H3'  DA    31      46.268  54.897  29.733  1.00  0.00           H  
ATOM    982  C2'  DA    31      45.246  53.587  31.100  1.00  0.00           C  
ATOM    983  H2'  DA    31      44.684  54.500  31.295  1.00  0.00           H  
ATOM    984 H2''  DA    31      44.584  52.840  30.662  1.00  0.00           H  
ATOM    985  O3'  DA    31      46.401  52.965  29.032  1.00  0.00           O  
ATOM    986  P    DC    32      45.127  52.818  28.061  1.00  0.00           P  
ATOM    987  OP1  DC    32      45.577  52.427  26.699  1.00  0.00           O  
ATOM    988  OP2  DC    32      44.268  54.005  28.274  1.00  0.00           O  
ATOM    989  O5'  DC    32      44.392  51.535  28.614  1.00  0.00           O  
ATOM    990  C5'  DC    32      44.819  50.280  28.181  1.00  0.00           C  
ATOM    991  H5'  DC    32      45.803  50.080  28.606  1.00  0.00           H  
ATOM    992 H5''  DC    32      44.867  50.268  27.092  1.00  0.00           H  
ATOM    993  C4'  DC    32      43.856  49.229  28.647  1.00  0.00           C  
ATOM    994  H4'  DC    32      44.329  48.248  28.590  1.00  0.00           H  
ATOM    995  O4'  DC    32      43.586  49.420  30.059  1.00  0.00           O  
ATOM    996  C1'  DC    32      42.193  49.488  30.255  1.00  0.00           C  
ATOM    997  H1'  DC    32      41.774  48.510  30.490  1.00  0.00           H  
ATOM    998  N1   DC    32      41.929  50.279  31.468  1.00  0.00           N  
ATOM    999  C6   DC    32      41.873  51.631  31.417  1.00  0.00           C  
ATOM   1000  H6   DC    32      41.997  52.151  30.478  1.00  0.00           H  
ATOM   1001  C5   DC    32      41.664  52.346  32.533  1.00  0.00           C  
ATOM   1002  H5   DC    32      41.611  53.434  32.469  1.00  0.00           H  
ATOM   1003  C4   DC    32      41.513  51.628  33.764  1.00  0.00           C  
ATOM   1004  N4   DC    32      41.296  52.277  34.919  1.00  0.00           N  
ATOM   1005  H41  DC    32      41.196  51.723  35.757  1.00  0.00           H  
ATOM   1006  H42  DC    32      41.236  53.285  34.933  1.00  0.00           H  
ATOM   1007  N3   DC    32      41.576  50.303  33.811  1.00  0.00           N  
ATOM   1008  C2   DC    32      41.792  49.600  32.676  1.00  0.00           C  
ATOM   1009  O2   DC    32      41.861  48.363  32.679  1.00  0.00           O  
ATOM   1010  C3'  DC    32      42.499  49.261  27.963  1.00  0.00           C  
ATOM   1011  H3'  DC    32      42.459  49.756  26.992  1.00  0.00           H  
ATOM   1012  C2'  DC    32      41.623  50.029  28.966  1.00  0.00           C  
ATOM   1013  H2'  DC    32      41.384  51.013  28.562  1.00  0.00           H  
ATOM   1014 H2''  DC    32      40.702  49.475  29.143  1.00  0.00           H  
ATOM   1015  O3'  DC    32      42.079  47.930  27.793  1.00  0.00           O  
ATOM   1016  P    DA    33      40.566  47.580  27.400  1.00  0.00           P  
ATOM   1017  OP1  DA    33      40.633  46.211  26.824  1.00  0.00           O  
ATOM   1018  OP2  DA    33      40.003  48.731  26.645  1.00  0.00           O  
ATOM   1019  O5'  DA    33      39.828  47.477  28.814  1.00  0.00           O  
ATOM   1020  C5'  DA    33      40.456  46.752  29.842  1.00  0.00           C  
ATOM   1021  H5'  DA    33      40.518  47.366  30.740  1.00  0.00           H  
ATOM   1022 H5''  DA    33      41.468  46.487  29.536  1.00  0.00           H  
ATOM   1023  C4'  DA    33      39.713  45.491  30.158  1.00  0.00           C  
ATOM   1024  H4'  DA    33      40.386  44.634  30.159  1.00  0.00           H  
ATOM   1025  O4'  DA    33      39.235  45.572  31.506  1.00  0.00           O  
ATOM   1026  C1'  DA    33      37.986  46.202  31.494  1.00  0.00           C  
ATOM   1027  H1'  DA    33      37.321  45.750  32.230  1.00  0.00           H  
ATOM   1028  N9   DA    33      38.137  47.558  31.981  1.00  0.00           N  
ATOM   1029  C8   DA    33      38.336  48.687  31.243  1.00  0.00           C  
ATOM   1030  H8   DA    33      38.374  48.634  30.165  1.00  0.00           H  
ATOM   1031  N7   DA    33      38.403  49.780  31.963  1.00  0.00           N  
ATOM   1032  C5   DA    33      38.224  49.333  33.256  1.00  0.00           C  
ATOM   1033  C6   DA    33      38.188  49.998  34.492  1.00  0.00           C  
ATOM   1034  N6   DA    33      38.333  51.310  34.617  1.00  0.00           N  
ATOM   1035  H61  DA    33      38.299  51.738  35.531  1.00  0.00           H  
ATOM   1036  H62  DA    33      38.477  51.882  33.797  1.00  0.00           H  
ATOM   1037  N1   DA    33      37.997  49.256  35.600  1.00  0.00           N  
ATOM   1038  C2   DA    33      37.849  47.929  35.467  1.00  0.00           C  
ATOM   1039  H2   DA    33      37.690  47.310  36.339  1.00  0.00           H  
ATOM   1040  N3   DA    33      37.865  47.190  34.357  1.00  0.00           N  
ATOM   1041  C4   DA    33      38.060  47.962  33.281  1.00  0.00           C  
ATOM   1042  C3'  DA    33      38.467  45.264  29.342  1.00  0.00           C  
ATOM   1043  H3'  DA    33      38.516  45.553  28.292  1.00  0.00           H  
ATOM   1044  C2'  DA    33      37.439  46.137  30.065  1.00  0.00           C  
ATOM   1045  H2'  DA    33      37.038  46.877  29.372  1.00  0.00           H  
ATOM   1046 H2''  DA    33      36.627  45.511  30.437  1.00  0.00           H  
ATOM   1047  O3'  DA    33      38.135  43.888  29.412  1.00  0.00           O  
ATOM   1048  P    DC    34      36.658  43.375  29.048  1.00  0.00           P  
ATOM   1049  OP1  DC    34      36.786  41.918  28.778  1.00  0.00           O  
ATOM   1050  OP2  DC    34      36.109  44.281  28.018  1.00  0.00           O  
ATOM   1051  O5'  DC    34      35.820  43.602  30.385  1.00  0.00           O  
ATOM   1052  C5'  DC    34      36.260  42.999  31.550  1.00  0.00           C  
ATOM   1053  H5'  DC    34      37.284  43.328  31.728  1.00  0.00           H  
ATOM   1054 H5''  DC    34      36.211  41.916  31.439  1.00  0.00           H  
ATOM   1055  C4'  DC    34      35.400  43.412  32.708  1.00  0.00           C  
ATOM   1056  H4'  DC    34      35.692  42.831  33.583  1.00  0.00           H  
ATOM   1057  O4'  DC    34      35.692  44.786  33.071  1.00  0.00           O  
ATOM   1058  C1'  DC    34      34.481  45.391  33.377  1.00  0.00           C  
ATOM   1059  H1'  DC    34      34.254  45.174  34.421  1.00  0.00           H  
ATOM   1060  N1   DC    34      34.635  46.852  33.352  1.00  0.00           N  
ATOM   1061  C6   DC    34      34.815  47.502  32.166  1.00  0.00           C  
ATOM   1062  H6   DC    34      34.855  46.950  31.239  1.00  0.00           H  
ATOM   1063  C5   DC    34      34.944  48.838  32.134  1.00  0.00           C  
ATOM   1064  H5   DC    34      35.091  49.336  31.175  1.00  0.00           H  
ATOM   1065  C4   DC    34      34.876  49.546  33.384  1.00  0.00           C  
ATOM   1066  N4   DC    34      34.993  50.876  33.417  1.00  0.00           N  
ATOM   1067  H41  DC    34      34.939  51.330  34.318  1.00  0.00           H  
ATOM   1068  H42  DC    34      35.129  51.398  32.563  1.00  0.00           H  
ATOM   1069  N3   DC    34      34.695  48.912  34.545  1.00  0.00           N  
ATOM   1070  C2   DC    34      34.569  47.559  34.563  1.00  0.00           C  
ATOM   1071  O2   DC    34      34.398  46.933  35.618  1.00  0.00           O  
ATOM   1072  C3'  DC    34      33.888  43.364  32.451  1.00  0.00           C  
ATOM   1073  H3'  DC    34      33.553  42.839  31.556  1.00  0.00           H  
ATOM   1074  C2'  DC    34      33.548  44.841  32.329  1.00  0.00           C  
ATOM   1075  H2'  DC    34      33.303  45.073  31.293  1.00  0.00           H  
ATOM   1076 H2''  DC    34      32.694  45.071  32.965  1.00  0.00           H  
ATOM   1077  O3'  DC    34      33.256  42.773  33.593  1.00  0.00           O  
ATOM   1078  P    DT    35      31.655  42.620  33.712  1.00  0.00           P  
ATOM   1079  OP1  DT    35      31.389  41.194  34.009  1.00  0.00           O  
ATOM   1080  OP2  DT    35      30.974  43.294  32.581  1.00  0.00           O  
ATOM   1081  O5'  DT    35      31.316  43.437  35.034  1.00  0.00           O  
ATOM   1082  C5'  DT    35      32.229  43.407  36.109  1.00  0.00           C  
ATOM   1083  H5'  DT    35      33.099  43.991  35.812  1.00  0.00           H  
ATOM   1084 H5''  DT    35      32.499  42.373  36.328  1.00  0.00           H  
ATOM   1085  C4'  DT    35      31.613  44.025  37.340  1.00  0.00           C  
ATOM   1086  H4'  DT    35      32.186  43.706  38.210  1.00  0.00           H  
ATOM   1087  O4'  DT    35      31.789  45.460  37.296  1.00  0.00           O  
ATOM   1088  C1'  DT    35      30.546  46.114  37.115  1.00  0.00           C  
ATOM   1089  H1'  DT    35      30.240  46.725  37.964  1.00  0.00           H  
ATOM   1090  N1   DT    35      30.712  47.145  35.989  1.00  0.00           N  
ATOM   1091  C6   DT    35      30.778  46.721  34.666  1.00  0.00           C  
ATOM   1092  H6   DT    35      30.646  45.667  34.467  1.00  0.00           H  
ATOM   1093  C5   DT    35      30.945  47.566  33.619  1.00  0.00           C  
ATOM   1094  C7   DT    35      30.998  47.078  32.201  1.00  0.00           C  
ATOM   1095  H71  DT    35      30.066  46.570  31.956  1.00  0.00           H  
ATOM   1096  H72  DT    35      31.137  47.925  31.530  1.00  0.00           H  
ATOM   1097  H73  DT    35      31.830  46.383  32.086  1.00  0.00           H  
ATOM   1098  C4   DT    35      31.070  48.977  33.894  1.00  0.00           C  
ATOM   1099  O4   DT    35      31.227  49.807  32.998  1.00  0.00           O  
ATOM   1100  N3   DT    35      31.002  49.331  35.233  1.00  0.00           N  
ATOM   1101  H3   DT    35      31.091  50.396  35.449  1.00  0.00           H  
ATOM   1102  C2   DT    35      30.833  48.489  36.314  1.00  0.00           C  
ATOM   1103  O2   DT    35      30.794  48.914  37.468  1.00  0.00           O  
ATOM   1104  C3'  DT    35      30.121  43.785  37.511  1.00  0.00           C  
ATOM   1105  H3'  DT    35      29.745  42.887  37.021  1.00  0.00           H  
ATOM   1106  C2'  DT    35      29.493  45.026  36.857  1.00  0.00           C  
ATOM   1107  H2'  DT    35      28.886  44.720  36.005  1.00  0.00           H  
ATOM   1108 H2''  DT    35      28.864  45.541  37.584  1.00  0.00           H  
ATOM   1109  O3'  DT    35      29.822  43.686  38.916  1.00  0.00           O  
ATOM   1110  P   DC3    36      28.303  43.619  39.433  1.00  0.00           P  
ATOM   1111  OP1 DC3    36      28.281  43.015  40.790  1.00  0.00           O  
ATOM   1112  OP2 DC3    36      27.509  43.063  38.300  1.00  0.00           O  
ATOM   1113  O5' DC3    36      27.926  45.149  39.671  1.00  0.00           O  
ATOM   1114  C5' DC3    36      28.394  45.805  40.843  1.00  0.00           C  
ATOM   1115  H5' DC3    36      29.453  46.033  40.713  1.00  0.00           H  
ATOM   1116 H5'' DC3    36      28.255  45.152  41.705  1.00  0.00           H  
ATOM   1117  C4' DC3    36      27.630  47.097  41.078  1.00  0.00           C  
ATOM   1118  H4' DC3    36      27.978  47.567  41.998  1.00  0.00           H  
ATOM   1119  O4' DC3    36      27.955  48.061  40.028  1.00  0.00           O  
ATOM   1120  C1' DC3    36      26.761  48.452  39.387  1.00  0.00           C  
ATOM   1121  H1' DC3    36      26.513  49.431  39.799  1.00  0.00           H  
ATOM   1122  N1  DC3    36      27.014  48.727  37.975  1.00  0.00           N  
ATOM   1123  C6  DC3    36      26.911  47.708  37.063  1.00  0.00           C  
ATOM   1124  H6  DC3    36      26.678  46.706  37.392  1.00  0.00           H  
ATOM   1125  C5  DC3    36      27.096  47.935  35.757  1.00  0.00           C  
ATOM   1126  H5  DC3    36      27.015  47.105  35.056  1.00  0.00           H  
ATOM   1127  C4  DC3    36      27.391  49.276  35.351  1.00  0.00           C  
ATOM   1128  N4  DC3    36      27.587  49.561  34.057  1.00  0.00           N  
ATOM   1129  H41 DC3    36      27.792  50.519  33.813  1.00  0.00           H  
ATOM   1130  H42 DC3    36      27.529  48.832  33.360  1.00  0.00           H  
ATOM   1131  N3  DC3    36      27.476  50.283  36.239  1.00  0.00           N  
ATOM   1132  C2  DC3    36      27.284  50.040  37.569  1.00  0.00           C  
ATOM   1133  O2  DC3    36      27.357  50.940  38.432  1.00  0.00           O  
ATOM   1134  C3' DC3    36      26.108  46.950  41.030  1.00  0.00           C  
ATOM   1135  H3' DC3    36      25.727  45.954  41.252  1.00  0.00           H  
ATOM   1136  C2' DC3    36      25.809  47.295  39.579  1.00  0.00           C  
ATOM   1137  H2' DC3    36      25.528  46.390  39.040  1.00  0.00           H  
ATOM   1138 H2'' DC3    36      24.988  48.011  39.537  1.00  0.00           H  
ATOM   1139  O3' DC3    36      25.496  47.886  41.919  1.00  0.00           O  
ATOM   1140 HO3' DC3    36      24.537  47.853  41.943  1.00  0.00           H  
TER    1141      DC3    36 
ATOM   1141 HO5' DT5    37      45.470  29.476  66.129  1.00  0.00           H  
ATOM   1142  O5' DT5    37      44.964  30.146  65.662  1.00  0.00           O  
ATOM   1143  C5' DT5    37      43.532  30.162  65.799  1.00  0.00           C  
ATOM   1144  H5' DT5    37      43.273  30.310  66.848  1.00  0.00           H  
ATOM   1145 H5'' DT5    37      43.122  29.216  65.446  1.00  0.00           H  
ATOM   1146  C4' DT5    37      42.962  31.287  64.986  1.00  0.00           C  
ATOM   1147  H4' DT5    37      42.319  31.916  65.601  1.00  0.00           H  
ATOM   1148  O4' DT5    37      44.058  32.153  64.605  1.00  0.00           O  
ATOM   1149  C1' DT5    37      43.772  32.750  63.377  1.00  0.00           C  
ATOM   1150  H1' DT5    37      43.098  33.591  63.536  1.00  0.00           H  
ATOM   1151  N1  DT5    37      45.040  33.212  62.754  1.00  0.00           N  
ATOM   1152  C6  DT5    37      46.136  32.401  62.564  1.00  0.00           C  
ATOM   1153  H6  DT5    37      46.047  31.355  62.816  1.00  0.00           H  
ATOM   1154  C5  DT5    37      47.291  32.842  62.034  1.00  0.00           C  
ATOM   1155  C7  DT5    37      48.467  31.951  61.839  1.00  0.00           C  
ATOM   1156  H71 DT5    37      48.199  31.137  61.166  1.00  0.00           H  
ATOM   1157  H72 DT5    37      49.286  32.521  61.398  1.00  0.00           H  
ATOM   1158  H73 DT5    37      48.782  31.549  62.802  1.00  0.00           H  
ATOM   1159  C4  DT5    37      47.382  34.214  61.651  1.00  0.00           C  
ATOM   1160  O4  DT5    37      48.411  34.680  61.159  1.00  0.00           O  
ATOM   1161  N3  DT5    37      46.253  34.967  61.866  1.00  0.00           N  
ATOM   1162  H3  DT5    37      46.300  36.014  61.566  1.00  0.00           H  
ATOM   1163  C2  DT5    37      45.071  34.532  62.407  1.00  0.00           C  
ATOM   1164  O2  DT5    37      44.111  35.271  62.554  1.00  0.00           O  
ATOM   1165  C3' DT5    37      42.195  30.965  63.707  1.00  0.00           C  
ATOM   1166  H3' DT5    37      42.098  29.893  63.533  1.00  0.00           H  
ATOM   1167  C2' DT5    37      43.031  31.648  62.615  1.00  0.00           C  
ATOM   1168  H2' DT5    37      43.755  30.938  62.211  1.00  0.00           H  
ATOM   1169 H2'' DT5    37      42.404  32.057  61.823  1.00  0.00           H  
ATOM   1170  O3' DT5    37      40.931  31.568  63.914  1.00  0.00           O  
ATOM   1171  P    DC    38      39.891  31.976  62.748  1.00  0.00           P  
ATOM   1172  OP1  DC    38      38.545  31.545  63.184  1.00  0.00           O  
ATOM   1173  OP2  DC    38      40.122  33.405  62.437  1.00  0.00           O  
ATOM   1174  O5'  DC    38      40.255  31.135  61.424  1.00  0.00           O  
ATOM   1175  C5'  DC    38      39.770  31.612  60.189  1.00  0.00           C  
ATOM   1176  H5'  DC    38      38.688  31.492  60.133  1.00  0.00           H  
ATOM   1177 H5''  DC    38      40.263  31.103  59.361  1.00  0.00           H  
ATOM   1178  C4'  DC    38      40.132  33.089  60.216  1.00  0.00           C  
ATOM   1179  H4'  DC    38      39.594  33.579  61.028  1.00  0.00           H  
ATOM   1180  O4'  DC    38      41.506  33.163  60.479  1.00  0.00           O  
ATOM   1181  C1'  DC    38      41.918  34.455  60.122  1.00  0.00           C  
ATOM   1182  H1'  DC    38      42.068  35.024  61.039  1.00  0.00           H  
ATOM   1183  N1   DC    38      43.259  34.368  59.545  1.00  0.00           N  
ATOM   1184  C6   DC    38      43.878  33.167  59.578  1.00  0.00           C  
ATOM   1185  H6   DC    38      43.372  32.315  60.004  1.00  0.00           H  
ATOM   1186  C5   DC    38      45.123  33.045  59.104  1.00  0.00           C  
ATOM   1187  H5   DC    38      45.605  32.080  59.145  1.00  0.00           H  
ATOM   1188  C4   DC    38      45.745  34.181  58.548  1.00  0.00           C  
ATOM   1189  N4   DC    38      46.977  34.087  58.038  1.00  0.00           N  
ATOM   1190  H41  DC    38      47.388  34.923  57.648  1.00  0.00           H  
ATOM   1191  H42  DC    38      47.466  33.204  58.049  1.00  0.00           H  
ATOM   1192  N3   DC    38      45.142  35.360  58.506  1.00  0.00           N  
ATOM   1193  C2   DC    38      43.887  35.496  59.002  1.00  0.00           C  
ATOM   1194  O2   DC    38      43.300  36.587  58.986  1.00  0.00           O  
ATOM   1195  C3'  DC    38      39.927  33.898  58.941  1.00  0.00           C  
ATOM   1196  H3'  DC    38      40.244  33.322  58.072  1.00  0.00           H  
ATOM   1197  C2'  DC    38      40.872  35.078  59.197  1.00  0.00           C  
ATOM   1198  H2'  DC    38      40.920  35.735  58.328  1.00  0.00           H  
ATOM   1199 H2''  DC    38      40.520  35.644  60.059  1.00  0.00           H  
ATOM   1200  O3'  DC    38      38.569  34.275  58.839  1.00  0.00           O  
ATOM   1201  P    DG    39      37.872  34.585  57.416  1.00  0.00           P  
ATOM   1202  OP1  DG    39      36.486  35.036  57.668  1.00  0.00           O  
ATOM   1203  OP2  DG    39      38.119  33.427  56.529  1.00  0.00           O  
ATOM   1204  O5'  DG    39      38.705  35.834  56.841  1.00  0.00           O  
ATOM   1205  C5'  DG    39      38.108  37.111  56.751  1.00  0.00           C  
ATOM   1206  H5'  DG    39      37.607  37.415  57.671  1.00  0.00           H  
ATOM   1207 H5''  DG    39      37.348  37.103  55.970  1.00  0.00           H  
ATOM   1208  C4'  DG    39      39.170  38.103  56.421  1.00  0.00           C  
ATOM   1209  H4'  DG    39      39.105  39.013  57.017  1.00  0.00           H  
ATOM   1210  O4'  DG    39      40.413  37.519  56.795  1.00  0.00           O  
ATOM   1211  C1'  DG    39      41.437  38.100  56.040  1.00  0.00           C  
ATOM   1212  H1'  DG    39      42.022  38.819  56.614  1.00  0.00           H  
ATOM   1213  N9   DG    39      42.383  37.067  55.725  1.00  0.00           N  
ATOM   1214  C8   DG    39      42.196  35.714  55.847  1.00  0.00           C  
ATOM   1215  H8   DG    39      41.254  35.309  56.185  1.00  0.00           H  
ATOM   1216  N7   DG    39      43.256  35.025  55.520  1.00  0.00           N  
ATOM   1217  C5   DG    39      44.192  35.993  55.176  1.00  0.00           C  
ATOM   1218  C6   DG    39      45.514  35.848  54.749  1.00  0.00           C  
ATOM   1219  O6   DG    39      46.147  34.800  54.579  1.00  0.00           O  
ATOM   1220  N1   DG    39      46.117  37.085  54.504  1.00  0.00           N  
ATOM   1221  H1   DG    39      47.069  37.093  54.198  1.00  0.00           H  
ATOM   1222  C2   DG    39      45.493  38.301  54.663  1.00  0.00           C  
ATOM   1223  N2   DG    39      46.226  39.388  54.384  1.00  0.00           N  
ATOM   1224  H21  DG    39      47.189  39.410  54.081  1.00  0.00           H  
ATOM   1225  H22  DG    39      45.772  40.282  54.508  1.00  0.00           H  
ATOM   1226  N3   DG    39      44.248  38.442  55.072  1.00  0.00           N  
ATOM   1227  C4   DG    39      43.660  37.250  55.303  1.00  0.00           C  
ATOM   1228  C3'  DG    39      39.337  38.365  54.945  1.00  0.00           C  
ATOM   1229  H3'  DG    39      39.134  37.501  54.313  1.00  0.00           H  
ATOM   1230  C2'  DG    39      40.813  38.748  54.826  1.00  0.00           C  
ATOM   1231  H2'  DG    39      41.080  38.843  53.773  1.00  0.00           H  
ATOM   1232 H2''  DG    39      40.984  39.698  55.332  1.00  0.00           H  
ATOM   1233  O3'  DG    39      38.499  39.431  54.544  1.00  0.00           O  
ATOM   1234  P    DT    40      38.275  39.723  52.977  1.00  0.00           P  
ATOM   1235  OP1  DT    40      37.249  40.787  52.906  1.00  0.00           O  
ATOM   1236  OP2  DT    40      38.023  38.422  52.309  1.00  0.00           O  
ATOM   1237  O5'  DT    40      39.704  40.279  52.458  1.00  0.00           O  
ATOM   1238  C5'  DT    40      40.254  41.490  52.997  1.00  0.00           C  
ATOM   1239  H5'  DT    40      40.396  41.350  54.068  1.00  0.00           H  
ATOM   1240 H5''  DT    40      39.570  42.317  52.806  1.00  0.00           H  
ATOM   1241  C4'  DT    40      41.594  41.802  52.352  1.00  0.00           C  
ATOM   1242  H4'  DT    40      42.039  42.668  52.842  1.00  0.00           H  
ATOM   1243  O4'  DT    40      42.520  40.719  52.619  1.00  0.00           O  
ATOM   1244  C1'  DT    40      43.078  40.290  51.404  1.00  0.00           C  
ATOM   1245  H1'  DT    40      44.057  40.739  51.238  1.00  0.00           H  
ATOM   1246  N1   DT    40      43.383  38.871  51.519  1.00  0.00           N  
ATOM   1247  C6   DT    40      42.404  38.009  51.956  1.00  0.00           C  
ATOM   1248  H6   DT    40      41.423  38.419  52.149  1.00  0.00           H  
ATOM   1249  C5   DT    40      42.587  36.690  52.090  1.00  0.00           C  
ATOM   1250  C7   DT    40      41.488  35.791  52.568  1.00  0.00           C  
ATOM   1251  H71  DT    40      40.643  35.854  51.883  1.00  0.00           H  
ATOM   1252  H72  DT    40      41.849  34.763  52.604  1.00  0.00           H  
ATOM   1253  H73  DT    40      41.172  36.100  53.563  1.00  0.00           H  
ATOM   1254  C4   DT    40      43.892  36.142  51.743  1.00  0.00           C  
ATOM   1255  O4   DT    40      44.154  34.927  51.821  1.00  0.00           O  
ATOM   1256  N3   DT    40      44.825  37.075  51.302  1.00  0.00           N  
ATOM   1257  H3   DT    40      45.811  36.688  51.045  1.00  0.00           H  
ATOM   1258  C2   DT    40      44.636  38.426  51.165  1.00  0.00           C  
ATOM   1259  O2   DT    40      45.521  39.170  50.767  1.00  0.00           O  
ATOM   1260  C3'  DT    40      41.557  41.947  50.822  1.00  0.00           C  
ATOM   1261  H3'  DT    40      40.570  42.155  50.408  1.00  0.00           H  
ATOM   1262  C2'  DT    40      42.023  40.582  50.358  1.00  0.00           C  
ATOM   1263  H2'  DT    40      41.194  40.057  49.884  1.00  0.00           H  
ATOM   1264 H2''  DT    40      42.836  40.699  49.641  1.00  0.00           H  
ATOM   1265  O3'  DT    40      42.467  42.973  50.393  1.00  0.00           O  
ATOM   1266  P    DC    41      41.861  43.740  49.115  1.00  0.00           P  
ATOM   1267  OP1  DC    41      41.426  45.140  49.353  1.00  0.00           O  
ATOM   1268  OP2  DC    41      40.995  42.818  48.327  1.00  0.00           O  
ATOM   1269  O5'  DC    41      43.318  43.773  48.459  1.00  0.00           O  
ATOM   1270  C5'  DC    41      44.293  42.906  48.942  1.00  0.00           C  
ATOM   1271  H5'  DC    41      43.832  41.931  49.099  1.00  0.00           H  
ATOM   1272 H5''  DC    41      44.691  43.293  49.880  1.00  0.00           H  
ATOM   1273  C4'  DC    41      45.423  42.766  47.958  1.00  0.00           C  
ATOM   1274  H4'  DC    41      46.268  43.367  48.294  1.00  0.00           H  
ATOM   1275  O4'  DC    41      45.911  41.398  47.994  1.00  0.00           O  
ATOM   1276  C1'  DC    41      45.580  40.732  46.795  1.00  0.00           C  
ATOM   1277  H1'  DC    41      46.482  40.484  46.234  1.00  0.00           H  
ATOM   1278  N1   DC    41      45.016  39.394  47.170  1.00  0.00           N  
ATOM   1279  C6   DC    41      43.720  39.297  47.575  1.00  0.00           C  
ATOM   1280  H6   DC    41      43.096  40.177  47.619  1.00  0.00           H  
ATOM   1281  C5   DC    41      43.201  38.119  47.922  1.00  0.00           C  
ATOM   1282  H5   DC    41      42.154  38.066  48.224  1.00  0.00           H  
ATOM   1283  C4   DC    41      44.055  36.974  47.863  1.00  0.00           C  
ATOM   1284  N4   DC    41      43.589  35.768  48.194  1.00  0.00           N  
ATOM   1285  H41  DC    41      44.227  34.987  48.139  1.00  0.00           H  
ATOM   1286  H42  DC    41      42.630  35.656  48.488  1.00  0.00           H  
ATOM   1287  N3   DC    41      45.322  37.059  47.471  1.00  0.00           N  
ATOM   1288  C2   DC    41      45.837  38.255  47.118  1.00  0.00           C  
ATOM   1289  O2   DC    41      47.015  38.372  46.747  1.00  0.00           O  
ATOM   1290  C3'  DC    41      45.062  43.027  46.510  1.00  0.00           C  
ATOM   1291  H3'  DC    41      44.266  43.750  46.333  1.00  0.00           H  
ATOM   1292  C2'  DC    41      44.608  41.646  46.048  1.00  0.00           C  
ATOM   1293  H2'  DC    41      43.532  41.655  45.876  1.00  0.00           H  
ATOM   1294 H2''  DC    41      45.121  41.386  45.122  1.00  0.00           H  
ATOM   1295  O3'  DC    41      46.230  43.461  45.814  1.00  0.00           O  
ATOM   1296  P    DA    42      46.143  43.934  44.282  1.00  0.00           P  
ATOM   1297  OP1  DA    42      47.201  44.944  44.086  1.00  0.00           O  
ATOM   1298  OP2  DA    42      44.721  44.227  43.938  1.00  0.00           O  
ATOM   1299  O5'  DA    42      46.600  42.653  43.475  1.00  0.00           O  
ATOM   1300  C5'  DA    42      47.944  42.502  43.111  1.00  0.00           C  
ATOM   1301  H5'  DA    42      48.634  42.466  43.954  1.00  0.00           H  
ATOM   1302 H5''  DA    42      48.253  43.349  42.498  1.00  0.00           H  
ATOM   1303  C4'  DA    42      48.043  41.234  42.345  1.00  0.00           C  
ATOM   1304  H4'  DA    42      49.055  40.857  42.193  1.00  0.00           H  
ATOM   1305  O4'  DA    42      47.394  40.218  43.134  1.00  0.00           O  
ATOM   1306  C1'  DA    42      46.812  39.251  42.295  1.00  0.00           C  
ATOM   1307  H1'  DA    42      47.381  38.323  42.236  1.00  0.00           H  
ATOM   1308  N9   DA    42      45.558  38.828  42.892  1.00  0.00           N  
ATOM   1309  C8   DA    42      44.418  39.576  43.054  1.00  0.00           C  
ATOM   1310  H8   DA    42      44.370  40.584  42.668  1.00  0.00           H  
ATOM   1311  N7   DA    42      43.429  38.921  43.646  1.00  0.00           N  
ATOM   1312  C5   DA    42      43.975  37.671  43.878  1.00  0.00           C  
ATOM   1313  C6   DA    42      43.450  36.526  44.463  1.00  0.00           C  
ATOM   1314  N6   DA    42      42.200  36.451  44.934  1.00  0.00           N  
ATOM   1315  H61  DA    42      41.868  35.592  45.351  1.00  0.00           H  
ATOM   1316  H62  DA    42      41.588  37.253  44.874  1.00  0.00           H  
ATOM   1317  N1   DA    42      44.258  35.452  44.544  1.00  0.00           N  
ATOM   1318  C2   DA    42      45.498  35.533  44.063  1.00  0.00           C  
ATOM   1319  H2   DA    42      46.164  34.685  44.128  1.00  0.00           H  
ATOM   1320  N3   DA    42      46.094  36.556  43.476  1.00  0.00           N  
ATOM   1321  C4   DA    42      45.279  37.598  43.419  1.00  0.00           C  
ATOM   1322  C3'  DA    42      47.236  41.287  41.076  1.00  0.00           C  
ATOM   1323  H3'  DA    42      46.434  42.018  41.169  1.00  0.00           H  
ATOM   1324  C2'  DA    42      46.633  39.883  40.928  1.00  0.00           C  
ATOM   1325  H2'  DA    42      45.867  39.895  40.152  1.00  0.00           H  
ATOM   1326 H2''  DA    42      47.418  39.177  40.654  1.00  0.00           H  
ATOM   1327  O3'  DA    42      48.060  41.676  39.947  1.00  0.00           O  
ATOM   1328  P    DC    43      49.416  40.895  39.548  1.00  0.00           P  
ATOM   1329  OP1  DC    43      50.475  41.472  40.415  1.00  0.00           O  
ATOM   1330  OP2  DC    43      49.184  39.431  39.499  1.00  0.00           O  
ATOM   1331  O5'  DC    43      49.649  41.346  38.013  1.00  0.00           O  
ATOM   1332  C5'  DC    43      48.668  40.990  37.011  1.00  0.00           C  
ATOM   1333  H5'  DC    43      47.775  40.651  37.538  1.00  0.00           H  
ATOM   1334 H5''  DC    43      49.062  40.191  36.384  1.00  0.00           H  
ATOM   1335  C4'  DC    43      48.298  42.163  36.097  1.00  0.00           C  
ATOM   1336  H4'  DC    43      47.668  41.779  35.295  1.00  0.00           H  
ATOM   1337  O4'  DC    43      47.467  43.102  36.788  1.00  0.00           O  
ATOM   1338  C1'  DC    43      47.536  44.336  36.112  1.00  0.00           C  
ATOM   1339  H1'  DC    43      46.631  44.533  35.538  1.00  0.00           H  
ATOM   1340  N1   DC    43      47.526  45.375  37.143  1.00  0.00           N  
ATOM   1341  C6   DC    43      47.248  45.013  38.410  1.00  0.00           C  
ATOM   1342  H6   DC    43      47.065  43.976  38.645  1.00  0.00           H  
ATOM   1343  C5   DC    43      47.193  45.912  39.383  1.00  0.00           C  
ATOM   1344  H5   DC    43      46.964  45.580  40.395  1.00  0.00           H  
ATOM   1345  C4   DC    43      47.442  47.260  39.053  1.00  0.00           C  
ATOM   1346  N4   DC    43      47.415  48.198  40.005  1.00  0.00           N  
ATOM   1347  H41  DC    43      47.598  49.152  39.729  1.00  0.00           H  
ATOM   1348  H42  DC    43      47.216  47.947  40.963  1.00  0.00           H  
ATOM   1349  N3   DC    43      47.712  47.639  37.812  1.00  0.00           N  
ATOM   1350  C2   DC    43      47.760  46.717  36.818  1.00  0.00           C  
ATOM   1351  O2   DC    43      48.001  47.041  35.646  1.00  0.00           O  
ATOM   1352  C3'  DC    43      49.451  42.990  35.597  1.00  0.00           C  
ATOM   1353  H3'  DC    43      50.250  43.158  36.319  1.00  0.00           H  
ATOM   1354  C2'  DC    43      48.798  44.317  35.248  1.00  0.00           C  
ATOM   1355  H2'  DC    43      49.568  45.051  35.010  1.00  0.00           H  
ATOM   1356 H2''  DC    43      48.145  44.185  34.385  1.00  0.00           H  
ATOM   1357  O3'  DC    43      49.975  42.402  34.470  1.00  0.00           O  
ATOM   1358  P    DG    44      51.551  42.503  34.198  1.00  0.00           P  
ATOM   1359  OP1  DG    44      51.792  41.867  32.878  1.00  0.00           O  
ATOM   1360  OP2  DG    44      52.264  42.076  35.435  1.00  0.00           O  
ATOM   1361  O5'  DG    44      51.818  44.057  33.973  1.00  0.00           O  
ATOM   1362  C5'  DG    44      52.128  44.519  32.676  1.00  0.00           C  
ATOM   1363  H5'  DG    44      51.486  44.094  31.904  1.00  0.00           H  
ATOM   1364 H5''  DG    44      53.149  44.234  32.423  1.00  0.00           H  
ATOM   1365  C4'  DG    44      51.994  46.003  32.662  1.00  0.00           C  
ATOM   1366  H4'  DG    44      51.465  46.378  31.786  1.00  0.00           H  
ATOM   1367  O4'  DG    44      51.158  46.353  33.760  1.00  0.00           O  
ATOM   1368  C1'  DG    44      51.432  47.671  34.142  1.00  0.00           C  
ATOM   1369  H1'  DG    44      50.665  48.370  33.810  1.00  0.00           H  
ATOM   1370  N9   DG    44      51.350  47.733  35.573  1.00  0.00           N  
ATOM   1371  C8   DG    44      51.327  46.673  36.443  1.00  0.00           C  
ATOM   1372  H8   DG    44      51.401  45.657  36.088  1.00  0.00           H  
ATOM   1373  N7   DG    44      51.206  47.044  37.689  1.00  0.00           N  
ATOM   1374  C5   DG    44      51.137  48.431  37.622  1.00  0.00           C  
ATOM   1375  C6   DG    44      50.997  49.371  38.645  1.00  0.00           C  
ATOM   1376  O6   DG    44      50.908  49.164  39.861  1.00  0.00           O  
ATOM   1377  N1   DG    44      50.967  50.677  38.148  1.00  0.00           N  
ATOM   1378  H1   DG    44      50.865  51.428  38.800  1.00  0.00           H  
ATOM   1379  C2   DG    44      51.061  51.005  36.813  1.00  0.00           C  
ATOM   1380  N2   DG    44      51.012  52.310  36.515  1.00  0.00           N  
ATOM   1381  H21  DG    44      50.902  53.078  37.163  1.00  0.00           H  
ATOM   1382  H22  DG    44      51.072  52.551  35.537  1.00  0.00           H  
ATOM   1383  N3   DG    44      51.186  50.119  35.845  1.00  0.00           N  
ATOM   1384  C4   DG    44      51.222  48.857  36.322  1.00  0.00           C  
ATOM   1385  C3'  DG    44      53.276  46.745  32.949  1.00  0.00           C  
ATOM   1386  H3'  DG    44      53.945  46.229  33.638  1.00  0.00           H  
ATOM   1387  C2'  DG    44      52.789  48.045  33.591  1.00  0.00           C  
ATOM   1388  H2'  DG    44      53.644  48.614  33.954  1.00  0.00           H  
ATOM   1389 H2''  DG    44      52.248  48.635  32.851  1.00  0.00           H  
ATOM   1390  O3'  DG    44      53.970  46.999  31.745  1.00  0.00           O  
ATOM   1391  P    DT    45      55.492  47.521  31.795  1.00  0.00           P  
ATOM   1392  OP1  DT    45      55.958  47.543  30.390  1.00  0.00           O  
ATOM   1393  OP2  DT    45      56.218  46.694  32.791  1.00  0.00           O  
ATOM   1394  O5'  DT    45      55.388  49.026  32.380  1.00  0.00           O  
ATOM   1395  C5'  DT    45      54.661  50.037  31.666  1.00  0.00           C  
ATOM   1396  H5'  DT    45      53.624  49.712  31.581  1.00  0.00           H  
ATOM   1397 H5''  DT    45      55.103  50.174  30.679  1.00  0.00           H  
ATOM   1398  C4'  DT    45      54.711  51.358  32.415  1.00  0.00           C  
ATOM   1399  H4'  DT    45      54.074  52.084  31.908  1.00  0.00           H  
ATOM   1400  O4'  DT    45      54.104  51.194  33.720  1.00  0.00           O  
ATOM   1401  C1'  DT    45      54.996  51.667  34.696  1.00  0.00           C  
ATOM   1402  H1'  DT    45      54.750  52.685  34.999  1.00  0.00           H  
ATOM   1403  N1   DT    45      54.783  50.902  35.917  1.00  0.00           N  
ATOM   1404  C6   DT    45      54.784  49.528  35.856  1.00  0.00           C  
ATOM   1405  H6   DT    45      54.998  49.067  34.902  1.00  0.00           H  
ATOM   1406  C5   DT    45      54.600  48.741  36.922  1.00  0.00           C  
ATOM   1407  C7   DT    45      54.613  47.248  36.805  1.00  0.00           C  
ATOM   1408  H71  DT    45      55.579  46.921  36.420  1.00  0.00           H  
ATOM   1409  H72  DT    45      54.444  46.804  37.786  1.00  0.00           H  
ATOM   1410  H73  DT    45      53.824  46.930  36.122  1.00  0.00           H  
ATOM   1411  C4   DT    45      54.399  49.379  38.217  1.00  0.00           C  
ATOM   1412  O4   DT    45      54.234  48.731  39.268  1.00  0.00           O  
ATOM   1413  N3   DT    45      54.419  50.769  38.198  1.00  0.00           N  
ATOM   1414  H3   DT    45      54.264  51.268  39.154  1.00  0.00           H  
ATOM   1415  C2   DT    45      54.606  51.575  37.105  1.00  0.00           C  
ATOM   1416  O2   DT    45      54.610  52.795  37.187  1.00  0.00           O  
ATOM   1417  C3'  DT    45      56.124  51.900  32.679  1.00  0.00           C  
ATOM   1418  H3'  DT    45      56.897  51.489  32.030  1.00  0.00           H  
ATOM   1419  C2'  DT    45      56.376  51.459  34.106  1.00  0.00           C  
ATOM   1420  H2'  DT    45      57.149  50.690  34.119  1.00  0.00           H  
ATOM   1421 H2''  DT    45      56.705  52.313  34.698  1.00  0.00           H  
ATOM   1422  O3'  DT    45      56.142  53.332  32.574  1.00  0.00           O  
ATOM   1423  P    DC    46      57.549  53.817  31.960  1.00  0.00           P  
ATOM   1424  OP1  DC    46      57.492  54.371  30.583  1.00  0.00           O  
ATOM   1425  OP2  DC    46      58.627  52.857  32.330  1.00  0.00           O  
ATOM   1426  O5'  DC    46      57.563  55.039  32.992  1.00  0.00           O  
ATOM   1427  C5'  DC    46      56.738  54.985  34.110  1.00  0.00           C  
ATOM   1428  H5'  DC    46      56.789  53.976  34.521  1.00  0.00           H  
ATOM   1429 H5''  DC    46      55.716  55.224  33.819  1.00  0.00           H  
ATOM   1430  C4'  DC    46      57.186  55.968  35.156  1.00  0.00           C  
ATOM   1431  H4'  DC    46      56.533  56.840  35.132  1.00  0.00           H  
ATOM   1432  O4'  DC    46      56.970  55.387  36.471  1.00  0.00           O  
ATOM   1433  C1'  DC    46      58.207  55.089  37.080  1.00  0.00           C  
ATOM   1434  H1'  DC    46      58.363  55.714  37.959  1.00  0.00           H  
ATOM   1435  N1   DC    46      58.104  53.703  37.644  1.00  0.00           N  
ATOM   1436  C6   DC    46      58.254  52.627  36.824  1.00  0.00           C  
ATOM   1437  H6   DC    46      58.456  52.769  35.772  1.00  0.00           H  
ATOM   1438  C5   DC    46      58.157  51.386  37.302  1.00  0.00           C  
ATOM   1439  H5   DC    46      58.302  50.542  36.628  1.00  0.00           H  
ATOM   1440  C4   DC    46      57.878  51.233  38.696  1.00  0.00           C  
ATOM   1441  N4   DC    46      57.774  50.015  39.233  1.00  0.00           N  
ATOM   1442  H41  DC    46      57.576  49.953  40.221  1.00  0.00           H  
ATOM   1443  H42  DC    46      57.892  49.193  38.657  1.00  0.00           H  
ATOM   1444  N3   DC    46      57.727  52.277  39.505  1.00  0.00           N  
ATOM   1445  C2   DC    46      57.832  53.528  39.012  1.00  0.00           C  
ATOM   1446  O2   DC    46      57.697  54.526  39.737  1.00  0.00           O  
ATOM   1447  C3'  DC    46      58.653  56.339  35.116  1.00  0.00           C  
ATOM   1448  H3'  DC    46      59.129  56.324  34.135  1.00  0.00           H  
ATOM   1449  C2'  DC    46      59.287  55.288  36.023  1.00  0.00           C  
ATOM   1450  H2'  DC    46      59.439  54.361  35.469  1.00  0.00           H  
ATOM   1451 H2''  DC    46      60.219  55.644  36.462  1.00  0.00           H  
ATOM   1452  O3'  DC    46      58.819  57.638  35.682  1.00  0.00           O  
ATOM   1453  P    DA    47      60.246  58.361  35.603  1.00  0.00           P  
ATOM   1454  OP1  DA    47      59.996  59.815  35.606  1.00  0.00           O  
ATOM   1455  OP2  DA    47      61.015  57.746  34.498  1.00  0.00           O  
ATOM   1456  O5'  DA    47      60.961  57.964  36.988  1.00  0.00           O  
ATOM   1457  C5'  DA    47      62.275  58.403  37.254  1.00  0.00           C  
ATOM   1458  H5'  DA    47      62.309  59.492  37.189  1.00  0.00           H  
ATOM   1459 H5''  DA    47      62.960  57.979  36.521  1.00  0.00           H  
ATOM   1460  C4'  DA    47      62.691  57.973  38.655  1.00  0.00           C  
ATOM   1461  H4'  DA    47      63.028  58.845  39.217  1.00  0.00           H  
ATOM   1462  O4'  DA    47      61.621  57.365  39.353  1.00  0.00           O  
ATOM   1463  C1'  DA    47      62.136  56.297  40.132  1.00  0.00           C  
ATOM   1464  H1'  DA    47      61.768  56.308  41.157  1.00  0.00           H  
ATOM   1465  N9   DA    47      61.860  55.010  39.475  1.00  0.00           N  
ATOM   1466  C8   DA    47      61.995  54.691  38.149  1.00  0.00           C  
ATOM   1467  H8   DA    47      62.274  55.413  37.395  1.00  0.00           H  
ATOM   1468  N7   DA    47      61.854  53.421  37.900  1.00  0.00           N  
ATOM   1469  C5   DA    47      61.520  52.877  39.135  1.00  0.00           C  
ATOM   1470  C6   DA    47      61.239  51.568  39.546  1.00  0.00           C  
ATOM   1471  N6   DA    47      61.310  50.517  38.720  1.00  0.00           N  
ATOM   1472  H61  DA    47      61.070  49.595  39.055  1.00  0.00           H  
ATOM   1473  H62  DA    47      61.604  50.647  37.762  1.00  0.00           H  
ATOM   1474  N1   DA    47      60.850  51.386  40.822  1.00  0.00           N  
ATOM   1475  C2   DA    47      60.791  52.436  41.639  1.00  0.00           C  
ATOM   1476  H2   DA    47      60.473  52.313  42.664  1.00  0.00           H  
ATOM   1477  N3   DA    47      61.080  53.701  41.386  1.00  0.00           N  
ATOM   1478  C4   DA    47      61.448  53.852  40.091  1.00  0.00           C  
ATOM   1479  C3'  DA    47      63.817  56.952  38.647  1.00  0.00           C  
ATOM   1480  H3'  DA    47      63.622  56.175  37.908  1.00  0.00           H  
ATOM   1481  C2'  DA    47      63.654  56.428  40.065  1.00  0.00           C  
ATOM   1482  H2'  DA    47      64.143  55.461  40.192  1.00  0.00           H  
ATOM   1483 H2''  DA    47      64.010  57.162  40.787  1.00  0.00           H  
ATOM   1484  O3'  DA    47      65.066  57.565  38.439  1.00  0.00           O  
ATOM   1485  P   DG3    48      66.063  57.828  39.670  1.00  0.00           P  
ATOM   1486  OP1 DG3    48      66.088  59.284  39.937  1.00  0.00           O  
ATOM   1487  OP2 DG3    48      67.329  57.108  39.405  1.00  0.00           O  
ATOM   1488  O5' DG3    48      65.322  57.103  40.901  1.00  0.00           O  
ATOM   1489  C5' DG3    48      65.888  57.179  42.188  1.00  0.00           C  
ATOM   1490  H5' DG3    48      65.893  58.217  42.517  1.00  0.00           H  
ATOM   1491 H5'' DG3    48      66.918  56.822  42.139  1.00  0.00           H  
ATOM   1492  C4' DG3    48      65.126  56.332  43.203  1.00  0.00           C  
ATOM   1493  H4' DG3    48      64.721  56.979  43.981  1.00  0.00           H  
ATOM   1494  O4' DG3    48      64.072  55.559  42.661  1.00  0.00           O  
ATOM   1495  C1' DG3    48      63.947  54.358  43.417  1.00  0.00           C  
ATOM   1496  H1' DG3    48      62.936  54.258  43.780  1.00  0.00           H  
ATOM   1497  N9  DG3    48      64.074  53.262  42.433  1.00  0.00           N  
ATOM   1498  C8  DG3    48      64.565  53.324  41.157  1.00  0.00           C  
ATOM   1499  H8  DG3    48      64.947  54.233  40.716  1.00  0.00           H  
ATOM   1500  N7  DG3    48      64.574  52.178  40.538  1.00  0.00           N  
ATOM   1501  C5  DG3    48      64.002  51.305  41.442  1.00  0.00           C  
ATOM   1502  C6  DG3    48      63.724  49.925  41.316  1.00  0.00           C  
ATOM   1503  O6  DG3    48      63.930  49.187  40.339  1.00  0.00           O  
ATOM   1504  N1  DG3    48      63.139  49.407  42.468  1.00  0.00           N  
ATOM   1505  H1  DG3    48      62.912  48.433  42.481  1.00  0.00           H  
ATOM   1506  C2  DG3    48      62.853  50.135  43.591  1.00  0.00           C  
ATOM   1507  N2  DG3    48      62.284  49.457  44.597  1.00  0.00           N  
ATOM   1508  H21 DG3    48      62.038  48.478  44.607  1.00  0.00           H  
ATOM   1509  H22 DG3    48      62.060  49.986  45.428  1.00  0.00           H  
ATOM   1510  N3  DG3    48      63.106  51.437  43.726  1.00  0.00           N  
ATOM   1511  C4  DG3    48      63.686  51.950  42.618  1.00  0.00           C  
ATOM   1512  C3' DG3    48      66.046  55.320  43.854  1.00  0.00           C  
ATOM   1513  H3' DG3    48      66.554  54.720  43.099  1.00  0.00           H  
ATOM   1514  C2' DG3    48      64.995  54.523  44.581  1.00  0.00           C  
ATOM   1515  H2' DG3    48      65.482  53.689  45.125  1.00  0.00           H  
ATOM   1516 H2'' DG3    48      64.547  55.173  45.334  1.00  0.00           H  
ATOM   1517  O3' DG3    48      66.958  55.934  44.723  1.00  0.00           O  
ATOM   1518 HO3' DG3    48      67.566  55.335  45.162  1.00  0.00           H  
TER    1519      DG3    48 
ATOM   1519  K+   K+    49      46.549  22.310  56.403  1.00  0.00           K  
TER    1520       K+    49 
ATOM   1520  K+   K+    50      73.489  71.615  30.339  1.00  0.00           K  
TER    1521       K+    50 
ATOM   1521  K+   K+    51      13.747  17.059  43.416  1.00  0.00           K  
TER    1522       K+    51 
ATOM   1522  K+   K+    52      38.342   6.202  68.767  1.00  0.00           K  
TER    1523       K+    52 
ATOM   1523  K+   K+    53      38.088  28.158  71.581  1.00  0.00           K  
TER    1524       K+    53 
ATOM   1524  K+   K+    54      45.335  49.803  20.489  1.00  0.00           K  
TER    1525       K+    54 
ATOM   1525  K+   K+    55      44.923  29.139  17.800  1.00  0.00           K  
TER    1526       K+    55 
ATOM   1526  K+   K+    56      53.304  52.163   5.041  1.00  0.00           K  
TER    1527       K+    56 
ATOM   1527  K+   K+    57      26.798  48.876   2.423  1.00  0.00           K  
TER    1528       K+    57 
ATOM   1528  K+   K+    58      80.494  72.948  46.531  1.00  0.00           K  
TER    1529       K+    58 
ATOM   1529  K+   K+    59      28.527  37.299  73.375  1.00  0.00           K  
TER    1530       K+    59 
ATOM   1530  K+   K+    60      39.765  30.602  72.237  1.00  0.00           K  
TER    1531       K+    60 
ATOM   1531  K+   K+    61       9.124  61.280  51.188  1.00  0.00           K  
TER    1532       K+    61 
ATOM   1532  K+   K+    62      34.838  -1.940  28.078  1.00  0.00           K  
TER    1533       K+    62 
ATOM   1533  K+   K+    63      45.291  66.374  46.940  1.00  0.00           K  
TER    1534       K+    63 
ATOM   1534  K+   K+    64      72.046  22.737  71.871  1.00  0.00           K  
TER    1535       K+    64 
ATOM   1535  K+   K+    65      82.012  68.434  42.362  1.00  0.00           K  
TER    1536       K+    65 
ATOM   1536  K+   K+    66      51.342   1.422  38.473  1.00  0.00           K  
TER    1537       K+    66 
ATOM   1537  K+   K+    67      42.636  59.706  18.107  1.00  0.00           K  
TER    1538       K+    67 
ATOM   1538  K+   K+    68       8.341  47.848  43.132  1.00  0.00           K  
TER    1539       K+    68 
ATOM   1539  K+   K+    69      34.630  62.919  10.254  1.00  0.00           K  
TER    1540       K+    69 
ATOM   1540  K+   K+    70      46.772  31.998  14.765  1.00  0.00           K  
TER    1541       K+    70 
ATOM   1541  K+   K+    71      56.210  30.200  71.245  1.00  0.00           K  
TER    1542       K+    71 
ATOM   1542  K+   K+    72       9.959  63.259  33.675  1.00  0.00           K  
TER    1543       K+    72 
ATOM   1543  K+   K+    73      22.649  35.990  65.622  1.00  0.00           K  
TER    1544       K+    73 
ATOM   1544  K+   K+    74      27.687  59.865  42.183  1.00  0.00           K  
TER    1545       K+    74 
ATOM   1545  K+   K+    75      33.355  68.989  20.274  1.00  0.00           K  
TER    1546       K+    75 
ATOM   1546  K+   K+    76      78.760  27.652  31.442  1.00  0.00           K  
TER    1547       K+    76 
ATOM   1547  K+   K+    77      53.222  28.943  18.380  1.00  0.00           K  
TER    1548       K+    77 
ATOM   1548  K+   K+    78      15.060  59.565  18.734  1.00  0.00           K  
TER    1549       K+    78 
ATOM   1549  K+   K+    79      48.266  29.616   1.019  1.00  0.00           K  
TER    1550       K+    79 
ATOM   1550  K+   K+    80      38.196  56.106  58.867  1.00  0.00           K  
TER    1551       K+    80 
ATOM   1551  K+   K+    81      32.361  44.639  -0.777  1.00  0.00           K  
TER    1552       K+    81 
ATOM   1552  K+   K+    82      65.281  32.352  46.630  1.00  0.00           K  
TER    1553       K+    82 
ATOM   1553  K+   K+    83      52.426  57.171  66.361  1.00  0.00           K  
TER    1554       K+    83 
ATOM   1554  K+   K+    84      13.293  65.535  14.146  1.00  0.00           K  
TER    1555       K+    84 
ATOM   1555  K+   K+    85      60.338  30.323  50.789  1.00  0.00           K  
TER    1556       K+    85 
ATOM   1556  K+   K+    86      49.521  85.669  51.829  1.00  0.00           K  
TER    1557       K+    86 
ATOM   1557  K+   K+    87      23.803  74.344  10.484  1.00  0.00           K  
TER    1558       K+    87 
ATOM   1558  K+   K+    88      62.426  43.142  22.972  1.00  0.00           K  
TER    1559       K+    88 
ATOM   1559  K+   K+    89      36.080  79.369  11.184  1.00  0.00           K  
TER    1560       K+    89 
ATOM   1560  K+   K+    90      31.593  78.293  32.996  1.00  0.00           K  
TER    1561       K+    90 
ATOM   1561  K+   K+    91      36.947  50.755  69.886  1.00  0.00           K  
TER    1562       K+    91 
ATOM   1562  K+   K+    92      32.774   9.828  14.901  1.00  0.00           K  
TER    1563       K+    92 
ATOM   1563  O   WAT    93      49.218  34.164  86.132  1.00  0.00           O  
ATOM   1564  H1  WAT    93      48.883  34.841  85.697  1.00  0.00           H  
ATOM   1565  H2  WAT    93      49.731  33.774  85.544  1.00  0.00           H  
TER    1567      WAT    93 
ATOM   1567  O   WAT    94      48.759  36.115  92.073  1.00  0.00           O  
ATOM   1568  H1  WAT    94      49.142  36.684  91.534  1.00  0.00           H  
ATOM   1569  H2  WAT    94      48.694  35.390  91.594  1.00  0.00           H  
TER    1571      WAT    94 
ATOM   1571  O   WAT    95      54.003  27.693  88.457  1.00  0.00           O  
ATOM   1572  H1  WAT    95      53.887  28.443  88.886  1.00  0.00           H  
ATOM   1573  H2  WAT    95      54.799  27.435  88.706  1.00  0.00           H  
TER    1575      WAT    95 
ATOM   1575  O   WAT    96      51.726  28.423  86.768  1.00  0.00           O  
ATOM   1576  H1  WAT    96      51.641  29.279  86.913  1.00  0.00           H  
ATOM   1577  H2  WAT    96      52.215  28.148  87.436  1.00  0.00           H  
TER    1579      WAT    96 
ATOM   1579  O   WAT    97      49.006  25.185  85.545  1.00  0.00           O  
ATOM   1580  H1  WAT    97      49.245  25.392  84.733  1.00  0.00           H  
ATOM   1581  H2  WAT    97      49.327  24.380  85.654  1.00  0.00           H  
TER    1583      WAT    97 
ATOM   1583  O   WAT    98      49.391  31.301  84.978  1.00  0.00           O  
ATOM   1584  H1  WAT    98      49.806  30.970  84.286  1.00  0.00           H  
ATOM   1585  H2  WAT    98      48.561  31.068  84.850  1.00  0.00           H  
TER    1587      WAT    98 
ATOM   1587  O   WAT    99      52.085  27.553  84.164  1.00  0.00           O  
ATOM   1588  H1  WAT    99      52.003  27.623  85.029  1.00  0.00           H  
ATOM   1589  H2  WAT    99      52.723  28.116  83.972  1.00  0.00           H  
TER    1591      WAT    99 
ATOM   1591  O   WAT   100      49.189  27.575  87.175  1.00  0.00           O  
ATOM   1592  H1  WAT   100      50.003  27.866  87.063  1.00  0.00           H  
ATOM   1593  H2  WAT   100      49.125  26.921  86.600  1.00  0.00           H  
TER    1595      WAT   100 
ATOM   1595  O   WAT   101      45.982  34.487  88.713  1.00  0.00           O  
ATOM   1596  H1  WAT   101      46.272  34.096  87.989  1.00  0.00           H  
ATOM   1597  H2  WAT   101      46.712  34.669  89.153  1.00  0.00           H  
TER    1599      WAT   101 
ATOM   1599  O   WAT   102      46.089  37.837  90.562  1.00  0.00           O  
ATOM   1600  H1  WAT   102      46.742  37.305  90.791  1.00  0.00           H  
ATOM   1601  H2  WAT   102      45.392  37.484  90.948  1.00  0.00           H  
TER    1603      WAT   102 
ATOM   1603  O   WAT   103      54.083  30.158  89.905  1.00  0.00           O  
ATOM   1604  H1  WAT   103      54.649  30.817  89.821  1.00  0.00           H  
ATOM   1605  H2  WAT   103      53.436  30.503  90.376  1.00  0.00           H  
TER    1607      WAT   103 
ATOM   1607  O   WAT   104      50.554  33.101  89.328  1.00  0.00           O  
ATOM   1608  H1  WAT   104      50.313  32.368  88.921  1.00  0.00           H  
ATOM   1609  H2  WAT   104      50.734  33.650  88.675  1.00  0.00           H  
TER    1611      WAT   104 
ATOM   1611  O   WAT   105      55.280  30.208  86.697  1.00  0.00           O  
ATOM   1612  H1  WAT   105      54.900  29.422  86.690  1.00  0.00           H  
ATOM   1613  H2  WAT   105      54.616  30.757  86.554  1.00  0.00           H  
TER    1615      WAT   105 
ATOM   1615  O   WAT   106      50.626  30.791  82.516  1.00  0.00           O  
ATOM   1616  H1  WAT   106      51.394  30.851  82.107  1.00  0.00           H  
ATOM   1617  H2  WAT   106      50.179  30.219  82.032  1.00  0.00           H  
TER    1619      WAT   106 
ATOM   1619  O   WAT   107      53.526  32.453  87.033  1.00  0.00           O  
ATOM   1620  H1  WAT   107      53.608  33.259  86.709  1.00  0.00           H  
ATOM   1621  H2  WAT   107      54.011  32.472  87.757  1.00  0.00           H  
TER    1623      WAT   107 
ATOM   1623  O   WAT   108      47.330  32.394  87.286  1.00  0.00           O  
ATOM   1624  H1  WAT   108      47.399  31.535  87.425  1.00  0.00           H  
ATOM   1625  H2  WAT   108      48.109  32.611  86.958  1.00  0.00           H  
TER    1627      WAT   108 
ATOM   1627  O   WAT   109      51.721  34.818  91.499  1.00  0.00           O  
ATOM   1628  H1  WAT   109      51.329  34.514  90.782  1.00  0.00           H  
ATOM   1629  H2  WAT   109      51.876  35.655  91.310  1.00  0.00           H  
TER    1631      WAT   109 
ATOM   1631  O   WAT   110      46.674  27.063  83.980  1.00  0.00           O  
ATOM   1632  H1  WAT   110      46.963  27.839  84.254  1.00  0.00           H  
ATOM   1633  H2  WAT   110      46.761  26.552  84.681  1.00  0.00           H  
TER    1635      WAT   110 
ATOM   1635  O   WAT   111      51.021  31.026  87.366  1.00  0.00           O  
ATOM   1636  H1  WAT   111      51.744  31.492  87.223  1.00  0.00           H  
ATOM   1637  H2  WAT   111      50.581  31.094  86.616  1.00  0.00           H  
TER    1639      WAT   111 
ATOM   1639  O   WAT   112      51.281  35.088  87.526  1.00  0.00           O  
ATOM   1640  H1  WAT   112      50.564  34.914  87.061  1.00  0.00           H  
ATOM   1641  H2  WAT   112      51.932  34.854  86.994  1.00  0.00           H  
TER    1643      WAT   112 
ATOM   1643  O   WAT   113      57.663  30.059  88.092  1.00  0.00           O  
ATOM   1644  H1  WAT   113      58.046  30.808  88.322  1.00  0.00           H  
ATOM   1645  H2  WAT   113      56.867  30.305  87.833  1.00  0.00           H  
TER    1647      WAT   113 
ATOM   1647  O   WAT   114      47.273  29.568  87.059  1.00  0.00           O  
ATOM   1648  H1  WAT   114      46.464  29.245  87.012  1.00  0.00           H  
ATOM   1649  H2  WAT   114      47.781  28.862  86.991  1.00  0.00           H  
TER    1651      WAT   114 
ATOM   1651  O   WAT   115      59.979  40.703  85.545  1.00  0.00           O  
ATOM   1652  H1  WAT   115      60.219  40.911  84.733  1.00  0.00           H  
ATOM   1653  H2  WAT   115      60.300  39.899  85.654  1.00  0.00           H  
TER    1655      WAT   115 
ATOM   1655  O   WAT   116      55.288  32.633  89.391  1.00  0.00           O  
ATOM   1656  H1  WAT   116      56.043  33.000  89.153  1.00  0.00           H  
ATOM   1657  H2  WAT   116      55.111  33.007  90.159  1.00  0.00           H  
TER    1659      WAT   116 
ATOM   1659  O   WAT   117      53.644  35.040  86.089  1.00  0.00           O  
ATOM   1660  H1  WAT   117      53.461  35.257  85.263  1.00  0.00           H  
ATOM   1661  H2  WAT   117      54.506  35.153  86.145  1.00  0.00           H  
TER    1663      WAT   117 
ATOM   1663  O   WAT   118      59.324  32.042  89.124  1.00  0.00           O  
ATOM   1664  H1  WAT   118      60.052  31.864  88.678  1.00  0.00           H  
ATOM   1665  H2  WAT   118      59.413  32.884  89.335  1.00  0.00           H  
TER    1667      WAT   118 
ATOM   1667  O   WAT   119      53.190  38.317  84.601  1.00  0.00           O  
ATOM   1668  H1  WAT   119      52.476  38.031  85.014  1.00  0.00           H  
ATOM   1669  H2  WAT   119      53.674  38.657  85.242  1.00  0.00           H  
TER    1671      WAT   119 
ATOM   1671  O   WAT   120      54.393  33.455  91.970  1.00  0.00           O  
ATOM   1672  H1  WAT   120      53.525  33.527  92.036  1.00  0.00           H  
ATOM   1673  H2  WAT   120      54.681  34.257  92.159  1.00  0.00           H  
TER    1675      WAT   120 
ATOM   1675  O   WAT   121      52.320  36.931  89.412  1.00  0.00           O  
ATOM   1676  H1  WAT   121      52.032  36.561  88.675  1.00  0.00           H  
ATOM   1677  H2  WAT   121      53.007  37.400  89.150  1.00  0.00           H  
TER    1679      WAT   121 
ATOM   1679  O   WAT   122      49.893  37.709  90.260  1.00  0.00           O  
ATOM   1680  H1  WAT   122      49.994  38.512  90.589  1.00  0.00           H  
ATOM   1681  H2  WAT   122      50.688  37.508  89.963  1.00  0.00           H  
TER    1683      WAT   122 
ATOM   1683  O   WAT   123      57.647  42.581  83.980  1.00  0.00           O  
ATOM   1684  H1  WAT   123      57.936  43.358  84.254  1.00  0.00           H  
ATOM   1685  H2  WAT   123      57.734  42.070  84.681  1.00  0.00           H  
TER    1687      WAT   123 
ATOM   1687  O   WAT   124      60.183  34.804  88.169  1.00  0.00           O  
ATOM   1688  H1  WAT   124      60.637  34.975  88.894  1.00  0.00           H  
ATOM   1689  H2  WAT   124      60.657  34.191  87.769  1.00  0.00           H  
TER    1691      WAT   124 
ATOM   1691  O   WAT   125      54.433  36.245  83.259  1.00  0.00           O  
ATOM   1692  H1  WAT   125      54.085  36.897  83.723  1.00  0.00           H  
ATOM   1693  H2  WAT   125      53.953  36.230  82.532  1.00  0.00           H  
TER    1695      WAT   125 
ATOM   1695  O   WAT   126      54.836  39.737  86.101  1.00  0.00           O  
ATOM   1696  H1  WAT   126      55.470  40.333  86.036  1.00  0.00           H  
ATOM   1697  H2  WAT   126      54.918  39.438  86.916  1.00  0.00           H  
TER    1699      WAT   126 
ATOM   1699  O   WAT   127      56.414  35.669  86.076  1.00  0.00           O  
ATOM   1700  H1  WAT   127      56.735  35.189  85.422  1.00  0.00           H  
ATOM   1701  H2  WAT   127      56.676  36.479  85.885  1.00  0.00           H  
TER    1703      WAT   127 
ATOM   1703  O   WAT   128      59.475  37.610  87.575  1.00  0.00           O  
ATOM   1704  H1  WAT   128      58.881  37.931  87.023  1.00  0.00           H  
ATOM   1705  H2  WAT   128      59.512  36.764  87.367  1.00  0.00           H  
TER    1707      WAT   128 
ATOM   1707  O   WAT   129      57.448  38.249  85.668  1.00  0.00           O  
ATOM   1708  H1  WAT   129      57.828  38.267  84.883  1.00  0.00           H  
ATOM   1709  H2  WAT   129      56.707  38.695  85.547  1.00  0.00           H  
TER    1711      WAT   129 
ATOM   1711  O   WAT   130      57.440  34.475  88.351  1.00  0.00           O  
ATOM   1712  H1  WAT   130      58.261  34.645  88.109  1.00  0.00           H  
ATOM   1713  H2  WAT   130      56.977  34.630  87.627  1.00  0.00           H  
TER    1715      WAT   130 
ATOM   1715  O   WAT   131      48.913  11.102  73.066  1.00  0.00           O  
ATOM   1716  H1  WAT   131      48.578  11.779  72.631  1.00  0.00           H  
ATOM   1717  H2  WAT   131      49.426  10.712  72.478  1.00  0.00           H  
TER    1719      WAT   131 
ATOM   1719  O   WAT   132      53.698   4.630  75.391  1.00  0.00           O  
ATOM   1720  H1  WAT   132      53.582   5.381  75.820  1.00  0.00           H  
ATOM   1721  H2  WAT   132      54.494   4.373  75.640  1.00  0.00           H  
TER    1723      WAT   132 
ATOM   1723  O   WAT   133      51.421   5.361  73.702  1.00  0.00           O  
ATOM   1724  H1  WAT   133      51.336   6.217  73.847  1.00  0.00           H  
ATOM   1725  H2  WAT   133      51.910   5.086  74.370  1.00  0.00           H  
TER    1727      WAT   133 
ATOM   1727  O   WAT   134      49.086   8.239  71.912  1.00  0.00           O  
ATOM   1728  H1  WAT   134      49.502   7.908  71.220  1.00  0.00           H  
ATOM   1729  H2  WAT   134      48.256   8.006  71.784  1.00  0.00           H  
TER    1731      WAT   134 
ATOM   1731  O   WAT   135      51.780   4.490  71.098  1.00  0.00           O  
ATOM   1732  H1  WAT   135      51.698   4.561  71.963  1.00  0.00           H  
ATOM   1733  H2  WAT   135      52.418   5.053  70.906  1.00  0.00           H  
TER    1735      WAT   135 
ATOM   1735  O   WAT   136      45.677  11.425  75.647  1.00  0.00           O  
ATOM   1736  H1  WAT   136      45.967  11.034  74.923  1.00  0.00           H  
ATOM   1737  H2  WAT   136      46.407  11.607  76.087  1.00  0.00           H  
TER    1739      WAT   136 
ATOM   1739  O   WAT   137      45.785  14.775  77.496  1.00  0.00           O  
ATOM   1740  H1  WAT   137      46.437  14.243  77.725  1.00  0.00           H  
ATOM   1741  H2  WAT   137      45.087  14.422  77.882  1.00  0.00           H  
TER    1743      WAT   137 
ATOM   1743  O   WAT   138      53.779   7.095  76.839  1.00  0.00           O  
ATOM   1744  H1  WAT   138      54.344   7.755  76.755  1.00  0.00           H  
ATOM   1745  H2  WAT   138      53.131   7.440  77.310  1.00  0.00           H  
TER    1747      WAT   138 
ATOM   1747  O   WAT   139      50.249  10.039  76.262  1.00  0.00           O  
ATOM   1748  H1  WAT   139      50.008   9.306  75.855  1.00  0.00           H  
ATOM   1749  H2  WAT   139      50.429  10.588  75.609  1.00  0.00           H  
TER    1751      WAT   139 
ATOM   1751  O   WAT   140      54.975   7.146  73.631  1.00  0.00           O  
ATOM   1752  H1  WAT   140      54.595   6.360  73.624  1.00  0.00           H  
ATOM   1753  H2  WAT   140      54.311   7.695  73.489  1.00  0.00           H  
TER    1755      WAT   140 
ATOM   1755  O   WAT   141      50.321   7.729  69.450  1.00  0.00           O  
ATOM   1756  H1  WAT   141      51.089   7.789  69.041  1.00  0.00           H  
ATOM   1757  H2  WAT   141      49.874   7.157  68.966  1.00  0.00           H  
TER    1759      WAT   141 
ATOM   1759  O   WAT   142      53.221   9.391  73.967  1.00  0.00           O  
ATOM   1760  H1  WAT   142      53.303  10.197  73.643  1.00  0.00           H  
ATOM   1761  H2  WAT   142      53.706   9.410  74.691  1.00  0.00           H  
TER    1763      WAT   142 
ATOM   1763  O   WAT   143      47.025   9.332  74.220  1.00  0.00           O  
ATOM   1764  H1  WAT   143      47.095   8.473  74.359  1.00  0.00           H  
ATOM   1765  H2  WAT   143      47.804   9.549  73.892  1.00  0.00           H  
TER    1767      WAT   143 
ATOM   1767  O   WAT   144      51.416  11.756  78.433  1.00  0.00           O  
ATOM   1768  H1  WAT   144      51.024  11.452  77.716  1.00  0.00           H  
ATOM   1769  H2  WAT   144      51.571  12.592  78.244  1.00  0.00           H  
TER    1771      WAT   144 
ATOM   1771  O   WAT   145      46.369   4.000  70.914  1.00  0.00           O  
ATOM   1772  H1  WAT   145      46.658   4.777  71.188  1.00  0.00           H  
ATOM   1773  H2  WAT   145      46.456   3.489  71.615  1.00  0.00           H  
TER    1775      WAT   145 
ATOM   1775  O   WAT   146      50.716   7.964  74.300  1.00  0.00           O  
ATOM   1776  H1  WAT   146      51.439   8.430  74.157  1.00  0.00           H  
ATOM   1777  H2  WAT   146      50.276   8.031  73.550  1.00  0.00           H  
TER    1779      WAT   146 
ATOM   1779  O   WAT   147      50.976  12.026  74.460  1.00  0.00           O  
ATOM   1780  H1  WAT   147      50.259  11.852  73.995  1.00  0.00           H  
ATOM   1781  H2  WAT   147      51.627  11.791  73.928  1.00  0.00           H  
TER    1783      WAT   147 
ATOM   1783  O   WAT   148      57.358   6.997  75.026  1.00  0.00           O  
ATOM   1784  H1  WAT   148      57.741   7.746  75.256  1.00  0.00           H  
ATOM   1785  H2  WAT   148      56.563   7.243  74.767  1.00  0.00           H  
TER    1787      WAT   148 
ATOM   1787  O   WAT   149      54.434  26.198  77.638  1.00  0.00           O  
ATOM   1788  H1  WAT   149      53.682  25.819  77.409  1.00  0.00           H  
ATOM   1789  H2  WAT   149      54.883  26.229  76.890  1.00  0.00           H  
TER    1791      WAT   149 
ATOM   1791  O   WAT   150      59.886  26.620  73.066  1.00  0.00           O  
ATOM   1792  H1  WAT   150      59.552  27.298  72.631  1.00  0.00           H  
ATOM   1793  H2  WAT   150      60.399  26.231  72.478  1.00  0.00           H  
TER    1795      WAT   150 
ATOM   1795  O   WAT   151      59.427  28.571  79.007  1.00  0.00           O  
ATOM   1796  H1  WAT   151      59.811  29.140  78.468  1.00  0.00           H  
ATOM   1797  H2  WAT   151      59.363  27.846  78.528  1.00  0.00           H  
TER    1799      WAT   151 
ATOM   1799  O   WAT   152      56.012  26.209  79.904  1.00  0.00           O  
ATOM   1800  H1  WAT   152      56.113  25.399  80.214  1.00  0.00           H  
ATOM   1801  H2  WAT   152      55.417  26.115  79.274  1.00  0.00           H  
TER    1803      WAT   152 
ATOM   1803  O   WAT   153      64.672  20.149  75.391  1.00  0.00           O  
ATOM   1804  H1  WAT   153      64.555  20.900  75.820  1.00  0.00           H  
ATOM   1805  H2  WAT   153      65.467  19.891  75.640  1.00  0.00           H  
TER    1807      WAT   153 
ATOM   1807  O   WAT   154      55.853  31.127  81.306  1.00  0.00           O  
ATOM   1808  H1  WAT   154      56.496  31.568  81.695  1.00  0.00           H  
ATOM   1809  H2  WAT   154      56.178  30.322  81.219  1.00  0.00           H  
TER    1811      WAT   154 
ATOM   1811  O   WAT   155      49.209  22.231  79.529  1.00  0.00           O  
ATOM   1812  H1  WAT   155      48.974  21.398  79.423  1.00  0.00           H  
ATOM   1813  H2  WAT   155      49.348  22.512  78.715  1.00  0.00           H  
TER    1815      WAT   155 
ATOM   1815  O   WAT   156      56.555  24.138  76.678  1.00  0.00           O  
ATOM   1816  H1  WAT   156      56.876  24.679  76.074  1.00  0.00           H  
ATOM   1817  H2  WAT   156      57.202  23.568  76.810  1.00  0.00           H  
TER    1819      WAT   156 
ATOM   1819  O   WAT   157      58.605  16.140  76.761  1.00  0.00           O  
ATOM   1820  H1  WAT   157      59.303  16.319  77.253  1.00  0.00           H  
ATOM   1821  H2  WAT   157      58.920  15.617  76.138  1.00  0.00           H  
TER    1823      WAT   157 
ATOM   1823  O   WAT   158      58.794  22.527  76.749  1.00  0.00           O  
ATOM   1824  H1  WAT   158      59.233  21.919  77.194  1.00  0.00           H  
ATOM   1825  H2  WAT   158      58.644  22.148  75.978  1.00  0.00           H  
TER    1827      WAT   158 
ATOM   1827  O   WAT   159      56.261  21.121  83.951  1.00  0.00           O  
ATOM   1828  H1  WAT   159      56.906  20.629  83.632  1.00  0.00           H  
ATOM   1829  H2  WAT   159      56.501  21.264  84.777  1.00  0.00           H  
TER    1831      WAT   159 
ATOM   1831  O   WAT   160      58.799  23.967  83.602  1.00  0.00           O  
ATOM   1832  H1  WAT   160      59.082  23.172  83.380  1.00  0.00           H  
ATOM   1833  H2  WAT   160      59.528  24.445  83.622  1.00  0.00           H  
TER    1835      WAT   160 
ATOM   1835  O   WAT   161      62.394  20.880  73.702  1.00  0.00           O  
ATOM   1836  H1  WAT   161      62.310  21.736  73.847  1.00  0.00           H  
ATOM   1837  H2  WAT   161      62.883  20.604  74.370  1.00  0.00           H  
TER    1839      WAT   161 
ATOM   1839  O   WAT   162      63.326  17.498  75.202  1.00  0.00           O  
ATOM   1840  H1  WAT   162      62.797  17.714  75.862  1.00  0.00           H  
ATOM   1841  H2  WAT   162      63.849  18.192  75.122  1.00  0.00           H  
TER    1843      WAT   162 
ATOM   1843  O   WAT   163      55.216  21.394  74.003  1.00  0.00           O  
ATOM   1844  H1  WAT   163      54.632  21.899  74.409  1.00  0.00           H  
ATOM   1845  H2  WAT   163      54.813  21.169  73.262  1.00  0.00           H  
TER    1847      WAT   163 
ATOM   1847  O   WAT   164      50.771  27.110  80.805  1.00  0.00           O  
ATOM   1848  H1  WAT   164      50.287  27.835  80.781  1.00  0.00           H  
ATOM   1849  H2  WAT   164      51.583  27.408  80.916  1.00  0.00           H  
TER    1851      WAT   164 
ATOM   1851  O   WAT   165      56.842  25.903  83.410  1.00  0.00           O  
ATOM   1852  H1  WAT   165      56.325  25.544  82.806  1.00  0.00           H  
ATOM   1853  H2  WAT   165      57.540  25.379  83.421  1.00  0.00           H  
TER    1855      WAT   165 
ATOM   1855  O   WAT   166      59.674  17.641  72.479  1.00  0.00           O  
ATOM   1856  H1  WAT   166      59.914  17.849  71.667  1.00  0.00           H  
ATOM   1857  H2  WAT   166      59.996  16.837  72.588  1.00  0.00           H  
TER    1859      WAT   166 
ATOM   1859  O   WAT   167      54.983   9.570  76.325  1.00  0.00           O  
ATOM   1860  H1  WAT   167      55.738   9.938  76.087  1.00  0.00           H  
ATOM   1861  H2  WAT   167      54.806   9.944  77.093  1.00  0.00           H  
TER    1863      WAT   167 
ATOM   1863  O   WAT   168      53.625  27.626  80.957  1.00  0.00           O  
ATOM   1864  H1  WAT   168      54.327  27.111  81.014  1.00  0.00           H  
ATOM   1865  H2  WAT   168      53.545  27.953  81.762  1.00  0.00           H  
TER    1867      WAT   168 
ATOM   1867  O   WAT   169      53.339  11.977  73.023  1.00  0.00           O  
ATOM   1868  H1  WAT   169      53.156  12.195  72.197  1.00  0.00           H  
ATOM   1869  H2  WAT   169      54.201  12.091  73.079  1.00  0.00           H  
TER    1871      WAT   169 
ATOM   1871  O   WAT   170      52.950  23.816  80.466  1.00  0.00           O  
ATOM   1872  H1  WAT   170      53.789  24.048  80.513  1.00  0.00           H  
ATOM   1873  H2  WAT   170      52.981  22.947  80.396  1.00  0.00           H  
TER    1875      WAT   170 
ATOM   1875  O   WAT   171      53.575  24.236  84.767  1.00  0.00           O  
ATOM   1876  H1  WAT   171      54.115  24.093  85.437  1.00  0.00           H  
ATOM   1877  H2  WAT   171      52.892  24.636  85.135  1.00  0.00           H  
TER    1879      WAT   171 
ATOM   1879  O   WAT   172      59.019   8.980  76.058  1.00  0.00           O  
ATOM   1880  H1  WAT   172      59.747   8.802  75.612  1.00  0.00           H  
ATOM   1881  H2  WAT   172      59.108   9.822  76.269  1.00  0.00           H  
TER    1883      WAT   172 
ATOM   1883  O   WAT   173      52.885  15.255  71.535  1.00  0.00           O  
ATOM   1884  H1  WAT   173      52.171  14.969  71.948  1.00  0.00           H  
ATOM   1885  H2  WAT   173      53.369  15.594  72.176  1.00  0.00           H  
TER    1887      WAT   173 
ATOM   1887  O   WAT   174      60.060  23.758  71.912  1.00  0.00           O  
ATOM   1888  H1  WAT   174      60.475  23.426  71.220  1.00  0.00           H  
ATOM   1889  H2  WAT   174      59.229  23.525  71.784  1.00  0.00           H  
TER    1891      WAT   174 
ATOM   1891  O   WAT   175      49.388  21.242  82.201  1.00  0.00           O  
ATOM   1892  H1  WAT   175      49.206  21.217  81.349  1.00  0.00           H  
ATOM   1893  H2  WAT   175      50.123  21.712  82.240  1.00  0.00           H  
TER    1895      WAT   175 
ATOM   1895  O   WAT   176      62.501  18.164  77.864  1.00  0.00           O  
ATOM   1896  H1  WAT   176      62.595  18.903  78.318  1.00  0.00           H  
ATOM   1897  H2  WAT   176      61.877  17.736  78.298  1.00  0.00           H  
TER    1899      WAT   176 
ATOM   1899  O   WAT   177      62.753  20.009  71.098  1.00  0.00           O  
ATOM   1900  H1  WAT   177      62.671  20.079  71.963  1.00  0.00           H  
ATOM   1901  H2  WAT   177      63.391  20.572  70.906  1.00  0.00           H  
TER    1903      WAT   177 
ATOM   1903  O   WAT   178      56.112  19.775  80.565  1.00  0.00           O  
ATOM   1904  H1  WAT   178      55.854  18.942  80.538  1.00  0.00           H  
ATOM   1905  H2  WAT   178      56.167  20.001  79.724  1.00  0.00           H  
TER    1907      WAT   178 
ATOM   1907  O   WAT   179      55.086  17.329  81.052  1.00  0.00           O  
ATOM   1908  H1  WAT   179      54.511  17.488  81.688  1.00  0.00           H  
ATOM   1909  H2  WAT   179      54.709  16.692  80.589  1.00  0.00           H  
TER    1911      WAT   179 
ATOM   1911  O   WAT   180      59.857  20.031  74.109  1.00  0.00           O  
ATOM   1912  H1  WAT   180      60.671  20.322  73.997  1.00  0.00           H  
ATOM   1913  H2  WAT   180      59.793  19.377  73.534  1.00  0.00           H  
TER    1915      WAT   180 
ATOM   1915  O   WAT   181      55.728  23.503  79.236  1.00  0.00           O  
ATOM   1916  H1  WAT   181      56.365  23.264  79.781  1.00  0.00           H  
ATOM   1917  H2  WAT   181      56.153  23.707  78.501  1.00  0.00           H  
TER    1919      WAT   181 
ATOM   1919  O   WAT   182      50.419  25.742  83.119  1.00  0.00           O  
ATOM   1920  H1  WAT   182      50.459  26.013  82.291  1.00  0.00           H  
ATOM   1921  H2  WAT   182      50.979  26.266  83.535  1.00  0.00           H  
TER    1923      WAT   182 
ATOM   1923  O   WAT   183      56.368  18.723  73.573  1.00  0.00           O  
ATOM   1924  H1  WAT   183      56.753  18.504  74.325  1.00  0.00           H  
ATOM   1925  H2  WAT   183      56.119  19.550  73.703  1.00  0.00           H  
TER    1927      WAT   183 
ATOM   1927  O   WAT   184      58.110  23.980  80.915  1.00  0.00           O  
ATOM   1928  H1  WAT   184      58.184  23.818  81.769  1.00  0.00           H  
ATOM   1929  H2  WAT   184      58.927  24.169  80.671  1.00  0.00           H  
TER    1931      WAT   184 
ATOM   1931  O   WAT   185      51.871  24.326  77.945  1.00  0.00           O  
ATOM   1932  H1  WAT   185      51.044  24.572  77.818  1.00  0.00           H  
ATOM   1933  H2  WAT   185      51.932  24.247  78.811  1.00  0.00           H  
TER    1935      WAT   185 
ATOM   1935  O   WAT   186      54.088  10.393  78.904  1.00  0.00           O  
ATOM   1936  H1  WAT   186      53.220  10.465  78.970  1.00  0.00           H  
ATOM   1937  H2  WAT   186      54.376  11.195  79.093  1.00  0.00           H  
TER    1939      WAT   186 
ATOM   1939  O   WAT   187      56.650  26.944  75.647  1.00  0.00           O  
ATOM   1940  H1  WAT   187      56.940  26.553  74.923  1.00  0.00           H  
ATOM   1941  H2  WAT   187      57.381  27.125  76.087  1.00  0.00           H  
TER    1943      WAT   187 
ATOM   1943  O   WAT   188      54.591  28.921  78.713  1.00  0.00           O  
ATOM   1944  H1  WAT   188      54.371  28.630  79.505  1.00  0.00           H  
ATOM   1945  H2  WAT   188      54.370  28.262  78.184  1.00  0.00           H  
TER    1947      WAT   188 
ATOM   1947  O   WAT   189      53.503  21.008  80.978  1.00  0.00           O  
ATOM   1948  H1  WAT   189      53.214  20.382  81.513  1.00  0.00           H  
ATOM   1949  H2  WAT   189      54.371  20.950  81.045  1.00  0.00           H  
TER    1951      WAT   189 
ATOM   1951  O   WAT   190      56.758  30.293  77.496  1.00  0.00           O  
ATOM   1952  H1  WAT   190      57.410  29.761  77.725  1.00  0.00           H  
ATOM   1953  H2  WAT   190      56.060  29.940  77.882  1.00  0.00           H  
TER    1955      WAT   190 
ATOM   1955  O   WAT   191      53.706  22.647  76.902  1.00  0.00           O  
ATOM   1956  H1  WAT   191      54.461  23.029  77.116  1.00  0.00           H  
ATOM   1957  H2  WAT   191      53.113  23.099  77.357  1.00  0.00           H  
TER    1959      WAT   191 
ATOM   1959  O   WAT   192      64.752  22.614  76.839  1.00  0.00           O  
ATOM   1960  H1  WAT   192      65.318  23.273  76.755  1.00  0.00           H  
ATOM   1961  H2  WAT   192      64.105  22.959  77.310  1.00  0.00           H  
TER    1963      WAT   192 
ATOM   1963  O   WAT   193      55.026  23.818  82.276  1.00  0.00           O  
ATOM   1964  H1  WAT   193      54.504  23.958  82.962  1.00  0.00           H  
ATOM   1965  H2  WAT   193      55.413  23.059  82.467  1.00  0.00           H  
TER    1967      WAT   193 
ATOM   1967  O   WAT   194      52.015  13.869  76.346  1.00  0.00           O  
ATOM   1968  H1  WAT   194      51.727  13.499  75.609  1.00  0.00           H  
ATOM   1969  H2  WAT   194      52.702  14.338  76.084  1.00  0.00           H  
TER    1971      WAT   194 
ATOM   1971  O   WAT   195      61.222  25.558  76.262  1.00  0.00           O  
ATOM   1972  H1  WAT   195      60.981  24.825  75.855  1.00  0.00           H  
ATOM   1973  H2  WAT   195      61.403  26.106  75.609  1.00  0.00           H  
TER    1975      WAT   195 
ATOM   1975  O   WAT   196      56.452  20.849  77.675  1.00  0.00           O  
ATOM   1976  H1  WAT   196      56.257  21.456  77.081  1.00  0.00           H  
ATOM   1977  H2  WAT   196      56.676  20.155  77.194  1.00  0.00           H  
TER    1979      WAT   196 
ATOM   1979  O   WAT   197      54.850  17.734  77.793  1.00  0.00           O  
ATOM   1980  H1  WAT   197      55.572  17.898  77.333  1.00  0.00           H  
ATOM   1981  H2  WAT   197      54.371  18.455  77.687  1.00  0.00           H  
TER    1983      WAT   197 
ATOM   1983  O   WAT   198      49.588  14.647  77.194  1.00  0.00           O  
ATOM   1984  H1  WAT   198      49.689  15.450  77.523  1.00  0.00           H  
ATOM   1985  H2  WAT   198      50.383  14.446  76.897  1.00  0.00           H  
TER    1987      WAT   198 
ATOM   1987  O   WAT   199      60.558  16.598  79.081  1.00  0.00           O  
ATOM   1988  H1  WAT   199      60.311  16.518  79.915  1.00  0.00           H  
ATOM   1989  H2  WAT   199      60.886  15.814  78.887  1.00  0.00           H  
TER    1991      WAT   199 
ATOM   1991  O   WAT   200      55.590  27.524  85.359  1.00  0.00           O  
ATOM   1992  H1  WAT   200      55.739  26.965  84.707  1.00  0.00           H  
ATOM   1993  H2  WAT   200      56.370  27.604  85.743  1.00  0.00           H  
TER    1995      WAT   200 
ATOM   1995  O   WAT   201      65.948  22.665  73.631  1.00  0.00           O  
ATOM   1996  H1  WAT   201      65.569  21.878  73.624  1.00  0.00           H  
ATOM   1997  H2  WAT   201      65.285  23.213  73.489  1.00  0.00           H  
TER    1999      WAT   201 
ATOM   1999  O   WAT   202      58.116  27.696  86.638  1.00  0.00           O  
ATOM   2000  H1  WAT   202      58.040  27.027  87.193  1.00  0.00           H  
ATOM   2001  H2  WAT   202      58.045  28.398  87.152  1.00  0.00           H  
TER    2003      WAT   202 
ATOM   2003  O   WAT   203      58.773  26.216  77.470  1.00  0.00           O  
ATOM   2004  H1  WAT   203      59.538  25.947  77.148  1.00  0.00           H  
ATOM   2005  H2  WAT   203      58.671  25.731  78.187  1.00  0.00           H  
TER    2007      WAT   203 
ATOM   2007  O   WAT   204      61.295  23.247  69.450  1.00  0.00           O  
ATOM   2008  H1  WAT   204      62.062  23.307  69.041  1.00  0.00           H  
ATOM   2009  H2  WAT   204      60.848  22.675  68.966  1.00  0.00           H  
TER    2011      WAT   204 
ATOM   2011  O   WAT   205      62.192  22.053  81.735  1.00  0.00           O  
ATOM   2012  H1  WAT   205      61.517  21.821  82.237  1.00  0.00           H  
ATOM   2013  H2  WAT   205      62.202  21.445  81.110  1.00  0.00           H  
TER    2015      WAT   205 
ATOM   2015  O   WAT   206      64.194  24.909  73.967  1.00  0.00           O  
ATOM   2016  H1  WAT   206      64.276  25.716  73.643  1.00  0.00           H  
ATOM   2017  H2  WAT   206      64.679  24.929  74.691  1.00  0.00           H  
TER    2019      WAT   206 
ATOM   2019  O   WAT   207      58.004  19.588  82.634  1.00  0.00           O  
ATOM   2020  H1  WAT   207      57.580  19.788  81.897  1.00  0.00           H  
ATOM   2021  H2  WAT   207      57.828  18.740  82.746  1.00  0.00           H  
TER    2023      WAT   207 
ATOM   2023  O   WAT   208      57.505  31.103  85.096  1.00  0.00           O  
ATOM   2024  H1  WAT   208      57.994  30.404  84.913  1.00  0.00           H  
ATOM   2025  H2  WAT   208      56.933  30.805  85.683  1.00  0.00           H  
TER    2027      WAT   208 
ATOM   2027  O   WAT   209      53.292  20.083  78.066  1.00  0.00           O  
ATOM   2028  H1  WAT   209      53.448  20.017  78.922  1.00  0.00           H  
ATOM   2029  H2  WAT   209      53.632  20.858  77.854  1.00  0.00           H  
TER    2031      WAT   209 
ATOM   2031  O   WAT   210      59.830  19.459  76.936  1.00  0.00           O  
ATOM   2032  H1  WAT   210      60.371  18.956  77.400  1.00  0.00           H  
ATOM   2033  H2  WAT   210      60.145  19.405  76.125  1.00  0.00           H  
TER    2035      WAT   210 
ATOM   2035  O   WAT   211      57.999  24.850  74.220  1.00  0.00           O  
ATOM   2036  H1  WAT   211      58.068  23.992  74.359  1.00  0.00           H  
ATOM   2037  H2  WAT   211      58.777  25.067  73.892  1.00  0.00           H  
TER    2039      WAT   211 
ATOM   2039  O   WAT   212      62.389  27.274  78.433  1.00  0.00           O  
ATOM   2040  H1  WAT   212      61.997  26.971  77.716  1.00  0.00           H  
ATOM   2041  H2  WAT   212      62.545  28.111  78.244  1.00  0.00           H  
TER    2043      WAT   212 
ATOM   2043  O   WAT   213      49.865  17.266  78.382  1.00  0.00           O  
ATOM   2044  H1  WAT   213      50.245  17.685  77.718  1.00  0.00           H  
ATOM   2045  H2  WAT   213      49.291  17.848  78.689  1.00  0.00           H  
TER    2047      WAT   213 
ATOM   2047  O   WAT   214      62.553  23.839  78.374  1.00  0.00           O  
ATOM   2048  H1  WAT   214      62.195  24.011  79.150  1.00  0.00           H  
ATOM   2049  H2  WAT   214      62.067  24.300  77.817  1.00  0.00           H  
TER    2051      WAT   214 
ATOM   2051  O   WAT   215      57.342  19.519  70.914  1.00  0.00           O  
ATOM   2052  H1  WAT   215      57.631  20.295  71.188  1.00  0.00           H  
ATOM   2053  H2  WAT   215      57.429  19.008  71.615  1.00  0.00           H  
TER    2055      WAT   215 
ATOM   2055  O   WAT   216      53.508  18.832  83.014  1.00  0.00           O  
ATOM   2056  H1  WAT   216      52.667  18.733  83.222  1.00  0.00           H  
ATOM   2057  H2  WAT   216      53.717  19.602  83.365  1.00  0.00           H  
TER    2059      WAT   216 
ATOM   2059  O   WAT   217      50.986  16.454  80.842  1.00  0.00           O  
ATOM   2060  H1  WAT   217      50.592  16.529  80.067  1.00  0.00           H  
ATOM   2061  H2  WAT   217      50.430  16.840  81.393  1.00  0.00           H  
TER    2063      WAT   217 
ATOM   2063  O   WAT   218      57.320  16.760  82.264  1.00  0.00           O  
ATOM   2064  H1  WAT   218      57.016  16.206  82.865  1.00  0.00           H  
ATOM   2065  H2  WAT   218      56.618  16.940  81.777  1.00  0.00           H  
TER    2067      WAT   218 
ATOM   2067  O   WAT   219      56.377  14.070  76.828  1.00  0.00           O  
ATOM   2068  H1  WAT   219      56.653  13.352  76.416  1.00  0.00           H  
ATOM   2069  H2  WAT   219      56.977  14.669  76.620  1.00  0.00           H  
TER    2071      WAT   219 
ATOM   2071  O   WAT   220      55.382  23.975  86.971  1.00  0.00           O  
ATOM   2072  H1  WAT   220      55.274  23.986  87.837  1.00  0.00           H  
ATOM   2073  H2  WAT   220      55.592  24.801  86.781  1.00  0.00           H  
TER    2075      WAT   220 
ATOM   2075  O   WAT   221      59.878  11.742  75.103  1.00  0.00           O  
ATOM   2076  H1  WAT   221      60.332  11.913  75.828  1.00  0.00           H  
ATOM   2077  H2  WAT   221      60.352  11.129  74.703  1.00  0.00           H  
TER    2079      WAT   221 
ATOM   2079  O   WAT   222      53.399  21.227  84.433  1.00  0.00           O  
ATOM   2080  H1  WAT   222      52.808  21.868  84.403  1.00  0.00           H  
ATOM   2081  H2  WAT   222      54.161  21.650  84.406  1.00  0.00           H  
TER    2083      WAT   222 
ATOM   2083  O   WAT   223      63.158  26.678  81.866  1.00  0.00           O  
ATOM   2084  H1  WAT   223      62.960  27.167  81.172  1.00  0.00           H  
ATOM   2085  H2  WAT   223      62.537  26.882  82.445  1.00  0.00           H  
TER    2087      WAT   223 
ATOM   2087  O   WAT   224      57.219  18.446  76.207  1.00  0.00           O  
ATOM   2088  H1  WAT   224      57.963  18.834  76.446  1.00  0.00           H  
ATOM   2089  H2  WAT   224      57.365  17.602  76.371  1.00  0.00           H  
TER    2091      WAT   224 
ATOM   2091  O   WAT   225      62.135  14.912  75.169  1.00  0.00           O  
ATOM   2092  H1  WAT   225      61.608  14.995  74.480  1.00  0.00           H  
ATOM   2093  H2  WAT   225      62.595  15.654  75.166  1.00  0.00           H  
TER    2095      WAT   225 
ATOM   2095  O   WAT   226      54.129  13.183  70.193  1.00  0.00           O  
ATOM   2096  H1  WAT   226      53.780  13.835  70.657  1.00  0.00           H  
ATOM   2097  H2  WAT   226      53.648  13.168  69.466  1.00  0.00           H  
TER    2099      WAT   226 
ATOM   2099  O   WAT   227      61.689  23.483  74.300  1.00  0.00           O  
ATOM   2100  H1  WAT   227      62.412  23.948  74.157  1.00  0.00           H  
ATOM   2101  H2  WAT   227      61.249  23.550  73.550  1.00  0.00           H  
TER    2103      WAT   227 
ATOM   2103  O   WAT   228      54.501  15.808  75.706  1.00  0.00           O  
ATOM   2104  H1  WAT   228      54.641  16.306  76.409  1.00  0.00           H  
ATOM   2105  H2  WAT   228      54.999  15.107  75.847  1.00  0.00           H  
TER    2107      WAT   228 
ATOM   2107  O   WAT   229      54.531  16.675  73.035  1.00  0.00           O  
ATOM   2108  H1  WAT   229      55.165  17.271  72.970  1.00  0.00           H  
ATOM   2109  H2  WAT   229      54.614  16.375  73.850  1.00  0.00           H  
TER    2111      WAT   229 
ATOM   2111  O   WAT   230      56.109  12.607  73.010  1.00  0.00           O  
ATOM   2112  H1  WAT   230      56.430  12.127  72.356  1.00  0.00           H  
ATOM   2113  H2  WAT   230      56.372  13.416  72.819  1.00  0.00           H  
TER    2115      WAT   230 
ATOM   2115  O   WAT   231      51.036  18.872  76.304  1.00  0.00           O  
ATOM   2116  H1  WAT   231      51.545  19.468  76.685  1.00  0.00           H  
ATOM   2117  H2  WAT   231      51.510  18.605  75.622  1.00  0.00           H  
TER    2119      WAT   231 
ATOM   2119  O   WAT   232      61.949  27.545  74.460  1.00  0.00           O  
ATOM   2120  H1  WAT   232      61.232  27.371  73.995  1.00  0.00           H  
ATOM   2121  H2  WAT   232      62.600  27.310  73.928  1.00  0.00           H  
TER    2123      WAT   232 
ATOM   2123  O   WAT   233      58.583  28.561  83.435  1.00  0.00           O  
ATOM   2124  H1  WAT   233      58.359  27.803  83.804  1.00  0.00           H  
ATOM   2125  H2  WAT   233      58.094  28.591  82.713  1.00  0.00           H  
TER    2127      WAT   233 
ATOM   2127  O   WAT   234      53.395  15.508  79.172  1.00  0.00           O  
ATOM   2128  H1  WAT   234      52.677  15.924  79.439  1.00  0.00           H  
ATOM   2129  H2  WAT   234      53.767  16.073  78.621  1.00  0.00           H  
TER    2131      WAT   234 
ATOM   2131  O   WAT   235      57.231  28.781  80.889  1.00  0.00           O  
ATOM   2132  H1  WAT   235      56.817  28.118  80.499  1.00  0.00           H  
ATOM   2133  H2  WAT   235      57.915  28.929  80.369  1.00  0.00           H  
TER    2135      WAT   235 
ATOM   2135  O   WAT   236      60.597  27.940  81.641  1.00  0.00           O  
ATOM   2136  H1  WAT   236      60.199  28.050  80.874  1.00  0.00           H  
ATOM   2137  H2  WAT   236      59.982  28.148  82.224  1.00  0.00           H  
TER    2139      WAT   236 
ATOM   2139  O   WAT   237      59.170  14.547  74.509  1.00  0.00           O  
ATOM   2140  H1  WAT   237      58.576  14.869  73.957  1.00  0.00           H  
ATOM   2141  H2  WAT   237      59.207  13.701  74.301  1.00  0.00           H  
TER    2143      WAT   237 
ATOM   2143  O   WAT   238      55.100  13.043  79.234  1.00  0.00           O  
ATOM   2144  H1  WAT   238      55.576  13.405  78.599  1.00  0.00           H  
ATOM   2145  H2  WAT   238      54.599  13.699  79.514  1.00  0.00           H  
TER    2147      WAT   238 
ATOM   2147  O   WAT   239      68.331  22.515  75.026  1.00  0.00           O  
ATOM   2148  H1  WAT   239      68.715  23.264  75.256  1.00  0.00           H  
ATOM   2149  H2  WAT   239      67.536  22.762  74.767  1.00  0.00           H  
TER    2151      WAT   239 
ATOM   2151  O   WAT   240      57.143  15.187  72.602  1.00  0.00           O  
ATOM   2152  H1  WAT   240      57.523  15.205  71.817  1.00  0.00           H  
ATOM   2153  H2  WAT   240      56.402  15.632  72.481  1.00  0.00           H  
TER    2155      WAT   240 
ATOM   2155  O   WAT   241      57.941  22.025  73.993  1.00  0.00           O  
ATOM   2156  H1  WAT   241      57.132  21.701  73.946  1.00  0.00           H  
ATOM   2157  H2  WAT   241      58.449  21.318  73.925  1.00  0.00           H  
TER    2159      WAT   241 
ATOM   2159  O   WAT   242      48.570  19.452  79.717  1.00  0.00           O  
ATOM   2160  H1  WAT   242      47.705  19.441  79.606  1.00  0.00           H  
ATOM   2161  H2  WAT   242      48.670  19.265  80.565  1.00  0.00           H  
TER    2163      WAT   242 
ATOM   2163  O   WAT   243      54.196  29.222  83.290  1.00  0.00           O  
ATOM   2164  H1  WAT   243      54.511  30.035  83.298  1.00  0.00           H  
ATOM   2165  H2  WAT   243      54.605  28.837  83.959  1.00  0.00           H  
TER    2167      WAT   243 
ATOM   2167  O   WAT   244      61.149  24.639  80.861  1.00  0.00           O  
ATOM   2168  H1  WAT   244      61.620  25.353  81.030  1.00  0.00           H  
ATOM   2169  H2  WAT   244      61.485  24.039  81.397  1.00  0.00           H  
TER    2171      WAT   244 
ATOM   2171  O   WAT   245      57.135  11.413  75.285  1.00  0.00           O  
ATOM   2172  H1  WAT   245      57.956  11.583  75.043  1.00  0.00           H  
ATOM   2173  H2  WAT   245      56.672  11.568  74.561  1.00  0.00           H  
TER    2175      WAT   245 
ATOM   2175  O   WAT   246      51.537  23.169  82.938  1.00  0.00           O  
ATOM   2176  H1  WAT   246      52.142  23.129  82.310  1.00  0.00           H  
ATOM   2177  H2  WAT   246      51.330  24.016  82.969  1.00  0.00           H  
TER    2179      WAT   246 
ATOM   2179  O   WAT   247      65.407  41.716  77.638  1.00  0.00           O  
ATOM   2180  H1  WAT   247      64.656  41.338  77.409  1.00  0.00           H  
ATOM   2181  H2  WAT   247      65.856  41.748  76.890  1.00  0.00           H  
TER    2183      WAT   247 
ATOM   2183  O   WAT   248      70.860  42.139  73.066  1.00  0.00           O  
ATOM   2184  H1  WAT   248      70.525  42.816  72.631  1.00  0.00           H  
ATOM   2185  H2  WAT   248      71.372  41.749  72.478  1.00  0.00           H  
TER    2187      WAT   248 
ATOM   2187  O   WAT   249      70.400  44.090  79.007  1.00  0.00           O  
ATOM   2188  H1  WAT   249      70.784  44.659  78.468  1.00  0.00           H  
ATOM   2189  H2  WAT   249      70.336  43.365  78.528  1.00  0.00           H  
TER    2191      WAT   249 
ATOM   2191  O   WAT   250      66.986  41.728  79.904  1.00  0.00           O  
ATOM   2192  H1  WAT   250      67.087  40.918  80.214  1.00  0.00           H  
ATOM   2193  H2  WAT   250      66.390  41.634  79.274  1.00  0.00           H  
TER    2195      WAT   250 
ATOM   2195  O   WAT   251      75.645  35.667  75.391  1.00  0.00           O  
ATOM   2196  H1  WAT   251      75.529  36.418  75.820  1.00  0.00           H  
ATOM   2197  H2  WAT   251      76.440  35.410  75.640  1.00  0.00           H  
TER    2199      WAT   251 
ATOM   2199  O   WAT   252      60.182  37.750  79.529  1.00  0.00           O  
ATOM   2200  H1  WAT   252      59.947  36.917  79.423  1.00  0.00           H  
ATOM   2201  H2  WAT   252      60.321  38.030  78.715  1.00  0.00           H  
TER    2203      WAT   252 
ATOM   2203  O   WAT   253      62.481  29.918  82.428  1.00  0.00           O  
ATOM   2204  H1  WAT   253      61.862  29.328  82.259  1.00  0.00           H  
ATOM   2205  H2  WAT   253      62.380  30.510  81.794  1.00  0.00           H  
TER    2207      WAT   253 
ATOM   2207  O   WAT   254      67.528  39.657  76.678  1.00  0.00           O  
ATOM   2208  H1  WAT   254      67.849  40.197  76.074  1.00  0.00           H  
ATOM   2209  H2  WAT   254      68.175  39.087  76.810  1.00  0.00           H  
TER    2211      WAT   254 
ATOM   2211  O   WAT   255      69.578  31.658  76.761  1.00  0.00           O  
ATOM   2212  H1  WAT   255      70.276  31.837  77.253  1.00  0.00           H  
ATOM   2213  H2  WAT   255      69.893  31.135  76.138  1.00  0.00           H  
TER    2215      WAT   255 
ATOM   2215  O   WAT   256      62.208  33.464  84.672  1.00  0.00           O  
ATOM   2216  H1  WAT   256      62.084  34.050  85.307  1.00  0.00           H  
ATOM   2217  H2  WAT   256      62.860  32.970  84.973  1.00  0.00           H  
TER    2219      WAT   256 
ATOM   2219  O   WAT   257      69.767  38.045  76.749  1.00  0.00           O  
ATOM   2220  H1  WAT   257      70.206  37.437  77.194  1.00  0.00           H  
ATOM   2221  H2  WAT   257      69.617  37.666  75.978  1.00  0.00           H  
TER    2223      WAT   257 
ATOM   2223  O   WAT   258      67.234  36.640  83.951  1.00  0.00           O  
ATOM   2224  H1  WAT   258      67.879  36.147  83.632  1.00  0.00           H  
ATOM   2225  H2  WAT   258      67.474  36.782  84.777  1.00  0.00           H  
TER    2227      WAT   258 
ATOM   2227  O   WAT   259      73.368  36.398  73.702  1.00  0.00           O  
ATOM   2228  H1  WAT   259      73.283  37.254  73.847  1.00  0.00           H  
ATOM   2229  H2  WAT   259      73.856  36.123  74.370  1.00  0.00           H  
TER    2231      WAT   259 
ATOM   2231  O   WAT   260      74.300  33.017  75.202  1.00  0.00           O  
ATOM   2232  H1  WAT   260      73.771  33.233  75.862  1.00  0.00           H  
ATOM   2233  H2  WAT   260      74.822  33.710  75.122  1.00  0.00           H  
TER    2235      WAT   260 
ATOM   2235  O   WAT   261      66.190  36.913  74.003  1.00  0.00           O  
ATOM   2236  H1  WAT   261      65.605  37.418  74.409  1.00  0.00           H  
ATOM   2237  H2  WAT   261      65.787  36.687  73.262  1.00  0.00           H  
TER    2239      WAT   261 
ATOM   2239  O   WAT   262      61.744  42.628  80.805  1.00  0.00           O  
ATOM   2240  H1  WAT   262      61.261  43.354  80.781  1.00  0.00           H  
ATOM   2241  H2  WAT   262      62.556  42.926  80.916  1.00  0.00           H  
TER    2243      WAT   262 
ATOM   2243  O   WAT   263      70.647  33.160  72.479  1.00  0.00           O  
ATOM   2244  H1  WAT   263      70.887  33.367  71.667  1.00  0.00           H  
ATOM   2245  H2  WAT   263      70.969  32.355  72.588  1.00  0.00           H  
TER    2247      WAT   263 
ATOM   2247  O   WAT   264      65.956  25.089  76.325  1.00  0.00           O  
ATOM   2248  H1  WAT   264      66.711  25.457  76.087  1.00  0.00           H  
ATOM   2249  H2  WAT   264      65.779  25.463  77.093  1.00  0.00           H  
TER    2251      WAT   264 
ATOM   2251  O   WAT   265      64.598  43.144  80.957  1.00  0.00           O  
ATOM   2252  H1  WAT   265      65.300  42.629  81.014  1.00  0.00           H  
ATOM   2253  H2  WAT   265      64.518  43.472  81.762  1.00  0.00           H  
TER    2255      WAT   265 
ATOM   2255  O   WAT   266      64.312  27.496  73.023  1.00  0.00           O  
ATOM   2256  H1  WAT   266      64.130  27.713  72.197  1.00  0.00           H  
ATOM   2257  H2  WAT   266      65.175  27.610  73.079  1.00  0.00           H  
TER    2259      WAT   266 
ATOM   2259  O   WAT   267      63.923  39.335  80.466  1.00  0.00           O  
ATOM   2260  H1  WAT   267      64.762  39.567  80.513  1.00  0.00           H  
ATOM   2261  H2  WAT   267      63.955  38.465  80.396  1.00  0.00           H  
TER    2263      WAT   267 
ATOM   2263  O   WAT   268      69.992  24.499  76.058  1.00  0.00           O  
ATOM   2264  H1  WAT   268      70.721  24.320  75.612  1.00  0.00           H  
ATOM   2265  H2  WAT   268      70.081  25.340  76.269  1.00  0.00           H  
TER    2267      WAT   268 
ATOM   2267  O   WAT   269      59.952  35.975  84.920  1.00  0.00           O  
ATOM   2268  H1  WAT   269      59.686  35.159  85.079  1.00  0.00           H  
ATOM   2269  H2  WAT   269      59.966  36.020  84.050  1.00  0.00           H  
TER    2271      WAT   269 
ATOM   2271  O   WAT   270      63.858  30.773  71.535  1.00  0.00           O  
ATOM   2272  H1  WAT   270      63.144  30.487  71.948  1.00  0.00           H  
ATOM   2273  H2  WAT   270      64.343  31.113  72.176  1.00  0.00           H  
TER    2275      WAT   270 
ATOM   2275  O   WAT   271      71.033  39.276  71.912  1.00  0.00           O  
ATOM   2276  H1  WAT   271      71.448  38.945  71.220  1.00  0.00           H  
ATOM   2277  H2  WAT   271      70.202  39.043  71.784  1.00  0.00           H  
TER    2279      WAT   271 
ATOM   2279  O   WAT   272      60.362  36.761  82.201  1.00  0.00           O  
ATOM   2280  H1  WAT   272      60.179  36.735  81.349  1.00  0.00           H  
ATOM   2281  H2  WAT   272      61.097  37.231  82.240  1.00  0.00           H  
TER    2283      WAT   272 
ATOM   2283  O   WAT   273      73.474  33.683  77.864  1.00  0.00           O  
ATOM   2284  H1  WAT   273      73.569  34.421  78.318  1.00  0.00           H  
ATOM   2285  H2  WAT   273      72.850  33.254  78.298  1.00  0.00           H  
TER    2287      WAT   273 
ATOM   2287  O   WAT   274      60.329  33.640  82.351  1.00  0.00           O  
ATOM   2288  H1  WAT   274      60.906  33.504  82.991  1.00  0.00           H  
ATOM   2289  H2  WAT   274      59.630  33.184  82.606  1.00  0.00           H  
TER    2291      WAT   274 
ATOM   2291  O   WAT   275      73.726  35.527  71.098  1.00  0.00           O  
ATOM   2292  H1  WAT   275      73.644  35.598  71.963  1.00  0.00           H  
ATOM   2293  H2  WAT   275      74.364  36.090  70.906  1.00  0.00           H  
TER    2295      WAT   275 
ATOM   2295  O   WAT   276      67.086  35.293  80.565  1.00  0.00           O  
ATOM   2296  H1  WAT   276      66.827  34.461  80.538  1.00  0.00           H  
ATOM   2297  H2  WAT   276      67.140  35.519  79.724  1.00  0.00           H  
TER    2299      WAT   276 
ATOM   2299  O   WAT   277      66.059  32.847  81.052  1.00  0.00           O  
ATOM   2300  H1  WAT   277      65.484  33.006  81.688  1.00  0.00           H  
ATOM   2301  H2  WAT   277      65.683  32.211  80.589  1.00  0.00           H  
TER    2303      WAT   277 
ATOM   2303  O   WAT   278      55.805  32.491  79.066  1.00  0.00           O  
ATOM   2304  H1  WAT   278      55.891  32.114  79.848  1.00  0.00           H  
ATOM   2305  H2  WAT   278      56.432  32.117  78.588  1.00  0.00           H  
TER    2307      WAT   278 
ATOM   2307  O   WAT   279      70.830  35.549  74.109  1.00  0.00           O  
ATOM   2308  H1  WAT   279      71.644  35.841  73.997  1.00  0.00           H  
ATOM   2309  H2  WAT   279      70.766  34.895  73.534  1.00  0.00           H  
TER    2311      WAT   279 
ATOM   2311  O   WAT   280      66.701  39.022  79.236  1.00  0.00           O  
ATOM   2312  H1  WAT   280      67.338  38.783  79.781  1.00  0.00           H  
ATOM   2313  H2  WAT   280      67.127  39.225  78.501  1.00  0.00           H  
TER    2315      WAT   280 
ATOM   2315  O   WAT   281      61.392  41.260  83.119  1.00  0.00           O  
ATOM   2316  H1  WAT   281      61.433  41.532  82.291  1.00  0.00           H  
ATOM   2317  H2  WAT   281      61.952  41.785  83.535  1.00  0.00           H  
TER    2319      WAT   281 
ATOM   2319  O   WAT   282      67.341  34.242  73.573  1.00  0.00           O  
ATOM   2320  H1  WAT   282      67.726  34.023  74.325  1.00  0.00           H  
ATOM   2321  H2  WAT   282      67.093  35.068  73.703  1.00  0.00           H  
TER    2323      WAT   282 
ATOM   2323  O   WAT   283      69.083  39.499  80.915  1.00  0.00           O  
ATOM   2324  H1  WAT   283      69.157  39.336  81.769  1.00  0.00           H  
ATOM   2325  H2  WAT   283      69.900  39.688  80.671  1.00  0.00           H  
TER    2327      WAT   283 
ATOM   2327  O   WAT   284      62.844  39.845  77.945  1.00  0.00           O  
ATOM   2328  H1  WAT   284      62.018  40.091  77.818  1.00  0.00           H  
ATOM   2329  H2  WAT   284      62.905  39.766  78.811  1.00  0.00           H  
TER    2331      WAT   284 
ATOM   2331  O   WAT   285      65.061  25.912  78.904  1.00  0.00           O  
ATOM   2332  H1  WAT   285      64.194  25.984  78.970  1.00  0.00           H  
ATOM   2333  H2  WAT   285      65.349  26.714  79.093  1.00  0.00           H  
TER    2335      WAT   285 
ATOM   2335  O   WAT   286      67.624  42.462  75.647  1.00  0.00           O  
ATOM   2336  H1  WAT   286      67.913  42.071  74.923  1.00  0.00           H  
ATOM   2337  H2  WAT   286      68.354  42.644  76.087  1.00  0.00           H  
TER    2339      WAT   286 
ATOM   2339  O   WAT   287      65.564  44.439  78.713  1.00  0.00           O  
ATOM   2340  H1  WAT   287      65.344  44.149  79.505  1.00  0.00           H  
ATOM   2341  H2  WAT   287      65.344  43.781  78.184  1.00  0.00           H  
TER    2343      WAT   287 
ATOM   2343  O   WAT   288      64.476  36.526  80.978  1.00  0.00           O  
ATOM   2344  H1  WAT   288      64.187  35.900  81.513  1.00  0.00           H  
ATOM   2345  H2  WAT   288      65.344  36.468  81.045  1.00  0.00           H  
TER    2347      WAT   288 
ATOM   2347  O   WAT   289      67.731  45.812  77.496  1.00  0.00           O  
ATOM   2348  H1  WAT   289      68.383  45.280  77.725  1.00  0.00           H  
ATOM   2349  H2  WAT   289      67.034  45.459  77.882  1.00  0.00           H  
TER    2351      WAT   289 
ATOM   2351  O   WAT   290      64.679  38.166  76.902  1.00  0.00           O  
ATOM   2352  H1  WAT   290      65.434  38.547  77.116  1.00  0.00           H  
ATOM   2353  H2  WAT   290      64.086  38.617  77.357  1.00  0.00           H  
TER    2355      WAT   290 
ATOM   2355  O   WAT   291      75.725  38.132  76.839  1.00  0.00           O  
ATOM   2356  H1  WAT   291      76.291  38.792  76.755  1.00  0.00           H  
ATOM   2357  H2  WAT   291      75.078  38.477  77.310  1.00  0.00           H  
TER    2359      WAT   291 
ATOM   2359  O   WAT   292      65.999  39.337  82.276  1.00  0.00           O  
ATOM   2360  H1  WAT   292      65.477  39.477  82.962  1.00  0.00           H  
ATOM   2361  H2  WAT   292      66.386  38.578  82.467  1.00  0.00           H  
TER    2363      WAT   292 
ATOM   2363  O   WAT   293      62.988  29.387  76.346  1.00  0.00           O  
ATOM   2364  H1  WAT   293      62.701  29.017  75.609  1.00  0.00           H  
ATOM   2365  H2  WAT   293      63.675  29.857  76.084  1.00  0.00           H  
TER    2367      WAT   293 
ATOM   2367  O   WAT   294      72.196  41.076  76.262  1.00  0.00           O  
ATOM   2368  H1  WAT   294      71.954  40.343  75.855  1.00  0.00           H  
ATOM   2369  H2  WAT   294      72.376  41.625  75.609  1.00  0.00           H  
TER    2371      WAT   294 
ATOM   2371  O   WAT   295      67.426  36.367  77.675  1.00  0.00           O  
ATOM   2372  H1  WAT   295      67.230  36.975  77.081  1.00  0.00           H  
ATOM   2373  H2  WAT   295      67.649  35.674  77.194  1.00  0.00           H  
TER    2375      WAT   295 
ATOM   2375  O   WAT   296      65.823  33.253  77.793  1.00  0.00           O  
ATOM   2376  H1  WAT   296      66.546  33.417  77.333  1.00  0.00           H  
ATOM   2377  H2  WAT   296      65.344  33.974  77.687  1.00  0.00           H  
TER    2379      WAT   296 
ATOM   2379  O   WAT   297      63.474  35.658  86.898  1.00  0.00           O  
ATOM   2380  H1  WAT   297      63.986  35.937  86.249  1.00  0.00           H  
ATOM   2381  H2  WAT   297      63.188  36.397  87.264  1.00  0.00           H  
TER    2383      WAT   297 
ATOM   2383  O   WAT   298      60.561  30.165  77.194  1.00  0.00           O  
ATOM   2384  H1  WAT   298      60.663  30.968  77.523  1.00  0.00           H  
ATOM   2385  H2  WAT   298      61.357  29.964  76.897  1.00  0.00           H  
TER    2387      WAT   298 
ATOM   2387  O   WAT   299      61.377  30.280  84.937  1.00  0.00           O  
ATOM   2388  H1  WAT   299      61.236  29.429  85.061  1.00  0.00           H  
ATOM   2389  H2  WAT   299      61.661  30.323  84.113  1.00  0.00           H  
TER    2391      WAT   299 
ATOM   2391  O   WAT   300      71.531  32.117  79.081  1.00  0.00           O  
ATOM   2392  H1  WAT   300      71.285  32.036  79.915  1.00  0.00           H  
ATOM   2393  H2  WAT   300      71.860  31.332  78.887  1.00  0.00           H  
TER    2395      WAT   300 
ATOM   2395  O   WAT   301      76.921  38.183  73.631  1.00  0.00           O  
ATOM   2396  H1  WAT   301      76.542  37.397  73.624  1.00  0.00           H  
ATOM   2397  H2  WAT   301      76.258  38.732  73.489  1.00  0.00           H  
TER    2399      WAT   301 
ATOM   2399  O   WAT   302      69.746  41.734  77.470  1.00  0.00           O  
ATOM   2400  H1  WAT   302      70.511  41.465  77.148  1.00  0.00           H  
ATOM   2401  H2  WAT   302      69.644  41.249  78.187  1.00  0.00           H  
TER    2403      WAT   302 
ATOM   2403  O   WAT   303      72.268  38.766  69.450  1.00  0.00           O  
ATOM   2404  H1  WAT   303      73.035  38.826  69.041  1.00  0.00           H  
ATOM   2405  H2  WAT   303      71.821  38.194  68.966  1.00  0.00           H  
TER    2407      WAT   303 
ATOM   2407  O   WAT   304      73.166  37.571  81.735  1.00  0.00           O  
ATOM   2408  H1  WAT   304      72.490  37.340  82.237  1.00  0.00           H  
ATOM   2409  H2  WAT   304      73.175  36.963  81.110  1.00  0.00           H  
TER    2411      WAT   304 
ATOM   2411  O   WAT   305      75.167  40.428  73.967  1.00  0.00           O  
ATOM   2412  H1  WAT   305      75.249  41.234  73.643  1.00  0.00           H  
ATOM   2413  H2  WAT   305      75.652  40.447  74.691  1.00  0.00           H  
TER    2415      WAT   305 
ATOM   2415  O   WAT   306      68.977  35.106  82.634  1.00  0.00           O  
ATOM   2416  H1  WAT   306      68.553  35.307  81.897  1.00  0.00           H  
ATOM   2417  H2  WAT   306      68.801  34.259  82.746  1.00  0.00           H  
TER    2419      WAT   306 
ATOM   2419  O   WAT   307      64.265  35.601  78.066  1.00  0.00           O  
ATOM   2420  H1  WAT   307      64.422  35.536  78.922  1.00  0.00           H  
ATOM   2421  H2  WAT   307      64.605  36.376  77.854  1.00  0.00           H  
TER    2423      WAT   307 
ATOM   2423  O   WAT   308      70.803  34.977  76.936  1.00  0.00           O  
ATOM   2424  H1  WAT   308      71.345  34.474  77.400  1.00  0.00           H  
ATOM   2425  H2  WAT   308      71.118  34.924  76.125  1.00  0.00           H  
TER    2427      WAT   308 
ATOM   2427  O   WAT   309      68.972  40.369  74.220  1.00  0.00           O  
ATOM   2428  H1  WAT   309      69.041  39.510  74.359  1.00  0.00           H  
ATOM   2429  H2  WAT   309      69.751  40.586  73.892  1.00  0.00           H  
TER    2431      WAT   309 
ATOM   2431  O   WAT   310      73.363  42.793  78.433  1.00  0.00           O  
ATOM   2432  H1  WAT   310      72.971  42.489  77.716  1.00  0.00           H  
ATOM   2433  H2  WAT   310      73.518  43.630  78.244  1.00  0.00           H  
TER    2435      WAT   310 
ATOM   2435  O   WAT   311      60.839  32.785  78.382  1.00  0.00           O  
ATOM   2436  H1  WAT   311      61.219  33.203  77.718  1.00  0.00           H  
ATOM   2437  H2  WAT   311      60.264  33.366  78.689  1.00  0.00           H  
TER    2439      WAT   311 
ATOM   2439  O   WAT   312      73.526  39.358  78.374  1.00  0.00           O  
ATOM   2440  H1  WAT   312      73.168  39.529  79.150  1.00  0.00           H  
ATOM   2441  H2  WAT   312      73.040  39.819  77.817  1.00  0.00           H  
TER    2443      WAT   312 
ATOM   2443  O   WAT   313      68.315  35.038  70.914  1.00  0.00           O  
ATOM   2444  H1  WAT   313      68.605  35.814  71.188  1.00  0.00           H  
ATOM   2445  H2  WAT   313      68.403  34.526  71.615  1.00  0.00           H  
TER    2447      WAT   313 
ATOM   2447  O   WAT   314      64.482  34.351  83.014  1.00  0.00           O  
ATOM   2448  H1  WAT   314      63.641  34.251  83.222  1.00  0.00           H  
ATOM   2449  H2  WAT   314      64.691  35.120  83.365  1.00  0.00           H  
TER    2451      WAT   314 
ATOM   2451  O   WAT   315      61.959  31.973  80.842  1.00  0.00           O  
ATOM   2452  H1  WAT   315      61.565  32.047  80.067  1.00  0.00           H  
ATOM   2453  H2  WAT   315      61.403  32.359  81.393  1.00  0.00           H  
TER    2455      WAT   315 
ATOM   2455  O   WAT   316      68.293  32.279  82.264  1.00  0.00           O  
ATOM   2456  H1  WAT   316      67.990  31.725  82.865  1.00  0.00           H  
ATOM   2457  H2  WAT   316      67.591  32.458  81.777  1.00  0.00           H  
TER    2459      WAT   316 
ATOM   2459  O   WAT   317      67.350  29.589  76.828  1.00  0.00           O  
ATOM   2460  H1  WAT   317      67.626  28.871  76.416  1.00  0.00           H  
ATOM   2461  H2  WAT   317      67.950  30.188  76.620  1.00  0.00           H  
TER    2463      WAT   317 
ATOM   2463  O   WAT   318      70.851  27.260  75.103  1.00  0.00           O  
ATOM   2464  H1  WAT   318      71.305  27.431  75.828  1.00  0.00           H  
ATOM   2465  H2  WAT   318      71.325  26.647  74.703  1.00  0.00           H  
TER    2467      WAT   318 
ATOM   2467  O   WAT   319      64.373  36.745  84.433  1.00  0.00           O  
ATOM   2468  H1  WAT   319      63.781  37.386  84.403  1.00  0.00           H  
ATOM   2469  H2  WAT   319      65.135  37.169  84.406  1.00  0.00           H  
TER    2471      WAT   319 
ATOM   2471  O   WAT   320      68.192  33.965  76.207  1.00  0.00           O  
ATOM   2472  H1  WAT   320      68.937  34.352  76.446  1.00  0.00           H  
ATOM   2473  H2  WAT   320      68.338  33.120  76.371  1.00  0.00           H  
TER    2475      WAT   320 
ATOM   2475  O   WAT   321      73.108  30.431  75.169  1.00  0.00           O  
ATOM   2476  H1  WAT   321      72.581  30.514  74.480  1.00  0.00           H  
ATOM   2477  H2  WAT   321      73.568  31.173  75.166  1.00  0.00           H  
TER    2479      WAT   321 
ATOM   2479  O   WAT   322      64.918  30.359  84.136  1.00  0.00           O  
ATOM   2480  H1  WAT   322      64.293  30.370  83.529  1.00  0.00           H  
ATOM   2481  H2  WAT   322      64.582  30.835  84.785  1.00  0.00           H  
TER    2483      WAT   322 
ATOM   2483  O   WAT   323      65.102  28.701  70.193  1.00  0.00           O  
ATOM   2484  H1  WAT   323      64.753  29.353  70.657  1.00  0.00           H  
ATOM   2485  H2  WAT   323      64.621  28.687  69.466  1.00  0.00           H  
TER    2487      WAT   323 
ATOM   2487  O   WAT   324      61.630  38.419  85.576  1.00  0.00           O  
ATOM   2488  H1  WAT   324      61.100  37.728  85.626  1.00  0.00           H  
ATOM   2489  H2  WAT   324      61.903  38.410  84.748  1.00  0.00           H  
TER    2491      WAT   324 
ATOM   2491  O   WAT   325      72.662  39.001  74.300  1.00  0.00           O  
ATOM   2492  H1  WAT   325      73.386  39.467  74.157  1.00  0.00           H  
ATOM   2493  H2  WAT   325      72.222  39.069  73.550  1.00  0.00           H  
TER    2495      WAT   325 
ATOM   2495  O   WAT   326      56.910  35.091  82.933  1.00  0.00           O  
ATOM   2496  H1  WAT   326      56.804  35.046  82.069  1.00  0.00           H  
ATOM   2497  H2  WAT   326      56.160  35.437  83.215  1.00  0.00           H  
TER    2499      WAT   326 
ATOM   2499  O   WAT   327      65.474  31.327  75.706  1.00  0.00           O  
ATOM   2500  H1  WAT   327      65.614  31.824  76.409  1.00  0.00           H  
ATOM   2501  H2  WAT   327      65.972  30.626  75.847  1.00  0.00           H  
TER    2503      WAT   327 
ATOM   2503  O   WAT   328      65.504  32.194  73.035  1.00  0.00           O  
ATOM   2504  H1  WAT   328      66.139  32.790  72.970  1.00  0.00           H  
ATOM   2505  H2  WAT   328      65.587  31.894  73.850  1.00  0.00           H  
TER    2507      WAT   328 
ATOM   2507  O   WAT   329      67.082  28.125  73.010  1.00  0.00           O  
ATOM   2508  H1  WAT   329      67.404  27.645  72.356  1.00  0.00           H  
ATOM   2509  H2  WAT   329      67.345  28.935  72.819  1.00  0.00           H  
TER    2511      WAT   329 
ATOM   2511  O   WAT   330      62.010  34.390  76.304  1.00  0.00           O  
ATOM   2512  H1  WAT   330      62.519  34.987  76.685  1.00  0.00           H  
ATOM   2513  H2  WAT   330      62.483  34.123  75.622  1.00  0.00           H  
TER    2515      WAT   330 
ATOM   2515  O   WAT   331      72.923  43.063  74.460  1.00  0.00           O  
ATOM   2516  H1  WAT   331      72.206  42.889  73.995  1.00  0.00           H  
ATOM   2517  H2  WAT   331      73.573  42.829  73.928  1.00  0.00           H  
TER    2519      WAT   331 
ATOM   2519  O   WAT   332      64.369  31.026  79.172  1.00  0.00           O  
ATOM   2520  H1  WAT   332      63.650  31.442  79.439  1.00  0.00           H  
ATOM   2521  H2  WAT   332      64.740  31.591  78.621  1.00  0.00           H  
TER    2523      WAT   332 
ATOM   2523  O   WAT   333      68.204  44.299  80.889  1.00  0.00           O  
ATOM   2524  H1  WAT   333      67.790  43.637  80.499  1.00  0.00           H  
ATOM   2525  H2  WAT   333      68.889  44.447  80.369  1.00  0.00           H  
TER    2527      WAT   333 
ATOM   2527  O   WAT   334      70.143  30.066  74.509  1.00  0.00           O  
ATOM   2528  H1  WAT   334      69.550  30.388  73.957  1.00  0.00           H  
ATOM   2529  H2  WAT   334      70.181  29.220  74.301  1.00  0.00           H  
TER    2531      WAT   334 
ATOM   2531  O   WAT   335      66.073  28.561  79.234  1.00  0.00           O  
ATOM   2532  H1  WAT   335      66.549  28.923  78.599  1.00  0.00           H  
ATOM   2533  H2  WAT   335      65.572  29.217  79.514  1.00  0.00           H  
TER    2535      WAT   335 
ATOM   2535  O   WAT   336      79.305  38.034  75.026  1.00  0.00           O  
ATOM   2536  H1  WAT   336      79.688  38.783  75.256  1.00  0.00           H  
ATOM   2537  H2  WAT   336      78.509  38.280  74.767  1.00  0.00           H  
TER    2539      WAT   336 
ATOM   2539  O   WAT   337      59.048  33.226  85.451  1.00  0.00           O  
ATOM   2540  H1  WAT   337      58.500  32.556  85.569  1.00  0.00           H  
ATOM   2541  H2  WAT   337      59.837  32.859  85.515  1.00  0.00           H  
TER    2543      WAT   337 
ATOM   2543  O   WAT   338      68.116  30.706  72.602  1.00  0.00           O  
ATOM   2544  H1  WAT   338      68.496  30.724  71.817  1.00  0.00           H  
ATOM   2545  H2  WAT   338      67.375  31.151  72.481  1.00  0.00           H  
TER    2547      WAT   338 
ATOM   2547  O   WAT   339      57.806  32.438  82.605  1.00  0.00           O  
ATOM   2548  H1  WAT   339      57.629  31.985  83.331  1.00  0.00           H  
ATOM   2549  H2  WAT   339      57.518  33.240  82.789  1.00  0.00           H  
TER    2551      WAT   339 
ATOM   2551  O   WAT   340      68.915  37.543  73.993  1.00  0.00           O  
ATOM   2552  H1  WAT   340      68.106  37.220  73.946  1.00  0.00           H  
ATOM   2553  H2  WAT   340      69.422  36.837  73.925  1.00  0.00           H  
TER    2555      WAT   340 
ATOM   2555  O   WAT   341      59.544  34.971  79.717  1.00  0.00           O  
ATOM   2556  H1  WAT   341      58.678  34.959  79.606  1.00  0.00           H  
ATOM   2557  H2  WAT   341      59.644  34.784  80.565  1.00  0.00           H  
TER    2559      WAT   341 
ATOM   2559  O   WAT   342      72.122  40.157  80.861  1.00  0.00           O  
ATOM   2560  H1  WAT   342      72.593  40.871  81.030  1.00  0.00           H  
ATOM   2561  H2  WAT   342      72.458  39.557  81.397  1.00  0.00           H  
TER    2563      WAT   342 
ATOM   2563  O   WAT   343      68.108  26.932  75.285  1.00  0.00           O  
ATOM   2564  H1  WAT   343      68.930  27.102  75.043  1.00  0.00           H  
ATOM   2565  H2  WAT   343      67.645  27.086  74.561  1.00  0.00           H  
TER    2567      WAT   343 
ATOM   2567  O   WAT   344      62.511  38.688  82.938  1.00  0.00           O  
ATOM   2568  H1  WAT   344      63.115  38.647  82.310  1.00  0.00           H  
ATOM   2569  H2  WAT   344      62.303  39.535  82.969  1.00  0.00           H  
TER    2571      WAT   344 
ATOM   2571  O   WAT   345      57.746  37.671  82.808  1.00  0.00           O  
ATOM   2572  H1  WAT   345      57.648  36.861  83.117  1.00  0.00           H  
ATOM   2573  H2  WAT   345      58.529  37.650  82.423  1.00  0.00           H  
TER    2575      WAT   345 
ATOM   2575  O   WAT   346      81.621  48.678  72.479  1.00  0.00           O  
ATOM   2576  H1  WAT   346      81.860  48.886  71.667  1.00  0.00           H  
ATOM   2577  H2  WAT   346      81.942  47.874  72.588  1.00  0.00           H  
TER    2579      WAT   346 
ATOM   2579  O   WAT   347      76.930  40.607  76.325  1.00  0.00           O  
ATOM   2580  H1  WAT   347      77.684  40.975  76.087  1.00  0.00           H  
ATOM   2581  H2  WAT   347      76.752  40.981  77.093  1.00  0.00           H  
TER    2583      WAT   347 
ATOM   2583  O   WAT   348      75.285  43.014  73.023  1.00  0.00           O  
ATOM   2584  H1  WAT   348      75.103  43.232  72.197  1.00  0.00           H  
ATOM   2585  H2  WAT   348      76.148  43.128  73.079  1.00  0.00           H  
TER    2587      WAT   348 
ATOM   2587  O   WAT   349      80.965  40.017  76.058  1.00  0.00           O  
ATOM   2588  H1  WAT   349      81.694  39.839  75.612  1.00  0.00           H  
ATOM   2589  H2  WAT   349      81.055  40.859  76.269  1.00  0.00           H  
TER    2591      WAT   349 
ATOM   2591  O   WAT   350      74.831  46.292  71.535  1.00  0.00           O  
ATOM   2592  H1  WAT   350      74.117  46.006  71.948  1.00  0.00           H  
ATOM   2593  H2  WAT   350      75.316  46.632  72.176  1.00  0.00           H  
TER    2595      WAT   350 
ATOM   2595  O   WAT   351      73.961  44.906  76.346  1.00  0.00           O  
ATOM   2596  H1  WAT   351      73.674  44.536  75.609  1.00  0.00           H  
ATOM   2597  H2  WAT   351      74.648  45.375  76.084  1.00  0.00           H  
TER    2599      WAT   351 
ATOM   2599  O   WAT   352      71.534  45.684  77.194  1.00  0.00           O  
ATOM   2600  H1  WAT   352      71.636  46.487  77.523  1.00  0.00           H  
ATOM   2601  H2  WAT   352      72.330  45.483  76.897  1.00  0.00           H  
TER    2603      WAT   352 
ATOM   2603  O   WAT   353      79.289  50.556  70.914  1.00  0.00           O  
ATOM   2604  H1  WAT   353      79.578  51.333  71.188  1.00  0.00           H  
ATOM   2605  H2  WAT   353      79.376  50.045  71.615  1.00  0.00           H  
TER    2607      WAT   353 
ATOM   2607  O   WAT   354      81.824  42.779  75.103  1.00  0.00           O  
ATOM   2608  H1  WAT   354      82.279  42.950  75.828  1.00  0.00           H  
ATOM   2609  H2  WAT   354      82.298  42.166  74.703  1.00  0.00           H  
TER    2611      WAT   354 
ATOM   2611  O   WAT   355      76.075  44.220  70.193  1.00  0.00           O  
ATOM   2612  H1  WAT   355      75.726  44.872  70.657  1.00  0.00           H  
ATOM   2613  H2  WAT   355      75.595  44.205  69.466  1.00  0.00           H  
TER    2615      WAT   355 
ATOM   2615  O   WAT   356      76.477  47.712  73.035  1.00  0.00           O  
ATOM   2616  H1  WAT   356      77.112  48.308  72.970  1.00  0.00           H  
ATOM   2617  H2  WAT   356      76.560  47.413  73.850  1.00  0.00           H  
TER    2619      WAT   356 
ATOM   2619  O   WAT   357      78.055  43.644  73.010  1.00  0.00           O  
ATOM   2620  H1  WAT   357      78.377  43.164  72.356  1.00  0.00           H  
ATOM   2621  H2  WAT   357      78.318  44.454  72.819  1.00  0.00           H  
TER    2623      WAT   357 
ATOM   2623  O   WAT   358      81.116  45.584  74.509  1.00  0.00           O  
ATOM   2624  H1  WAT   358      80.523  45.906  73.957  1.00  0.00           H  
ATOM   2625  H2  WAT   358      81.154  44.739  74.301  1.00  0.00           H  
TER    2627      WAT   358 
ATOM   2627  O   WAT   359      79.089  46.224  72.602  1.00  0.00           O  
ATOM   2628  H1  WAT   359      79.469  46.242  71.817  1.00  0.00           H  
ATOM   2629  H2  WAT   359      78.349  46.670  72.481  1.00  0.00           H  
TER    2631      WAT   359 
ATOM   2631  O   WAT   360      79.081  42.450  75.285  1.00  0.00           O  
ATOM   2632  H1  WAT   360      79.903  42.620  75.043  1.00  0.00           H  
ATOM   2633  H2  WAT   360      78.618  42.605  74.561  1.00  0.00           H  
TER    2635      WAT   360 
ATOM   2635  O   WAT   361      54.129   3.135  64.572  1.00  0.00           O  
ATOM   2636  H1  WAT   361      53.377   2.757  64.343  1.00  0.00           H  
ATOM   2637  H2  WAT   361      54.578   3.167  63.824  1.00  0.00           H  
TER    2639      WAT   361 
ATOM   2639  O   WAT   362      59.122   5.509  65.941  1.00  0.00           O  
ATOM   2640  H1  WAT   362      59.506   6.078  65.402  1.00  0.00           H  
ATOM   2641  H2  WAT   362      59.058   4.784  65.462  1.00  0.00           H  
TER    2643      WAT   362 
ATOM   2643  O   WAT   363      55.548   8.065  68.240  1.00  0.00           O  
ATOM   2644  H1  WAT   363      56.191   8.506  68.629  1.00  0.00           H  
ATOM   2645  H2  WAT   363      55.873   7.260  68.153  1.00  0.00           H  
TER    2647      WAT   363 
ATOM   2647  O   WAT   364      50.466   4.048  67.739  1.00  0.00           O  
ATOM   2648  H1  WAT   364      49.983   4.773  67.715  1.00  0.00           H  
ATOM   2649  H2  WAT   364      51.278   4.345  67.850  1.00  0.00           H  
TER    2651      WAT   364 
ATOM   2651  O   WAT   365      53.320   4.563  67.891  1.00  0.00           O  
ATOM   2652  H1  WAT   365      54.022   4.049  67.948  1.00  0.00           H  
ATOM   2653  H2  WAT   365      53.240   4.891  68.696  1.00  0.00           H  
TER    2655      WAT   365 
ATOM   2655  O   WAT   366      50.114   2.680  70.053  1.00  0.00           O  
ATOM   2656  H1  WAT   366      50.155   2.951  69.225  1.00  0.00           H  
ATOM   2657  H2  WAT   366      50.674   3.204  70.469  1.00  0.00           H  
TER    2659      WAT   366 
ATOM   2659  O   WAT   367      51.566   1.264  64.879  1.00  0.00           O  
ATOM   2660  H1  WAT   367      50.739   1.510  64.752  1.00  0.00           H  
ATOM   2661  H2  WAT   367      51.627   1.185  65.745  1.00  0.00           H  
TER    2663      WAT   367 
ATOM   2663  O   WAT   368      56.345   3.882  62.581  1.00  0.00           O  
ATOM   2664  H1  WAT   368      56.635   3.491  61.857  1.00  0.00           H  
ATOM   2665  H2  WAT   368      57.076   4.063  63.021  1.00  0.00           H  
TER    2667      WAT   368 
ATOM   2667  O   WAT   369      54.286   5.858  65.647  1.00  0.00           O  
ATOM   2668  H1  WAT   369      54.066   5.568  66.439  1.00  0.00           H  
ATOM   2669  H2  WAT   369      54.066   5.200  65.118  1.00  0.00           H  
TER    2671      WAT   369 
ATOM   2671  O   WAT   370      56.453   7.231  64.430  1.00  0.00           O  
ATOM   2672  H1  WAT   370      57.105   6.699  64.659  1.00  0.00           H  
ATOM   2673  H2  WAT   370      55.755   6.878  64.816  1.00  0.00           H  
TER    2675      WAT   370 
ATOM   2675  O   WAT   371      55.285   4.462  72.293  1.00  0.00           O  
ATOM   2676  H1  WAT   371      55.434   3.902  71.641  1.00  0.00           H  
ATOM   2677  H2  WAT   371      56.065   4.541  72.677  1.00  0.00           H  
TER    2679      WAT   371 
ATOM   2679  O   WAT   372      57.811   4.634  73.572  1.00  0.00           O  
ATOM   2680  H1  WAT   372      57.735   3.964  74.127  1.00  0.00           H  
ATOM   2681  H2  WAT   372      57.740   5.335  74.086  1.00  0.00           H  
TER    2683      WAT   372 
ATOM   2683  O   WAT   373      57.200   8.040  72.030  1.00  0.00           O  
ATOM   2684  H1  WAT   373      57.690   7.342  71.847  1.00  0.00           H  
ATOM   2685  H2  WAT   373      56.628   7.743  72.617  1.00  0.00           H  
TER    2687      WAT   373 
ATOM   2687  O   WAT   374      58.278   5.499  70.369  1.00  0.00           O  
ATOM   2688  H1  WAT   374      58.054   4.741  70.738  1.00  0.00           H  
ATOM   2689  H2  WAT   374      57.789   5.528  69.647  1.00  0.00           H  
TER    2691      WAT   374 
ATOM   2691  O   WAT   375      56.926   5.719  67.823  1.00  0.00           O  
ATOM   2692  H1  WAT   375      56.512   5.056  67.433  1.00  0.00           H  
ATOM   2693  H2  WAT   375      57.610   5.867  67.303  1.00  0.00           H  
TER    2695      WAT   375 
ATOM   2695  O   WAT   376      60.292   4.878  68.575  1.00  0.00           O  
ATOM   2696  H1  WAT   376      59.894   4.988  67.808  1.00  0.00           H  
ATOM   2697  H2  WAT   376      59.677   5.086  69.158  1.00  0.00           H  
TER    2699      WAT   376 
ATOM   2699  O   WAT   377      53.891   6.160  70.224  1.00  0.00           O  
ATOM   2700  H1  WAT   377      54.206   6.973  70.232  1.00  0.00           H  
ATOM   2701  H2  WAT   377      54.301   5.775  70.893  1.00  0.00           H  
TER    2703      WAT   377 
ATOM   2703  O   WAT   378      65.102  18.654  64.572  1.00  0.00           O  
ATOM   2704  H1  WAT   378      64.351  18.275  64.343  1.00  0.00           H  
ATOM   2705  H2  WAT   378      65.551  18.686  63.824  1.00  0.00           H  
TER    2707      WAT   378 
ATOM   2707  O   WAT   379      70.555  19.076  60.000  1.00  0.00           O  
ATOM   2708  H1  WAT   379      70.220  19.754  59.565  1.00  0.00           H  
ATOM   2709  H2  WAT   379      71.067  18.687  59.412  1.00  0.00           H  
TER    2711      WAT   379 
ATOM   2711  O   WAT   380      70.095  21.028  65.941  1.00  0.00           O  
ATOM   2712  H1  WAT   380      70.479  21.597  65.402  1.00  0.00           H  
ATOM   2713  H2  WAT   380      70.031  20.303  65.462  1.00  0.00           H  
TER    2715      WAT   380 
ATOM   2715  O   WAT   381      66.681  18.666  66.838  1.00  0.00           O  
ATOM   2716  H1  WAT   381      66.782  17.856  67.148  1.00  0.00           H  
ATOM   2717  H2  WAT   381      66.085  18.571  66.208  1.00  0.00           H  
TER    2719      WAT   381 
ATOM   2719  O   WAT   382      75.340  12.605  62.325  1.00  0.00           O  
ATOM   2720  H1  WAT   382      75.224  13.356  62.754  1.00  0.00           H  
ATOM   2721  H2  WAT   382      76.135  12.348  62.574  1.00  0.00           H  
TER    2723      WAT   382 
ATOM   2723  O   WAT   383      66.521  23.583  68.240  1.00  0.00           O  
ATOM   2724  H1  WAT   383      67.165  24.025  68.629  1.00  0.00           H  
ATOM   2725  H2  WAT   383      66.846  22.779  68.153  1.00  0.00           H  
TER    2727      WAT   383 
ATOM   2727  O   WAT   384      59.877  14.688  66.463  1.00  0.00           O  
ATOM   2728  H1  WAT   384      59.642  13.854  66.357  1.00  0.00           H  
ATOM   2729  H2  WAT   384      60.016  14.968  65.649  1.00  0.00           H  
TER    2731      WAT   384 
ATOM   2731  O   WAT   385      62.176   6.856  69.362  1.00  0.00           O  
ATOM   2732  H1  WAT   385      61.557   6.266  69.193  1.00  0.00           H  
ATOM   2733  H2  WAT   385      62.075   7.447  68.728  1.00  0.00           H  
TER    2735      WAT   385 
ATOM   2735  O   WAT   386      67.223  16.595  63.612  1.00  0.00           O  
ATOM   2736  H1  WAT   386      67.544  17.135  63.008  1.00  0.00           H  
ATOM   2737  H2  WAT   386      67.870  16.024  63.744  1.00  0.00           H  
TER    2739      WAT   386 
ATOM   2739  O   WAT   387      69.273   8.596  63.695  1.00  0.00           O  
ATOM   2740  H1  WAT   387      69.971   8.775  64.187  1.00  0.00           H  
ATOM   2741  H2  WAT   387      69.588   8.073  63.072  1.00  0.00           H  
TER    2743      WAT   387 
ATOM   2743  O   WAT   388      61.903  10.402  71.606  1.00  0.00           O  
ATOM   2744  H1  WAT   388      61.779  10.988  72.241  1.00  0.00           H  
ATOM   2745  H2  WAT   388      62.555   9.908  71.907  1.00  0.00           H  
TER    2747      WAT   388 
ATOM   2747  O   WAT   389      69.462  14.983  63.683  1.00  0.00           O  
ATOM   2748  H1  WAT   389      69.901  14.375  64.128  1.00  0.00           H  
ATOM   2749  H2  WAT   389      69.312  14.604  62.912  1.00  0.00           H  
TER    2751      WAT   389 
ATOM   2751  O   WAT   390      66.929  13.578  70.885  1.00  0.00           O  
ATOM   2752  H1  WAT   390      67.574  13.085  70.566  1.00  0.00           H  
ATOM   2753  H2  WAT   390      67.169  13.720  71.711  1.00  0.00           H  
TER    2755      WAT   390 
ATOM   2755  O   WAT   391      69.468  16.423  70.536  1.00  0.00           O  
ATOM   2756  H1  WAT   391      69.750  15.628  70.314  1.00  0.00           H  
ATOM   2757  H2  WAT   391      70.196  16.901  70.556  1.00  0.00           H  
TER    2759      WAT   391 
ATOM   2759  O   WAT   392      73.063  13.336  60.636  1.00  0.00           O  
ATOM   2760  H1  WAT   392      72.978  14.192  60.781  1.00  0.00           H  
ATOM   2761  H2  WAT   392      73.551  13.060  61.304  1.00  0.00           H  
TER    2763      WAT   392 
ATOM   2763  O   WAT   393      73.995   9.954  62.136  1.00  0.00           O  
ATOM   2764  H1  WAT   393      73.466  10.170  62.796  1.00  0.00           H  
ATOM   2765  H2  WAT   393      74.517  10.648  62.056  1.00  0.00           H  
TER    2767      WAT   393 
ATOM   2767  O   WAT   394      65.885  13.851  60.937  1.00  0.00           O  
ATOM   2768  H1  WAT   394      65.300  14.356  61.343  1.00  0.00           H  
ATOM   2769  H2  WAT   394      65.482  13.625  60.196  1.00  0.00           H  
TER    2771      WAT   394 
ATOM   2771  O   WAT   395      61.439  19.566  67.739  1.00  0.00           O  
ATOM   2772  H1  WAT   395      60.956  20.291  67.715  1.00  0.00           H  
ATOM   2773  H2  WAT   395      62.251  19.864  67.850  1.00  0.00           H  
TER    2775      WAT   395 
ATOM   2775  O   WAT   396      67.510  18.360  70.344  1.00  0.00           O  
ATOM   2776  H1  WAT   396      66.993  18.000  69.740  1.00  0.00           H  
ATOM   2777  H2  WAT   396      68.208  17.836  70.355  1.00  0.00           H  
TER    2779      WAT   396 
ATOM   2779  O   WAT   397      70.342  10.097  59.413  1.00  0.00           O  
ATOM   2780  H1  WAT   397      70.582  10.305  58.601  1.00  0.00           H  
ATOM   2781  H2  WAT   397      70.664   9.293  59.522  1.00  0.00           H  
TER    2783      WAT   397 
ATOM   2783  O   WAT   398      64.293  20.082  67.891  1.00  0.00           O  
ATOM   2784  H1  WAT   398      64.995  19.567  67.948  1.00  0.00           H  
ATOM   2785  H2  WAT   398      64.213  20.409  68.696  1.00  0.00           H  
TER    2787      WAT   398 
ATOM   2787  O   WAT   399      63.619  16.273  67.400  1.00  0.00           O  
ATOM   2788  H1  WAT   399      64.457  16.505  67.447  1.00  0.00           H  
ATOM   2789  H2  WAT   399      63.650  15.403  67.330  1.00  0.00           H  
TER    2791      WAT   399 
ATOM   2791  O   WAT   400      64.244  16.693  71.701  1.00  0.00           O  
ATOM   2792  H1  WAT   400      64.784  16.550  72.371  1.00  0.00           H  
ATOM   2793  H2  WAT   400      63.561  17.092  72.069  1.00  0.00           H  
TER    2795      WAT   400 
ATOM   2795  O   WAT   401      59.647  12.913  71.854  1.00  0.00           O  
ATOM   2796  H1  WAT   401      59.381  12.097  72.013  1.00  0.00           H  
ATOM   2797  H2  WAT   401      59.661  12.958  70.984  1.00  0.00           H  
TER    2799      WAT   401 
ATOM   2799  O   WAT   402      63.553   7.711  58.469  1.00  0.00           O  
ATOM   2800  H1  WAT   402      62.839   7.425  58.882  1.00  0.00           H  
ATOM   2801  H2  WAT   402      64.038   8.051  59.110  1.00  0.00           H  
TER    2803      WAT   402 
ATOM   2803  O   WAT   403      70.728  16.214  58.846  1.00  0.00           O  
ATOM   2804  H1  WAT   403      71.143  15.883  58.154  1.00  0.00           H  
ATOM   2805  H2  WAT   403      69.897  15.981  58.718  1.00  0.00           H  
TER    2807      WAT   403 
ATOM   2807  O   WAT   404      60.057  13.699  69.135  1.00  0.00           O  
ATOM   2808  H1  WAT   404      59.874  13.673  68.283  1.00  0.00           H  
ATOM   2809  H2  WAT   404      60.792  14.168  69.174  1.00  0.00           H  
TER    2811      WAT   404 
ATOM   2811  O   WAT   405      73.169  10.620  64.798  1.00  0.00           O  
ATOM   2812  H1  WAT   405      73.264  11.359  65.252  1.00  0.00           H  
ATOM   2813  H2  WAT   405      72.545  10.192  65.232  1.00  0.00           H  
TER    2815      WAT   405 
ATOM   2815  O   WAT   406      60.024  10.578  69.285  1.00  0.00           O  
ATOM   2816  H1  WAT   406      60.601  10.442  69.925  1.00  0.00           H  
ATOM   2817  H2  WAT   406      59.325  10.121  69.540  1.00  0.00           H  
TER    2819      WAT   406 
ATOM   2819  O   WAT   407      73.421  12.465  58.032  1.00  0.00           O  
ATOM   2820  H1  WAT   407      73.339  12.535  58.897  1.00  0.00           H  
ATOM   2821  H2  WAT   407      74.059  13.028  57.840  1.00  0.00           H  
TER    2823      WAT   407 
ATOM   2823  O   WAT   408      66.781  12.231  67.499  1.00  0.00           O  
ATOM   2824  H1  WAT   408      66.523  11.398  67.472  1.00  0.00           H  
ATOM   2825  H2  WAT   408      66.836  12.457  66.658  1.00  0.00           H  
TER    2827      WAT   408 
ATOM   2827  O   WAT   409      65.754   9.785  67.986  1.00  0.00           O  
ATOM   2828  H1  WAT   409      65.179   9.944  68.622  1.00  0.00           H  
ATOM   2829  H2  WAT   409      65.378   9.149  67.523  1.00  0.00           H  
TER    2831      WAT   409 
ATOM   2831  O   WAT   410      55.500   9.429  66.000  1.00  0.00           O  
ATOM   2832  H1  WAT   410      55.586   9.052  66.782  1.00  0.00           H  
ATOM   2833  H2  WAT   410      56.127   9.055  65.522  1.00  0.00           H  
TER    2835      WAT   410 
ATOM   2835  O   WAT   411      70.525  12.487  61.043  1.00  0.00           O  
ATOM   2836  H1  WAT   411      71.339  12.779  60.931  1.00  0.00           H  
ATOM   2837  H2  WAT   411      70.461  11.833  60.468  1.00  0.00           H  
TER    2839      WAT   411 
ATOM   2839  O   WAT   412      66.396  15.959  66.170  1.00  0.00           O  
ATOM   2840  H1  WAT   412      67.034  15.721  66.715  1.00  0.00           H  
ATOM   2841  H2  WAT   412      66.822  16.163  65.435  1.00  0.00           H  
TER    2843      WAT   412 
ATOM   2843  O   WAT   413      61.087  18.198  70.053  1.00  0.00           O  
ATOM   2844  H1  WAT   413      61.128  18.470  69.225  1.00  0.00           H  
ATOM   2845  H2  WAT   413      61.647  18.722  70.469  1.00  0.00           H  
TER    2847      WAT   413 
ATOM   2847  O   WAT   414      67.036  11.180  60.507  1.00  0.00           O  
ATOM   2848  H1  WAT   414      67.421  10.960  61.259  1.00  0.00           H  
ATOM   2849  H2  WAT   414      66.788  12.006  60.637  1.00  0.00           H  
TER    2851      WAT   414 
ATOM   2851  O   WAT   415      68.778  16.437  67.849  1.00  0.00           O  
ATOM   2852  H1  WAT   415      68.852  16.274  68.703  1.00  0.00           H  
ATOM   2853  H2  WAT   415      69.595  16.626  67.605  1.00  0.00           H  
TER    2855      WAT   415 
ATOM   2855  O   WAT   416      62.539  16.782  64.879  1.00  0.00           O  
ATOM   2856  H1  WAT   416      61.713  17.029  64.752  1.00  0.00           H  
ATOM   2857  H2  WAT   416      62.600  16.704  65.745  1.00  0.00           H  
TER    2859      WAT   416 
ATOM   2859  O   WAT   417      67.319  19.400  62.581  1.00  0.00           O  
ATOM   2860  H1  WAT   417      67.609  19.009  61.857  1.00  0.00           H  
ATOM   2861  H2  WAT   417      68.049  19.582  63.021  1.00  0.00           H  
TER    2863      WAT   417 
ATOM   2863  O   WAT   418      65.259  21.377  65.647  1.00  0.00           O  
ATOM   2864  H1  WAT   418      65.039  21.087  66.439  1.00  0.00           H  
ATOM   2865  H2  WAT   418      65.039  20.718  65.118  1.00  0.00           H  
TER    2867      WAT   418 
ATOM   2867  O   WAT   419      64.171  13.464  67.912  1.00  0.00           O  
ATOM   2868  H1  WAT   419      63.882  12.838  68.447  1.00  0.00           H  
ATOM   2869  H2  WAT   419      65.039  13.406  67.979  1.00  0.00           H  
TER    2871      WAT   419 
ATOM   2871  O   WAT   420      67.426  22.750  64.430  1.00  0.00           O  
ATOM   2872  H1  WAT   420      68.079  22.217  64.659  1.00  0.00           H  
ATOM   2873  H2  WAT   420      66.729  22.397  64.816  1.00  0.00           H  
TER    2875      WAT   420 
ATOM   2875  O   WAT   421      64.374  15.104  63.836  1.00  0.00           O  
ATOM   2876  H1  WAT   421      65.129  15.485  64.050  1.00  0.00           H  
ATOM   2877  H2  WAT   421      63.781  15.555  64.291  1.00  0.00           H  
TER    2879      WAT   421 
ATOM   2879  O   WAT   422      75.420  15.070  63.773  1.00  0.00           O  
ATOM   2880  H1  WAT   422      75.986  15.730  63.689  1.00  0.00           H  
ATOM   2881  H2  WAT   422      74.773  15.415  64.244  1.00  0.00           H  
TER    2883      WAT   422 
ATOM   2883  O   WAT   423      65.694  16.275  69.210  1.00  0.00           O  
ATOM   2884  H1  WAT   423      65.172  16.415  69.896  1.00  0.00           H  
ATOM   2885  H2  WAT   423      66.081  15.516  69.401  1.00  0.00           H  
TER    2887      WAT   423 
ATOM   2887  O   WAT   424      62.683   6.325  63.280  1.00  0.00           O  
ATOM   2888  H1  WAT   424      62.396   5.955  62.543  1.00  0.00           H  
ATOM   2889  H2  WAT   424      63.370   6.795  63.018  1.00  0.00           H  
TER    2891      WAT   424 
ATOM   2891  O   WAT   425      71.891  18.014  63.196  1.00  0.00           O  
ATOM   2892  H1  WAT   425      71.649  17.281  62.789  1.00  0.00           H  
ATOM   2893  H2  WAT   425      72.071  18.563  62.543  1.00  0.00           H  
TER    2895      WAT   425 
ATOM   2895  O   WAT   426      67.121  13.305  64.609  1.00  0.00           O  
ATOM   2896  H1  WAT   426      66.925  13.912  64.015  1.00  0.00           H  
ATOM   2897  H2  WAT   426      67.344  12.612  64.128  1.00  0.00           H  
TER    2899      WAT   426 
ATOM   2899  O   WAT   427      65.519  10.190  64.727  1.00  0.00           O  
ATOM   2900  H1  WAT   427      66.241  10.355  64.267  1.00  0.00           H  
ATOM   2901  H2  WAT   427      65.039  10.911  64.621  1.00  0.00           H  
TER    2903      WAT   427 
ATOM   2903  O   WAT   428      63.169  12.596  73.832  1.00  0.00           O  
ATOM   2904  H1  WAT   428      63.681  12.875  73.183  1.00  0.00           H  
ATOM   2905  H2  WAT   428      62.883  13.335  74.198  1.00  0.00           H  
TER    2907      WAT   428 
ATOM   2907  O   WAT   429      60.256   7.103  64.128  1.00  0.00           O  
ATOM   2908  H1  WAT   429      60.358   7.906  64.457  1.00  0.00           H  
ATOM   2909  H2  WAT   429      61.052   6.902  63.831  1.00  0.00           H  
TER    2911      WAT   429 
ATOM   2911  O   WAT   430      61.072   7.218  71.871  1.00  0.00           O  
ATOM   2912  H1  WAT   430      60.931   6.366  71.995  1.00  0.00           H  
ATOM   2913  H2  WAT   430      61.356   7.261  71.047  1.00  0.00           H  
TER    2915      WAT   430 
ATOM   2915  O   WAT   431      71.226   9.055  66.015  1.00  0.00           O  
ATOM   2916  H1  WAT   431      70.980   8.974  66.849  1.00  0.00           H  
ATOM   2917  H2  WAT   431      71.555   8.270  65.821  1.00  0.00           H  
TER    2919      WAT   431 
ATOM   2919  O   WAT   432      66.259  19.981  72.293  1.00  0.00           O  
ATOM   2920  H1  WAT   432      66.408  19.421  71.641  1.00  0.00           H  
ATOM   2921  H2  WAT   432      67.039  20.060  72.677  1.00  0.00           H  
TER    2923      WAT   432 
ATOM   2923  O   WAT   433      76.616  15.121  60.565  1.00  0.00           O  
ATOM   2924  H1  WAT   433      76.237  14.335  60.558  1.00  0.00           H  
ATOM   2925  H2  WAT   433      75.953  15.670  60.423  1.00  0.00           H  
TER    2927      WAT   433 
ATOM   2927  O   WAT   434      68.784  20.152  73.572  1.00  0.00           O  
ATOM   2928  H1  WAT   434      68.708  19.483  74.127  1.00  0.00           H  
ATOM   2929  H2  WAT   434      68.713  20.854  74.086  1.00  0.00           H  
TER    2931      WAT   434 
ATOM   2931  O   WAT   435      69.441  18.672  64.404  1.00  0.00           O  
ATOM   2932  H1  WAT   435      70.206  18.403  64.082  1.00  0.00           H  
ATOM   2933  H2  WAT   435      69.339  18.187  65.121  1.00  0.00           H  
TER    2935      WAT   435 
ATOM   2935  O   WAT   436      71.963  15.703  56.384  1.00  0.00           O  
ATOM   2936  H1  WAT   436      72.730  15.763  55.975  1.00  0.00           H  
ATOM   2937  H2  WAT   436      71.516  15.131  55.900  1.00  0.00           H  
TER    2939      WAT   436 
ATOM   2939  O   WAT   437      72.861  14.509  68.669  1.00  0.00           O  
ATOM   2940  H1  WAT   437      72.185  14.277  69.171  1.00  0.00           H  
ATOM   2941  H2  WAT   437      72.870  13.901  68.044  1.00  0.00           H  
TER    2943      WAT   437 
ATOM   2943  O   WAT   438      74.862  17.365  60.901  1.00  0.00           O  
ATOM   2944  H1  WAT   438      74.944  18.172  60.577  1.00  0.00           H  
ATOM   2945  H2  WAT   438      75.347  17.385  61.625  1.00  0.00           H  
TER    2947      WAT   438 
ATOM   2947  O   WAT   439      68.672  12.044  69.568  1.00  0.00           O  
ATOM   2948  H1  WAT   439      68.248  12.244  68.831  1.00  0.00           H  
ATOM   2949  H2  WAT   439      68.497  11.197  69.680  1.00  0.00           H  
TER    2951      WAT   439 
ATOM   2951  O   WAT   440      68.173  23.559  72.030  1.00  0.00           O  
ATOM   2952  H1  WAT   440      68.663  22.860  71.847  1.00  0.00           H  
ATOM   2953  H2  WAT   440      67.602  23.261  72.617  1.00  0.00           H  
TER    2955      WAT   440 
ATOM   2955  O   WAT   441      63.960  12.539  65.000  1.00  0.00           O  
ATOM   2956  H1  WAT   441      64.117  12.474  65.856  1.00  0.00           H  
ATOM   2957  H2  WAT   441      64.300  13.314  64.788  1.00  0.00           H  
TER    2959      WAT   441 
ATOM   2959  O   WAT   442      70.498  11.915  63.870  1.00  0.00           O  
ATOM   2960  H1  WAT   442      71.040  11.412  64.334  1.00  0.00           H  
ATOM   2961  H2  WAT   442      70.813  11.861  63.059  1.00  0.00           H  
TER    2963      WAT   442 
ATOM   2963  O   WAT   443      68.667  17.307  61.154  1.00  0.00           O  
ATOM   2964  H1  WAT   443      68.736  16.448  61.293  1.00  0.00           H  
ATOM   2965  H2  WAT   443      69.446  17.524  60.826  1.00  0.00           H  
TER    2967      WAT   443 
ATOM   2967  O   WAT   444      73.058  19.730  65.367  1.00  0.00           O  
ATOM   2968  H1  WAT   444      72.666  19.427  64.650  1.00  0.00           H  
ATOM   2969  H2  WAT   444      73.213  20.567  65.178  1.00  0.00           H  
TER    2971      WAT   444 
ATOM   2971  O   WAT   445      60.534   9.723  65.316  1.00  0.00           O  
ATOM   2972  H1  WAT   445      60.914  10.141  64.652  1.00  0.00           H  
ATOM   2973  H2  WAT   445      59.959  10.304  65.623  1.00  0.00           H  
TER    2975      WAT   445 
ATOM   2975  O   WAT   446      73.222  16.295  65.308  1.00  0.00           O  
ATOM   2976  H1  WAT   446      72.863  16.467  66.084  1.00  0.00           H  
ATOM   2977  H2  WAT   446      72.735  16.757  64.751  1.00  0.00           H  
TER    2979      WAT   446 
ATOM   2979  O   WAT   447      68.010  11.975  57.848  1.00  0.00           O  
ATOM   2980  H1  WAT   447      68.300  12.752  58.122  1.00  0.00           H  
ATOM   2981  H2  WAT   447      68.098  11.464  58.549  1.00  0.00           H  
TER    2983      WAT   447 
ATOM   2983  O   WAT   448      64.177  11.289  69.948  1.00  0.00           O  
ATOM   2984  H1  WAT   448      63.336  11.189  70.156  1.00  0.00           H  
ATOM   2985  H2  WAT   448      64.386  12.058  70.299  1.00  0.00           H  
TER    2987      WAT   448 
ATOM   2987  O   WAT   449      61.654   8.911  67.776  1.00  0.00           O  
ATOM   2988  H1  WAT   449      61.260   8.985  67.001  1.00  0.00           H  
ATOM   2989  H2  WAT   449      61.098   9.296  68.327  1.00  0.00           H  
TER    2991      WAT   449 
ATOM   2991  O   WAT   450      67.988   9.217  69.198  1.00  0.00           O  
ATOM   2992  H1  WAT   450      67.685   8.662  69.799  1.00  0.00           H  
ATOM   2993  H2  WAT   450      67.286   9.396  68.711  1.00  0.00           H  
TER    2995      WAT   450 
ATOM   2995  O   WAT   451      66.050  16.432  73.905  1.00  0.00           O  
ATOM   2996  H1  WAT   451      65.942  16.442  74.771  1.00  0.00           H  
ATOM   2997  H2  WAT   451      66.260  17.257  73.715  1.00  0.00           H  
TER    2999      WAT   451 
ATOM   2999  O   WAT   452      64.068  13.683  71.367  1.00  0.00           O  
ATOM   3000  H1  WAT   452      63.476  14.324  71.337  1.00  0.00           H  
ATOM   3001  H2  WAT   452      64.830  14.107  71.340  1.00  0.00           H  
TER    3003      WAT   452 
ATOM   3003  O   WAT   453      73.827  19.134  68.800  1.00  0.00           O  
ATOM   3004  H1  WAT   453      73.629  19.623  68.106  1.00  0.00           H  
ATOM   3005  H2  WAT   453      73.205  19.338  69.379  1.00  0.00           H  
TER    3007      WAT   453 
ATOM   3007  O   WAT   454      67.887  10.902  63.141  1.00  0.00           O  
ATOM   3008  H1  WAT   454      68.632  11.290  63.380  1.00  0.00           H  
ATOM   3009  H2  WAT   454      68.034  10.058  63.305  1.00  0.00           H  
TER    3011      WAT   454 
ATOM   3011  O   WAT   455      64.613   7.296  71.070  1.00  0.00           O  
ATOM   3012  H1  WAT   455      63.988   7.308  70.463  1.00  0.00           H  
ATOM   3013  H2  WAT   455      64.277   7.772  71.719  1.00  0.00           H  
TER    3015      WAT   455 
ATOM   3015  O   WAT   456      61.325  15.356  72.510  1.00  0.00           O  
ATOM   3016  H1  WAT   456      60.795  14.666  72.560  1.00  0.00           H  
ATOM   3017  H2  WAT   456      61.598  15.347  71.682  1.00  0.00           H  
TER    3019      WAT   456 
ATOM   3019  O   WAT   457      72.357  15.939  61.234  1.00  0.00           O  
ATOM   3020  H1  WAT   457      73.081  16.405  61.091  1.00  0.00           H  
ATOM   3021  H2  WAT   457      71.917  16.006  60.484  1.00  0.00           H  
TER    3023      WAT   457 
ATOM   3023  O   WAT   458      56.605  12.029  69.867  1.00  0.00           O  
ATOM   3024  H1  WAT   458      56.499  11.984  69.003  1.00  0.00           H  
ATOM   3025  H2  WAT   458      55.855  12.375  70.149  1.00  0.00           H  
TER    3027      WAT   458 
ATOM   3027  O   WAT   459      65.169   8.265  62.640  1.00  0.00           O  
ATOM   3028  H1  WAT   459      65.310   8.762  63.343  1.00  0.00           H  
ATOM   3029  H2  WAT   459      65.668   7.563  62.781  1.00  0.00           H  
TER    3031      WAT   459 
ATOM   3031  O   WAT   460      65.199   9.131  59.969  1.00  0.00           O  
ATOM   3032  H1  WAT   460      65.834   9.728  59.904  1.00  0.00           H  
ATOM   3033  H2  WAT   460      65.282   8.832  60.784  1.00  0.00           H  
TER    3035      WAT   460 
ATOM   3035  O   WAT   461      61.705  11.328  63.238  1.00  0.00           O  
ATOM   3036  H1  WAT   461      62.214  11.925  63.619  1.00  0.00           H  
ATOM   3037  H2  WAT   461      62.178  11.061  62.556  1.00  0.00           H  
TER    3039      WAT   461 
ATOM   3039  O   WAT   462      72.618  20.001  61.394  1.00  0.00           O  
ATOM   3040  H1  WAT   462      71.901  19.827  60.929  1.00  0.00           H  
ATOM   3041  H2  WAT   462      73.268  19.766  60.862  1.00  0.00           H  
TER    3043      WAT   462 
ATOM   3043  O   WAT   463      69.251  21.017  70.369  1.00  0.00           O  
ATOM   3044  H1  WAT   463      69.028  20.259  70.738  1.00  0.00           H  
ATOM   3045  H2  WAT   463      68.762  21.047  69.647  1.00  0.00           H  
TER    3047      WAT   463 
ATOM   3047  O   WAT   464      64.064   7.964  66.106  1.00  0.00           O  
ATOM   3048  H1  WAT   464      63.345   8.380  66.373  1.00  0.00           H  
ATOM   3049  H2  WAT   464      64.435   8.529  65.555  1.00  0.00           H  
TER    3051      WAT   464 
ATOM   3051  O   WAT   465      67.899  21.237  67.823  1.00  0.00           O  
ATOM   3052  H1  WAT   465      67.485  20.575  67.433  1.00  0.00           H  
ATOM   3053  H2  WAT   465      68.584  21.385  67.303  1.00  0.00           H  
TER    3055      WAT   465 
ATOM   3055  O   WAT   466      71.266  20.396  68.575  1.00  0.00           O  
ATOM   3056  H1  WAT   466      70.867  20.506  67.808  1.00  0.00           H  
ATOM   3057  H2  WAT   466      70.651  20.604  69.158  1.00  0.00           H  
TER    3059      WAT   466 
ATOM   3059  O   WAT   467      79.000  14.971  61.960  1.00  0.00           O  
ATOM   3060  H1  WAT   467      79.383  15.721  62.190  1.00  0.00           H  
ATOM   3061  H2  WAT   467      78.204  15.218  61.701  1.00  0.00           H  
TER    3063      WAT   467 
ATOM   3063  O   WAT   468      58.743  10.164  72.385  1.00  0.00           O  
ATOM   3064  H1  WAT   468      58.195   9.494  72.503  1.00  0.00           H  
ATOM   3065  H2  WAT   468      59.532   9.797  72.449  1.00  0.00           H  
TER    3067      WAT   468 
ATOM   3067  O   WAT   469      67.811   7.643  59.536  1.00  0.00           O  
ATOM   3068  H1  WAT   469      68.191   7.661  58.751  1.00  0.00           H  
ATOM   3069  H2  WAT   469      67.070   8.089  59.415  1.00  0.00           H  
TER    3071      WAT   469 
ATOM   3071  O   WAT   470      57.501   9.376  69.539  1.00  0.00           O  
ATOM   3072  H1  WAT   470      57.324   8.923  70.265  1.00  0.00           H  
ATOM   3073  H2  WAT   470      57.213  10.178  69.723  1.00  0.00           H  
TER    3075      WAT   470 
ATOM   3075  O   WAT   471      68.610  14.481  60.927  1.00  0.00           O  
ATOM   3076  H1  WAT   471      67.801  14.158  60.880  1.00  0.00           H  
ATOM   3077  H2  WAT   471      69.117  13.774  60.859  1.00  0.00           H  
TER    3079      WAT   471 
ATOM   3079  O   WAT   472      59.239  11.908  66.651  1.00  0.00           O  
ATOM   3080  H1  WAT   472      58.373  11.897  66.540  1.00  0.00           H  
ATOM   3081  H2  WAT   472      59.339  11.721  67.499  1.00  0.00           H  
TER    3083      WAT   472 
ATOM   3083  O   WAT   473      64.864  21.678  70.224  1.00  0.00           O  
ATOM   3084  H1  WAT   473      65.179  22.492  70.232  1.00  0.00           H  
ATOM   3085  H2  WAT   473      65.274  21.293  70.893  1.00  0.00           H  
TER    3087      WAT   473 
ATOM   3087  O   WAT   474      71.817  17.095  67.795  1.00  0.00           O  
ATOM   3088  H1  WAT   474      72.288  17.809  67.964  1.00  0.00           H  
ATOM   3089  H2  WAT   474      72.153  16.495  68.331  1.00  0.00           H  
TER    3091      WAT   474 
ATOM   3091  O   WAT   475      62.206  15.625  69.872  1.00  0.00           O  
ATOM   3092  H1  WAT   475      62.810  15.585  69.244  1.00  0.00           H  
ATOM   3093  H2  WAT   475      61.998  16.473  69.903  1.00  0.00           H  
TER    3095      WAT   475 
ATOM   3095  O   WAT   476      57.441  14.609  69.742  1.00  0.00           O  
ATOM   3096  H1  WAT   476      57.343  13.799  70.051  1.00  0.00           H  
ATOM   3097  H2  WAT   476      58.224  14.588  69.357  1.00  0.00           H  
TER    3099      WAT   476 
ATOM   3099  O   WAT   477      76.076  34.172  64.572  1.00  0.00           O  
ATOM   3100  H1  WAT   477      75.324  33.794  64.343  1.00  0.00           H  
ATOM   3101  H2  WAT   477      76.524  34.204  63.824  1.00  0.00           H  
TER    3103      WAT   477 
ATOM   3103  O   WAT   478      81.528  34.595  60.000  1.00  0.00           O  
ATOM   3104  H1  WAT   478      81.193  35.273  59.565  1.00  0.00           H  
ATOM   3105  H2  WAT   478      82.041  34.205  59.412  1.00  0.00           H  
TER    3107      WAT   478 
ATOM   3107  O   WAT   479      81.068  36.546  65.941  1.00  0.00           O  
ATOM   3108  H1  WAT   479      81.452  37.115  65.402  1.00  0.00           H  
ATOM   3109  H2  WAT   479      81.004  35.821  65.462  1.00  0.00           H  
TER    3111      WAT   479 
ATOM   3111  O   WAT   480      77.654  34.184  66.838  1.00  0.00           O  
ATOM   3112  H1  WAT   480      77.755  33.374  67.148  1.00  0.00           H  
ATOM   3113  H2  WAT   480      77.058  34.090  66.208  1.00  0.00           H  
TER    3115      WAT   480 
ATOM   3115  O   WAT   481      77.494  39.102  68.240  1.00  0.00           O  
ATOM   3116  H1  WAT   481      78.138  39.543  68.629  1.00  0.00           H  
ATOM   3117  H2  WAT   481      77.820  38.297  68.153  1.00  0.00           H  
TER    3119      WAT   481 
ATOM   3119  O   WAT   482      70.851  30.206  66.463  1.00  0.00           O  
ATOM   3120  H1  WAT   482      70.616  29.373  66.357  1.00  0.00           H  
ATOM   3121  H2  WAT   482      70.989  30.487  65.649  1.00  0.00           H  
TER    3123      WAT   482 
ATOM   3123  O   WAT   483      73.150  22.375  69.362  1.00  0.00           O  
ATOM   3124  H1  WAT   483      72.530  21.784  69.193  1.00  0.00           H  
ATOM   3125  H2  WAT   483      73.048  22.966  68.728  1.00  0.00           H  
TER    3127      WAT   483 
ATOM   3127  O   WAT   484      78.196  32.113  63.612  1.00  0.00           O  
ATOM   3128  H1  WAT   484      78.518  32.654  63.008  1.00  0.00           H  
ATOM   3129  H2  WAT   484      78.843  31.543  63.744  1.00  0.00           H  
TER    3131      WAT   484 
ATOM   3131  O   WAT   485      80.246  24.115  63.695  1.00  0.00           O  
ATOM   3132  H1  WAT   485      80.944  24.294  64.187  1.00  0.00           H  
ATOM   3133  H2  WAT   485      80.562  23.592  63.072  1.00  0.00           H  
TER    3135      WAT   485 
ATOM   3135  O   WAT   486      72.876  25.920  71.606  1.00  0.00           O  
ATOM   3136  H1  WAT   486      72.752  26.506  72.241  1.00  0.00           H  
ATOM   3137  H2  WAT   486      73.528  25.426  71.907  1.00  0.00           H  
TER    3139      WAT   486 
ATOM   3139  O   WAT   487      80.435  30.502  63.683  1.00  0.00           O  
ATOM   3140  H1  WAT   487      80.874  29.894  64.128  1.00  0.00           H  
ATOM   3141  H2  WAT   487      80.286  30.123  62.912  1.00  0.00           H  
TER    3143      WAT   487 
ATOM   3143  O   WAT   488      77.902  29.096  70.885  1.00  0.00           O  
ATOM   3144  H1  WAT   488      78.547  28.603  70.566  1.00  0.00           H  
ATOM   3145  H2  WAT   488      78.142  29.239  71.711  1.00  0.00           H  
TER    3147      WAT   488 
ATOM   3147  O   WAT   489      80.441  31.942  70.536  1.00  0.00           O  
ATOM   3148  H1  WAT   489      80.723  31.147  70.314  1.00  0.00           H  
ATOM   3149  H2  WAT   489      81.170  32.420  70.556  1.00  0.00           H  
TER    3151      WAT   489 
ATOM   3151  O   WAT   490      76.858  29.369  60.937  1.00  0.00           O  
ATOM   3152  H1  WAT   490      76.274  29.874  61.343  1.00  0.00           H  
ATOM   3153  H2  WAT   490      76.455  29.144  60.196  1.00  0.00           H  
TER    3155      WAT   490 
ATOM   3155  O   WAT   491      72.412  35.085  67.739  1.00  0.00           O  
ATOM   3156  H1  WAT   491      71.929  35.810  67.715  1.00  0.00           H  
ATOM   3157  H2  WAT   491      73.225  35.382  67.850  1.00  0.00           H  
TER    3159      WAT   491 
ATOM   3159  O   WAT   492      78.484  33.878  70.344  1.00  0.00           O  
ATOM   3160  H1  WAT   492      77.966  33.519  69.740  1.00  0.00           H  
ATOM   3161  H2  WAT   492      79.181  33.354  70.355  1.00  0.00           H  
TER    3163      WAT   492 
ATOM   3163  O   WAT   493      81.316  25.616  59.413  1.00  0.00           O  
ATOM   3164  H1  WAT   493      81.555  25.824  58.601  1.00  0.00           H  
ATOM   3165  H2  WAT   493      81.637  24.812  59.522  1.00  0.00           H  
TER    3167      WAT   493 
ATOM   3167  O   WAT   494      76.625  17.545  63.259  1.00  0.00           O  
ATOM   3168  H1  WAT   494      77.379  17.913  63.021  1.00  0.00           H  
ATOM   3169  H2  WAT   494      76.447  17.919  64.027  1.00  0.00           H  
TER    3171      WAT   494 
ATOM   3171  O   WAT   495      75.267  35.600  67.891  1.00  0.00           O  
ATOM   3172  H1  WAT   495      75.969  35.086  67.948  1.00  0.00           H  
ATOM   3173  H2  WAT   495      75.186  35.928  68.696  1.00  0.00           H  
TER    3175      WAT   495 
ATOM   3175  O   WAT   496      74.980  19.952  59.957  1.00  0.00           O  
ATOM   3176  H1  WAT   496      74.798  20.169  59.131  1.00  0.00           H  
ATOM   3177  H2  WAT   496      75.843  20.066  60.013  1.00  0.00           H  
TER    3179      WAT   496 
ATOM   3179  O   WAT   497      74.592  31.791  67.400  1.00  0.00           O  
ATOM   3180  H1  WAT   497      75.431  32.023  67.447  1.00  0.00           H  
ATOM   3181  H2  WAT   497      74.623  30.922  67.330  1.00  0.00           H  
TER    3183      WAT   497 
ATOM   3183  O   WAT   498      75.217  32.211  71.701  1.00  0.00           O  
ATOM   3184  H1  WAT   498      75.757  32.068  72.371  1.00  0.00           H  
ATOM   3185  H2  WAT   498      74.534  32.611  72.069  1.00  0.00           H  
TER    3187      WAT   498 
ATOM   3187  O   WAT   499      80.660  16.955  62.992  1.00  0.00           O  
ATOM   3188  H1  WAT   499      81.389  16.777  62.546  1.00  0.00           H  
ATOM   3189  H2  WAT   499      80.750  17.797  63.203  1.00  0.00           H  
TER    3191      WAT   499 
ATOM   3191  O   WAT   500      70.621  28.431  71.854  1.00  0.00           O  
ATOM   3192  H1  WAT   500      70.355  27.615  72.013  1.00  0.00           H  
ATOM   3193  H2  WAT   500      70.635  28.477  70.984  1.00  0.00           H  
TER    3195      WAT   500 
ATOM   3195  O   WAT   501      74.527  23.230  58.469  1.00  0.00           O  
ATOM   3196  H1  WAT   501      73.812  22.944  58.882  1.00  0.00           H  
ATOM   3197  H2  WAT   501      75.011  23.569  59.110  1.00  0.00           H  
TER    3199      WAT   501 
ATOM   3199  O   WAT   502      81.701  31.733  58.846  1.00  0.00           O  
ATOM   3200  H1  WAT   502      82.116  31.401  58.154  1.00  0.00           H  
ATOM   3201  H2  WAT   502      80.870  31.500  58.718  1.00  0.00           H  
TER    3203      WAT   502 
ATOM   3203  O   WAT   503      71.030  29.217  69.135  1.00  0.00           O  
ATOM   3204  H1  WAT   503      70.848  29.192  68.283  1.00  0.00           H  
ATOM   3205  H2  WAT   503      71.765  29.687  69.174  1.00  0.00           H  
TER    3207      WAT   503 
ATOM   3207  O   WAT   504      70.997  26.096  69.285  1.00  0.00           O  
ATOM   3208  H1  WAT   504      71.575  25.960  69.925  1.00  0.00           H  
ATOM   3209  H2  WAT   504      70.299  25.640  69.540  1.00  0.00           H  
TER    3211      WAT   504 
ATOM   3211  O   WAT   505      77.754  27.750  67.499  1.00  0.00           O  
ATOM   3212  H1  WAT   505      77.496  26.917  67.472  1.00  0.00           H  
ATOM   3213  H2  WAT   505      77.809  27.976  66.658  1.00  0.00           H  
TER    3215      WAT   505 
ATOM   3215  O   WAT   506      76.727  25.304  67.986  1.00  0.00           O  
ATOM   3216  H1  WAT   506      76.152  25.463  68.622  1.00  0.00           H  
ATOM   3217  H2  WAT   506      76.351  24.667  67.523  1.00  0.00           H  
TER    3219      WAT   506 
ATOM   3219  O   WAT   507      66.473  24.948  66.000  1.00  0.00           O  
ATOM   3220  H1  WAT   507      66.559  24.571  66.782  1.00  0.00           H  
ATOM   3221  H2  WAT   507      67.101  24.574  65.522  1.00  0.00           H  
TER    3223      WAT   507 
ATOM   3223  O   WAT   508      81.499  28.006  61.043  1.00  0.00           O  
ATOM   3224  H1  WAT   508      82.313  28.297  60.931  1.00  0.00           H  
ATOM   3225  H2  WAT   508      81.435  27.352  60.468  1.00  0.00           H  
TER    3227      WAT   508 
ATOM   3227  O   WAT   509      77.369  31.478  66.170  1.00  0.00           O  
ATOM   3228  H1  WAT   509      78.007  31.239  66.715  1.00  0.00           H  
ATOM   3229  H2  WAT   509      77.795  31.682  65.435  1.00  0.00           H  
TER    3231      WAT   509 
ATOM   3231  O   WAT   510      72.061  33.717  70.053  1.00  0.00           O  
ATOM   3232  H1  WAT   510      72.101  33.988  69.225  1.00  0.00           H  
ATOM   3233  H2  WAT   510      72.620  34.241  70.469  1.00  0.00           H  
TER    3235      WAT   510 
ATOM   3235  O   WAT   511      78.010  26.698  60.507  1.00  0.00           O  
ATOM   3236  H1  WAT   511      78.394  26.479  61.259  1.00  0.00           H  
ATOM   3237  H2  WAT   511      77.761  27.524  60.637  1.00  0.00           H  
TER    3239      WAT   511 
ATOM   3239  O   WAT   512      79.752  31.955  67.849  1.00  0.00           O  
ATOM   3240  H1  WAT   512      79.825  31.793  68.703  1.00  0.00           H  
ATOM   3241  H2  WAT   512      80.568  32.144  67.605  1.00  0.00           H  
TER    3243      WAT   512 
ATOM   3243  O   WAT   513      73.512  32.301  64.879  1.00  0.00           O  
ATOM   3244  H1  WAT   513      72.686  32.547  64.752  1.00  0.00           H  
ATOM   3245  H2  WAT   513      73.573  32.222  65.745  1.00  0.00           H  
TER    3247      WAT   513 
ATOM   3247  O   WAT   514      75.730  18.368  65.838  1.00  0.00           O  
ATOM   3248  H1  WAT   514      74.862  18.440  65.904  1.00  0.00           H  
ATOM   3249  H2  WAT   514      76.017  19.170  66.027  1.00  0.00           H  
TER    3251      WAT   514 
ATOM   3251  O   WAT   515      78.292  34.919  62.581  1.00  0.00           O  
ATOM   3252  H1  WAT   515      78.582  34.528  61.857  1.00  0.00           H  
ATOM   3253  H2  WAT   515      79.022  35.100  63.021  1.00  0.00           H  
TER    3255      WAT   515 
ATOM   3255  O   WAT   516      76.233  36.895  65.647  1.00  0.00           O  
ATOM   3256  H1  WAT   516      76.013  36.605  66.439  1.00  0.00           H  
ATOM   3257  H2  WAT   516      76.012  36.237  65.118  1.00  0.00           H  
TER    3259      WAT   516 
ATOM   3259  O   WAT   517      75.144  28.983  67.912  1.00  0.00           O  
ATOM   3260  H1  WAT   517      74.856  28.356  68.447  1.00  0.00           H  
ATOM   3261  H2  WAT   517      76.013  28.925  67.979  1.00  0.00           H  
TER    3263      WAT   517 
ATOM   3263  O   WAT   518      78.399  38.268  64.430  1.00  0.00           O  
ATOM   3264  H1  WAT   518      79.052  37.736  64.659  1.00  0.00           H  
ATOM   3265  H2  WAT   518      77.702  37.915  64.816  1.00  0.00           H  
TER    3267      WAT   518 
ATOM   3267  O   WAT   519      75.348  30.622  63.836  1.00  0.00           O  
ATOM   3268  H1  WAT   519      76.102  31.004  64.050  1.00  0.00           H  
ATOM   3269  H2  WAT   519      74.755  31.073  64.291  1.00  0.00           H  
TER    3271      WAT   519 
ATOM   3271  O   WAT   520      76.667  31.793  69.210  1.00  0.00           O  
ATOM   3272  H1  WAT   520      76.145  31.933  69.896  1.00  0.00           H  
ATOM   3273  H2  WAT   520      77.055  31.034  69.401  1.00  0.00           H  
TER    3275      WAT   520 
ATOM   3275  O   WAT   521      73.656  21.844  63.280  1.00  0.00           O  
ATOM   3276  H1  WAT   521      73.369  21.474  62.543  1.00  0.00           H  
ATOM   3277  H2  WAT   521      74.344  22.313  63.018  1.00  0.00           H  
TER    3279      WAT   521 
ATOM   3279  O   WAT   522      82.864  33.533  63.196  1.00  0.00           O  
ATOM   3280  H1  WAT   522      82.623  32.799  62.789  1.00  0.00           H  
ATOM   3281  H2  WAT   522      83.044  34.081  62.543  1.00  0.00           H  
TER    3283      WAT   522 
ATOM   3283  O   WAT   523      78.094  28.824  64.609  1.00  0.00           O  
ATOM   3284  H1  WAT   523      77.898  29.431  64.015  1.00  0.00           H  
ATOM   3285  H2  WAT   523      78.317  28.130  64.128  1.00  0.00           H  
TER    3287      WAT   523 
ATOM   3287  O   WAT   524      76.492  25.709  64.727  1.00  0.00           O  
ATOM   3288  H1  WAT   524      77.214  25.873  64.267  1.00  0.00           H  
ATOM   3289  H2  WAT   524      76.013  26.430  64.621  1.00  0.00           H  
TER    3291      WAT   524 
ATOM   3291  O   WAT   525      74.143  28.115  73.832  1.00  0.00           O  
ATOM   3292  H1  WAT   525      74.655  28.393  73.183  1.00  0.00           H  
ATOM   3293  H2  WAT   525      73.856  28.854  74.198  1.00  0.00           H  
TER    3295      WAT   525 
ATOM   3295  O   WAT   526      71.229  22.622  64.128  1.00  0.00           O  
ATOM   3296  H1  WAT   526      71.331  23.424  64.457  1.00  0.00           H  
ATOM   3297  H2  WAT   526      72.025  22.421  63.831  1.00  0.00           H  
TER    3299      WAT   526 
ATOM   3299  O   WAT   527      82.200  24.573  66.015  1.00  0.00           O  
ATOM   3300  H1  WAT   527      81.953  24.493  66.849  1.00  0.00           H  
ATOM   3301  H2  WAT   527      82.528  23.789  65.821  1.00  0.00           H  
TER    3303      WAT   527 
ATOM   3303  O   WAT   528      77.232  35.499  72.293  1.00  0.00           O  
ATOM   3304  H1  WAT   528      77.381  34.939  71.641  1.00  0.00           H  
ATOM   3305  H2  WAT   528      78.012  35.578  72.677  1.00  0.00           H  
TER    3307      WAT   528 
ATOM   3307  O   WAT   529      79.757  35.671  73.572  1.00  0.00           O  
ATOM   3308  H1  WAT   529      79.682  35.002  74.127  1.00  0.00           H  
ATOM   3309  H2  WAT   529      79.686  36.372  74.086  1.00  0.00           H  
TER    3311      WAT   529 
ATOM   3311  O   WAT   530      80.414  34.191  64.404  1.00  0.00           O  
ATOM   3312  H1  WAT   530      81.179  33.922  64.082  1.00  0.00           H  
ATOM   3313  H2  WAT   530      80.312  33.706  65.121  1.00  0.00           H  
TER    3315      WAT   530 
ATOM   3315  O   WAT   531      82.936  31.222  56.384  1.00  0.00           O  
ATOM   3316  H1  WAT   531      83.704  31.282  55.975  1.00  0.00           H  
ATOM   3317  H2  WAT   531      82.489  30.650  55.900  1.00  0.00           H  
TER    3319      WAT   531 
ATOM   3319  O   WAT   532      79.645  27.562  69.568  1.00  0.00           O  
ATOM   3320  H1  WAT   532      79.222  27.763  68.831  1.00  0.00           H  
ATOM   3321  H2  WAT   532      79.470  26.715  69.680  1.00  0.00           H  
TER    3323      WAT   532 
ATOM   3323  O   WAT   533      79.146  39.077  72.030  1.00  0.00           O  
ATOM   3324  H1  WAT   533      79.636  38.379  71.847  1.00  0.00           H  
ATOM   3325  H2  WAT   533      78.575  38.780  72.617  1.00  0.00           H  
TER    3327      WAT   533 
ATOM   3327  O   WAT   534      74.934  28.058  65.000  1.00  0.00           O  
ATOM   3328  H1  WAT   534      75.090  27.992  65.856  1.00  0.00           H  
ATOM   3329  H2  WAT   534      75.274  28.833  64.788  1.00  0.00           H  
TER    3331      WAT   534 
ATOM   3331  O   WAT   535      81.471  27.433  63.870  1.00  0.00           O  
ATOM   3332  H1  WAT   535      82.013  26.930  64.334  1.00  0.00           H  
ATOM   3333  H2  WAT   535      81.786  27.380  63.059  1.00  0.00           H  
TER    3335      WAT   535 
ATOM   3335  O   WAT   536      79.640  32.825  61.154  1.00  0.00           O  
ATOM   3336  H1  WAT   536      79.709  31.967  61.293  1.00  0.00           H  
ATOM   3337  H2  WAT   536      80.419  33.042  60.826  1.00  0.00           H  
TER    3339      WAT   536 
ATOM   3339  O   WAT   537      71.507  25.241  65.316  1.00  0.00           O  
ATOM   3340  H1  WAT   537      71.887  25.660  64.652  1.00  0.00           H  
ATOM   3341  H2  WAT   537      70.933  25.822  65.623  1.00  0.00           H  
TER    3343      WAT   537 
ATOM   3343  O   WAT   538      78.984  27.494  57.848  1.00  0.00           O  
ATOM   3344  H1  WAT   538      79.273  28.270  58.122  1.00  0.00           H  
ATOM   3345  H2  WAT   538      79.071  26.983  58.549  1.00  0.00           H  
TER    3347      WAT   538 
ATOM   3347  O   WAT   539      75.150  26.807  69.948  1.00  0.00           O  
ATOM   3348  H1  WAT   539      74.309  26.708  70.156  1.00  0.00           H  
ATOM   3349  H2  WAT   539      75.359  27.577  70.299  1.00  0.00           H  
TER    3351      WAT   539 
ATOM   3351  O   WAT   540      72.628  24.429  67.776  1.00  0.00           O  
ATOM   3352  H1  WAT   540      72.233  24.503  67.001  1.00  0.00           H  
ATOM   3353  H2  WAT   540      72.072  24.815  68.327  1.00  0.00           H  
TER    3355      WAT   540 
ATOM   3355  O   WAT   541      78.962  24.735  69.198  1.00  0.00           O  
ATOM   3356  H1  WAT   541      78.658  24.181  69.799  1.00  0.00           H  
ATOM   3357  H2  WAT   541      78.260  24.915  68.711  1.00  0.00           H  
TER    3359      WAT   541 
ATOM   3359  O   WAT   542      78.018  22.045  63.762  1.00  0.00           O  
ATOM   3360  H1  WAT   542      78.294  21.327  63.350  1.00  0.00           H  
ATOM   3361  H2  WAT   542      78.618  22.644  63.554  1.00  0.00           H  
TER    3363      WAT   542 
ATOM   3363  O   WAT   543      77.024  31.950  73.905  1.00  0.00           O  
ATOM   3364  H1  WAT   543      76.916  31.961  74.771  1.00  0.00           H  
ATOM   3365  H2  WAT   543      77.233  32.776  73.715  1.00  0.00           H  
TER    3367      WAT   543 
ATOM   3367  O   WAT   544      81.519  19.717  62.037  1.00  0.00           O  
ATOM   3368  H1  WAT   544      81.974  19.888  62.762  1.00  0.00           H  
ATOM   3369  H2  WAT   544      81.993  19.104  61.637  1.00  0.00           H  
TER    3371      WAT   544 
ATOM   3371  O   WAT   545      75.041  29.202  71.367  1.00  0.00           O  
ATOM   3372  H1  WAT   545      74.450  29.843  71.337  1.00  0.00           H  
ATOM   3373  H2  WAT   545      75.803  29.625  71.340  1.00  0.00           H  
TER    3375      WAT   545 
ATOM   3375  O   WAT   546      78.861  26.421  63.141  1.00  0.00           O  
ATOM   3376  H1  WAT   546      79.605  26.808  63.380  1.00  0.00           H  
ATOM   3377  H2  WAT   546      79.007  25.577  63.305  1.00  0.00           H  
TER    3379      WAT   546 
ATOM   3379  O   WAT   547      75.586  22.815  71.070  1.00  0.00           O  
ATOM   3380  H1  WAT   547      74.961  22.827  70.463  1.00  0.00           H  
ATOM   3381  H2  WAT   547      75.251  23.291  71.719  1.00  0.00           H  
TER    3383      WAT   547 
ATOM   3383  O   WAT   548      75.770  21.157  57.127  1.00  0.00           O  
ATOM   3384  H1  WAT   548      75.421  21.809  57.591  1.00  0.00           H  
ATOM   3385  H2  WAT   548      75.290  21.143  56.400  1.00  0.00           H  
TER    3387      WAT   548 
ATOM   3387  O   WAT   549      72.299  30.875  72.510  1.00  0.00           O  
ATOM   3388  H1  WAT   549      71.769  30.184  72.560  1.00  0.00           H  
ATOM   3389  H2  WAT   549      72.571  30.866  71.682  1.00  0.00           H  
TER    3391      WAT   549 
ATOM   3391  O   WAT   550      67.578  27.548  69.867  1.00  0.00           O  
ATOM   3392  H1  WAT   550      67.472  27.502  69.003  1.00  0.00           H  
ATOM   3393  H2  WAT   550      66.828  27.893  70.149  1.00  0.00           H  
TER    3395      WAT   550 
ATOM   3395  O   WAT   551      76.143  23.783  62.640  1.00  0.00           O  
ATOM   3396  H1  WAT   551      76.283  24.281  63.343  1.00  0.00           H  
ATOM   3397  H2  WAT   551      76.641  23.082  62.781  1.00  0.00           H  
TER    3399      WAT   551 
ATOM   3399  O   WAT   552      76.173  24.650  59.969  1.00  0.00           O  
ATOM   3400  H1  WAT   552      76.807  25.246  59.904  1.00  0.00           H  
ATOM   3401  H2  WAT   552      76.255  24.350  60.784  1.00  0.00           H  
TER    3403      WAT   552 
ATOM   3403  O   WAT   553      77.750  20.581  59.944  1.00  0.00           O  
ATOM   3404  H1  WAT   553      78.072  20.102  59.290  1.00  0.00           H  
ATOM   3405  H2  WAT   553      78.013  21.391  59.753  1.00  0.00           H  
TER    3407      WAT   553 
ATOM   3407  O   WAT   554      72.678  26.847  63.238  1.00  0.00           O  
ATOM   3408  H1  WAT   554      73.187  27.443  63.619  1.00  0.00           H  
ATOM   3409  H2  WAT   554      73.151  26.579  62.556  1.00  0.00           H  
TER    3411      WAT   554 
ATOM   3411  O   WAT   555      80.224  36.536  70.369  1.00  0.00           O  
ATOM   3412  H1  WAT   555      80.001  35.778  70.738  1.00  0.00           H  
ATOM   3413  H2  WAT   555      79.735  36.566  69.647  1.00  0.00           H  
TER    3415      WAT   555 
ATOM   3415  O   WAT   556      75.037  23.482  66.106  1.00  0.00           O  
ATOM   3416  H1  WAT   556      74.318  23.899  66.373  1.00  0.00           H  
ATOM   3417  H2  WAT   556      75.408  24.048  65.555  1.00  0.00           H  
TER    3419      WAT   556 
ATOM   3419  O   WAT   557      78.872  36.756  67.823  1.00  0.00           O  
ATOM   3420  H1  WAT   557      78.458  36.093  67.433  1.00  0.00           H  
ATOM   3421  H2  WAT   557      79.557  36.904  67.303  1.00  0.00           H  
TER    3423      WAT   557 
ATOM   3423  O   WAT   558      82.239  35.915  68.575  1.00  0.00           O  
ATOM   3424  H1  WAT   558      81.840  36.025  67.808  1.00  0.00           H  
ATOM   3425  H2  WAT   558      81.624  36.123  69.158  1.00  0.00           H  
TER    3427      WAT   558 
ATOM   3427  O   WAT   559      80.812  22.522  61.443  1.00  0.00           O  
ATOM   3428  H1  WAT   559      80.218  22.844  60.891  1.00  0.00           H  
ATOM   3429  H2  WAT   559      80.849  21.676  61.235  1.00  0.00           H  
TER    3431      WAT   559 
ATOM   3431  O   WAT   560      76.742  21.018  66.168  1.00  0.00           O  
ATOM   3432  H1  WAT   560      77.218  21.380  65.533  1.00  0.00           H  
ATOM   3433  H2  WAT   560      76.241  21.673  66.448  1.00  0.00           H  
TER    3435      WAT   560 
ATOM   3435  O   WAT   561      69.716  25.682  72.385  1.00  0.00           O  
ATOM   3436  H1  WAT   561      69.169  25.012  72.503  1.00  0.00           H  
ATOM   3437  H2  WAT   561      70.505  25.315  72.449  1.00  0.00           H  
TER    3439      WAT   561 
ATOM   3439  O   WAT   562      78.784  23.162  59.536  1.00  0.00           O  
ATOM   3440  H1  WAT   562      79.164  23.180  58.751  1.00  0.00           H  
ATOM   3441  H2  WAT   562      78.044  23.607  59.415  1.00  0.00           H  
TER    3443      WAT   562 
ATOM   3443  O   WAT   563      68.475  24.894  69.539  1.00  0.00           O  
ATOM   3444  H1  WAT   563      68.297  24.442  70.265  1.00  0.00           H  
ATOM   3445  H2  WAT   563      68.187  25.697  69.723  1.00  0.00           H  
TER    3447      WAT   563 
ATOM   3447  O   WAT   564      79.583  30.000  60.927  1.00  0.00           O  
ATOM   3448  H1  WAT   564      78.774  29.676  60.880  1.00  0.00           H  
ATOM   3449  H2  WAT   564      80.090  29.293  60.859  1.00  0.00           H  
TER    3451      WAT   564 
ATOM   3451  O   WAT   565      70.212  27.427  66.651  1.00  0.00           O  
ATOM   3452  H1  WAT   565      69.347  27.415  66.540  1.00  0.00           H  
ATOM   3453  H2  WAT   565      70.312  27.240  67.499  1.00  0.00           H  
TER    3455      WAT   565 
ATOM   3455  O   WAT   566      75.838  37.197  70.224  1.00  0.00           O  
ATOM   3456  H1  WAT   566      76.152  38.010  70.232  1.00  0.00           H  
ATOM   3457  H2  WAT   566      76.247  36.812  70.893  1.00  0.00           H  
TER    3459      WAT   566 
ATOM   3459  O   WAT   567      82.790  32.614  67.795  1.00  0.00           O  
ATOM   3460  H1  WAT   567      83.261  33.328  67.964  1.00  0.00           H  
ATOM   3461  H2  WAT   567      83.126  32.014  68.331  1.00  0.00           H  
TER    3463      WAT   567 
ATOM   3463  O   WAT   568      78.776  19.388  62.219  1.00  0.00           O  
ATOM   3464  H1  WAT   568      79.598  19.558  61.977  1.00  0.00           H  
ATOM   3465  H2  WAT   568      78.313  19.543  61.495  1.00  0.00           H  
TER    3467      WAT   568 
ATOM   3467  O   WAT   569      73.179  31.144  69.872  1.00  0.00           O  
ATOM   3468  H1  WAT   569      73.783  31.104  69.244  1.00  0.00           H  
ATOM   3469  H2  WAT   569      72.972  31.991  69.903  1.00  0.00           H  
TER    3471      WAT   569 
ATOM   3471  O   WAT   570      68.414  30.127  69.742  1.00  0.00           O  
ATOM   3472  H1  WAT   570      68.317  29.317  70.051  1.00  0.00           H  
ATOM   3473  H2  WAT   570      69.197  30.107  69.357  1.00  0.00           H  
TER    3475      WAT   570 
ATOM   3475  O   WAT   571      81.824  45.725  66.463  1.00  0.00           O  
ATOM   3476  H1  WAT   571      81.589  44.892  66.357  1.00  0.00           H  
ATOM   3477  H2  WAT   571      81.962  46.005  65.649  1.00  0.00           H  
TER    3479      WAT   571 
ATOM   3479  O   WAT   572      81.594  43.950  71.854  1.00  0.00           O  
ATOM   3480  H1  WAT   572      81.328  43.134  72.013  1.00  0.00           H  
ATOM   3481  H2  WAT   572      81.608  43.995  70.984  1.00  0.00           H  
TER    3483      WAT   572 
ATOM   3483  O   WAT   573      82.003  44.736  69.135  1.00  0.00           O  
ATOM   3484  H1  WAT   573      81.821  44.710  68.283  1.00  0.00           H  
ATOM   3485  H2  WAT   573      82.738  45.205  69.174  1.00  0.00           H  
TER    3487      WAT   573 
ATOM   3487  O   WAT   574      81.970  41.615  69.285  1.00  0.00           O  
ATOM   3488  H1  WAT   574      82.548  41.479  69.925  1.00  0.00           H  
ATOM   3489  H2  WAT   574      81.272  41.159  69.540  1.00  0.00           H  
TER    3491      WAT   574 
ATOM   3491  O   WAT   575      77.446  40.466  66.000  1.00  0.00           O  
ATOM   3492  H1  WAT   575      77.532  40.089  66.782  1.00  0.00           H  
ATOM   3493  H2  WAT   575      78.074  40.092  65.522  1.00  0.00           H  
TER    3495      WAT   575 
ATOM   3495  O   WAT   576      83.034  49.235  70.053  1.00  0.00           O  
ATOM   3496  H1  WAT   576      83.074  49.507  69.225  1.00  0.00           H  
ATOM   3497  H2  WAT   576      83.593  49.760  70.469  1.00  0.00           H  
TER    3499      WAT   576 
ATOM   3499  O   WAT   577      82.203  38.140  64.128  1.00  0.00           O  
ATOM   3500  H1  WAT   577      82.304  38.943  64.457  1.00  0.00           H  
ATOM   3501  H2  WAT   577      82.998  37.939  63.831  1.00  0.00           H  
TER    3503      WAT   577 
ATOM   3503  O   WAT   578      83.019  38.255  71.871  1.00  0.00           O  
ATOM   3504  H1  WAT   578      82.877  37.403  71.995  1.00  0.00           H  
ATOM   3505  H2  WAT   578      83.303  38.298  71.047  1.00  0.00           H  
TER    3507      WAT   578 
ATOM   3507  O   WAT   579      82.480  40.760  65.316  1.00  0.00           O  
ATOM   3508  H1  WAT   579      82.860  41.178  64.652  1.00  0.00           H  
ATOM   3509  H2  WAT   579      81.906  41.341  65.623  1.00  0.00           H  
TER    3511      WAT   579 
ATOM   3511  O   WAT   580      83.601  39.948  67.776  1.00  0.00           O  
ATOM   3512  H1  WAT   580      83.207  40.022  67.001  1.00  0.00           H  
ATOM   3513  H2  WAT   580      83.045  40.333  68.327  1.00  0.00           H  
TER    3515      WAT   580 
ATOM   3515  O   WAT   581      83.272  46.393  72.510  1.00  0.00           O  
ATOM   3516  H1  WAT   581      82.742  45.703  72.560  1.00  0.00           H  
ATOM   3517  H2  WAT   581      83.544  46.385  71.682  1.00  0.00           H  
TER    3519      WAT   581 
ATOM   3519  O   WAT   582      78.551  43.066  69.867  1.00  0.00           O  
ATOM   3520  H1  WAT   582      78.446  43.021  69.003  1.00  0.00           H  
ATOM   3521  H2  WAT   582      77.801  43.412  70.149  1.00  0.00           H  
TER    3523      WAT   582 
ATOM   3523  O   WAT   583      80.689  41.201  72.385  1.00  0.00           O  
ATOM   3524  H1  WAT   583      80.142  40.531  72.503  1.00  0.00           H  
ATOM   3525  H2  WAT   583      81.479  40.834  72.449  1.00  0.00           H  
TER    3527      WAT   583 
ATOM   3527  O   WAT   584      79.448  40.413  69.539  1.00  0.00           O  
ATOM   3528  H1  WAT   584      79.270  39.960  70.265  1.00  0.00           H  
ATOM   3529  H2  WAT   584      79.160  41.215  69.723  1.00  0.00           H  
TER    3531      WAT   584 
ATOM   3531  O   WAT   585      81.185  42.945  66.651  1.00  0.00           O  
ATOM   3532  H1  WAT   585      80.320  42.934  66.540  1.00  0.00           H  
ATOM   3533  H2  WAT   585      81.285  42.758  67.499  1.00  0.00           H  
TER    3535      WAT   585 
ATOM   3535  O   WAT   586      79.387  45.646  69.742  1.00  0.00           O  
ATOM   3536  H1  WAT   586      79.290  44.836  70.051  1.00  0.00           H  
ATOM   3537  H2  WAT   586      80.170  45.625  69.357  1.00  0.00           H  
TER    3539      WAT   586 
ATOM   3539  O   WAT   587      75.771  11.110  51.506  1.00  0.00           O  
ATOM   3540  H1  WAT   587      75.019  10.732  51.277  1.00  0.00           H  
ATOM   3541  H2  WAT   587      76.219  11.142  50.758  1.00  0.00           H  
TER    3543      WAT   587 
ATOM   3543  O   WAT   588      80.764  13.484  52.875  1.00  0.00           O  
ATOM   3544  H1  WAT   588      81.148  14.053  52.336  1.00  0.00           H  
ATOM   3545  H2  WAT   588      80.699  12.759  52.396  1.00  0.00           H  
TER    3547      WAT   588 
ATOM   3547  O   WAT   589      77.349  11.122  53.772  1.00  0.00           O  
ATOM   3548  H1  WAT   589      77.450  10.312  54.082  1.00  0.00           H  
ATOM   3549  H2  WAT   589      76.753  11.028  53.142  1.00  0.00           H  
TER    3551      WAT   589 
ATOM   3551  O   WAT   590      77.189  16.040  55.174  1.00  0.00           O  
ATOM   3552  H1  WAT   590      77.833  16.481  55.563  1.00  0.00           H  
ATOM   3553  H2  WAT   590      77.515  15.235  55.087  1.00  0.00           H  
TER    3555      WAT   590 
ATOM   3555  O   WAT   591      72.107  12.023  54.673  1.00  0.00           O  
ATOM   3556  H1  WAT   591      71.624  12.748  54.649  1.00  0.00           H  
ATOM   3557  H2  WAT   591      72.920  12.320  54.784  1.00  0.00           H  
TER    3559      WAT   591 
ATOM   3559  O   WAT   592      74.962  12.538  54.825  1.00  0.00           O  
ATOM   3560  H1  WAT   592      75.664  12.023  54.882  1.00  0.00           H  
ATOM   3561  H2  WAT   592      74.882  12.866  55.630  1.00  0.00           H  
TER    3563      WAT   592 
ATOM   3563  O   WAT   593      71.756  10.655  56.987  1.00  0.00           O  
ATOM   3564  H1  WAT   593      71.796  10.926  56.159  1.00  0.00           H  
ATOM   3565  H2  WAT   593      72.315  11.179  57.403  1.00  0.00           H  
TER    3567      WAT   593 
ATOM   3567  O   WAT   594      73.207   9.239  51.813  1.00  0.00           O  
ATOM   3568  H1  WAT   594      72.381   9.485  51.686  1.00  0.00           H  
ATOM   3569  H2  WAT   594      73.268   9.160  52.679  1.00  0.00           H  
TER    3571      WAT   594 
ATOM   3571  O   WAT   595      77.987  11.856  49.515  1.00  0.00           O  
ATOM   3572  H1  WAT   595      78.277  11.465  48.791  1.00  0.00           H  
ATOM   3573  H2  WAT   595      78.717  12.038  49.955  1.00  0.00           H  
TER    3575      WAT   595 
ATOM   3575  O   WAT   596      75.928  13.833  52.581  1.00  0.00           O  
ATOM   3576  H1  WAT   596      75.708  13.543  53.373  1.00  0.00           H  
ATOM   3577  H2  WAT   596      75.707  13.175  52.052  1.00  0.00           H  
TER    3579      WAT   596 
ATOM   3579  O   WAT   597      78.094  15.206  51.364  1.00  0.00           O  
ATOM   3580  H1  WAT   597      78.747  14.674  51.593  1.00  0.00           H  
ATOM   3581  H2  WAT   597      77.397  14.853  51.750  1.00  0.00           H  
TER    3583      WAT   597 
ATOM   3583  O   WAT   598      76.927  12.437  59.227  1.00  0.00           O  
ATOM   3584  H1  WAT   598      77.076  11.877  58.575  1.00  0.00           H  
ATOM   3585  H2  WAT   598      77.707  12.516  59.611  1.00  0.00           H  
TER    3587      WAT   598 
ATOM   3587  O   WAT   599      79.452  12.608  60.506  1.00  0.00           O  
ATOM   3588  H1  WAT   599      79.377  11.939  61.061  1.00  0.00           H  
ATOM   3589  H2  WAT   599      79.381  13.310  61.020  1.00  0.00           H  
TER    3591      WAT   599 
ATOM   3591  O   WAT   600      78.842  16.015  58.964  1.00  0.00           O  
ATOM   3592  H1  WAT   600      79.331  15.316  58.781  1.00  0.00           H  
ATOM   3593  H2  WAT   600      78.270  15.718  59.551  1.00  0.00           H  
TER    3595      WAT   600 
ATOM   3595  O   WAT   601      79.919  13.474  57.303  1.00  0.00           O  
ATOM   3596  H1  WAT   601      79.696  12.715  57.672  1.00  0.00           H  
ATOM   3597  H2  WAT   601      79.430  13.503  56.581  1.00  0.00           H  
TER    3599      WAT   601 
ATOM   3599  O   WAT   602      78.567  13.694  54.757  1.00  0.00           O  
ATOM   3600  H1  WAT   602      78.153  13.031  54.367  1.00  0.00           H  
ATOM   3601  H2  WAT   602      79.252  13.841  54.237  1.00  0.00           H  
TER    3603      WAT   602 
ATOM   3603  O   WAT   603      81.934  12.853  55.509  1.00  0.00           O  
ATOM   3604  H1  WAT   603      81.535  12.963  54.742  1.00  0.00           H  
ATOM   3605  H2  WAT   603      81.319  13.061  56.092  1.00  0.00           H  
TER    3607      WAT   603 
ATOM   3607  O   WAT   604      75.533  14.135  57.158  1.00  0.00           O  
ATOM   3608  H1  WAT   604      75.847  14.948  57.166  1.00  0.00           H  
ATOM   3609  H2  WAT   604      75.942  13.750  57.827  1.00  0.00           H  
TER    3611      WAT   604 
ATOM   3611  O   WAT   605      81.519  22.663  53.397  1.00  0.00           O  
ATOM   3612  H1  WAT   605      81.284  21.829  53.291  1.00  0.00           H  
ATOM   3613  H2  WAT   605      81.657  22.943  52.583  1.00  0.00           H  
TER    3615      WAT   605 
ATOM   3615  O   WAT   606      83.818  14.831  56.296  1.00  0.00           O  
ATOM   3616  H1  WAT   606      83.198  14.240  56.127  1.00  0.00           H  
ATOM   3617  H2  WAT   606      83.716  15.422  55.662  1.00  0.00           H  
TER    3619      WAT   606 
ATOM   3619  O   WAT   607      81.289  20.888  58.788  1.00  0.00           O  
ATOM   3620  H1  WAT   607      81.023  20.071  58.947  1.00  0.00           H  
ATOM   3621  H2  WAT   607      81.303  20.933  57.918  1.00  0.00           H  
TER    3623      WAT   607 
ATOM   3623  O   WAT   608      81.698  21.673  56.069  1.00  0.00           O  
ATOM   3624  H1  WAT   608      81.516  21.648  55.217  1.00  0.00           H  
ATOM   3625  H2  WAT   608      82.433  22.143  56.108  1.00  0.00           H  
TER    3627      WAT   608 
ATOM   3627  O   WAT   609      81.666  18.553  56.219  1.00  0.00           O  
ATOM   3628  H1  WAT   609      82.243  18.416  56.859  1.00  0.00           H  
ATOM   3629  H2  WAT   609      80.967  18.096  56.474  1.00  0.00           H  
TER    3631      WAT   609 
ATOM   3631  O   WAT   610      77.141  17.404  52.934  1.00  0.00           O  
ATOM   3632  H1  WAT   610      77.227  17.027  53.716  1.00  0.00           H  
ATOM   3633  H2  WAT   610      77.769  17.030  52.456  1.00  0.00           H  
TER    3635      WAT   610 
ATOM   3635  O   WAT   611      82.729  26.173  56.987  1.00  0.00           O  
ATOM   3636  H1  WAT   611      82.769  26.445  56.159  1.00  0.00           H  
ATOM   3637  H2  WAT   611      83.288  26.697  57.403  1.00  0.00           H  
TER    3639      WAT   611 
ATOM   3639  O   WAT   612      81.898  15.078  51.062  1.00  0.00           O  
ATOM   3640  H1  WAT   612      81.999  15.881  51.391  1.00  0.00           H  
ATOM   3641  H2  WAT   612      82.693  14.877  50.765  1.00  0.00           H  
TER    3643      WAT   612 
ATOM   3643  O   WAT   613      82.714  15.193  58.805  1.00  0.00           O  
ATOM   3644  H1  WAT   613      82.573  14.341  58.929  1.00  0.00           H  
ATOM   3645  H2  WAT   613      82.998  15.236  57.981  1.00  0.00           H  
TER    3647      WAT   613 
ATOM   3647  O   WAT   614      82.175  17.697  52.250  1.00  0.00           O  
ATOM   3648  H1  WAT   614      82.555  18.116  51.586  1.00  0.00           H  
ATOM   3649  H2  WAT   614      81.601  18.279  52.557  1.00  0.00           H  
TER    3651      WAT   614 
ATOM   3651  O   WAT   615      83.296  16.885  54.710  1.00  0.00           O  
ATOM   3652  H1  WAT   615      82.902  16.960  53.935  1.00  0.00           H  
ATOM   3653  H2  WAT   615      82.740  17.271  55.261  1.00  0.00           H  
TER    3655      WAT   615 
ATOM   3655  O   WAT   616      82.967  23.331  59.445  1.00  0.00           O  
ATOM   3656  H1  WAT   616      82.437  22.641  59.494  1.00  0.00           H  
ATOM   3657  H2  WAT   616      83.239  23.322  58.616  1.00  0.00           H  
TER    3659      WAT   616 
ATOM   3659  O   WAT   617      78.246  20.004  56.801  1.00  0.00           O  
ATOM   3660  H1  WAT   617      78.141  19.959  55.937  1.00  0.00           H  
ATOM   3661  H2  WAT   617      77.496  20.349  57.083  1.00  0.00           H  
TER    3663      WAT   617 
ATOM   3663  O   WAT   618      80.384  18.138  59.319  1.00  0.00           O  
ATOM   3664  H1  WAT   618      79.837  17.468  59.437  1.00  0.00           H  
ATOM   3665  H2  WAT   618      81.174  17.771  59.383  1.00  0.00           H  
TER    3667      WAT   618 
ATOM   3667  O   WAT   619      79.143  17.350  56.473  1.00  0.00           O  
ATOM   3668  H1  WAT   619      78.965  16.898  57.199  1.00  0.00           H  
ATOM   3669  H2  WAT   619      78.855  18.153  56.657  1.00  0.00           H  
TER    3671      WAT   619 
ATOM   3671  O   WAT   620      80.880  19.883  53.585  1.00  0.00           O  
ATOM   3672  H1  WAT   620      80.015  19.872  53.474  1.00  0.00           H  
ATOM   3673  H2  WAT   620      80.980  19.696  54.433  1.00  0.00           H  
TER    3675      WAT   620 
ATOM   3675  O   WAT   621      79.082  22.584  56.676  1.00  0.00           O  
ATOM   3676  H1  WAT   621      78.985  21.773  56.985  1.00  0.00           H  
ATOM   3677  H2  WAT   621      79.865  22.563  56.291  1.00  0.00           H  
TER    3679      WAT   621 
ATOM   3679  O   WAT   622      27.658  49.409  85.859  1.00  0.00           O  
ATOM   3680  H1  WAT   622      27.323  50.087  85.423  1.00  0.00           H  
ATOM   3681  H2  WAT   622      28.171  49.019  85.271  1.00  0.00           H  
TER    3683      WAT   622 
ATOM   3683  O   WAT   623      27.199  51.360  91.800  1.00  0.00           O  
ATOM   3684  H1  WAT   623      27.583  51.929  91.260  1.00  0.00           H  
ATOM   3685  H2  WAT   623      27.134  50.635  91.321  1.00  0.00           H  
TER    3687      WAT   623 
ATOM   3687  O   WAT   624      32.443  42.938  88.183  1.00  0.00           O  
ATOM   3688  H1  WAT   624      32.327  43.689  88.612  1.00  0.00           H  
ATOM   3689  H2  WAT   624      33.239  42.680  88.433  1.00  0.00           H  
TER    3691      WAT   624 
ATOM   3691  O   WAT   625      30.166  43.669  86.495  1.00  0.00           O  
ATOM   3692  H1  WAT   625      30.081  44.525  86.640  1.00  0.00           H  
ATOM   3693  H2  WAT   625      30.655  43.393  87.163  1.00  0.00           H  
TER    3695      WAT   625 
ATOM   3695  O   WAT   626      27.446  40.430  85.272  1.00  0.00           O  
ATOM   3696  H1  WAT   626      27.685  40.638  84.460  1.00  0.00           H  
ATOM   3697  H2  WAT   626      27.767  39.626  85.381  1.00  0.00           H  
TER    3699      WAT   626 
ATOM   3699  O   WAT   627      27.831  46.547  84.704  1.00  0.00           O  
ATOM   3700  H1  WAT   627      28.246  46.215  84.013  1.00  0.00           H  
ATOM   3701  H2  WAT   627      27.001  46.314  84.576  1.00  0.00           H  
TER    3703      WAT   627 
ATOM   3703  O   WAT   628      35.059  43.106  89.974  1.00  0.00           O  
ATOM   3704  H1  WAT   628      35.390  43.639  89.368  1.00  0.00           H  
ATOM   3705  H2  WAT   628      35.633  43.160  90.630  1.00  0.00           H  
TER    3707      WAT   628 
ATOM   3707  O   WAT   629      30.525  42.798  83.890  1.00  0.00           O  
ATOM   3708  H1  WAT   629      30.443  42.868  84.756  1.00  0.00           H  
ATOM   3709  H2  WAT   629      31.163  43.361  83.699  1.00  0.00           H  
TER    3711      WAT   629 
ATOM   3711  O   WAT   630      27.629  42.820  86.901  1.00  0.00           O  
ATOM   3712  H1  WAT   630      28.443  43.111  86.789  1.00  0.00           H  
ATOM   3713  H2  WAT   630      27.565  42.166  86.327  1.00  0.00           H  
TER    3715      WAT   630 
ATOM   3715  O   WAT   631      24.422  49.733  88.439  1.00  0.00           O  
ATOM   3716  H1  WAT   631      24.712  49.342  87.715  1.00  0.00           H  
ATOM   3717  H2  WAT   631      25.152  49.914  88.880  1.00  0.00           H  
TER    3719      WAT   631 
ATOM   3719  O   WAT   632      32.523  45.403  89.631  1.00  0.00           O  
ATOM   3720  H1  WAT   632      33.089  46.062  89.547  1.00  0.00           H  
ATOM   3721  H2  WAT   632      31.876  45.748  90.103  1.00  0.00           H  
TER    3723      WAT   632 
ATOM   3723  O   WAT   633      28.994  48.347  89.055  1.00  0.00           O  
ATOM   3724  H1  WAT   633      28.753  47.613  88.648  1.00  0.00           H  
ATOM   3725  H2  WAT   633      29.174  48.895  88.402  1.00  0.00           H  
TER    3727      WAT   633 
ATOM   3727  O   WAT   634      33.720  45.453  86.424  1.00  0.00           O  
ATOM   3728  H1  WAT   634      33.340  44.667  86.417  1.00  0.00           H  
ATOM   3729  H2  WAT   634      33.056  46.002  86.281  1.00  0.00           H  
TER    3731      WAT   634 
ATOM   3731  O   WAT   635      29.066  46.036  82.243  1.00  0.00           O  
ATOM   3732  H1  WAT   635      29.834  46.096  81.833  1.00  0.00           H  
ATOM   3733  H2  WAT   635      28.619  45.464  81.758  1.00  0.00           H  
TER    3735      WAT   635 
ATOM   3735  O   WAT   636      31.966  47.698  86.759  1.00  0.00           O  
ATOM   3736  H1  WAT   636      32.048  48.505  86.435  1.00  0.00           H  
ATOM   3737  H2  WAT   636      32.451  47.718  87.483  1.00  0.00           H  
TER    3739      WAT   636 
ATOM   3739  O   WAT   637      25.770  47.639  87.012  1.00  0.00           O  
ATOM   3740  H1  WAT   637      25.839  46.781  87.151  1.00  0.00           H  
ATOM   3741  H2  WAT   637      26.549  47.856  86.684  1.00  0.00           H  
TER    3743      WAT   637 
ATOM   3743  O   WAT   638      30.161  50.063  91.226  1.00  0.00           O  
ATOM   3744  H1  WAT   638      29.769  49.760  90.508  1.00  0.00           H  
ATOM   3745  H2  WAT   638      30.316  50.900  91.036  1.00  0.00           H  
TER    3747      WAT   638 
ATOM   3747  O   WAT   639      25.114  42.308  83.706  1.00  0.00           O  
ATOM   3748  H1  WAT   639      25.403  43.084  83.981  1.00  0.00           H  
ATOM   3749  H2  WAT   639      25.201  41.797  84.408  1.00  0.00           H  
TER    3751      WAT   639 
ATOM   3751  O   WAT   640      29.461  46.272  87.093  1.00  0.00           O  
ATOM   3752  H1  WAT   640      30.184  46.737  86.949  1.00  0.00           H  
ATOM   3753  H2  WAT   640      29.021  46.339  86.343  1.00  0.00           H  
TER    3755      WAT   640 
ATOM   3755  O   WAT   641      29.721  50.334  87.253  1.00  0.00           O  
ATOM   3756  H1  WAT   641      29.004  50.160  86.787  1.00  0.00           H  
ATOM   3757  H2  WAT   641      30.372  50.099  86.720  1.00  0.00           H  
TER    3759      WAT   641 
ATOM   3759  O   WAT   642      36.103  45.304  87.818  1.00  0.00           O  
ATOM   3760  H1  WAT   642      36.486  46.053  88.048  1.00  0.00           H  
ATOM   3761  H2  WAT   642      35.307  45.551  87.559  1.00  0.00           H  
TER    3763      WAT   642 
ATOM   3763  O   WAT   643      25.713  44.814  86.785  1.00  0.00           O  
ATOM   3764  H1  WAT   643      24.904  44.490  86.739  1.00  0.00           H  
ATOM   3765  H2  WAT   643      26.221  44.107  86.718  1.00  0.00           H  
TER    3767      WAT   643 
ATOM   3767  O   WAT   644      38.419  55.948  85.272  1.00  0.00           O  
ATOM   3768  H1  WAT   644      38.659  56.156  84.460  1.00  0.00           H  
ATOM   3769  H2  WAT   644      38.741  55.144  85.381  1.00  0.00           H  
TER    3771      WAT   644 
ATOM   3771  O   WAT   645      33.728  47.878  89.118  1.00  0.00           O  
ATOM   3772  H1  WAT   645      34.483  48.246  88.880  1.00  0.00           H  
ATOM   3773  H2  WAT   645      33.551  48.252  89.886  1.00  0.00           H  
TER    3775      WAT   645 
ATOM   3775  O   WAT   646      32.084  50.285  85.816  1.00  0.00           O  
ATOM   3776  H1  WAT   646      31.901  50.502  84.990  1.00  0.00           H  
ATOM   3777  H2  WAT   646      32.946  50.399  85.872  1.00  0.00           H  
TER    3779      WAT   646 
ATOM   3779  O   WAT   647      37.764  47.287  88.851  1.00  0.00           O  
ATOM   3780  H1  WAT   647      38.492  47.109  88.404  1.00  0.00           H  
ATOM   3781  H2  WAT   647      37.853  48.129  89.061  1.00  0.00           H  
TER    3783      WAT   647 
ATOM   3783  O   WAT   648      31.630  53.562  84.328  1.00  0.00           O  
ATOM   3784  H1  WAT   648      30.916  53.276  84.740  1.00  0.00           H  
ATOM   3785  H2  WAT   648      32.114  53.902  84.969  1.00  0.00           H  
TER    3787      WAT   648 
ATOM   3787  O   WAT   649      32.833  48.700  91.697  1.00  0.00           O  
ATOM   3788  H1  WAT   649      31.965  48.773  91.763  1.00  0.00           H  
ATOM   3789  H2  WAT   649      33.121  49.503  91.886  1.00  0.00           H  
TER    3791      WAT   649 
ATOM   3791  O   WAT   650      30.760  52.176  89.138  1.00  0.00           O  
ATOM   3792  H1  WAT   650      30.472  51.806  88.402  1.00  0.00           H  
ATOM   3793  H2  WAT   650      31.447  52.646  88.877  1.00  0.00           H  
TER    3795      WAT   650 
ATOM   3795  O   WAT   651      28.333  52.954  89.987  1.00  0.00           O  
ATOM   3796  H1  WAT   651      28.434  53.757  90.315  1.00  0.00           H  
ATOM   3797  H2  WAT   651      29.128  52.753  89.689  1.00  0.00           H  
TER    3799      WAT   651 
ATOM   3799  O   WAT   652      40.040  61.554  82.243  1.00  0.00           O  
ATOM   3800  H1  WAT   652      40.807  61.614  81.833  1.00  0.00           H  
ATOM   3801  H2  WAT   652      39.593  60.983  81.758  1.00  0.00           H  
TER    3803      WAT   652 
ATOM   3803  O   WAT   653      36.087  57.826  83.706  1.00  0.00           O  
ATOM   3804  H1  WAT   653      36.376  58.603  83.981  1.00  0.00           H  
ATOM   3805  H2  WAT   653      36.174  57.315  84.408  1.00  0.00           H  
TER    3807      WAT   653 
ATOM   3807  O   WAT   654      38.623  50.049  87.895  1.00  0.00           O  
ATOM   3808  H1  WAT   654      39.077  50.220  88.620  1.00  0.00           H  
ATOM   3809  H2  WAT   654      39.097  49.436  87.495  1.00  0.00           H  
TER    3811      WAT   654 
ATOM   3811  O   WAT   655      32.873  51.490  82.986  1.00  0.00           O  
ATOM   3812  H1  WAT   655      32.525  52.142  83.449  1.00  0.00           H  
ATOM   3813  H2  WAT   655      32.393  51.476  82.258  1.00  0.00           H  
TER    3815      WAT   655 
ATOM   3815  O   WAT   656      33.246  54.116  88.499  1.00  0.00           O  
ATOM   3816  H1  WAT   656      33.386  54.613  89.201  1.00  0.00           H  
ATOM   3817  H2  WAT   656      33.744  53.414  88.640  1.00  0.00           H  
TER    3819      WAT   656 
ATOM   3819  O   WAT   657      33.276  54.983  85.828  1.00  0.00           O  
ATOM   3820  H1  WAT   657      33.910  55.579  85.763  1.00  0.00           H  
ATOM   3821  H2  WAT   657      33.358  54.683  86.642  1.00  0.00           H  
TER    3823      WAT   657 
ATOM   3823  O   WAT   658      34.854  50.914  85.802  1.00  0.00           O  
ATOM   3824  H1  WAT   658      35.175  50.434  85.148  1.00  0.00           H  
ATOM   3825  H2  WAT   658      35.116  51.724  85.611  1.00  0.00           H  
TER    3827      WAT   658 
ATOM   3827  O   WAT   659      37.915  52.855  87.301  1.00  0.00           O  
ATOM   3828  H1  WAT   659      37.321  53.176  86.750  1.00  0.00           H  
ATOM   3829  H2  WAT   659      37.952  52.009  87.093  1.00  0.00           H  
TER    3831      WAT   659 
ATOM   3831  O   WAT   660      35.888  53.494  85.394  1.00  0.00           O  
ATOM   3832  H1  WAT   660      36.268  53.512  84.609  1.00  0.00           H  
ATOM   3833  H2  WAT   660      35.147  53.940  85.273  1.00  0.00           H  
TER    3835      WAT   660 
ATOM   3835  O   WAT   661      35.880  49.721  88.077  1.00  0.00           O  
ATOM   3836  H1  WAT   661      36.701  49.890  87.835  1.00  0.00           H  
ATOM   3837  H2  WAT   661      35.417  49.875  87.354  1.00  0.00           H  
TER    3839      WAT   661 
ATOM   3839  O   WAT   662      27.353  26.347  72.793  1.00  0.00           O  
ATOM   3840  H1  WAT   662      27.018  27.024  72.357  1.00  0.00           H  
ATOM   3841  H2  WAT   662      27.866  25.957  72.205  1.00  0.00           H  
TER    3843      WAT   662 
ATOM   3843  O   WAT   663      26.894  28.298  78.734  1.00  0.00           O  
ATOM   3844  H1  WAT   663      27.278  28.867  78.194  1.00  0.00           H  
ATOM   3845  H2  WAT   663      26.830  27.573  78.255  1.00  0.00           H  
TER    3847      WAT   663 
ATOM   3847  O   WAT   664      32.138  19.876  75.117  1.00  0.00           O  
ATOM   3848  H1  WAT   664      32.022  20.626  75.546  1.00  0.00           H  
ATOM   3849  H2  WAT   664      32.934  19.618  75.367  1.00  0.00           H  
TER    3851      WAT   664 
ATOM   3851  O   WAT   665      29.861  20.606  73.429  1.00  0.00           O  
ATOM   3852  H1  WAT   665      29.776  21.462  73.574  1.00  0.00           H  
ATOM   3853  H2  WAT   665      30.350  20.331  74.097  1.00  0.00           H  
TER    3855      WAT   665 
ATOM   3855  O   WAT   666      27.526  23.484  71.638  1.00  0.00           O  
ATOM   3856  H1  WAT   666      27.942  23.153  70.947  1.00  0.00           H  
ATOM   3857  H2  WAT   666      26.696  23.251  71.510  1.00  0.00           H  
TER    3859      WAT   666 
ATOM   3859  O   WAT   667      30.220  19.736  70.824  1.00  0.00           O  
ATOM   3860  H1  WAT   667      30.138  19.806  71.690  1.00  0.00           H  
ATOM   3861  H2  WAT   667      30.858  20.299  70.633  1.00  0.00           H  
TER    3863      WAT   667 
ATOM   3863  O   WAT   668      27.324  19.758  73.835  1.00  0.00           O  
ATOM   3864  H1  WAT   668      28.138  20.049  73.723  1.00  0.00           H  
ATOM   3865  H2  WAT   668      27.260  19.104  73.261  1.00  0.00           H  
TER    3867      WAT   668 
ATOM   3867  O   WAT   669      24.117  26.670  75.373  1.00  0.00           O  
ATOM   3868  H1  WAT   669      24.407  26.279  74.649  1.00  0.00           H  
ATOM   3869  H2  WAT   669      24.848  26.852  75.814  1.00  0.00           H  
TER    3871      WAT   669 
ATOM   3871  O   WAT   670      24.225  30.020  77.222  1.00  0.00           O  
ATOM   3872  H1  WAT   670      24.877  29.488  77.451  1.00  0.00           H  
ATOM   3873  H2  WAT   670      23.527  29.667  77.609  1.00  0.00           H  
TER    3875      WAT   670 
ATOM   3875  O   WAT   671      32.219  22.341  76.565  1.00  0.00           O  
ATOM   3876  H1  WAT   671      32.784  23.000  76.481  1.00  0.00           H  
ATOM   3877  H2  WAT   671      31.571  22.686  77.037  1.00  0.00           H  
TER    3879      WAT   671 
ATOM   3879  O   WAT   672      28.689  25.284  75.989  1.00  0.00           O  
ATOM   3880  H1  WAT   672      28.448  24.551  75.582  1.00  0.00           H  
ATOM   3881  H2  WAT   672      28.869  25.833  75.336  1.00  0.00           H  
TER    3883      WAT   672 
ATOM   3883  O   WAT   673      33.415  22.391  73.358  1.00  0.00           O  
ATOM   3884  H1  WAT   673      33.036  21.605  73.351  1.00  0.00           H  
ATOM   3885  H2  WAT   673      32.751  22.940  73.215  1.00  0.00           H  
TER    3887      WAT   673 
ATOM   3887  O   WAT   674      28.761  22.974  69.177  1.00  0.00           O  
ATOM   3888  H1  WAT   674      29.529  23.034  68.767  1.00  0.00           H  
ATOM   3889  H2  WAT   674      28.315  22.402  68.692  1.00  0.00           H  
TER    3891      WAT   674 
ATOM   3891  O   WAT   675      31.661  24.636  73.693  1.00  0.00           O  
ATOM   3892  H1  WAT   675      31.743  25.442  73.369  1.00  0.00           H  
ATOM   3893  H2  WAT   675      32.146  24.655  74.417  1.00  0.00           H  
TER    3895      WAT   675 
ATOM   3895  O   WAT   676      25.465  24.577  73.946  1.00  0.00           O  
ATOM   3896  H1  WAT   676      25.535  23.718  74.085  1.00  0.00           H  
ATOM   3897  H2  WAT   676      26.244  24.794  73.618  1.00  0.00           H  
TER    3899      WAT   676 
ATOM   3899  O   WAT   677      29.856  27.001  78.160  1.00  0.00           O  
ATOM   3900  H1  WAT   677      29.464  26.697  77.442  1.00  0.00           H  
ATOM   3901  H2  WAT   677      30.011  27.838  77.970  1.00  0.00           H  
TER    3903      WAT   677 
ATOM   3903  O   WAT   678      24.809  19.246  70.640  1.00  0.00           O  
ATOM   3904  H1  WAT   678      25.098  20.022  70.915  1.00  0.00           H  
ATOM   3905  H2  WAT   678      24.896  18.735  71.342  1.00  0.00           H  
TER    3907      WAT   678 
ATOM   3907  O   WAT   679      29.156  23.209  74.027  1.00  0.00           O  
ATOM   3908  H1  WAT   679      29.879  23.675  73.883  1.00  0.00           H  
ATOM   3909  H2  WAT   679      28.716  23.277  73.277  1.00  0.00           H  
TER    3911      WAT   679 
ATOM   3911  O   WAT   680      29.416  27.271  74.187  1.00  0.00           O  
ATOM   3912  H1  WAT   680      28.699  27.097  73.721  1.00  0.00           H  
ATOM   3913  H2  WAT   680      30.067  27.037  73.654  1.00  0.00           H  
TER    3915      WAT   680 
ATOM   3915  O   WAT   681      35.798  22.242  74.752  1.00  0.00           O  
ATOM   3916  H1  WAT   681      36.181  22.991  74.982  1.00  0.00           H  
ATOM   3917  H2  WAT   681      35.003  22.488  74.493  1.00  0.00           H  
TER    3919      WAT   681 
ATOM   3919  O   WAT   682      25.408  21.751  73.719  1.00  0.00           O  
ATOM   3920  H1  WAT   682      24.599  21.428  73.673  1.00  0.00           H  
ATOM   3921  H2  WAT   682      25.916  21.045  73.652  1.00  0.00           H  
TER    3923      WAT   682 
ATOM   3923  O   WAT   683      45.290  32.819  76.845  1.00  0.00           O  
ATOM   3924  H1  WAT   683      45.259  33.673  77.017  1.00  0.00           H  
ATOM   3925  H2  WAT   683      45.888  32.518  77.404  1.00  0.00           H  
TER    3927      WAT   683 
ATOM   3927  O   WAT   684      38.490  31.906  81.601  1.00  0.00           O  
ATOM   3928  H1  WAT   684      37.634  32.067  81.652  1.00  0.00           H  
ATOM   3929  H2  WAT   684      38.537  31.036  81.621  1.00  0.00           H  
TER    3931      WAT   684 
ATOM   3931  O   WAT   685      32.874  41.443  77.364  1.00  0.00           O  
ATOM   3932  H1  WAT   685      32.122  41.064  77.136  1.00  0.00           H  
ATOM   3933  H2  WAT   685      33.323  41.475  76.616  1.00  0.00           H  
TER    3935      WAT   685 
ATOM   3935  O   WAT   686      38.326  41.865  72.793  1.00  0.00           O  
ATOM   3936  H1  WAT   686      37.992  42.543  72.357  1.00  0.00           H  
ATOM   3937  H2  WAT   686      38.839  41.476  72.205  1.00  0.00           H  
TER    3939      WAT   686 
ATOM   3939  O   WAT   687      37.867  43.817  78.734  1.00  0.00           O  
ATOM   3940  H1  WAT   687      38.251  44.385  78.194  1.00  0.00           H  
ATOM   3941  H2  WAT   687      37.803  43.092  78.255  1.00  0.00           H  
TER    3943      WAT   687 
ATOM   3943  O   WAT   688      41.335  33.966  84.244  1.00  0.00           O  
ATOM   3944  H1  WAT   688      41.881  34.644  84.303  1.00  0.00           H  
ATOM   3945  H2  WAT   688      41.277  33.824  83.384  1.00  0.00           H  
TER    3947      WAT   688 
ATOM   3947  O   WAT   689      34.452  41.455  79.631  1.00  0.00           O  
ATOM   3948  H1  WAT   689      34.554  40.645  79.940  1.00  0.00           H  
ATOM   3949  H2  WAT   689      33.857  41.360  79.001  1.00  0.00           H  
TER    3951      WAT   689 
ATOM   3951  O   WAT   690      43.112  35.394  75.117  1.00  0.00           O  
ATOM   3952  H1  WAT   690      42.996  36.145  75.546  1.00  0.00           H  
ATOM   3953  H2  WAT   690      43.907  35.136  75.367  1.00  0.00           H  
TER    3955      WAT   690 
ATOM   3955  O   WAT   691      34.293  46.372  81.032  1.00  0.00           O  
ATOM   3956  H1  WAT   691      34.936  46.814  81.422  1.00  0.00           H  
ATOM   3957  H2  WAT   691      34.618  45.568  80.945  1.00  0.00           H  
TER    3959      WAT   691 
ATOM   3959  O   WAT   692      27.649  37.477  79.256  1.00  0.00           O  
ATOM   3960  H1  WAT   692      27.414  36.643  79.149  1.00  0.00           H  
ATOM   3961  H2  WAT   692      27.788  37.757  78.442  1.00  0.00           H  
TER    3963      WAT   692 
ATOM   3963  O   WAT   693      34.995  39.384  76.404  1.00  0.00           O  
ATOM   3964  H1  WAT   693      35.316  39.924  75.800  1.00  0.00           H  
ATOM   3965  H2  WAT   693      35.642  38.813  76.536  1.00  0.00           H  
TER    3967      WAT   693 
ATOM   3967  O   WAT   694      37.045  31.385  76.488  1.00  0.00           O  
ATOM   3968  H1  WAT   694      37.743  31.564  76.980  1.00  0.00           H  
ATOM   3969  H2  WAT   694      37.360  30.862  75.865  1.00  0.00           H  
TER    3971      WAT   694 
ATOM   3971  O   WAT   695      37.234  37.772  76.476  1.00  0.00           O  
ATOM   3972  H1  WAT   695      37.673  37.164  76.921  1.00  0.00           H  
ATOM   3973  H2  WAT   695      37.084  37.393  75.704  1.00  0.00           H  
TER    3975      WAT   695 
ATOM   3975  O   WAT   696      34.701  36.367  83.677  1.00  0.00           O  
ATOM   3976  H1  WAT   696      35.346  35.874  83.358  1.00  0.00           H  
ATOM   3977  H2  WAT   696      34.941  36.509  84.504  1.00  0.00           H  
TER    3979      WAT   696 
ATOM   3979  O   WAT   697      37.239  39.212  83.328  1.00  0.00           O  
ATOM   3980  H1  WAT   697      37.522  38.417  83.107  1.00  0.00           H  
ATOM   3981  H2  WAT   697      37.968  39.690  83.349  1.00  0.00           H  
TER    3983      WAT   697 
ATOM   3983  O   WAT   698      40.834  36.125  73.429  1.00  0.00           O  
ATOM   3984  H1  WAT   698      40.750  36.981  73.574  1.00  0.00           H  
ATOM   3985  H2  WAT   698      41.323  35.849  74.097  1.00  0.00           H  
TER    3987      WAT   698 
ATOM   3987  O   WAT   699      42.425  22.743  78.815  1.00  0.00           O  
ATOM   3988  H1  WAT   699      42.110  23.433  79.247  1.00  0.00           H  
ATOM   3989  H2  WAT   699      41.908  22.687  78.113  1.00  0.00           H  
TER    3991      WAT   699 
ATOM   3991  O   WAT   700      41.766  32.743  74.928  1.00  0.00           O  
ATOM   3992  H1  WAT   700      41.237  32.959  75.588  1.00  0.00           H  
ATOM   3993  H2  WAT   700      42.289  33.437  74.848  1.00  0.00           H  
TER    3995      WAT   700 
ATOM   3995  O   WAT   701      47.221  38.318  80.302  1.00  0.00           O  
ATOM   3996  H1  WAT   701      46.391  38.529  80.465  1.00  0.00           H  
ATOM   3997  H2  WAT   701      47.172  37.492  80.026  1.00  0.00           H  
TER    3999      WAT   701 
ATOM   3999  O   WAT   702      33.656  36.640  73.729  1.00  0.00           O  
ATOM   4000  H1  WAT   702      33.072  37.145  74.136  1.00  0.00           H  
ATOM   4001  H2  WAT   702      33.253  36.414  72.989  1.00  0.00           H  
TER    4003      WAT   702 
ATOM   4003  O   WAT   703      29.211  42.355  80.531  1.00  0.00           O  
ATOM   4004  H1  WAT   703      28.727  43.080  80.507  1.00  0.00           H  
ATOM   4005  H2  WAT   703      30.023  42.653  80.642  1.00  0.00           H  
TER    4007      WAT   703 
ATOM   4007  O   WAT   704      35.282  41.148  83.136  1.00  0.00           O  
ATOM   4008  H1  WAT   704      34.765  40.789  82.533  1.00  0.00           H  
ATOM   4009  H2  WAT   704      35.980  40.625  83.147  1.00  0.00           H  
TER    4011      WAT   704 
ATOM   4011  O   WAT   705      38.938  41.598  89.098  1.00  0.00           O  
ATOM   4012  H1  WAT   705      39.027  41.410  89.946  1.00  0.00           H  
ATOM   4013  H2  WAT   705      39.367  40.952  88.699  1.00  0.00           H  
TER    4015      WAT   705 
ATOM   4015  O   WAT   706      36.506  40.881  88.080  1.00  0.00           O  
ATOM   4016  H1  WAT   706      35.943  40.468  88.604  1.00  0.00           H  
ATOM   4017  H2  WAT   706      37.268  40.806  88.499  1.00  0.00           H  
TER    4019      WAT   706 
ATOM   4019  O   WAT   707      38.114  32.886  72.206  1.00  0.00           O  
ATOM   4020  H1  WAT   707      38.354  33.094  71.394  1.00  0.00           H  
ATOM   4021  H2  WAT   707      38.436  32.082  72.315  1.00  0.00           H  
TER    4023      WAT   707 
ATOM   4023  O   WAT   708      33.423  24.816  76.052  1.00  0.00           O  
ATOM   4024  H1  WAT   708      34.178  25.183  75.814  1.00  0.00           H  
ATOM   4025  H2  WAT   708      33.246  25.190  76.820  1.00  0.00           H  
TER    4027      WAT   708 
ATOM   4027  O   WAT   709      32.065  42.871  80.684  1.00  0.00           O  
ATOM   4028  H1  WAT   709      32.767  42.356  80.741  1.00  0.00           H  
ATOM   4029  H2  WAT   709      31.985  43.198  81.488  1.00  0.00           H  
TER    4031      WAT   709 
ATOM   4031  O   WAT   710      46.717  30.965  84.097  1.00  0.00           O  
ATOM   4032  H1  WAT   710      45.879  31.035  84.331  1.00  0.00           H  
ATOM   4033  H2  WAT   710      46.685  30.967  83.224  1.00  0.00           H  
TER    4035      WAT   710 
ATOM   4035  O   WAT   711      31.779  27.223  72.750  1.00  0.00           O  
ATOM   4036  H1  WAT   711      31.596  27.440  71.924  1.00  0.00           H  
ATOM   4037  H2  WAT   711      32.641  27.337  72.806  1.00  0.00           H  
TER    4039      WAT   711 
ATOM   4039  O   WAT   712      31.390  39.061  80.192  1.00  0.00           O  
ATOM   4040  H1  WAT   712      32.229  39.294  80.239  1.00  0.00           H  
ATOM   4041  H2  WAT   712      31.421  38.192  80.123  1.00  0.00           H  
TER    4043      WAT   712 
ATOM   4043  O   WAT   713      32.015  39.481  84.493  1.00  0.00           O  
ATOM   4044  H1  WAT   713      32.555  39.339  85.164  1.00  0.00           H  
ATOM   4045  H2  WAT   713      31.332  39.881  84.862  1.00  0.00           H  
TER    4047      WAT   713 
ATOM   4047  O   WAT   714      37.459  24.225  75.785  1.00  0.00           O  
ATOM   4048  H1  WAT   714      38.187  24.047  75.338  1.00  0.00           H  
ATOM   4049  H2  WAT   714      37.548  25.067  75.995  1.00  0.00           H  
TER    4051      WAT   714 
ATOM   4051  O   WAT   715      41.440  35.161  79.688  1.00  0.00           O  
ATOM   4052  H1  WAT   715      42.195  35.594  79.727  1.00  0.00           H  
ATOM   4053  H2  WAT   715      41.546  34.511  80.261  1.00  0.00           H  
TER    4055      WAT   715 
ATOM   4055  O   WAT   716      44.478  38.988  80.438  1.00  0.00           O  
ATOM   4056  H1  WAT   716      44.041  38.992  81.194  1.00  0.00           H  
ATOM   4057  H2  WAT   716      44.144  39.668  80.006  1.00  0.00           H  
TER    4059      WAT   716 
ATOM   4059  O   WAT   717      44.397  26.029  82.681  1.00  0.00           O  
ATOM   4060  H1  WAT   717      45.040  26.099  83.267  1.00  0.00           H  
ATOM   4061  H2  WAT   717      44.650  25.362  82.179  1.00  0.00           H  
TER    4063      WAT   717 
ATOM   4063  O   WAT   718      31.325  30.500  71.262  1.00  0.00           O  
ATOM   4064  H1  WAT   718      30.611  30.214  71.674  1.00  0.00           H  
ATOM   4065  H2  WAT   718      31.809  30.840  71.903  1.00  0.00           H  
TER    4067      WAT   718 
ATOM   4067  O   WAT   719      39.208  42.940  85.409  1.00  0.00           O  
ATOM   4068  H1  WAT   719      38.409  42.700  85.666  1.00  0.00           H  
ATOM   4069  H2  WAT   719      39.656  42.991  86.156  1.00  0.00           H  
TER    4071      WAT   719 
ATOM   4071  O   WAT   720      47.612  35.706  79.330  1.00  0.00           O  
ATOM   4072  H1  WAT   720      48.274  35.145  79.230  1.00  0.00           H  
ATOM   4073  H2  WAT   720      46.971  35.211  79.655  1.00  0.00           H  
TER    4075      WAT   720 
ATOM   4075  O   WAT   721      38.500  39.003  71.638  1.00  0.00           O  
ATOM   4076  H1  WAT   721      38.915  38.672  70.947  1.00  0.00           H  
ATOM   4077  H2  WAT   721      37.669  38.770  71.510  1.00  0.00           H  
TER    4079      WAT   721 
ATOM   4079  O   WAT   722      27.829  36.487  81.928  1.00  0.00           O  
ATOM   4080  H1  WAT   722      27.646  36.462  81.075  1.00  0.00           H  
ATOM   4081  H2  WAT   722      28.563  36.957  81.967  1.00  0.00           H  
TER    4083      WAT   722 
ATOM   4083  O   WAT   723      43.898  36.723  79.071  1.00  0.00           O  
ATOM   4084  H1  WAT   723      44.134  36.867  78.244  1.00  0.00           H  
ATOM   4085  H2  WAT   723      44.047  37.487  79.464  1.00  0.00           H  
TER    4087      WAT   723 
ATOM   4087  O   WAT   724      45.728  35.563  76.908  1.00  0.00           O  
ATOM   4088  H1  WAT   724      46.058  36.095  76.302  1.00  0.00           H  
ATOM   4089  H2  WAT   724      46.301  35.617  77.564  1.00  0.00           H  
TER    4091      WAT   724 
ATOM   4091  O   WAT   725      40.941  33.409  77.591  1.00  0.00           O  
ATOM   4092  H1  WAT   725      41.035  34.148  78.045  1.00  0.00           H  
ATOM   4093  H2  WAT   725      40.317  32.981  78.024  1.00  0.00           H  
TER    4095      WAT   725 
ATOM   4095  O   WAT   726      39.196  36.588  88.240  1.00  0.00           O  
ATOM   4096  H1  WAT   726      39.770  35.951  88.394  1.00  0.00           H  
ATOM   4097  H2  WAT   726      39.117  36.588  87.371  1.00  0.00           H  
TER    4099      WAT   726 
ATOM   4099  O   WAT   727      41.193  35.254  70.824  1.00  0.00           O  
ATOM   4100  H1  WAT   727      41.111  35.324  71.690  1.00  0.00           H  
ATOM   4101  H2  WAT   727      41.831  35.817  70.633  1.00  0.00           H  
TER    4103      WAT   727 
ATOM   4103  O   WAT   728      34.552  35.020  80.292  1.00  0.00           O  
ATOM   4104  H1  WAT   728      34.294  34.187  80.265  1.00  0.00           H  
ATOM   4105  H2  WAT   728      34.607  35.246  79.451  1.00  0.00           H  
TER    4107      WAT   728 
ATOM   4107  O   WAT   729      39.632  27.123  80.392  1.00  0.00           O  
ATOM   4108  H1  WAT   729      38.928  26.634  80.551  1.00  0.00           H  
ATOM   4109  H2  WAT   729      39.681  27.135  79.521  1.00  0.00           H  
TER    4111      WAT   729 
ATOM   4111  O   WAT   730      33.526  32.574  80.778  1.00  0.00           O  
ATOM   4112  H1  WAT   730      32.951  32.733  81.415  1.00  0.00           H  
ATOM   4113  H2  WAT   730      33.149  31.937  80.315  1.00  0.00           H  
TER    4115      WAT   730 
ATOM   4115  O   WAT   731      46.835  30.804  78.412  1.00  0.00           O  
ATOM   4116  H1  WAT   731      46.579  29.992  78.222  1.00  0.00           H  
ATOM   4117  H2  WAT   731      47.678  30.812  78.185  1.00  0.00           H  
TER    4119      WAT   731 
ATOM   4119  O   WAT   732      38.297  35.276  73.835  1.00  0.00           O  
ATOM   4120  H1  WAT   732      39.111  35.568  73.723  1.00  0.00           H  
ATOM   4121  H2  WAT   732      38.233  34.622  73.261  1.00  0.00           H  
TER    4123      WAT   732 
ATOM   4123  O   WAT   733      44.518  37.959  88.248  1.00  0.00           O  
ATOM   4124  H1  WAT   733      44.282  37.128  88.129  1.00  0.00           H  
ATOM   4125  H2  WAT   733      45.162  37.907  88.834  1.00  0.00           H  
TER    4127      WAT   733 
ATOM   4127  O   WAT   734      34.168  38.748  78.962  1.00  0.00           O  
ATOM   4128  H1  WAT   734      34.805  38.509  79.508  1.00  0.00           H  
ATOM   4129  H2  WAT   734      34.593  38.952  78.228  1.00  0.00           H  
TER    4131      WAT   734 
ATOM   4131  O   WAT   735      28.859  40.987  82.846  1.00  0.00           O  
ATOM   4132  H1  WAT   735      28.900  41.259  82.018  1.00  0.00           H  
ATOM   4133  H2  WAT   735      29.419  41.511  83.262  1.00  0.00           H  
TER    4135      WAT   735 
ATOM   4135  O   WAT   736      34.808  33.969  73.300  1.00  0.00           O  
ATOM   4136  H1  WAT   736      35.193  33.749  74.052  1.00  0.00           H  
ATOM   4137  H2  WAT   736      34.559  34.795  73.430  1.00  0.00           H  
TER    4139      WAT   736 
ATOM   4139  O   WAT   737      45.542  37.743  84.311  1.00  0.00           O  
ATOM   4140  H1  WAT   737      45.236  38.476  84.672  1.00  0.00           H  
ATOM   4141  H2  WAT   737      44.822  37.337  84.030  1.00  0.00           H  
TER    4143      WAT   737 
ATOM   4143  O   WAT   738      36.550  39.226  80.642  1.00  0.00           O  
ATOM   4144  H1  WAT   738      36.624  39.063  81.496  1.00  0.00           H  
ATOM   4145  H2  WAT   738      37.367  39.415  80.398  1.00  0.00           H  
TER    4147      WAT   738 
ATOM   4147  O   WAT   739      51.242  34.382  83.638  1.00  0.00           O  
ATOM   4148  H1  WAT   739      51.174  34.402  82.768  1.00  0.00           H  
ATOM   4149  H2  WAT   739      51.227  35.225  83.863  1.00  0.00           H  
TER    4151      WAT   739 
ATOM   4151  O   WAT   740      30.311  39.571  77.671  1.00  0.00           O  
ATOM   4152  H1  WAT   740      29.484  39.817  77.545  1.00  0.00           H  
ATOM   4153  H2  WAT   740      30.372  39.493  78.537  1.00  0.00           H  
TER    4155      WAT   740 
ATOM   4155  O   WAT   741      32.528  25.638  78.631  1.00  0.00           O  
ATOM   4156  H1  WAT   741      31.660  25.710  78.697  1.00  0.00           H  
ATOM   4157  H2  WAT   741      32.816  26.440  78.820  1.00  0.00           H  
TER    4159      WAT   741 
ATOM   4159  O   WAT   742      35.090  42.189  75.373  1.00  0.00           O  
ATOM   4160  H1  WAT   742      35.380  41.798  74.649  1.00  0.00           H  
ATOM   4161  H2  WAT   742      35.821  42.371  75.814  1.00  0.00           H  
TER    4163      WAT   742 
ATOM   4163  O   WAT   743      49.028  33.157  81.912  1.00  0.00           O  
ATOM   4164  H1  WAT   743      49.578  32.524  82.152  1.00  0.00           H  
ATOM   4165  H2  WAT   743      49.012  33.688  82.604  1.00  0.00           H  
TER    4167      WAT   743 
ATOM   4167  O   WAT   744      35.680  36.991  86.458  1.00  0.00           O  
ATOM   4168  H1  WAT   744      35.181  37.702  86.537  1.00  0.00           H  
ATOM   4169  H2  WAT   744      36.490  37.311  86.420  1.00  0.00           H  
TER    4171      WAT   744 
ATOM   4171  O   WAT   745      33.031  44.166  78.439  1.00  0.00           O  
ATOM   4172  H1  WAT   745      32.811  43.875  79.232  1.00  0.00           H  
ATOM   4173  H2  WAT   745      32.810  43.507  77.911  1.00  0.00           H  
TER    4175      WAT   745 
ATOM   4175  O   WAT   746      31.943  36.253  80.705  1.00  0.00           O  
ATOM   4176  H1  WAT   746      31.654  35.627  81.239  1.00  0.00           H  
ATOM   4177  H2  WAT   746      32.811  36.195  80.771  1.00  0.00           H  
TER    4179      WAT   746 
ATOM   4179  O   WAT   747      42.731  31.397  81.023  1.00  0.00           O  
ATOM   4180  H1  WAT   747      42.387  30.676  81.374  1.00  0.00           H  
ATOM   4181  H2  WAT   747      42.830  31.188  80.181  1.00  0.00           H  
TER    4183      WAT   747 
ATOM   4183  O   WAT   748      35.198  45.539  77.222  1.00  0.00           O  
ATOM   4184  H1  WAT   748      35.850  45.006  77.451  1.00  0.00           H  
ATOM   4185  H2  WAT   748      34.500  45.186  77.609  1.00  0.00           H  
TER    4187      WAT   748 
ATOM   4187  O   WAT   749      32.146  37.893  76.629  1.00  0.00           O  
ATOM   4188  H1  WAT   749      32.901  38.274  76.842  1.00  0.00           H  
ATOM   4189  H2  WAT   749      31.553  38.344  77.084  1.00  0.00           H  
TER    4191      WAT   749 
ATOM   4191  O   WAT   750      43.192  37.859  76.565  1.00  0.00           O  
ATOM   4192  H1  WAT   750      43.758  38.518  76.481  1.00  0.00           H  
ATOM   4193  H2  WAT   750      42.545  38.204  77.037  1.00  0.00           H  
TER    4195      WAT   750 
ATOM   4195  O   WAT   751      33.466  39.063  82.003  1.00  0.00           O  
ATOM   4196  H1  WAT   751      32.944  39.203  82.688  1.00  0.00           H  
ATOM   4197  H2  WAT   751      33.853  38.305  82.193  1.00  0.00           H  
TER    4199      WAT   751 
ATOM   4199  O   WAT   752      30.455  29.114  76.072  1.00  0.00           O  
ATOM   4200  H1  WAT   752      30.167  28.744  75.336  1.00  0.00           H  
ATOM   4201  H2  WAT   752      31.142  29.584  75.811  1.00  0.00           H  
TER    4203      WAT   752 
ATOM   4203  O   WAT   753      39.662  40.803  75.989  1.00  0.00           O  
ATOM   4204  H1  WAT   753      39.421  40.070  75.582  1.00  0.00           H  
ATOM   4205  H2  WAT   753      39.843  41.352  75.336  1.00  0.00           H  
TER    4207      WAT   753 
ATOM   4207  O   WAT   754      34.892  36.094  77.401  1.00  0.00           O  
ATOM   4208  H1  WAT   754      34.697  36.701  76.807  1.00  0.00           H  
ATOM   4209  H2  WAT   754      35.116  35.401  76.920  1.00  0.00           H  
TER    4211      WAT   754 
ATOM   4211  O   WAT   755      33.290  32.979  77.519  1.00  0.00           O  
ATOM   4212  H1  WAT   755      34.013  33.143  77.060  1.00  0.00           H  
ATOM   4213  H2  WAT   755      32.811  33.700  77.413  1.00  0.00           H  
TER    4215      WAT   755 
ATOM   4215  O   WAT   756      41.250  29.316  82.899  1.00  0.00           O  
ATOM   4216  H1  WAT   756      40.411  29.342  82.663  1.00  0.00           H  
ATOM   4217  H2  WAT   756      41.320  29.963  83.479  1.00  0.00           H  
TER    4219      WAT   756 
ATOM   4219  O   WAT   757      39.697  26.214  77.632  1.00  0.00           O  
ATOM   4220  H1  WAT   757      40.399  26.015  77.154  1.00  0.00           H  
ATOM   4221  H2  WAT   757      39.431  25.442  77.939  1.00  0.00           H  
TER    4223      WAT   757 
ATOM   4223  O   WAT   758      45.125  34.522  80.185  1.00  0.00           O  
ATOM   4224  H1  WAT   758      45.039  34.678  81.038  1.00  0.00           H  
ATOM   4225  H2  WAT   758      44.670  35.166  79.811  1.00  0.00           H  
TER    4227      WAT   758 
ATOM   4227  O   WAT   759      28.028  29.892  76.921  1.00  0.00           O  
ATOM   4228  H1  WAT   759      28.129  30.695  77.249  1.00  0.00           H  
ATOM   4229  H2  WAT   759      28.823  29.691  76.623  1.00  0.00           H  
TER    4231      WAT   759 
ATOM   4231  O   WAT   760      38.998  31.844  78.808  1.00  0.00           O  
ATOM   4232  H1  WAT   760      38.751  31.763  79.641  1.00  0.00           H  
ATOM   4233  H2  WAT   760      39.326  31.059  78.614  1.00  0.00           H  
TER    4235      WAT   760 
ATOM   4235  O   WAT   761      42.893  38.552  82.596  1.00  0.00           O  
ATOM   4236  H1  WAT   761      42.754  39.250  83.101  1.00  0.00           H  
ATOM   4237  H2  WAT   761      42.113  38.397  82.240  1.00  0.00           H  
TER    4239      WAT   761 
ATOM   4239  O   WAT   762      34.030  42.770  85.086  1.00  0.00           O  
ATOM   4240  H1  WAT   762      34.179  42.210  84.433  1.00  0.00           H  
ATOM   4241  H2  WAT   762      34.810  42.849  85.469  1.00  0.00           H  
TER    4243      WAT   762 
ATOM   4243  O   WAT   763      44.388  37.910  73.358  1.00  0.00           O  
ATOM   4244  H1  WAT   763      44.009  37.123  73.351  1.00  0.00           H  
ATOM   4245  H2  WAT   763      43.725  38.458  73.215  1.00  0.00           H  
TER    4247      WAT   763 
ATOM   4247  O   WAT   764      36.556  42.941  86.364  1.00  0.00           O  
ATOM   4248  H1  WAT   764      36.480  42.272  86.919  1.00  0.00           H  
ATOM   4249  H2  WAT   764      36.485  43.643  86.878  1.00  0.00           H  
TER    4251      WAT   764 
ATOM   4251  O   WAT   765      37.213  41.461  77.197  1.00  0.00           O  
ATOM   4252  H1  WAT   765      37.978  41.192  76.875  1.00  0.00           H  
ATOM   4253  H2  WAT   765      37.111  40.976  77.914  1.00  0.00           H  
TER    4255      WAT   765 
ATOM   4255  O   WAT   766      39.735  38.492  69.177  1.00  0.00           O  
ATOM   4256  H1  WAT   766      40.502  38.552  68.767  1.00  0.00           H  
ATOM   4257  H2  WAT   766      39.288  37.920  68.692  1.00  0.00           H  
TER    4259      WAT   766 
ATOM   4259  O   WAT   767      40.632  37.298  81.462  1.00  0.00           O  
ATOM   4260  H1  WAT   767      39.957  37.066  81.963  1.00  0.00           H  
ATOM   4261  H2  WAT   767      40.642  36.690  80.836  1.00  0.00           H  
TER    4263      WAT   767 
ATOM   4263  O   WAT   768      42.634  40.154  73.693  1.00  0.00           O  
ATOM   4264  H1  WAT   768      42.716  40.961  73.369  1.00  0.00           H  
ATOM   4265  H2  WAT   768      43.119  40.174  74.417  1.00  0.00           H  
TER    4267      WAT   768 
ATOM   4267  O   WAT   769      36.444  34.833  82.360  1.00  0.00           O  
ATOM   4268  H1  WAT   769      36.020  35.033  81.624  1.00  0.00           H  
ATOM   4269  H2  WAT   769      36.268  33.986  82.472  1.00  0.00           H  
TER    4271      WAT   769 
ATOM   4271  O   WAT   770      35.945  46.348  84.822  1.00  0.00           O  
ATOM   4272  H1  WAT   770      36.435  45.649  84.640  1.00  0.00           H  
ATOM   4273  H2  WAT   770      35.373  46.050  85.410  1.00  0.00           H  
TER    4275      WAT   770 
ATOM   4275  O   WAT   771      31.732  35.328  77.793  1.00  0.00           O  
ATOM   4276  H1  WAT   771      31.888  35.263  78.648  1.00  0.00           H  
ATOM   4277  H2  WAT   771      32.072  36.103  77.581  1.00  0.00           H  
TER    4279      WAT   771 
ATOM   4279  O   WAT   772      38.270  34.704  76.662  1.00  0.00           O  
ATOM   4280  H1  WAT   772      38.811  34.201  77.126  1.00  0.00           H  
ATOM   4281  H2  WAT   772      38.585  34.650  75.851  1.00  0.00           H  
TER    4283      WAT   772 
ATOM   4283  O   WAT   773      36.439  40.095  73.946  1.00  0.00           O  
ATOM   4284  H1  WAT   773      36.508  39.237  74.085  1.00  0.00           H  
ATOM   4285  H2  WAT   773      37.217  40.313  73.618  1.00  0.00           H  
TER    4287      WAT   773 
ATOM   4287  O   WAT   774      40.829  42.519  78.160  1.00  0.00           O  
ATOM   4288  H1  WAT   774      40.437  42.216  77.442  1.00  0.00           H  
ATOM   4289  H2  WAT   774      40.985  43.356  77.970  1.00  0.00           H  
TER    4291      WAT   774 
ATOM   4291  O   WAT   775      28.305  32.511  78.109  1.00  0.00           O  
ATOM   4292  H1  WAT   775      28.685  32.930  77.445  1.00  0.00           H  
ATOM   4293  H2  WAT   775      27.731  33.093  78.416  1.00  0.00           H  
TER    4295      WAT   775 
ATOM   4295  O   WAT   776      40.993  39.084  78.100  1.00  0.00           O  
ATOM   4296  H1  WAT   776      40.635  39.256  78.877  1.00  0.00           H  
ATOM   4297  H2  WAT   776      40.507  39.546  77.543  1.00  0.00           H  
TER    4299      WAT   776 
ATOM   4299  O   WAT   777      35.782  34.764  70.640  1.00  0.00           O  
ATOM   4300  H1  WAT   777      36.071  35.541  70.915  1.00  0.00           H  
ATOM   4301  H2  WAT   777      35.869  34.253  71.342  1.00  0.00           H  
TER    4303      WAT   777 
ATOM   4303  O   WAT   778      42.154  39.975  89.047  1.00  0.00           O  
ATOM   4304  H1  WAT   778      42.792  39.481  88.713  1.00  0.00           H  
ATOM   4305  H2  WAT   778      41.511  39.902  88.462  1.00  0.00           H  
TER    4307      WAT   778 
ATOM   4307  O   WAT   779      43.879  31.824  83.614  1.00  0.00           O  
ATOM   4308  H1  WAT   779      43.452  31.736  82.859  1.00  0.00           H  
ATOM   4309  H2  WAT   779      43.242  31.931  84.199  1.00  0.00           H  
TER    4311      WAT   779 
ATOM   4311  O   WAT   780      42.209  40.667  85.688  1.00  0.00           O  
ATOM   4312  H1  WAT   780      42.998  40.316  85.808  1.00  0.00           H  
ATOM   4313  H2  WAT   780      42.384  41.480  85.425  1.00  0.00           H  
TER    4315      WAT   780 
ATOM   4315  O   WAT   781      31.949  34.078  82.740  1.00  0.00           O  
ATOM   4316  H1  WAT   781      31.107  33.978  82.948  1.00  0.00           H  
ATOM   4317  H2  WAT   781      32.158  34.847  83.092  1.00  0.00           H  
TER    4319      WAT   781 
ATOM   4319  O   WAT   782      29.426  31.699  80.569  1.00  0.00           O  
ATOM   4320  H1  WAT   782      29.032  31.774  79.794  1.00  0.00           H  
ATOM   4321  H2  WAT   782      28.870  32.085  81.120  1.00  0.00           H  
TER    4323      WAT   782 
ATOM   4323  O   WAT   783      41.063  24.678  80.249  1.00  0.00           O  
ATOM   4324  H1  WAT   783      41.268  24.610  81.095  1.00  0.00           H  
ATOM   4325  H2  WAT   783      40.735  25.483  80.181  1.00  0.00           H  
TER    4327      WAT   783 
ATOM   4327  O   WAT   784      35.760  32.006  81.990  1.00  0.00           O  
ATOM   4328  H1  WAT   784      35.456  31.451  82.591  1.00  0.00           H  
ATOM   4329  H2  WAT   784      35.058  32.185  81.503  1.00  0.00           H  
TER    4331      WAT   784 
ATOM   4331  O   WAT   785      34.817  29.316  76.555  1.00  0.00           O  
ATOM   4332  H1  WAT   785      35.093  28.598  76.142  1.00  0.00           H  
ATOM   4333  H2  WAT   785      35.417  29.914  76.347  1.00  0.00           H  
TER    4335      WAT   785 
ATOM   4335  O   WAT   786      33.822  39.221  86.697  1.00  0.00           O  
ATOM   4336  H1  WAT   786      33.714  39.231  87.564  1.00  0.00           H  
ATOM   4337  H2  WAT   786      34.032  40.046  86.508  1.00  0.00           H  
TER    4339      WAT   786 
ATOM   4339  O   WAT   787      44.316  25.231  79.730  1.00  0.00           O  
ATOM   4340  H1  WAT   787      43.703  25.718  80.115  1.00  0.00           H  
ATOM   4341  H2  WAT   787      44.412  24.555  80.273  1.00  0.00           H  
TER    4343      WAT   787 
ATOM   4343  O   WAT   788      38.318  26.987  74.829  1.00  0.00           O  
ATOM   4344  H1  WAT   788      38.772  27.158  75.554  1.00  0.00           H  
ATOM   4345  H2  WAT   788      38.792  26.374  74.429  1.00  0.00           H  
TER    4347      WAT   788 
ATOM   4347  O   WAT   789      31.839  36.472  84.160  1.00  0.00           O  
ATOM   4348  H1  WAT   789      31.248  37.113  84.130  1.00  0.00           H  
ATOM   4349  H2  WAT   789      32.601  36.896  84.133  1.00  0.00           H  
TER    4351      WAT   789 
ATOM   4351  O   WAT   790      47.958  36.302  85.157  1.00  0.00           O  
ATOM   4352  H1  WAT   790      48.017  36.751  85.903  1.00  0.00           H  
ATOM   4353  H2  WAT   790      47.325  36.712  84.720  1.00  0.00           H  
TER    4355      WAT   790 
ATOM   4355  O   WAT   791      41.598  41.923  81.593  1.00  0.00           O  
ATOM   4356  H1  WAT   791      41.400  42.412  80.898  1.00  0.00           H  
ATOM   4357  H2  WAT   791      40.977  42.127  82.171  1.00  0.00           H  
TER    4359      WAT   791 
ATOM   4359  O   WAT   792      35.659  33.691  75.934  1.00  0.00           O  
ATOM   4360  H1  WAT   792      36.403  34.079  76.172  1.00  0.00           H  
ATOM   4361  H2  WAT   792      35.805  32.847  76.098  1.00  0.00           H  
TER    4363      WAT   792 
ATOM   4363  O   WAT   793      38.647  29.264  81.833  1.00  0.00           O  
ATOM   4364  H1  WAT   793      38.173  28.738  82.344  1.00  0.00           H  
ATOM   4365  H2  WAT   793      39.019  28.717  81.265  1.00  0.00           H  
TER    4367      WAT   793 
ATOM   4367  O   WAT   794      44.911  34.324  83.244  1.00  0.00           O  
ATOM   4368  H1  WAT   794      44.670  33.485  83.248  1.00  0.00           H  
ATOM   4369  H2  WAT   794      45.390  34.404  83.968  1.00  0.00           H  
TER    4371      WAT   794 
ATOM   4371  O   WAT   795      40.575  30.158  74.896  1.00  0.00           O  
ATOM   4372  H1  WAT   795      40.048  30.240  74.206  1.00  0.00           H  
ATOM   4373  H2  WAT   795      41.035  30.899  74.892  1.00  0.00           H  
TER    4375      WAT   795 
ATOM   4375  O   WAT   796      46.911  31.104  81.197  1.00  0.00           O  
ATOM   4376  H1  WAT   796      46.672  31.064  80.359  1.00  0.00           H  
ATOM   4377  H2  WAT   796      47.075  31.951  81.323  1.00  0.00           H  
TER    4379      WAT   796 
ATOM   4379  O   WAT   797      43.516  35.489  87.127  1.00  0.00           O  
ATOM   4380  H1  WAT   797      44.239  35.036  86.948  1.00  0.00           H  
ATOM   4381  H2  WAT   797      43.251  35.770  86.345  1.00  0.00           H  
TER    4383      WAT   797 
ATOM   4383  O   WAT   798      32.569  28.428  69.920  1.00  0.00           O  
ATOM   4384  H1  WAT   798      32.220  29.080  70.383  1.00  0.00           H  
ATOM   4385  H2  WAT   798      32.088  28.413  69.192  1.00  0.00           H  
TER    4387      WAT   798 
ATOM   4387  O   WAT   799      40.129  38.728  74.027  1.00  0.00           O  
ATOM   4388  H1  WAT   799      40.852  39.194  73.883  1.00  0.00           H  
ATOM   4389  H2  WAT   799      39.689  38.795  73.277  1.00  0.00           H  
TER    4391      WAT   799 
ATOM   4391  O   WAT   800      39.298  35.588  85.277  1.00  0.00           O  
ATOM   4392  H1  WAT   800      38.683  35.043  85.572  1.00  0.00           H  
ATOM   4393  H2  WAT   800      39.814  35.074  84.797  1.00  0.00           H  
TER    4395      WAT   800 
ATOM   4395  O   WAT   801      38.537  36.658  83.011  1.00  0.00           O  
ATOM   4396  H1  WAT   801      38.110  36.033  82.578  1.00  0.00           H  
ATOM   4397  H2  WAT   801      38.530  36.376  83.837  1.00  0.00           H  
TER    4399      WAT   801 
ATOM   4399  O   WAT   802      32.941  31.054  75.433  1.00  0.00           O  
ATOM   4400  H1  WAT   802      33.081  31.551  76.135  1.00  0.00           H  
ATOM   4401  H2  WAT   802      33.439  30.352  75.574  1.00  0.00           H  
TER    4403      WAT   802 
ATOM   4403  O   WAT   803      32.971  31.920  72.762  1.00  0.00           O  
ATOM   4404  H1  WAT   803      33.605  32.516  72.697  1.00  0.00           H  
ATOM   4405  H2  WAT   803      33.054  31.621  73.576  1.00  0.00           H  
TER    4407      WAT   803 
ATOM   4407  O   WAT   804      45.949  34.452  85.630  1.00  0.00           O  
ATOM   4408  H1  WAT   804      46.541  35.092  85.662  1.00  0.00           H  
ATOM   4409  H2  WAT   804      46.385  33.754  85.920  1.00  0.00           H  
TER    4411      WAT   804 
ATOM   4411  O   WAT   805      34.549  27.852  72.736  1.00  0.00           O  
ATOM   4412  H1  WAT   805      34.870  27.372  72.082  1.00  0.00           H  
ATOM   4413  H2  WAT   805      34.812  28.662  72.545  1.00  0.00           H  
TER    4415      WAT   805 
ATOM   4415  O   WAT   806      37.779  38.874  86.256  1.00  0.00           O  
ATOM   4416  H1  WAT   806      37.271  39.427  86.700  1.00  0.00           H  
ATOM   4417  H2  WAT   806      37.481  38.934  85.438  1.00  0.00           H  
TER    4419      WAT   806 
ATOM   4419  O   WAT   807      29.476  34.117  76.031  1.00  0.00           O  
ATOM   4420  H1  WAT   807      29.986  34.714  76.412  1.00  0.00           H  
ATOM   4421  H2  WAT   807      29.950  33.850  75.348  1.00  0.00           H  
TER    4423      WAT   807 
ATOM   4423  O   WAT   808      40.389  42.790  74.187  1.00  0.00           O  
ATOM   4424  H1  WAT   808      39.672  42.616  73.721  1.00  0.00           H  
ATOM   4425  H2  WAT   808      41.040  42.555  73.654  1.00  0.00           H  
TER    4427      WAT   808 
ATOM   4427  O   WAT   809      38.384  23.710  78.508  1.00  0.00           O  
ATOM   4428  H1  WAT   809      37.741  23.560  79.076  1.00  0.00           H  
ATOM   4429  H2  WAT   809      38.044  23.465  77.743  1.00  0.00           H  
TER    4431      WAT   809 
ATOM   4431  O   WAT   810      42.974  31.666  77.931  1.00  0.00           O  
ATOM   4432  H1  WAT   810      42.303  32.209  77.802  1.00  0.00           H  
ATOM   4433  H2  WAT   810      43.668  32.136  77.689  1.00  0.00           H  
TER    4435      WAT   810 
ATOM   4435  O   WAT   811      37.023  43.806  83.162  1.00  0.00           O  
ATOM   4436  H1  WAT   811      36.799  43.048  83.530  1.00  0.00           H  
ATOM   4437  H2  WAT   811      36.534  43.836  82.440  1.00  0.00           H  
TER    4439      WAT   811 
ATOM   4439  O   WAT   812      43.137  28.122  80.840  1.00  0.00           O  
ATOM   4440  H1  WAT   812      43.490  27.695  81.514  1.00  0.00           H  
ATOM   4441  H2  WAT   812      42.278  28.037  80.970  1.00  0.00           H  
TER    4443      WAT   812 
ATOM   4443  O   WAT   813      31.835  30.753  78.898  1.00  0.00           O  
ATOM   4444  H1  WAT   813      31.117  31.169  79.165  1.00  0.00           H  
ATOM   4445  H2  WAT   813      32.207  31.318  78.347  1.00  0.00           H  
TER    4447      WAT   813 
ATOM   4447  O   WAT   814      41.135  31.386  84.788  1.00  0.00           O  
ATOM   4448  H1  WAT   814      41.115  31.204  85.642  1.00  0.00           H  
ATOM   4449  H2  WAT   814      41.183  32.257  84.764  1.00  0.00           H  
TER    4451      WAT   814 
ATOM   4451  O   WAT   815      35.671  44.026  80.616  1.00  0.00           O  
ATOM   4452  H1  WAT   815      35.257  43.364  80.226  1.00  0.00           H  
ATOM   4453  H2  WAT   815      36.355  44.174  80.095  1.00  0.00           H  
TER    4455      WAT   815 
ATOM   4455  O   WAT   816      39.037  43.185  81.368  1.00  0.00           O  
ATOM   4456  H1  WAT   816      38.639  43.295  80.600  1.00  0.00           H  
ATOM   4457  H2  WAT   816      38.422  43.393  81.951  1.00  0.00           H  
TER    4459      WAT   816 
ATOM   4459  O   WAT   817      37.610  29.793  74.235  1.00  0.00           O  
ATOM   4460  H1  WAT   817      37.016  30.114  73.684  1.00  0.00           H  
ATOM   4461  H2  WAT   817      37.648  28.947  74.028  1.00  0.00           H  
TER    4463      WAT   817 
ATOM   4463  O   WAT   818      44.569  23.244  81.768  1.00  0.00           O  
ATOM   4464  H1  WAT   818      44.062  22.537  81.700  1.00  0.00           H  
ATOM   4465  H2  WAT   818      45.366  22.913  81.898  1.00  0.00           H  
TER    4467      WAT   818 
ATOM   4467  O   WAT   819      40.486  29.750  77.666  1.00  0.00           O  
ATOM   4468  H1  WAT   819      40.257  29.774  76.823  1.00  0.00           H  
ATOM   4469  H2  WAT   819      40.746  28.926  77.785  1.00  0.00           H  
TER    4471      WAT   819 
ATOM   4471  O   WAT   820      33.540  28.288  78.961  1.00  0.00           O  
ATOM   4472  H1  WAT   820      34.016  28.650  78.326  1.00  0.00           H  
ATOM   4473  H2  WAT   820      33.039  28.944  79.241  1.00  0.00           H  
TER    4475      WAT   820 
ATOM   4475  O   WAT   821      46.771  37.760  74.752  1.00  0.00           O  
ATOM   4476  H1  WAT   821      47.155  38.509  74.982  1.00  0.00           H  
ATOM   4477  H2  WAT   821      45.976  38.007  74.493  1.00  0.00           H  
TER    4479      WAT   821 
ATOM   4479  O   WAT   822      35.583  30.432  72.328  1.00  0.00           O  
ATOM   4480  H1  WAT   822      35.963  30.450  71.543  1.00  0.00           H  
ATOM   4481  H2  WAT   822      34.842  30.878  72.207  1.00  0.00           H  
TER    4483      WAT   822 
ATOM   4483  O   WAT   823      43.211  28.740  77.916  1.00  0.00           O  
ATOM   4484  H1  WAT   823      43.211  28.585  78.774  1.00  0.00           H  
ATOM   4485  H2  WAT   823      43.007  29.587  77.860  1.00  0.00           H  
TER    4487      WAT   823 
ATOM   4487  O   WAT   824      40.936  33.420  81.570  1.00  0.00           O  
ATOM   4488  H1  WAT   824      41.431  32.703  81.530  1.00  0.00           H  
ATOM   4489  H2  WAT   824      40.126  33.117  81.455  1.00  0.00           H  
TER    4491      WAT   824 
ATOM   4491  O   WAT   825      36.381  37.270  73.719  1.00  0.00           O  
ATOM   4492  H1  WAT   825      35.573  36.947  73.673  1.00  0.00           H  
ATOM   4493  H2  WAT   825      36.889  36.563  73.652  1.00  0.00           H  
TER    4495      WAT   825 
ATOM   4495  O   WAT   826      27.010  34.697  79.444  1.00  0.00           O  
ATOM   4496  H1  WAT   826      26.145  34.686  79.332  1.00  0.00           H  
ATOM   4497  H2  WAT   826      27.110  34.510  80.291  1.00  0.00           H  
TER    4499      WAT   826 
ATOM   4499  O   WAT   827      43.001  36.171  84.257  1.00  0.00           O  
ATOM   4500  H1  WAT   827      43.426  35.648  83.704  1.00  0.00           H  
ATOM   4501  H2  WAT   827      42.636  36.769  83.736  1.00  0.00           H  
TER    4503      WAT   827 
ATOM   4503  O   WAT   828      32.636  44.467  83.017  1.00  0.00           O  
ATOM   4504  H1  WAT   828      32.951  45.281  83.025  1.00  0.00           H  
ATOM   4505  H2  WAT   828      33.045  44.082  83.685  1.00  0.00           H  
TER    4507      WAT   828 
ATOM   4507  O   WAT   829      39.589  39.884  80.587  1.00  0.00           O  
ATOM   4508  H1  WAT   829      40.060  40.598  80.756  1.00  0.00           H  
ATOM   4509  H2  WAT   829      39.925  39.284  81.123  1.00  0.00           H  
TER    4511      WAT   829 
ATOM   4511  O   WAT   830      40.226  39.676  87.350  1.00  0.00           O  
ATOM   4512  H1  WAT   830      39.678  39.052  87.082  1.00  0.00           H  
ATOM   4513  H2  WAT   830      40.687  39.865  86.635  1.00  0.00           H  
TER    4515      WAT   830 
ATOM   4515  O   WAT   831      43.035  27.744  84.735  1.00  0.00           O  
ATOM   4516  H1  WAT   831      42.452  28.245  84.323  1.00  0.00           H  
ATOM   4517  H2  WAT   831      43.356  27.237  84.102  1.00  0.00           H  
TER    4519      WAT   831 
ATOM   4519  O   WAT   832      35.575  26.658  75.011  1.00  0.00           O  
ATOM   4520  H1  WAT   832      36.396  26.828  74.769  1.00  0.00           H  
ATOM   4521  H2  WAT   832      35.112  26.813  74.288  1.00  0.00           H  
TER    4523      WAT   832 
ATOM   4523  O   WAT   833      29.977  38.414  82.665  1.00  0.00           O  
ATOM   4524  H1  WAT   833      30.582  38.374  82.036  1.00  0.00           H  
ATOM   4525  H2  WAT   833      29.770  39.261  82.695  1.00  0.00           H  
TER    4527      WAT   833 
ATOM   4527  O   WAT   834      39.792  40.681  83.881  1.00  0.00           O  
ATOM   4528  H1  WAT   834      40.612  40.537  84.143  1.00  0.00           H  
ATOM   4529  H2  WAT   834      39.511  41.306  84.423  1.00  0.00           H  
TER    4531      WAT   834 
ATOM   4531  O   WAT   835      25.213  37.398  82.535  1.00  0.00           O  
ATOM   4532  H1  WAT   835      25.115  36.587  82.844  1.00  0.00           H  
ATOM   4533  H2  WAT   835      25.995  37.377  82.149  1.00  0.00           H  
TER    4535      WAT   835 
ATOM   4535  O   WAT   836      56.263  48.337  76.845  1.00  0.00           O  
ATOM   4536  H1  WAT   836      56.233  49.192  77.017  1.00  0.00           H  
ATOM   4537  H2  WAT   836      56.861  48.037  77.404  1.00  0.00           H  
TER    4539      WAT   836 
ATOM   4539  O   WAT   837      49.463  47.425  81.601  1.00  0.00           O  
ATOM   4540  H1  WAT   837      48.607  47.586  81.652  1.00  0.00           H  
ATOM   4541  H2  WAT   837      49.510  46.554  81.621  1.00  0.00           H  
TER    4543      WAT   837 
ATOM   4543  O   WAT   838      43.847  56.961  77.364  1.00  0.00           O  
ATOM   4544  H1  WAT   838      43.096  56.583  77.136  1.00  0.00           H  
ATOM   4545  H2  WAT   838      44.296  56.993  76.616  1.00  0.00           H  
TER    4547      WAT   838 
ATOM   4547  O   WAT   839      49.300  57.384  72.793  1.00  0.00           O  
ATOM   4548  H1  WAT   839      48.965  58.061  72.357  1.00  0.00           H  
ATOM   4549  H2  WAT   839      49.812  56.994  72.205  1.00  0.00           H  
TER    4551      WAT   839 
ATOM   4551  O   WAT   840      48.840  59.335  78.734  1.00  0.00           O  
ATOM   4552  H1  WAT   840      49.224  59.904  78.194  1.00  0.00           H  
ATOM   4553  H2  WAT   840      48.776  58.610  78.255  1.00  0.00           H  
TER    4555      WAT   840 
ATOM   4555  O   WAT   841      45.426  56.973  79.631  1.00  0.00           O  
ATOM   4556  H1  WAT   841      45.527  56.163  79.940  1.00  0.00           H  
ATOM   4557  H2  WAT   841      44.830  56.879  79.001  1.00  0.00           H  
TER    4559      WAT   841 
ATOM   4559  O   WAT   842      54.085  50.913  75.117  1.00  0.00           O  
ATOM   4560  H1  WAT   842      53.969  51.663  75.546  1.00  0.00           H  
ATOM   4561  H2  WAT   842      54.880  50.655  75.367  1.00  0.00           H  
TER    4563      WAT   842 
ATOM   4563  O   WAT   843      38.622  52.995  79.256  1.00  0.00           O  
ATOM   4564  H1  WAT   843      38.387  52.162  79.149  1.00  0.00           H  
ATOM   4565  H2  WAT   843      38.761  53.276  78.442  1.00  0.00           H  
TER    4567      WAT   843 
ATOM   4567  O   WAT   844      40.921  45.164  82.154  1.00  0.00           O  
ATOM   4568  H1  WAT   844      40.302  44.573  81.985  1.00  0.00           H  
ATOM   4569  H2  WAT   844      40.820  45.755  81.521  1.00  0.00           H  
TER    4571      WAT   844 
ATOM   4571  O   WAT   845      45.968  54.902  76.404  1.00  0.00           O  
ATOM   4572  H1  WAT   845      46.289  55.443  75.800  1.00  0.00           H  
ATOM   4573  H2  WAT   845      46.615  54.332  76.536  1.00  0.00           H  
TER    4575      WAT   845 
ATOM   4575  O   WAT   846      48.018  46.904  76.488  1.00  0.00           O  
ATOM   4576  H1  WAT   846      48.716  47.082  76.980  1.00  0.00           H  
ATOM   4577  H2  WAT   846      48.333  46.381  75.865  1.00  0.00           H  
TER    4579      WAT   846 
ATOM   4579  O   WAT   847      40.648  48.709  84.399  1.00  0.00           O  
ATOM   4580  H1  WAT   847      40.524  49.295  85.034  1.00  0.00           H  
ATOM   4581  H2  WAT   847      41.300  48.215  84.700  1.00  0.00           H  
TER    4583      WAT   847 
ATOM   4583  O   WAT   848      48.207  53.291  76.476  1.00  0.00           O  
ATOM   4584  H1  WAT   848      48.646  52.682  76.921  1.00  0.00           H  
ATOM   4585  H2  WAT   848      48.057  52.911  75.704  1.00  0.00           H  
TER    4587      WAT   848 
ATOM   4587  O   WAT   849      45.674  51.885  83.677  1.00  0.00           O  
ATOM   4588  H1  WAT   849      46.319  51.392  83.358  1.00  0.00           H  
ATOM   4589  H2  WAT   849      45.914  52.028  84.504  1.00  0.00           H  
TER    4591      WAT   849 
ATOM   4591  O   WAT   850      46.191  42.273  80.570  1.00  0.00           O  
ATOM   4592  H1  WAT   850      45.861  42.724  79.900  1.00  0.00           H  
ATOM   4593  H2  WAT   850      45.515  42.194  81.117  1.00  0.00           H  
TER    4595      WAT   850 
ATOM   4595  O   WAT   851      51.808  51.643  73.429  1.00  0.00           O  
ATOM   4596  H1  WAT   851      51.723  52.499  73.574  1.00  0.00           H  
ATOM   4597  H2  WAT   851      52.296  51.368  74.097  1.00  0.00           H  
TER    4599      WAT   851 
ATOM   4599  O   WAT   852      53.398  38.261  78.815  1.00  0.00           O  
ATOM   4600  H1  WAT   852      53.084  38.952  79.247  1.00  0.00           H  
ATOM   4601  H2  WAT   852      52.881  38.206  78.113  1.00  0.00           H  
TER    4603      WAT   852 
ATOM   4603  O   WAT   853      52.740  48.262  74.928  1.00  0.00           O  
ATOM   4604  H1  WAT   853      52.211  48.478  75.588  1.00  0.00           H  
ATOM   4605  H2  WAT   853      53.262  48.955  74.848  1.00  0.00           H  
TER    4607      WAT   853 
ATOM   4607  O   WAT   854      44.630  52.158  73.729  1.00  0.00           O  
ATOM   4608  H1  WAT   854      44.045  52.663  74.136  1.00  0.00           H  
ATOM   4609  H2  WAT   854      44.227  51.932  72.989  1.00  0.00           H  
TER    4611      WAT   854 
ATOM   4611  O   WAT   855      40.184  57.874  80.531  1.00  0.00           O  
ATOM   4612  H1  WAT   855      39.701  58.599  80.507  1.00  0.00           H  
ATOM   4613  H2  WAT   855      40.996  58.171  80.642  1.00  0.00           H  
TER    4615      WAT   855 
ATOM   4615  O   WAT   856      49.087  48.405  72.206  1.00  0.00           O  
ATOM   4616  H1  WAT   856      49.327  48.613  71.394  1.00  0.00           H  
ATOM   4617  H2  WAT   856      49.409  47.601  72.315  1.00  0.00           H  
TER    4619      WAT   856 
ATOM   4619  O   WAT   857      44.396  40.334  76.052  1.00  0.00           O  
ATOM   4620  H1  WAT   857      45.151  40.702  75.814  1.00  0.00           H  
ATOM   4621  H2  WAT   857      44.219  40.708  76.820  1.00  0.00           H  
TER    4623      WAT   857 
ATOM   4623  O   WAT   858      43.038  58.389  80.684  1.00  0.00           O  
ATOM   4624  H1  WAT   858      43.740  57.874  80.741  1.00  0.00           H  
ATOM   4625  H2  WAT   858      42.958  58.717  81.488  1.00  0.00           H  
TER    4627      WAT   858 
ATOM   4627  O   WAT   859      42.752  42.741  72.750  1.00  0.00           O  
ATOM   4628  H1  WAT   859      42.570  42.958  71.924  1.00  0.00           H  
ATOM   4629  H2  WAT   859      43.615  42.855  72.806  1.00  0.00           H  
TER    4631      WAT   859 
ATOM   4631  O   WAT   860      42.363  54.580  80.192  1.00  0.00           O  
ATOM   4632  H1  WAT   860      43.202  54.812  80.239  1.00  0.00           H  
ATOM   4633  H2  WAT   860      42.395  53.710  80.123  1.00  0.00           H  
TER    4635      WAT   860 
ATOM   4635  O   WAT   861      48.432  39.744  75.785  1.00  0.00           O  
ATOM   4636  H1  WAT   861      49.161  39.565  75.338  1.00  0.00           H  
ATOM   4637  H2  WAT   861      48.521  40.586  75.995  1.00  0.00           H  
TER    4639      WAT   861 
ATOM   4639  O   WAT   862      52.413  50.679  79.688  1.00  0.00           O  
ATOM   4640  H1  WAT   862      53.169  51.112  79.727  1.00  0.00           H  
ATOM   4641  H2  WAT   862      52.519  50.030  80.261  1.00  0.00           H  
TER    4643      WAT   862 
ATOM   4643  O   WAT   863      38.392  51.220  84.647  1.00  0.00           O  
ATOM   4644  H1  WAT   863      38.126  50.404  84.806  1.00  0.00           H  
ATOM   4645  H2  WAT   863      38.406  51.265  83.776  1.00  0.00           H  
TER    4647      WAT   863 
ATOM   4647  O   WAT   864      55.371  41.548  82.681  1.00  0.00           O  
ATOM   4648  H1  WAT   864      56.013  41.618  83.267  1.00  0.00           H  
ATOM   4649  H2  WAT   864      55.623  40.881  82.179  1.00  0.00           H  
TER    4651      WAT   864 
ATOM   4651  O   WAT   865      42.298  46.019  71.262  1.00  0.00           O  
ATOM   4652  H1  WAT   865      41.584  45.732  71.674  1.00  0.00           H  
ATOM   4653  H2  WAT   865      42.783  46.358  71.903  1.00  0.00           H  
TER    4655      WAT   865 
ATOM   4655  O   WAT   866      43.142  44.758  87.294  1.00  0.00           O  
ATOM   4656  H1  WAT   866      42.449  44.288  87.540  1.00  0.00           H  
ATOM   4657  H2  WAT   866      43.758  44.532  87.868  1.00  0.00           H  
TER    4659      WAT   866 
ATOM   4659  O   WAT   867      58.585  51.225  79.330  1.00  0.00           O  
ATOM   4660  H1  WAT   867      59.247  50.664  79.230  1.00  0.00           H  
ATOM   4661  H2  WAT   867      57.944  50.730  79.655  1.00  0.00           H  
TER    4663      WAT   867 
ATOM   4663  O   WAT   868      49.473  54.522  71.638  1.00  0.00           O  
ATOM   4664  H1  WAT   868      49.888  54.190  70.947  1.00  0.00           H  
ATOM   4665  H2  WAT   868      48.642  54.288  71.510  1.00  0.00           H  
TER    4667      WAT   868 
ATOM   4667  O   WAT   869      38.802  52.006  81.928  1.00  0.00           O  
ATOM   4668  H1  WAT   869      38.619  51.981  81.075  1.00  0.00           H  
ATOM   4669  H2  WAT   869      39.537  52.476  81.967  1.00  0.00           H  
TER    4671      WAT   869 
ATOM   4671  O   WAT   870      54.872  52.241  79.071  1.00  0.00           O  
ATOM   4672  H1  WAT   870      55.107  52.386  78.244  1.00  0.00           H  
ATOM   4673  H2  WAT   870      55.021  53.005  79.464  1.00  0.00           H  
TER    4675      WAT   870 
ATOM   4675  O   WAT   871      56.701  51.081  76.908  1.00  0.00           O  
ATOM   4676  H1  WAT   871      57.032  51.614  76.302  1.00  0.00           H  
ATOM   4677  H2  WAT   871      57.274  51.135  77.564  1.00  0.00           H  
TER    4679      WAT   871 
ATOM   4679  O   WAT   872      51.914  48.928  77.591  1.00  0.00           O  
ATOM   4680  H1  WAT   872      52.009  49.667  78.045  1.00  0.00           H  
ATOM   4681  H2  WAT   872      51.290  48.499  78.024  1.00  0.00           H  
TER    4683      WAT   872 
ATOM   4683  O   WAT   873      38.769  48.885  82.078  1.00  0.00           O  
ATOM   4684  H1  WAT   873      39.346  48.749  82.717  1.00  0.00           H  
ATOM   4685  H2  WAT   873      38.070  48.429  82.332  1.00  0.00           H  
TER    4687      WAT   873 
ATOM   4687  O   WAT   874      52.166  50.773  70.824  1.00  0.00           O  
ATOM   4688  H1  WAT   874      52.084  50.843  71.690  1.00  0.00           H  
ATOM   4689  H2  WAT   874      52.804  51.336  70.633  1.00  0.00           H  
TER    4691      WAT   874 
ATOM   4691  O   WAT   875      45.526  50.539  80.292  1.00  0.00           O  
ATOM   4692  H1  WAT   875      45.268  49.706  80.265  1.00  0.00           H  
ATOM   4693  H2  WAT   875      45.580  50.764  79.451  1.00  0.00           H  
TER    4695      WAT   875 
ATOM   4695  O   WAT   876      50.606  42.642  80.392  1.00  0.00           O  
ATOM   4696  H1  WAT   876      49.901  42.152  80.551  1.00  0.00           H  
ATOM   4697  H2  WAT   876      50.654  42.654  79.521  1.00  0.00           H  
TER    4699      WAT   876 
ATOM   4699  O   WAT   877      44.499  48.092  80.778  1.00  0.00           O  
ATOM   4700  H1  WAT   877      43.924  48.252  81.415  1.00  0.00           H  
ATOM   4701  H2  WAT   877      44.123  47.456  80.315  1.00  0.00           H  
TER    4703      WAT   877 
ATOM   4703  O   WAT   878      48.166  46.565  85.637  1.00  0.00           O  
ATOM   4704  H1  WAT   878      47.778  46.140  84.983  1.00  0.00           H  
ATOM   4705  H2  WAT   878      47.502  46.813  86.145  1.00  0.00           H  
TER    4707      WAT   878 
ATOM   4707  O   WAT   879      57.809  46.322  78.412  1.00  0.00           O  
ATOM   4708  H1  WAT   879      57.552  45.510  78.222  1.00  0.00           H  
ATOM   4709  H2  WAT   879      58.652  46.330  78.185  1.00  0.00           H  
TER    4711      WAT   879 
ATOM   4711  O   WAT   880      34.245  47.736  78.793  1.00  0.00           O  
ATOM   4712  H1  WAT   880      34.331  47.360  79.574  1.00  0.00           H  
ATOM   4713  H2  WAT   880      34.872  47.363  78.315  1.00  0.00           H  
TER    4715      WAT   880 
ATOM   4715  O   WAT   881      51.989  40.262  83.150  1.00  0.00           O  
ATOM   4716  H1  WAT   881      52.370  39.580  83.537  1.00  0.00           H  
ATOM   4717  H2  WAT   881      51.185  39.973  82.967  1.00  0.00           H  
TER    4719      WAT   881 
ATOM   4719  O   WAT   882      49.270  50.795  73.835  1.00  0.00           O  
ATOM   4720  H1  WAT   882      50.084  51.086  73.723  1.00  0.00           H  
ATOM   4721  H2  WAT   882      49.206  50.141  73.261  1.00  0.00           H  
TER    4723      WAT   882 
ATOM   4723  O   WAT   883      45.141  54.267  78.962  1.00  0.00           O  
ATOM   4724  H1  WAT   883      45.778  54.028  79.508  1.00  0.00           H  
ATOM   4725  H2  WAT   883      45.567  54.471  78.228  1.00  0.00           H  
TER    4727      WAT   883 
ATOM   4727  O   WAT   884      39.832  56.506  82.846  1.00  0.00           O  
ATOM   4728  H1  WAT   884      39.873  56.777  82.018  1.00  0.00           H  
ATOM   4729  H2  WAT   884      40.392  57.030  83.262  1.00  0.00           H  
TER    4731      WAT   884 
ATOM   4731  O   WAT   885      45.781  49.487  73.300  1.00  0.00           O  
ATOM   4732  H1  WAT   885      46.166  49.268  74.052  1.00  0.00           H  
ATOM   4733  H2  WAT   885      45.533  50.313  73.430  1.00  0.00           H  
TER    4735      WAT   885 
ATOM   4735  O   WAT   886      47.523  54.744  80.642  1.00  0.00           O  
ATOM   4736  H1  WAT   886      47.597  54.582  81.496  1.00  0.00           H  
ATOM   4737  H2  WAT   886      48.340  54.933  80.398  1.00  0.00           H  
TER    4739      WAT   886 
ATOM   4739  O   WAT   887      41.284  55.090  77.671  1.00  0.00           O  
ATOM   4740  H1  WAT   887      40.458  55.336  77.545  1.00  0.00           H  
ATOM   4741  H2  WAT   887      41.345  55.011  78.537  1.00  0.00           H  
TER    4743      WAT   887 
ATOM   4743  O   WAT   888      43.501  41.157  78.631  1.00  0.00           O  
ATOM   4744  H1  WAT   888      42.634  41.229  78.697  1.00  0.00           H  
ATOM   4745  H2  WAT   888      43.789  41.959  78.820  1.00  0.00           H  
TER    4747      WAT   888 
ATOM   4747  O   WAT   889      52.625  41.305  86.962  1.00  0.00           O  
ATOM   4748  H1  WAT   889      53.370  41.115  86.548  1.00  0.00           H  
ATOM   4749  H2  WAT   889      52.208  41.830  86.403  1.00  0.00           H  
TER    4751      WAT   889 
ATOM   4751  O   WAT   890      46.064  57.708  75.373  1.00  0.00           O  
ATOM   4752  H1  WAT   890      46.354  57.316  74.649  1.00  0.00           H  
ATOM   4753  H2  WAT   890      46.794  57.889  75.814  1.00  0.00           H  
TER    4755      WAT   890 
ATOM   4755  O   WAT   891      44.004  59.684  78.439  1.00  0.00           O  
ATOM   4756  H1  WAT   891      43.784  59.394  79.232  1.00  0.00           H  
ATOM   4757  H2  WAT   891      43.784  59.026  77.911  1.00  0.00           H  
TER    4759      WAT   891 
ATOM   4759  O   WAT   892      42.916  51.772  80.705  1.00  0.00           O  
ATOM   4760  H1  WAT   892      42.627  51.145  81.239  1.00  0.00           H  
ATOM   4761  H2  WAT   892      43.784  51.714  80.771  1.00  0.00           H  
TER    4763      WAT   892 
ATOM   4763  O   WAT   893      53.704  46.915  81.023  1.00  0.00           O  
ATOM   4764  H1  WAT   893      53.360  46.194  81.374  1.00  0.00           H  
ATOM   4765  H2  WAT   893      53.803  46.706  80.181  1.00  0.00           H  
TER    4767      WAT   893 
ATOM   4767  O   WAT   894      46.171  61.057  77.222  1.00  0.00           O  
ATOM   4768  H1  WAT   894      46.823  60.525  77.451  1.00  0.00           H  
ATOM   4769  H2  WAT   894      45.474  60.704  77.609  1.00  0.00           H  
TER    4771      WAT   894 
ATOM   4771  O   WAT   895      43.119  53.411  76.629  1.00  0.00           O  
ATOM   4772  H1  WAT   895      43.874  53.792  76.842  1.00  0.00           H  
ATOM   4773  H2  WAT   895      42.526  53.862  77.084  1.00  0.00           H  
TER    4775      WAT   895 
ATOM   4775  O   WAT   896      54.165  53.378  76.565  1.00  0.00           O  
ATOM   4776  H1  WAT   896      54.731  54.037  76.481  1.00  0.00           H  
ATOM   4777  H2  WAT   896      53.518  53.723  77.037  1.00  0.00           H  
TER    4779      WAT   896 
ATOM   4779  O   WAT   897      44.439  54.582  82.003  1.00  0.00           O  
ATOM   4780  H1  WAT   897      43.917  54.722  82.688  1.00  0.00           H  
ATOM   4781  H2  WAT   897      44.826  53.823  82.193  1.00  0.00           H  
TER    4783      WAT   897 
ATOM   4783  O   WAT   898      41.428  44.633  76.072  1.00  0.00           O  
ATOM   4784  H1  WAT   898      41.141  44.263  75.336  1.00  0.00           H  
ATOM   4785  H2  WAT   898      42.115  45.102  75.811  1.00  0.00           H  
TER    4787      WAT   898 
ATOM   4787  O   WAT   899      50.636  56.322  75.989  1.00  0.00           O  
ATOM   4788  H1  WAT   899      50.394  55.588  75.582  1.00  0.00           H  
ATOM   4789  H2  WAT   899      50.816  56.870  75.336  1.00  0.00           H  
TER    4791      WAT   899 
ATOM   4791  O   WAT   900      45.866  51.612  77.401  1.00  0.00           O  
ATOM   4792  H1  WAT   900      45.670  52.220  76.807  1.00  0.00           H  
ATOM   4793  H2  WAT   900      46.089  50.919  76.920  1.00  0.00           H  
TER    4795      WAT   900 
ATOM   4795  O   WAT   901      44.264  48.498  77.519  1.00  0.00           O  
ATOM   4796  H1  WAT   901      44.986  48.662  77.060  1.00  0.00           H  
ATOM   4797  H2  WAT   901      43.784  49.219  77.413  1.00  0.00           H  
TER    4799      WAT   901 
ATOM   4799  O   WAT   902      52.223  44.834  82.899  1.00  0.00           O  
ATOM   4800  H1  WAT   902      51.384  44.860  82.663  1.00  0.00           H  
ATOM   4801  H2  WAT   902      52.293  45.481  83.479  1.00  0.00           H  
TER    4803      WAT   902 
ATOM   4803  O   WAT   903      41.914  50.904  86.625  1.00  0.00           O  
ATOM   4804  H1  WAT   903      42.426  51.182  85.975  1.00  0.00           H  
ATOM   4805  H2  WAT   903      41.628  51.643  86.991  1.00  0.00           H  
TER    4807      WAT   903 
ATOM   4807  O   WAT   904      50.670  41.733  77.632  1.00  0.00           O  
ATOM   4808  H1  WAT   904      51.372  41.534  77.154  1.00  0.00           H  
ATOM   4809  H2  WAT   904      50.404  40.960  77.939  1.00  0.00           H  
TER    4811      WAT   904 
ATOM   4811  O   WAT   905      56.099  50.041  80.185  1.00  0.00           O  
ATOM   4812  H1  WAT   905      56.012  50.197  81.038  1.00  0.00           H  
ATOM   4813  H2  WAT   905      55.644  50.685  79.811  1.00  0.00           H  
TER    4815      WAT   905 
ATOM   4815  O   WAT   906      39.001  45.411  76.921  1.00  0.00           O  
ATOM   4816  H1  WAT   906      39.103  46.213  77.249  1.00  0.00           H  
ATOM   4817  H2  WAT   906      39.797  45.209  76.623  1.00  0.00           H  
TER    4819      WAT   906 
ATOM   4819  O   WAT   907      45.433  42.996  86.685  1.00  0.00           O  
ATOM   4820  H1  WAT   907      45.241  43.012  87.535  1.00  0.00           H  
ATOM   4821  H2  WAT   907      46.283  43.193  86.661  1.00  0.00           H  
TER    4823      WAT   907 
ATOM   4823  O   WAT   908      39.817  45.525  84.663  1.00  0.00           O  
ATOM   4824  H1  WAT   908      39.676  44.674  84.788  1.00  0.00           H  
ATOM   4825  H2  WAT   908      40.101  45.568  83.839  1.00  0.00           H  
TER    4827      WAT   908 
ATOM   4827  O   WAT   909      49.971  47.362  78.808  1.00  0.00           O  
ATOM   4828  H1  WAT   909      49.725  47.282  79.641  1.00  0.00           H  
ATOM   4829  H2  WAT   909      50.300  46.577  78.614  1.00  0.00           H  
TER    4831      WAT   909 
ATOM   4831  O   WAT   910      48.103  49.297  86.002  1.00  0.00           O  
ATOM   4832  H1  WAT   910      47.355  49.490  85.597  1.00  0.00           H  
ATOM   4833  H2  WAT   910      48.257  48.471  85.765  1.00  0.00           H  
TER    4835      WAT   910 
ATOM   4835  O   WAT   911      55.361  53.428  73.358  1.00  0.00           O  
ATOM   4836  H1  WAT   911      54.982  52.642  73.351  1.00  0.00           H  
ATOM   4837  H2  WAT   911      54.698  53.977  73.215  1.00  0.00           H  
TER    4839      WAT   911 
ATOM   4839  O   WAT   912      48.343  43.192  86.892  1.00  0.00           O  
ATOM   4840  H1  WAT   912      48.800  43.924  87.019  1.00  0.00           H  
ATOM   4841  H2  WAT   912      48.419  42.768  87.651  1.00  0.00           H  
TER    4843      WAT   912 
ATOM   4843  O   WAT   913      40.586  43.438  87.981  1.00  0.00           O  
ATOM   4844  H1  WAT   913      40.051  42.826  88.297  1.00  0.00           H  
ATOM   4845  H2  WAT   913      40.648  44.013  88.634  1.00  0.00           H  
TER    4847      WAT   913 
ATOM   4847  O   WAT   914      52.816  36.371  80.761  1.00  0.00           O  
ATOM   4848  H1  WAT   914      52.934  36.828  80.028  1.00  0.00           H  
ATOM   4849  H2  WAT   914      52.642  35.565  80.475  1.00  0.00           H  
TER    4851      WAT   914 
ATOM   4851  O   WAT   915      48.186  56.980  77.197  1.00  0.00           O  
ATOM   4852  H1  WAT   915      48.951  56.711  76.875  1.00  0.00           H  
ATOM   4853  H2  WAT   915      48.084  56.495  77.914  1.00  0.00           H  
TER    4855      WAT   915 
ATOM   4855  O   WAT   916      46.221  45.182  83.736  1.00  0.00           O  
ATOM   4856  H1  WAT   916      45.431  45.001  84.058  1.00  0.00           H  
ATOM   4857  H2  WAT   916      46.617  44.405  83.719  1.00  0.00           H  
TER    4859      WAT   916 
ATOM   4859  O   WAT   917      50.708  54.011  69.177  1.00  0.00           O  
ATOM   4860  H1  WAT   917      51.475  54.071  68.767  1.00  0.00           H  
ATOM   4861  H2  WAT   917      50.261  53.439  68.692  1.00  0.00           H  
TER    4863      WAT   917 
ATOM   4863  O   WAT   918      51.606  52.816  81.462  1.00  0.00           O  
ATOM   4864  H1  WAT   918      50.930  52.585  81.963  1.00  0.00           H  
ATOM   4865  H2  WAT   918      51.615  52.208  80.836  1.00  0.00           H  
TER    4867      WAT   918 
ATOM   4867  O   WAT   919      53.607  55.673  73.693  1.00  0.00           O  
ATOM   4868  H1  WAT   919      53.689  56.480  73.369  1.00  0.00           H  
ATOM   4869  H2  WAT   919      54.092  55.692  74.417  1.00  0.00           H  
TER    4871      WAT   919 
ATOM   4871  O   WAT   920      47.417  50.351  82.360  1.00  0.00           O  
ATOM   4872  H1  WAT   920      46.993  50.552  81.624  1.00  0.00           H  
ATOM   4873  H2  WAT   920      47.241  49.504  82.472  1.00  0.00           H  
TER    4875      WAT   920 
ATOM   4875  O   WAT   921      42.705  50.846  77.793  1.00  0.00           O  
ATOM   4876  H1  WAT   921      42.862  50.781  78.648  1.00  0.00           H  
ATOM   4877  H2  WAT   921      43.045  51.621  77.581  1.00  0.00           H  
TER    4879      WAT   921 
ATOM   4879  O   WAT   922      49.243  50.222  76.662  1.00  0.00           O  
ATOM   4880  H1  WAT   922      49.785  49.719  77.126  1.00  0.00           H  
ATOM   4881  H2  WAT   922      49.558  50.169  75.851  1.00  0.00           H  
TER    4883      WAT   922 
ATOM   4883  O   WAT   923      47.412  55.614  73.946  1.00  0.00           O  
ATOM   4884  H1  WAT   923      47.481  54.755  74.085  1.00  0.00           H  
ATOM   4885  H2  WAT   923      48.191  55.831  73.618  1.00  0.00           H  
TER    4887      WAT   923 
ATOM   4887  O   WAT   924      50.392  45.116  86.714  1.00  0.00           O  
ATOM   4888  H1  WAT   924      50.606  44.477  86.161  1.00  0.00           H  
ATOM   4889  H2  WAT   924      49.775  45.561  86.285  1.00  0.00           H  
TER    4891      WAT   924 
ATOM   4891  O   WAT   925      51.803  58.038  78.160  1.00  0.00           O  
ATOM   4892  H1  WAT   925      51.411  57.734  77.442  1.00  0.00           H  
ATOM   4893  H2  WAT   925      51.958  58.875  77.970  1.00  0.00           H  
TER    4895      WAT   925 
ATOM   4895  O   WAT   926      39.279  48.030  78.109  1.00  0.00           O  
ATOM   4896  H1  WAT   926      39.659  48.448  77.445  1.00  0.00           H  
ATOM   4897  H2  WAT   926      38.704  48.611  78.416  1.00  0.00           H  
TER    4899      WAT   926 
ATOM   4899  O   WAT   927      51.967  54.603  78.100  1.00  0.00           O  
ATOM   4900  H1  WAT   927      51.608  54.774  78.877  1.00  0.00           H  
ATOM   4901  H2  WAT   927      51.480  55.064  77.543  1.00  0.00           H  
TER    4903      WAT   927 
ATOM   4903  O   WAT   928      49.784  38.226  81.703  1.00  0.00           O  
ATOM   4904  H1  WAT   928      48.913  38.200  81.656  1.00  0.00           H  
ATOM   4905  H2  WAT   928      50.038  38.054  80.886  1.00  0.00           H  
TER    4907      WAT   928 
ATOM   4907  O   WAT   929      46.755  50.283  70.640  1.00  0.00           O  
ATOM   4908  H1  WAT   929      47.045  51.059  70.915  1.00  0.00           H  
ATOM   4909  H2  WAT   929      46.843  49.772  71.342  1.00  0.00           H  
TER    4911      WAT   929 
ATOM   4911  O   WAT   930      46.808  40.237  83.160  1.00  0.00           O  
ATOM   4912  H1  WAT   930      46.292  39.545  83.286  1.00  0.00           H  
ATOM   4913  H2  WAT   930      46.248  40.904  83.107  1.00  0.00           H  
TER    4915      WAT   930 
ATOM   4915  O   WAT   931      48.878  40.776  84.990  1.00  0.00           O  
ATOM   4916  H1  WAT   931      48.491  40.801  85.771  1.00  0.00           H  
ATOM   4917  H2  WAT   931      48.391  40.210  84.537  1.00  0.00           H  
TER    4919      WAT   931 
ATOM   4919  O   WAT   932      54.853  47.342  83.614  1.00  0.00           O  
ATOM   4920  H1  WAT   932      54.425  47.255  82.859  1.00  0.00           H  
ATOM   4921  H2  WAT   932      54.215  47.450  84.199  1.00  0.00           H  
TER    4923      WAT   932 
ATOM   4923  O   WAT   933      48.543  37.663  87.281  1.00  0.00           O  
ATOM   4924  H1  WAT   933      49.173  38.199  87.003  1.00  0.00           H  
ATOM   4925  H2  WAT   933      48.712  37.570  88.132  1.00  0.00           H  
TER    4927      WAT   933 
ATOM   4927  O   WAT   934      42.922  49.596  82.740  1.00  0.00           O  
ATOM   4928  H1  WAT   934      42.081  49.496  82.948  1.00  0.00           H  
ATOM   4929  H2  WAT   934      43.131  50.366  83.092  1.00  0.00           H  
TER    4931      WAT   934 
ATOM   4931  O   WAT   935      40.399  47.218  80.569  1.00  0.00           O  
ATOM   4932  H1  WAT   935      40.005  47.292  79.794  1.00  0.00           H  
ATOM   4933  H2  WAT   935      39.843  47.604  81.120  1.00  0.00           H  
TER    4935      WAT   935 
ATOM   4935  O   WAT   936      52.036  40.196  80.249  1.00  0.00           O  
ATOM   4936  H1  WAT   936      52.241  40.128  81.095  1.00  0.00           H  
ATOM   4937  H2  WAT   936      51.708  41.002  80.181  1.00  0.00           H  
TER    4939      WAT   936 
ATOM   4939  O   WAT   937      46.733  47.524  81.990  1.00  0.00           O  
ATOM   4940  H1  WAT   937      46.430  46.970  82.591  1.00  0.00           H  
ATOM   4941  H2  WAT   937      46.031  47.703  81.503  1.00  0.00           H  
TER    4943      WAT   937 
ATOM   4943  O   WAT   938      45.790  44.834  76.555  1.00  0.00           O  
ATOM   4944  H1  WAT   938      46.066  44.116  76.142  1.00  0.00           H  
ATOM   4945  H2  WAT   938      46.390  45.433  76.347  1.00  0.00           H  
TER    4947      WAT   938 
ATOM   4947  O   WAT   939      55.289  40.749  79.730  1.00  0.00           O  
ATOM   4948  H1  WAT   939      54.677  41.236  80.115  1.00  0.00           H  
ATOM   4949  H2  WAT   939      55.386  40.074  80.273  1.00  0.00           H  
TER    4951      WAT   939 
ATOM   4951  O   WAT   940      49.291  42.506  74.829  1.00  0.00           O  
ATOM   4952  H1  WAT   940      49.745  42.677  75.554  1.00  0.00           H  
ATOM   4953  H2  WAT   940      49.765  41.892  74.429  1.00  0.00           H  
TER    4955      WAT   940 
ATOM   4955  O   WAT   941      42.813  51.990  84.160  1.00  0.00           O  
ATOM   4956  H1  WAT   941      42.221  52.631  84.130  1.00  0.00           H  
ATOM   4957  H2  WAT   941      43.575  52.414  84.133  1.00  0.00           H  
TER    4959      WAT   941 
ATOM   4959  O   WAT   942      43.209  43.151  84.826  1.00  0.00           O  
ATOM   4960  H1  WAT   942      43.669  43.225  85.564  1.00  0.00           H  
ATOM   4961  H2  WAT   942      43.254  43.949  84.476  1.00  0.00           H  
TER    4963      WAT   942 
ATOM   4963  O   WAT   943      44.857  43.817  89.394  1.00  0.00           O  
ATOM   4964  H1  WAT   943      44.466  43.171  89.829  1.00  0.00           H  
ATOM   4965  H2  WAT   943      45.026  44.408  90.013  1.00  0.00           H  
TER    4967      WAT   943 
ATOM   4967  O   WAT   944      46.632  49.210  75.934  1.00  0.00           O  
ATOM   4968  H1  WAT   944      47.377  49.597  76.172  1.00  0.00           H  
ATOM   4969  H2  WAT   944      46.778  48.366  76.098  1.00  0.00           H  
TER    4971      WAT   944 
ATOM   4971  O   WAT   945      48.550  41.005  80.967  1.00  0.00           O  
ATOM   4972  H1  WAT   945      47.704  41.177  80.841  1.00  0.00           H  
ATOM   4973  H2  WAT   945      48.547  40.200  81.304  1.00  0.00           H  
TER    4975      WAT   945 
ATOM   4975  O   WAT   946      49.620  44.782  81.833  1.00  0.00           O  
ATOM   4976  H1  WAT   946      49.146  44.257  82.344  1.00  0.00           H  
ATOM   4977  H2  WAT   946      49.992  44.235  81.265  1.00  0.00           H  
TER    4979      WAT   946 
ATOM   4979  O   WAT   947      39.997  46.780  87.202  1.00  0.00           O  
ATOM   4980  H1  WAT   947      40.860  46.679  87.115  1.00  0.00           H  
ATOM   4981  H2  WAT   947      39.667  46.199  86.640  1.00  0.00           H  
TER    4983      WAT   947 
ATOM   4983  O   WAT   948      51.549  45.676  74.896  1.00  0.00           O  
ATOM   4984  H1  WAT   948      51.021  45.759  74.206  1.00  0.00           H  
ATOM   4985  H2  WAT   948      52.008  46.418  74.892  1.00  0.00           H  
TER    4987      WAT   948 
ATOM   4987  O   WAT   949      57.884  46.623  81.197  1.00  0.00           O  
ATOM   4988  H1  WAT   949      57.645  46.582  80.359  1.00  0.00           H  
ATOM   4989  H2  WAT   949      58.048  47.470  81.323  1.00  0.00           H  
TER    4991      WAT   949 
ATOM   4991  O   WAT   950      43.358  45.604  83.863  1.00  0.00           O  
ATOM   4992  H1  WAT   950      42.733  45.616  83.255  1.00  0.00           H  
ATOM   4993  H2  WAT   950      43.022  46.080  84.512  1.00  0.00           H  
TER    4995      WAT   950 
ATOM   4995  O   WAT   951      43.542  43.946  69.920  1.00  0.00           O  
ATOM   4996  H1  WAT   951      43.193  44.598  70.383  1.00  0.00           H  
ATOM   4997  H2  WAT   951      43.061  43.932  69.192  1.00  0.00           H  
TER    4999      WAT   951 
ATOM   4999  O   WAT   952      40.070  53.664  85.303  1.00  0.00           O  
ATOM   5000  H1  WAT   952      39.540  52.973  85.353  1.00  0.00           H  
ATOM   5001  H2  WAT   952      40.343  53.655  84.474  1.00  0.00           H  
TER    5003      WAT   952 
ATOM   5003  O   WAT   953      51.102  54.246  74.027  1.00  0.00           O  
ATOM   5004  H1  WAT   953      51.826  54.712  73.883  1.00  0.00           H  
ATOM   5005  H2  WAT   953      50.662  54.314  73.277  1.00  0.00           H  
TER    5007      WAT   953 
ATOM   5007  O   WAT   954      49.510  52.177  83.011  1.00  0.00           O  
ATOM   5008  H1  WAT   954      49.083  51.552  82.578  1.00  0.00           H  
ATOM   5009  H2  WAT   954      49.503  51.894  83.837  1.00  0.00           H  
TER    5011      WAT   954 
ATOM   5011  O   WAT   955      42.627  47.213  86.080  1.00  0.00           O  
ATOM   5012  H1  WAT   955      42.786  46.457  86.485  1.00  0.00           H  
ATOM   5013  H2  WAT   955      42.446  47.762  86.734  1.00  0.00           H  
TER    5015      WAT   955 
ATOM   5015  O   WAT   956      50.569  39.379  86.635  1.00  0.00           O  
ATOM   5016  H1  WAT   956      50.073  39.576  85.944  1.00  0.00           H  
ATOM   5017  H2  WAT   956      51.326  39.778  86.464  1.00  0.00           H  
TER    5019      WAT   956 
ATOM   5019  O   WAT   957      47.839  43.053  83.226  1.00  0.00           O  
ATOM   5020  H1  WAT   957      47.863  42.519  82.537  1.00  0.00           H  
ATOM   5021  H2  WAT   957      48.090  42.545  83.888  1.00  0.00           H  
TER    5023      WAT   957 
ATOM   5023  O   WAT   958      35.350  50.337  82.660  1.00  0.00           O  
ATOM   5024  H1  WAT   958      35.244  50.291  81.795  1.00  0.00           H  
ATOM   5025  H2  WAT   958      34.600  50.682  82.941  1.00  0.00           H  
TER    5027      WAT   958 
ATOM   5027  O   WAT   959      44.119  41.781  82.606  1.00  0.00           O  
ATOM   5028  H1  WAT   959      44.159  42.281  83.320  1.00  0.00           H  
ATOM   5029  H2  WAT   959      43.294  41.872  82.337  1.00  0.00           H  
TER    5031      WAT   959 
ATOM   5031  O   WAT   960      45.541  48.297  84.904  1.00  0.00           O  
ATOM   5032  H1  WAT   960      44.710  48.464  84.697  1.00  0.00           H  
ATOM   5033  H2  WAT   960      45.486  47.920  85.688  1.00  0.00           H  
TER    5035      WAT   960 
ATOM   5035  O   WAT   961      43.349  41.787  90.539  1.00  0.00           O  
ATOM   5036  H1  WAT   961      43.974  41.244  90.812  1.00  0.00           H  
ATOM   5037  H2  WAT   961      42.894  41.307  89.970  1.00  0.00           H  
TER    5039      WAT   961 
ATOM   5039  O   WAT   962      43.914  46.572  75.433  1.00  0.00           O  
ATOM   5040  H1  WAT   962      44.055  47.069  76.135  1.00  0.00           H  
ATOM   5041  H2  WAT   962      44.412  45.871  75.574  1.00  0.00           H  
TER    5043      WAT   962 
ATOM   5043  O   WAT   963      43.944  47.439  72.762  1.00  0.00           O  
ATOM   5044  H1  WAT   963      44.579  48.035  72.697  1.00  0.00           H  
ATOM   5045  H2  WAT   963      44.027  47.139  73.576  1.00  0.00           H  
TER    5047      WAT   963 
ATOM   5047  O   WAT   964      45.522  43.370  72.736  1.00  0.00           O  
ATOM   5048  H1  WAT   964      45.844  42.891  72.082  1.00  0.00           H  
ATOM   5049  H2  WAT   964      45.785  44.180  72.545  1.00  0.00           H  
TER    5051      WAT   964 
ATOM   5051  O   WAT   965      50.918  42.757  85.099  1.00  0.00           O  
ATOM   5052  H1  WAT   965      51.344  42.305  84.487  1.00  0.00           H  
ATOM   5053  H2  WAT   965      50.304  42.203  85.375  1.00  0.00           H  
TER    5055      WAT   965 
ATOM   5055  O   WAT   966      40.450  49.636  76.031  1.00  0.00           O  
ATOM   5056  H1  WAT   966      40.959  50.232  76.412  1.00  0.00           H  
ATOM   5057  H2  WAT   966      40.923  49.368  75.348  1.00  0.00           H  
TER    5059      WAT   966 
ATOM   5059  O   WAT   967      51.363  58.308  74.187  1.00  0.00           O  
ATOM   5060  H1  WAT   967      50.646  58.135  73.721  1.00  0.00           H  
ATOM   5061  H2  WAT   967      52.013  58.074  73.654  1.00  0.00           H  
TER    5063      WAT   967 
ATOM   5063  O   WAT   968      49.357  39.229  78.508  1.00  0.00           O  
ATOM   5064  H1  WAT   968      48.714  39.079  79.076  1.00  0.00           H  
ATOM   5065  H2  WAT   968      49.017  38.983  77.743  1.00  0.00           H  
TER    5067      WAT   968 
ATOM   5067  O   WAT   969      53.947  47.185  77.931  1.00  0.00           O  
ATOM   5068  H1  WAT   969      53.277  47.728  77.802  1.00  0.00           H  
ATOM   5069  H2  WAT   969      54.641  47.654  77.689  1.00  0.00           H  
TER    5071      WAT   969 
ATOM   5071  O   WAT   970      54.110  43.641  80.840  1.00  0.00           O  
ATOM   5072  H1  WAT   970      54.463  43.213  81.514  1.00  0.00           H  
ATOM   5073  H2  WAT   970      53.252  43.556  80.970  1.00  0.00           H  
TER    5075      WAT   970 
ATOM   5075  O   WAT   971      42.809  46.271  78.898  1.00  0.00           O  
ATOM   5076  H1  WAT   971      42.090  46.688  79.165  1.00  0.00           H  
ATOM   5077  H2  WAT   971      43.180  46.837  78.347  1.00  0.00           H  
TER    5079      WAT   971 
ATOM   5079  O   WAT   972      52.109  46.904  84.788  1.00  0.00           O  
ATOM   5080  H1  WAT   972      52.088  46.722  85.642  1.00  0.00           H  
ATOM   5081  H2  WAT   972      52.156  47.775  84.764  1.00  0.00           H  
TER    5083      WAT   972 
ATOM   5083  O   WAT   973      46.644  59.545  80.616  1.00  0.00           O  
ATOM   5084  H1  WAT   973      46.230  58.882  80.226  1.00  0.00           H  
ATOM   5085  H2  WAT   973      47.329  59.692  80.095  1.00  0.00           H  
TER    5087      WAT   973 
ATOM   5087  O   WAT   974      48.583  45.311  74.235  1.00  0.00           O  
ATOM   5088  H1  WAT   974      47.990  45.633  73.684  1.00  0.00           H  
ATOM   5089  H2  WAT   974      48.621  44.465  74.028  1.00  0.00           H  
TER    5091      WAT   974 
ATOM   5091  O   WAT   975      55.543  38.762  81.768  1.00  0.00           O  
ATOM   5092  H1  WAT   975      55.036  38.055  81.700  1.00  0.00           H  
ATOM   5093  H2  WAT   975      56.339  38.432  81.898  1.00  0.00           H  
TER    5095      WAT   975 
ATOM   5095  O   WAT   976      51.459  45.269  77.666  1.00  0.00           O  
ATOM   5096  H1  WAT   976      51.230  45.292  76.823  1.00  0.00           H  
ATOM   5097  H2  WAT   976      51.719  44.445  77.785  1.00  0.00           H  
TER    5099      WAT   976 
ATOM   5099  O   WAT   977      45.741  47.122  87.268  1.00  0.00           O  
ATOM   5100  H1  WAT   977      45.229  46.515  87.627  1.00  0.00           H  
ATOM   5101  H2  WAT   977      45.569  47.838  87.735  1.00  0.00           H  
TER    5103      WAT   977 
ATOM   5103  O   WAT   978      40.588  45.566  89.918  1.00  0.00           O  
ATOM   5104  H1  WAT   978      40.418  46.226  89.373  1.00  0.00           H  
ATOM   5105  H2  WAT   978      40.144  45.777  90.640  1.00  0.00           H  
TER    5107      WAT   978 
ATOM   5107  O   WAT   979      44.514  43.807  78.961  1.00  0.00           O  
ATOM   5108  H1  WAT   979      44.989  44.168  78.326  1.00  0.00           H  
ATOM   5109  H2  WAT   979      44.012  44.462  79.241  1.00  0.00           H  
TER    5111      WAT   979 
ATOM   5111  O   WAT   980      57.745  53.279  74.752  1.00  0.00           O  
ATOM   5112  H1  WAT   980      58.128  54.028  74.982  1.00  0.00           H  
ATOM   5113  H2  WAT   980      56.949  53.525  74.493  1.00  0.00           H  
TER    5115      WAT   980 
ATOM   5115  O   WAT   981      37.488  48.471  85.177  1.00  0.00           O  
ATOM   5116  H1  WAT   981      36.940  47.801  85.295  1.00  0.00           H  
ATOM   5117  H2  WAT   981      38.277  48.104  85.242  1.00  0.00           H  
TER    5119      WAT   981 
ATOM   5119  O   WAT   982      46.556  45.951  72.328  1.00  0.00           O  
ATOM   5120  H1  WAT   982      46.936  45.969  71.543  1.00  0.00           H  
ATOM   5121  H2  WAT   982      45.815  46.396  72.207  1.00  0.00           H  
TER    5123      WAT   982 
ATOM   5123  O   WAT   983      54.185  44.259  77.916  1.00  0.00           O  
ATOM   5124  H1  WAT   983      54.184  44.104  78.774  1.00  0.00           H  
ATOM   5125  H2  WAT   983      53.980  45.105  77.860  1.00  0.00           H  
TER    5127      WAT   983 
ATOM   5127  O   WAT   984      36.246  47.683  82.332  1.00  0.00           O  
ATOM   5128  H1  WAT   984      36.069  47.231  83.057  1.00  0.00           H  
ATOM   5129  H2  WAT   984      35.958  48.486  82.516  1.00  0.00           H  
TER    5131      WAT   984 
ATOM   5131  O   WAT   985      51.909  48.939  81.570  1.00  0.00           O  
ATOM   5132  H1  WAT   985      52.404  48.221  81.530  1.00  0.00           H  
ATOM   5133  H2  WAT   985      51.099  48.636  81.455  1.00  0.00           H  
TER    5135      WAT   985 
ATOM   5135  O   WAT   986      47.355  52.789  73.719  1.00  0.00           O  
ATOM   5136  H1  WAT   986      46.546  52.465  73.673  1.00  0.00           H  
ATOM   5137  H2  WAT   986      47.862  52.082  73.652  1.00  0.00           H  
TER    5139      WAT   986 
ATOM   5139  O   WAT   987      37.984  50.216  79.444  1.00  0.00           O  
ATOM   5140  H1  WAT   987      37.118  50.204  79.332  1.00  0.00           H  
ATOM   5141  H2  WAT   987      38.084  50.029  80.291  1.00  0.00           H  
TER    5143      WAT   987 
ATOM   5143  O   WAT   988      50.562  55.403  80.587  1.00  0.00           O  
ATOM   5144  H1  WAT   988      51.033  56.117  80.756  1.00  0.00           H  
ATOM   5145  H2  WAT   988      50.898  54.802  81.123  1.00  0.00           H  
TER    5147      WAT   988 
ATOM   5147  O   WAT   989      47.479  40.175  87.543  1.00  0.00           O  
ATOM   5148  H1  WAT   989      47.612  39.378  87.871  1.00  0.00           H  
ATOM   5149  H2  WAT   989      47.863  40.702  88.123  1.00  0.00           H  
TER    5151      WAT   989 
ATOM   5151  O   WAT   990      50.552  37.098  84.141  1.00  0.00           O  
ATOM   5152  H1  WAT   990      49.747  36.988  84.458  1.00  0.00           H  
ATOM   5153  H2  WAT   990      50.423  37.200  83.284  1.00  0.00           H  
TER    5155      WAT   990 
ATOM   5155  O   WAT   991      54.009  43.263  84.735  1.00  0.00           O  
ATOM   5156  H1  WAT   991      53.425  43.764  84.323  1.00  0.00           H  
ATOM   5157  H2  WAT   991      54.329  42.756  84.102  1.00  0.00           H  
TER    5159      WAT   991 
ATOM   5159  O   WAT   992      46.548  42.177  75.011  1.00  0.00           O  
ATOM   5160  H1  WAT   992      47.370  42.347  74.769  1.00  0.00           H  
ATOM   5161  H2  WAT   992      46.085  42.332  74.288  1.00  0.00           H  
TER    5163      WAT   992 
ATOM   5163  O   WAT   993      45.138  40.171  85.791  1.00  0.00           O  
ATOM   5164  H1  WAT   993      45.682  39.830  86.381  1.00  0.00           H  
ATOM   5165  H2  WAT   993      45.191  41.030  85.933  1.00  0.00           H  
TER    5167      WAT   993 
ATOM   5167  O   WAT   994      40.951  53.933  82.665  1.00  0.00           O  
ATOM   5168  H1  WAT   994      41.555  53.892  82.036  1.00  0.00           H  
ATOM   5169  H2  WAT   994      40.743  54.780  82.695  1.00  0.00           H  
TER    5171      WAT   994 
ATOM   5171  O   WAT   995      36.186  52.916  82.535  1.00  0.00           O  
ATOM   5172  H1  WAT   995      36.088  52.106  82.844  1.00  0.00           H  
ATOM   5173  H2  WAT   995      36.969  52.895  82.149  1.00  0.00           H  
TER    5175      WAT   995 
ATOM   5175  O   WAT   996      60.061  63.923  72.206  1.00  0.00           O  
ATOM   5176  H1  WAT   996      60.300  64.131  71.394  1.00  0.00           H  
ATOM   5177  H2  WAT   996      60.382  63.119  72.315  1.00  0.00           H  
TER    5179      WAT   996 
ATOM   5179  O   WAT   997      55.370  55.853  76.052  1.00  0.00           O  
ATOM   5180  H1  WAT   997      56.124  56.220  75.814  1.00  0.00           H  
ATOM   5181  H2  WAT   997      55.192  56.227  76.820  1.00  0.00           H  
TER    5183      WAT   997 
ATOM   5183  O   WAT   998      53.725  58.260  72.750  1.00  0.00           O  
ATOM   5184  H1  WAT   998      53.543  58.477  71.924  1.00  0.00           H  
ATOM   5185  H2  WAT   998      54.588  58.374  72.806  1.00  0.00           H  
TER    5187      WAT   998 
ATOM   5187  O   WAT   999      59.405  55.262  75.785  1.00  0.00           O  
ATOM   5188  H1  WAT   999      60.134  55.084  75.338  1.00  0.00           H  
ATOM   5189  H2  WAT   999      59.495  56.104  75.995  1.00  0.00           H  
TER    5191      WAT   999 
ATOM   5191  O   WAT  1000      53.271  61.537  71.262  1.00  0.00           O  
ATOM   5192  H1  WAT  1000      52.557  61.251  71.674  1.00  0.00           H  
ATOM   5193  H2  WAT  1000      53.756  61.877  71.903  1.00  0.00           H  
TER    5195      WAT  1000 
ATOM   5195  O   WAT  1001      54.475  56.675  78.631  1.00  0.00           O  
ATOM   5196  H1  WAT  1001      53.607  56.748  78.697  1.00  0.00           H  
ATOM   5197  H2  WAT  1001      54.762  57.477  78.820  1.00  0.00           H  
TER    5199      WAT  1001 
ATOM   5199  O   WAT  1002      52.401  60.151  76.072  1.00  0.00           O  
ATOM   5200  H1  WAT  1002      52.114  59.781  75.336  1.00  0.00           H  
ATOM   5201  H2  WAT  1002      53.088  60.621  75.811  1.00  0.00           H  
TER    5203      WAT  1002 
ATOM   5203  O   WAT  1003      49.974  60.929  76.921  1.00  0.00           O  
ATOM   5204  H1  WAT  1003      50.076  61.732  77.249  1.00  0.00           H  
ATOM   5205  H2  WAT  1003      50.770  60.728  76.623  1.00  0.00           H  
TER    5207      WAT  1003 
ATOM   5207  O   WAT  1004      57.729  65.801  70.640  1.00  0.00           O  
ATOM   5208  H1  WAT  1004      58.018  66.578  70.915  1.00  0.00           H  
ATOM   5209  H2  WAT  1004      57.816  65.290  71.342  1.00  0.00           H  
TER    5211      WAT  1004 
ATOM   5211  O   WAT  1005      60.264  58.024  74.829  1.00  0.00           O  
ATOM   5212  H1  WAT  1005      60.719  58.195  75.554  1.00  0.00           H  
ATOM   5213  H2  WAT  1005      60.738  57.411  74.429  1.00  0.00           H  
TER    5215      WAT  1005 
ATOM   5215  O   WAT  1006      54.515  59.465  69.920  1.00  0.00           O  
ATOM   5216  H1  WAT  1006      54.166  60.117  70.383  1.00  0.00           H  
ATOM   5217  H2  WAT  1006      54.035  59.451  69.192  1.00  0.00           H  
TER    5219      WAT  1006 
ATOM   5219  O   WAT  1007      54.918  62.957  72.762  1.00  0.00           O  
ATOM   5220  H1  WAT  1007      55.552  63.553  72.697  1.00  0.00           H  
ATOM   5221  H2  WAT  1007      55.000  62.658  73.576  1.00  0.00           H  
TER    5223      WAT  1007 
ATOM   5223  O   WAT  1008      56.495  58.889  72.736  1.00  0.00           O  
ATOM   5224  H1  WAT  1008      56.817  58.409  72.082  1.00  0.00           H  
ATOM   5225  H2  WAT  1008      56.758  59.699  72.545  1.00  0.00           H  
TER    5227      WAT  1008 
ATOM   5227  O   WAT  1009      59.557  60.830  74.235  1.00  0.00           O  
ATOM   5228  H1  WAT  1009      58.963  61.151  73.684  1.00  0.00           H  
ATOM   5229  H2  WAT  1009      59.594  59.984  74.028  1.00  0.00           H  
TER    5231      WAT  1009 
ATOM   5231  O   WAT  1010      57.529  61.469  72.328  1.00  0.00           O  
ATOM   5232  H1  WAT  1010      57.909  61.487  71.543  1.00  0.00           H  
ATOM   5233  H2  WAT  1010      56.789  61.915  72.207  1.00  0.00           H  
TER    5235      WAT  1010 
ATOM   5235  O   WAT  1011      57.521  57.695  75.011  1.00  0.00           O  
ATOM   5236  H1  WAT  1011      58.343  57.865  74.769  1.00  0.00           H  
ATOM   5237  H2  WAT  1011      57.058  57.850  74.288  1.00  0.00           H  
TER    5239      WAT  1011 
ATOM   5239  O   WAT  1012      27.048   3.285  59.727  1.00  0.00           O  
ATOM   5240  H1  WAT  1012      26.713   3.962  59.291  1.00  0.00           H  
ATOM   5241  H2  WAT  1012      27.561   2.895  59.139  1.00  0.00           H  
TER    5243      WAT  1012 
ATOM   5243  O   WAT  1013      31.833  -3.187  62.051  1.00  0.00           O  
ATOM   5244  H1  WAT  1013      31.717  -2.436  62.480  1.00  0.00           H  
ATOM   5245  H2  WAT  1013      32.629  -3.444  62.301  1.00  0.00           H  
TER    5247      WAT  1013 
ATOM   5247  O   WAT  1014      29.556  -2.456  60.363  1.00  0.00           O  
ATOM   5248  H1  WAT  1014      29.471  -1.600  60.508  1.00  0.00           H  
ATOM   5249  H2  WAT  1014      30.045  -2.731  61.031  1.00  0.00           H  
TER    5251      WAT  1014 
ATOM   5251  O   WAT  1015      27.222   0.422  58.572  1.00  0.00           O  
ATOM   5252  H1  WAT  1015      27.637   0.091  57.881  1.00  0.00           H  
ATOM   5253  H2  WAT  1015      26.391   0.189  58.444  1.00  0.00           H  
TER    5255      WAT  1015 
ATOM   5255  O   WAT  1016      29.915  -3.327  57.758  1.00  0.00           O  
ATOM   5256  H1  WAT  1016      29.833  -3.256  58.624  1.00  0.00           H  
ATOM   5257  H2  WAT  1016      30.553  -2.764  57.567  1.00  0.00           H  
TER    5259      WAT  1016 
ATOM   5259  O   WAT  1017      23.812   3.608  62.307  1.00  0.00           O  
ATOM   5260  H1  WAT  1017      24.102   3.217  61.583  1.00  0.00           H  
ATOM   5261  H2  WAT  1017      24.543   3.790  62.748  1.00  0.00           H  
TER    5263      WAT  1017 
ATOM   5263  O   WAT  1018      23.920   6.958  64.156  1.00  0.00           O  
ATOM   5264  H1  WAT  1018      24.572   6.426  64.385  1.00  0.00           H  
ATOM   5265  H2  WAT  1018      23.222   6.605  64.543  1.00  0.00           H  
TER    5267      WAT  1018 
ATOM   5267  O   WAT  1019      31.914  -0.722  63.499  1.00  0.00           O  
ATOM   5268  H1  WAT  1019      32.479  -0.062  63.415  1.00  0.00           H  
ATOM   5269  H2  WAT  1019      31.266  -0.377  63.971  1.00  0.00           H  
TER    5271      WAT  1019 
ATOM   5271  O   WAT  1020      28.384   2.222  62.923  1.00  0.00           O  
ATOM   5272  H1  WAT  1020      28.143   1.489  62.516  1.00  0.00           H  
ATOM   5273  H2  WAT  1020      28.564   2.771  62.270  1.00  0.00           H  
TER    5275      WAT  1020 
ATOM   5275  O   WAT  1021      33.110  -0.671  60.292  1.00  0.00           O  
ATOM   5276  H1  WAT  1021      32.731  -1.457  60.285  1.00  0.00           H  
ATOM   5277  H2  WAT  1021      32.447  -0.122  60.149  1.00  0.00           H  
TER    5279      WAT  1021 
ATOM   5279  O   WAT  1022      28.456  -0.088  56.111  1.00  0.00           O  
ATOM   5280  H1  WAT  1022      29.224  -0.028  55.701  1.00  0.00           H  
ATOM   5281  H2  WAT  1022      28.010  -0.660  55.626  1.00  0.00           H  
TER    5283      WAT  1022 
ATOM   5283  O   WAT  1023      31.356   1.574  60.627  1.00  0.00           O  
ATOM   5284  H1  WAT  1023      31.438   2.380  60.303  1.00  0.00           H  
ATOM   5285  H2  WAT  1023      31.841   1.593  61.351  1.00  0.00           H  
TER    5287      WAT  1023 
ATOM   5287  O   WAT  1024      25.160   1.515  60.880  1.00  0.00           O  
ATOM   5288  H1  WAT  1024      25.230   0.656  61.019  1.00  0.00           H  
ATOM   5289  H2  WAT  1024      25.939   1.732  60.552  1.00  0.00           H  
TER    5291      WAT  1024 
ATOM   5291  O   WAT  1025      29.551   3.939  65.094  1.00  0.00           O  
ATOM   5292  H1  WAT  1025      29.159   3.635  64.376  1.00  0.00           H  
ATOM   5293  H2  WAT  1025      29.706   4.775  64.904  1.00  0.00           H  
TER    5295      WAT  1025 
ATOM   5295  O   WAT  1026      24.504  -3.817  57.574  1.00  0.00           O  
ATOM   5296  H1  WAT  1026      24.793  -3.040  57.849  1.00  0.00           H  
ATOM   5297  H2  WAT  1026      24.591  -4.328  58.276  1.00  0.00           H  
TER    5299      WAT  1026 
ATOM   5299  O   WAT  1027      28.851   0.147  60.961  1.00  0.00           O  
ATOM   5300  H1  WAT  1027      29.574   0.613  60.817  1.00  0.00           H  
ATOM   5301  H2  WAT  1027      28.411   0.215  60.211  1.00  0.00           H  
TER    5303      WAT  1027 
ATOM   5303  O   WAT  1028      29.111   4.209  61.121  1.00  0.00           O  
ATOM   5304  H1  WAT  1028      28.394   4.035  60.655  1.00  0.00           H  
ATOM   5305  H2  WAT  1028      29.762   3.974  60.588  1.00  0.00           H  
TER    5307      WAT  1028 
ATOM   5307  O   WAT  1029      35.493  -0.820  61.686  1.00  0.00           O  
ATOM   5308  H1  WAT  1029      35.877  -0.071  61.916  1.00  0.00           H  
ATOM   5309  H2  WAT  1029      34.698  -0.574  61.427  1.00  0.00           H  
TER    5311      WAT  1029 
ATOM   5311  O   WAT  1030      44.985   9.757  63.779  1.00  0.00           O  
ATOM   5312  H1  WAT  1030      44.954  10.611  63.951  1.00  0.00           H  
ATOM   5313  H2  WAT  1030      45.583   9.456  64.338  1.00  0.00           H  
TER    5315      WAT  1030 
ATOM   5315  O   WAT  1031      38.185   8.844  68.535  1.00  0.00           O  
ATOM   5316  H1  WAT  1031      37.329   9.005  68.586  1.00  0.00           H  
ATOM   5317  H2  WAT  1031      38.232   7.973  68.555  1.00  0.00           H  
TER    5319      WAT  1031 
ATOM   5319  O   WAT  1032      32.569  18.381  64.298  1.00  0.00           O  
ATOM   5320  H1  WAT  1032      31.817  18.002  64.070  1.00  0.00           H  
ATOM   5321  H2  WAT  1032      33.018  18.412  63.550  1.00  0.00           H  
TER    5323      WAT  1032 
ATOM   5323  O   WAT  1033      38.022  18.803  59.727  1.00  0.00           O  
ATOM   5324  H1  WAT  1033      37.687  19.481  59.291  1.00  0.00           H  
ATOM   5325  H2  WAT  1033      38.534  18.414  59.139  1.00  0.00           H  
TER    5327      WAT  1033 
ATOM   5327  O   WAT  1034      37.562  20.754  65.668  1.00  0.00           O  
ATOM   5328  H1  WAT  1034      37.946  21.323  65.128  1.00  0.00           H  
ATOM   5329  H2  WAT  1034      37.498  20.029  65.189  1.00  0.00           H  
TER    5331      WAT  1034 
ATOM   5331  O   WAT  1035      41.030  10.903  71.178  1.00  0.00           O  
ATOM   5332  H1  WAT  1035      41.576  11.582  71.237  1.00  0.00           H  
ATOM   5333  H2  WAT  1035      40.972  10.762  70.318  1.00  0.00           H  
TER    5335      WAT  1035 
ATOM   5335  O   WAT  1036      34.148  18.392  66.565  1.00  0.00           O  
ATOM   5336  H1  WAT  1036      34.249  17.582  66.874  1.00  0.00           H  
ATOM   5337  H2  WAT  1036      33.552  18.298  65.935  1.00  0.00           H  
TER    5339      WAT  1036 
ATOM   5339  O   WAT  1037      42.807  12.332  62.051  1.00  0.00           O  
ATOM   5340  H1  WAT  1037      42.691  13.083  62.480  1.00  0.00           H  
ATOM   5341  H2  WAT  1037      43.602  12.074  62.301  1.00  0.00           H  
TER    5343      WAT  1037 
ATOM   5343  O   WAT  1038      33.988  23.310  67.966  1.00  0.00           O  
ATOM   5344  H1  WAT  1038      34.631  23.751  68.356  1.00  0.00           H  
ATOM   5345  H2  WAT  1038      34.313  22.505  67.879  1.00  0.00           H  
TER    5347      WAT  1038 
ATOM   5347  O   WAT  1039      27.344  14.414  66.190  1.00  0.00           O  
ATOM   5348  H1  WAT  1039      27.109  13.581  66.083  1.00  0.00           H  
ATOM   5349  H2  WAT  1039      27.483  14.695  65.376  1.00  0.00           H  
TER    5351      WAT  1039 
ATOM   5351  O   WAT  1040      34.690  16.321  63.338  1.00  0.00           O  
ATOM   5352  H1  WAT  1040      35.011  16.862  62.734  1.00  0.00           H  
ATOM   5353  H2  WAT  1040      35.337  15.751  63.470  1.00  0.00           H  
TER    5355      WAT  1040 
ATOM   5355  O   WAT  1041      36.740   8.323  63.422  1.00  0.00           O  
ATOM   5356  H1  WAT  1041      37.438   8.502  63.914  1.00  0.00           H  
ATOM   5357  H2  WAT  1041      37.055   7.800  62.799  1.00  0.00           H  
TER    5359      WAT  1041 
ATOM   5359  O   WAT  1042      36.929  14.710  63.410  1.00  0.00           O  
ATOM   5360  H1  WAT  1042      37.368  14.102  63.855  1.00  0.00           H  
ATOM   5361  H2  WAT  1042      36.779  14.331  62.638  1.00  0.00           H  
TER    5363      WAT  1042 
ATOM   5363  O   WAT  1043      34.396  13.304  70.611  1.00  0.00           O  
ATOM   5364  H1  WAT  1043      35.041  12.812  70.292  1.00  0.00           H  
ATOM   5365  H2  WAT  1043      34.636  13.447  71.438  1.00  0.00           H  
TER    5367      WAT  1043 
ATOM   5367  O   WAT  1044      36.934  16.150  70.262  1.00  0.00           O  
ATOM   5368  H1  WAT  1044      37.217  15.355  70.041  1.00  0.00           H  
ATOM   5369  H2  WAT  1044      37.663  16.628  70.283  1.00  0.00           H  
TER    5371      WAT  1044 
ATOM   5371  O   WAT  1045      40.530  13.063  60.363  1.00  0.00           O  
ATOM   5372  H1  WAT  1045      40.445  13.919  60.508  1.00  0.00           H  
ATOM   5373  H2  WAT  1045      41.018  12.787  61.031  1.00  0.00           H  
TER    5375      WAT  1045 
ATOM   5375  O   WAT  1046      42.120  -0.319  65.749  1.00  0.00           O  
ATOM   5376  H1  WAT  1046      41.806   0.371  66.181  1.00  0.00           H  
ATOM   5377  H2  WAT  1046      41.603  -0.375  65.047  1.00  0.00           H  
TER    5379      WAT  1046 
ATOM   5379  O   WAT  1047      41.461   9.681  61.862  1.00  0.00           O  
ATOM   5380  H1  WAT  1047      40.933   9.897  62.522  1.00  0.00           H  
ATOM   5381  H2  WAT  1047      41.984  10.375  61.782  1.00  0.00           H  
TER    5383      WAT  1047 
ATOM   5383  O   WAT  1048      46.916  15.256  67.236  1.00  0.00           O  
ATOM   5384  H1  WAT  1048      46.086  15.467  67.399  1.00  0.00           H  
ATOM   5385  H2  WAT  1048      46.867  14.429  66.960  1.00  0.00           H  
TER    5387      WAT  1048 
ATOM   5387  O   WAT  1049      33.351  13.577  60.663  1.00  0.00           O  
ATOM   5388  H1  WAT  1049      32.767  14.082  61.070  1.00  0.00           H  
ATOM   5389  H2  WAT  1049      32.948  13.352  59.923  1.00  0.00           H  
TER    5391      WAT  1049 
ATOM   5391  O   WAT  1050      28.906  19.293  67.465  1.00  0.00           O  
ATOM   5392  H1  WAT  1050      28.423  20.018  67.441  1.00  0.00           H  
ATOM   5393  H2  WAT  1050      29.718  19.591  67.576  1.00  0.00           H  
TER    5395      WAT  1050 
ATOM   5395  O   WAT  1051      34.977  18.086  70.070  1.00  0.00           O  
ATOM   5396  H1  WAT  1051      34.460  17.727  69.467  1.00  0.00           H  
ATOM   5397  H2  WAT  1051      35.675  17.562  70.081  1.00  0.00           H  
TER    5399      WAT  1051 
ATOM   5399  O   WAT  1052      38.634  18.536  76.032  1.00  0.00           O  
ATOM   5400  H1  WAT  1052      38.722  18.348  76.880  1.00  0.00           H  
ATOM   5401  H2  WAT  1052      39.063  17.889  75.633  1.00  0.00           H  
TER    5403      WAT  1052 
ATOM   5403  O   WAT  1053      36.201  17.819  75.014  1.00  0.00           O  
ATOM   5404  H1  WAT  1053      35.638  17.406  75.538  1.00  0.00           H  
ATOM   5405  H2  WAT  1053      36.963  17.744  75.433  1.00  0.00           H  
TER    5407      WAT  1053 
ATOM   5407  O   WAT  1054      37.809   9.824  59.140  1.00  0.00           O  
ATOM   5408  H1  WAT  1054      38.049  10.032  58.328  1.00  0.00           H  
ATOM   5409  H2  WAT  1054      38.131   9.020  59.249  1.00  0.00           H  
TER    5411      WAT  1054 
ATOM   5411  O   WAT  1055      33.118   1.753  62.986  1.00  0.00           O  
ATOM   5412  H1  WAT  1055      33.873   2.121  62.748  1.00  0.00           H  
ATOM   5413  H2  WAT  1055      32.941   2.127  63.754  1.00  0.00           H  
TER    5415      WAT  1055 
ATOM   5415  O   WAT  1056      31.760  19.809  67.618  1.00  0.00           O  
ATOM   5416  H1  WAT  1056      32.462  19.294  67.675  1.00  0.00           H  
ATOM   5417  H2  WAT  1056      31.680  20.136  68.422  1.00  0.00           H  
TER    5419      WAT  1056 
ATOM   5419  O   WAT  1057      46.412   7.903  71.031  1.00  0.00           O  
ATOM   5420  H1  WAT  1057      45.574   7.973  71.265  1.00  0.00           H  
ATOM   5421  H2  WAT  1057      46.380   7.905  70.158  1.00  0.00           H  
TER    5423      WAT  1057 
ATOM   5423  O   WAT  1058      31.474   4.160  59.684  1.00  0.00           O  
ATOM   5424  H1  WAT  1058      31.291   4.378  58.858  1.00  0.00           H  
ATOM   5425  H2  WAT  1058      32.336   4.274  59.740  1.00  0.00           H  
TER    5427      WAT  1058 
ATOM   5427  O   WAT  1059      31.085  15.999  67.126  1.00  0.00           O  
ATOM   5428  H1  WAT  1059      31.924  16.232  67.173  1.00  0.00           H  
ATOM   5429  H2  WAT  1059      31.116  15.130  67.057  1.00  0.00           H  
TER    5431      WAT  1059 
ATOM   5431  O   WAT  1060      31.711  16.419  71.427  1.00  0.00           O  
ATOM   5432  H1  WAT  1060      32.250  16.276  72.098  1.00  0.00           H  
ATOM   5433  H2  WAT  1060      31.028  16.819  71.796  1.00  0.00           H  
TER    5435      WAT  1060 
ATOM   5435  O   WAT  1061      37.154   1.163  62.719  1.00  0.00           O  
ATOM   5436  H1  WAT  1061      37.882   0.985  62.272  1.00  0.00           H  
ATOM   5437  H2  WAT  1061      37.243   2.005  62.929  1.00  0.00           H  
TER    5439      WAT  1061 
ATOM   5439  O   WAT  1062      41.135  12.098  66.622  1.00  0.00           O  
ATOM   5440  H1  WAT  1062      41.890  12.532  66.661  1.00  0.00           H  
ATOM   5441  H2  WAT  1062      41.241  11.449  67.195  1.00  0.00           H  
TER    5443      WAT  1062 
ATOM   5443  O   WAT  1063      44.173  15.926  67.372  1.00  0.00           O  
ATOM   5444  H1  WAT  1063      43.736  15.929  68.128  1.00  0.00           H  
ATOM   5445  H2  WAT  1063      43.839  16.606  66.940  1.00  0.00           H  
TER    5447      WAT  1063 
ATOM   5447  O   WAT  1064      44.092   2.967  69.615  1.00  0.00           O  
ATOM   5448  H1  WAT  1064      44.735   3.037  70.201  1.00  0.00           H  
ATOM   5449  H2  WAT  1064      44.345   2.300  69.113  1.00  0.00           H  
TER    5451      WAT  1064 
ATOM   5451  O   WAT  1065      31.020   7.438  58.196  1.00  0.00           O  
ATOM   5452  H1  WAT  1065      30.306   7.152  58.608  1.00  0.00           H  
ATOM   5453  H2  WAT  1065      31.504   7.777  58.837  1.00  0.00           H  
TER    5455      WAT  1065 
ATOM   5455  O   WAT  1066      38.903  19.878  72.343  1.00  0.00           O  
ATOM   5456  H1  WAT  1066      38.104  19.638  72.600  1.00  0.00           H  
ATOM   5457  H2  WAT  1066      39.351  19.929  73.090  1.00  0.00           H  
TER    5459      WAT  1066 
ATOM   5459  O   WAT  1067      47.307  12.644  66.264  1.00  0.00           O  
ATOM   5460  H1  WAT  1067      47.969  12.083  66.164  1.00  0.00           H  
ATOM   5461  H2  WAT  1067      46.666  12.149  66.589  1.00  0.00           H  
TER    5463      WAT  1067 
ATOM   5463  O   WAT  1068      38.195  15.941  58.572  1.00  0.00           O  
ATOM   5464  H1  WAT  1068      38.610  15.609  57.881  1.00  0.00           H  
ATOM   5465  H2  WAT  1068      37.364  15.708  58.444  1.00  0.00           H  
TER    5467      WAT  1068 
ATOM   5467  O   WAT  1069      27.524  13.425  68.862  1.00  0.00           O  
ATOM   5468  H1  WAT  1069      27.341  13.400  68.009  1.00  0.00           H  
ATOM   5469  H2  WAT  1069      28.259  13.895  68.901  1.00  0.00           H  
TER    5471      WAT  1069 
ATOM   5471  O   WAT  1070      43.594  13.660  66.005  1.00  0.00           O  
ATOM   5472  H1  WAT  1070      43.829  13.805  65.178  1.00  0.00           H  
ATOM   5473  H2  WAT  1070      43.743  14.425  66.398  1.00  0.00           H  
TER    5475      WAT  1070 
ATOM   5475  O   WAT  1071      45.423  12.501  63.842  1.00  0.00           O  
ATOM   5476  H1  WAT  1071      45.753  13.033  63.236  1.00  0.00           H  
ATOM   5477  H2  WAT  1071      45.996  12.554  64.498  1.00  0.00           H  
TER    5479      WAT  1071 
ATOM   5479  O   WAT  1072      40.636  10.347  64.525  1.00  0.00           O  
ATOM   5480  H1  WAT  1072      40.730  11.086  64.979  1.00  0.00           H  
ATOM   5481  H2  WAT  1072      40.012   9.919  64.958  1.00  0.00           H  
TER    5483      WAT  1072 
ATOM   5483  O   WAT  1073      40.888  12.192  57.758  1.00  0.00           O  
ATOM   5484  H1  WAT  1073      40.806  12.262  58.624  1.00  0.00           H  
ATOM   5485  H2  WAT  1073      41.526  12.755  57.567  1.00  0.00           H  
TER    5487      WAT  1073 
ATOM   5487  O   WAT  1074      34.247  11.958  67.226  1.00  0.00           O  
ATOM   5488  H1  WAT  1074      33.989  11.125  67.199  1.00  0.00           H  
ATOM   5489  H2  WAT  1074      34.302  12.184  66.385  1.00  0.00           H  
TER    5491      WAT  1074 
ATOM   5491  O   WAT  1075      39.328   4.061  67.326  1.00  0.00           O  
ATOM   5492  H1  WAT  1075      38.623   3.572  67.485  1.00  0.00           H  
ATOM   5493  H2  WAT  1075      39.376   4.073  66.455  1.00  0.00           H  
TER    5495      WAT  1075 
ATOM   5495  O   WAT  1076      33.221   9.512  67.712  1.00  0.00           O  
ATOM   5496  H1  WAT  1076      32.646   9.671  68.349  1.00  0.00           H  
ATOM   5497  H2  WAT  1076      32.844   8.875  67.249  1.00  0.00           H  
TER    5499      WAT  1076 
ATOM   5499  O   WAT  1077      46.531   7.742  65.346  1.00  0.00           O  
ATOM   5500  H1  WAT  1077      46.274   6.930  65.156  1.00  0.00           H  
ATOM   5501  H2  WAT  1077      47.373   7.749  65.119  1.00  0.00           H  
TER    5503      WAT  1077 
ATOM   5503  O   WAT  1078      37.992  12.214  60.769  1.00  0.00           O  
ATOM   5504  H1  WAT  1078      38.806  12.505  60.657  1.00  0.00           H  
ATOM   5505  H2  WAT  1078      37.928  11.560  60.195  1.00  0.00           H  
TER    5507      WAT  1078 
ATOM   5507  O   WAT  1079      44.213  14.897  75.182  1.00  0.00           O  
ATOM   5508  H1  WAT  1079      43.977  14.065  75.063  1.00  0.00           H  
ATOM   5509  H2  WAT  1079      44.857  14.845  75.768  1.00  0.00           H  
TER    5511      WAT  1079 
ATOM   5511  O   WAT  1080      33.863  15.686  65.896  1.00  0.00           O  
ATOM   5512  H1  WAT  1080      34.500  15.447  66.442  1.00  0.00           H  
ATOM   5513  H2  WAT  1080      34.288  15.890  65.162  1.00  0.00           H  
TER    5515      WAT  1080 
ATOM   5515  O   WAT  1081      28.554  17.925  69.780  1.00  0.00           O  
ATOM   5516  H1  WAT  1081      28.595  18.196  68.952  1.00  0.00           H  
ATOM   5517  H2  WAT  1081      29.114  18.449  70.196  1.00  0.00           H  
TER    5519      WAT  1081 
ATOM   5519  O   WAT  1082      34.503  10.906  60.234  1.00  0.00           O  
ATOM   5520  H1  WAT  1082      34.888  10.687  60.986  1.00  0.00           H  
ATOM   5521  H2  WAT  1082      34.254  11.733  60.364  1.00  0.00           H  
TER    5523      WAT  1082 
ATOM   5523  O   WAT  1083      45.237  14.681  71.245  1.00  0.00           O  
ATOM   5524  H1  WAT  1083      44.931  15.414  71.606  1.00  0.00           H  
ATOM   5525  H2  WAT  1083      44.517  14.275  70.964  1.00  0.00           H  
TER    5527      WAT  1083 
ATOM   5527  O   WAT  1084      36.245  16.163  67.576  1.00  0.00           O  
ATOM   5528  H1  WAT  1084      36.319  16.001  68.430  1.00  0.00           H  
ATOM   5529  H2  WAT  1084      37.062  16.352  67.332  1.00  0.00           H  
TER    5531      WAT  1084 
ATOM   5531  O   WAT  1085      50.937  11.320  70.572  1.00  0.00           O  
ATOM   5532  H1  WAT  1085      50.869  11.340  69.702  1.00  0.00           H  
ATOM   5533  H2  WAT  1085      50.922  12.163  70.797  1.00  0.00           H  
TER    5535      WAT  1085 
ATOM   5535  O   WAT  1086      30.006  16.509  64.605  1.00  0.00           O  
ATOM   5536  H1  WAT  1086      29.179  16.755  64.479  1.00  0.00           H  
ATOM   5537  H2  WAT  1086      30.067  16.430  65.471  1.00  0.00           H  
TER    5539      WAT  1086 
ATOM   5539  O   WAT  1087      32.223   2.576  65.565  1.00  0.00           O  
ATOM   5540  H1  WAT  1087      31.355   2.648  65.631  1.00  0.00           H  
ATOM   5541  H2  WAT  1087      32.511   3.378  65.754  1.00  0.00           H  
TER    5543      WAT  1087 
ATOM   5543  O   WAT  1088      34.786  19.127  62.307  1.00  0.00           O  
ATOM   5544  H1  WAT  1088      35.075  18.736  61.583  1.00  0.00           H  
ATOM   5545  H2  WAT  1088      35.516  19.308  62.748  1.00  0.00           H  
TER    5547      WAT  1088 
ATOM   5547  O   WAT  1089      48.723  10.095  68.846  1.00  0.00           O  
ATOM   5548  H1  WAT  1089      49.274   9.462  69.086  1.00  0.00           H  
ATOM   5549  H2  WAT  1089      48.707  10.626  69.538  1.00  0.00           H  
TER    5551      WAT  1089 
ATOM   5551  O   WAT  1090      35.375  13.929  73.392  1.00  0.00           O  
ATOM   5552  H1  WAT  1090      34.876  14.640  73.471  1.00  0.00           H  
ATOM   5553  H2  WAT  1090      36.185  14.249  73.354  1.00  0.00           H  
TER    5555      WAT  1090 
ATOM   5555  O   WAT  1091      32.726  21.104  65.373  1.00  0.00           O  
ATOM   5556  H1  WAT  1091      32.506  20.813  66.166  1.00  0.00           H  
ATOM   5557  H2  WAT  1091      32.506  20.445  64.845  1.00  0.00           H  
TER    5559      WAT  1091 
ATOM   5559  O   WAT  1092      31.638  13.191  67.639  1.00  0.00           O  
ATOM   5560  H1  WAT  1092      31.349  12.565  68.173  1.00  0.00           H  
ATOM   5561  H2  WAT  1092      32.506  13.133  67.705  1.00  0.00           H  
TER    5563      WAT  1092 
ATOM   5563  O   WAT  1093      42.426   8.334  67.957  1.00  0.00           O  
ATOM   5564  H1  WAT  1093      42.082   7.613  68.308  1.00  0.00           H  
ATOM   5565  H2  WAT  1093      42.525   8.126  67.115  1.00  0.00           H  
TER    5567      WAT  1093 
ATOM   5567  O   WAT  1094      34.893  22.476  64.156  1.00  0.00           O  
ATOM   5568  H1  WAT  1094      35.545  21.944  64.385  1.00  0.00           H  
ATOM   5569  H2  WAT  1094      34.195  22.123  64.543  1.00  0.00           H  
TER    5571      WAT  1094 
ATOM   5571  O   WAT  1095      31.841  14.830  63.563  1.00  0.00           O  
ATOM   5572  H1  WAT  1095      32.596  15.212  63.777  1.00  0.00           H  
ATOM   5573  H2  WAT  1095      31.248  15.282  64.018  1.00  0.00           H  
TER    5575      WAT  1095 
ATOM   5575  O   WAT  1096      42.887  14.797  63.499  1.00  0.00           O  
ATOM   5576  H1  WAT  1096      43.453  15.456  63.415  1.00  0.00           H  
ATOM   5577  H2  WAT  1096      42.240  15.142  63.971  1.00  0.00           H
[truncated: 3,278,865 more chars]
