# Supplementary material for: Atomistic Picture of Opening–Closing Dynamics of DNA Holliday Junction Obtained by Molecular Simulations
Source: J Chem Inf Model. 2023 Apr 26;63(9):2794–809. doi: 10.1021/acs.jcim.3c00358 (PMC10170514; doi:10.1021/acs.jcim.3c00358)
Supplement: Supplementary file 1 — ci3c00358_si_001.zip [file ci3c00358_si_001.zip › closed_64.pdb]

ATOM      1 HO5' DA5     1      36.319  34.910  96.197  1.00  0.00
ATOM      2  O5' DA5     1      36.344  35.788  95.808  1.00  0.00
ATOM      3  C5' DA5     1      35.127  36.407  95.432  1.00  0.00
ATOM      4  H5' DA5     1      34.519  36.518  96.330  1.00  0.00
ATOM      5 H5'' DA5     1      34.588  35.806  94.700  1.00  0.00
ATOM      6  C4' DA5     1      35.402  37.770  94.848  1.00  0.00
ATOM      7  H4' DA5     1      34.651  37.988  94.089  1.00  0.00
ATOM      8  O4' DA5     1      35.200  38.787  95.862  1.00  0.00
ATOM      9  C1' DA5     1      36.356  39.591  95.967  1.00  0.00
ATOM     10  H1' DA5     1      36.301  40.542  95.437  1.00  0.00
ATOM     11  N9  DA5     1      36.491  40.000  97.361  1.00  0.00
ATOM     12  C8  DA5     1      36.690  39.185  98.431  1.00  0.00
ATOM     13  H8  DA5     1      36.827  38.124  98.284  1.00  0.00
ATOM     14  N7  DA5     1      36.756  39.820  99.578  1.00  0.00
ATOM     15  C5  DA5     1      36.578  41.153  99.236  1.00  0.00
ATOM     16  C6  DA5     1      36.536  42.341 100.010  1.00  0.00
ATOM     17  N6  DA5     1      36.683  42.362 101.339  1.00  0.00
ATOM     18  H61 DA5     1      36.644  43.239 101.838  1.00  0.00
ATOM     19  H62 DA5     1      36.833  41.500 101.844  1.00  0.00
ATOM     20  N1  DA5     1      36.341  43.505  99.358  1.00  0.00
ATOM     21  C2  DA5     1      36.192  43.475  98.033  1.00  0.00
ATOM     22  H2  DA5     1      36.030  44.392  97.486  1.00  0.00
ATOM     23  N3  DA5     1      36.211  42.424  97.205  1.00  0.00
ATOM     24  C4  DA5     1      36.410  41.284  97.875  1.00  0.00
ATOM     25  C3' DA5     1      36.822  37.965  94.329  1.00  0.00
ATOM     26  H3' DA5     1      37.374  37.047  94.129  1.00  0.00
ATOM     27  C2' DA5     1      37.498  38.728  95.467  1.00  0.00
ATOM     28  H2' DA5     1      38.263  38.099  95.923  1.00  0.00
ATOM     29 H2'' DA5     1      37.960  39.634  95.074  1.00  0.00
ATOM     30  O3' DA5     1      36.766  38.719  93.120  1.00  0.00
ATOM     31  P   DG      2      38.060  39.449  92.507  1.00  0.00
ATOM     32  OP1 DG      2      37.840  39.588  91.051  1.00  0.00
ATOM     33  OP2 DG      2      39.303  38.825  93.010  1.00  0.00
ATOM     34  O5' DG      2      37.968  40.914  93.083  1.00  0.00
ATOM     35  C5' DG      2      37.347  41.893  92.315  1.00  0.00
ATOM     36  H5' DG      2      36.267  41.825  92.445  1.00  0.00
ATOM     37 H5'' DG      2      37.604  41.750  91.266  1.00  0.00
ATOM     38  C4' DG      2      37.811  43.238  92.765  1.00  0.00
ATOM     39  H4' DG      2      37.112  44.016  92.459  1.00  0.00
ATOM     40  O4' DG      2      37.779  43.270  94.221  1.00  0.00
ATOM     41  C1' DG      2      38.963  43.857  94.681  1.00  0.00
ATOM     42  H1' DG      2      38.762  44.923  94.789  1.00  0.00
ATOM     43  N9  DG      2      39.242  43.413  96.059  1.00  0.00
ATOM     44  C8  DG      2      39.606  42.149  96.450  1.00  0.00
ATOM     45  H8  DG      2      39.689  41.357  95.720  1.00  0.00
ATOM     46  N7  DG      2      39.822  42.036  97.730  1.00  0.00
ATOM     47  C5  DG      2      39.598  43.303  98.226  1.00  0.00
ATOM     48  C6  DG      2      39.677  43.769  99.552  1.00  0.00
ATOM     49  O6  DG      2      39.983  43.122 100.579  1.00  0.00
ATOM     50  N1  DG      2      39.361  45.129  99.636  1.00  0.00
ATOM     51  H1  DG      2      39.384  45.555 100.540  1.00  0.00
ATOM     52  C2  DG      2      39.018  45.929  98.565  1.00  0.00
ATOM     53  N2  DG      2      38.755  47.217  98.849  1.00  0.00
ATOM     54  H21 DG      2      38.771  47.654  99.759  1.00  0.00
ATOM     55  H22 DG      2      38.495  47.806  98.071  1.00  0.00
ATOM     56  N3  DG      2      38.938  45.495  97.309  1.00  0.00
ATOM     57  C4  DG      2      39.242  44.175  97.214  1.00  0.00
ATOM     58  C3' DG      2      39.244  43.560  92.367  1.00  0.00
ATOM     59  H3' DG      2      39.671  42.897  91.614  1.00  0.00
ATOM     60  C2' DG      2      40.003  43.396  93.676  1.00  0.00
ATOM     61  H2' DG      2      40.702  42.564  93.589  1.00  0.00
ATOM     62 H2'' DG      2      40.553  44.311  93.895  1.00  0.00
ATOM     63  O3' DG      2      39.320  44.877  91.905  1.00  0.00
ATOM     64  P   DC      3      40.666  45.402  91.209  1.00  0.00
ATOM     65  OP1 DC      3      40.832  44.570  89.993  1.00  0.00
ATOM     66  OP2 DC      3      41.745  45.438  92.220  1.00  0.00
ATOM     67  O5' DC      3      40.348  46.923  90.808  1.00  0.00
ATOM     68  C5' DC      3      39.623  47.742  91.687  1.00  0.00
ATOM     69  H5' DC      3      38.849  47.109  92.122  1.00  0.00
ATOM     70 H5'' DC      3      39.201  48.583  91.136  1.00  0.00
ATOM     71  C4' DC      3      40.502  48.292  92.798  1.00  0.00
ATOM     72  H4' DC      3      39.982  49.164  93.195  1.00  0.00
ATOM     73  O4' DC      3      40.574  47.378  93.909  1.00  0.00
ATOM     74  C1' DC      3      41.683  47.785  94.665  1.00  0.00
ATOM     75  H1' DC      3      41.418  48.672  95.240  1.00  0.00
ATOM     76  N1  DC      3      42.000  46.744  95.735  1.00  0.00
ATOM     77  C6  DC      3      42.079  45.433  95.395  1.00  0.00
ATOM     78  H6  DC      3      41.927  45.136  94.368  1.00  0.00
ATOM     79  C5  DC      3      42.343  44.492  96.310  1.00  0.00
ATOM     80  H5  DC      3      42.401  43.450  95.996  1.00  0.00
ATOM     81  C4  DC      3      42.543  44.910  97.653  1.00  0.00
ATOM     82  N4  DC      3      42.818  44.007  98.601  1.00  0.00
ATOM     83  H41 DC      3      42.954  44.343  99.544  1.00  0.00
ATOM     84  H42 DC      3      42.884  43.027  98.367  1.00  0.00
ATOM     85  N3  DC      3      42.472  46.195  98.007  1.00  0.00
ATOM     86  C2  DC      3      42.200  47.143  97.075  1.00  0.00
ATOM     87  O2  DC      3      42.131  48.344  97.377  1.00  0.00
ATOM     88  C3' DC      3      41.958  48.587  92.434  1.00  0.00
ATOM     89  H3' DC      3      42.298  48.135  91.502  1.00  0.00
ATOM     90  C2' DC      3      42.765  47.995  93.621  1.00  0.00
ATOM     91  H2' DC      3      43.598  47.406  93.237  1.00  0.00
ATOM     92 H2'' DC      3      43.149  48.806  94.240  1.00  0.00
ATOM     93  O3' DC      3      42.122  49.982  92.344  1.00  0.00
ATOM     94  P   DA      4      43.587  50.630  92.413  1.00  0.00
ATOM     95  OP1 DA      4      43.536  51.962  91.747  1.00  0.00
ATOM     96  OP2 DA      4      44.509  49.579  91.912  1.00  0.00
ATOM     97  O5' DA      4      43.824  50.904  93.979  1.00  0.00
ATOM     98  C5' DA      4      43.545  52.202  94.514  1.00  0.00
ATOM     99  H5' DA      4      42.576  52.150  95.010  1.00  0.00
ATOM    100 H5'' DA      4      43.522  52.932  93.705  1.00  0.00
ATOM    101  C4' DA      4      44.601  52.640  95.522  1.00  0.00
ATOM    102  H4' DA      4      44.196  53.464  96.110  1.00  0.00
ATOM    103  O4' DA      4      44.824  51.582  96.486  1.00  0.00
ATOM    104  C1' DA      4      46.122  51.040  96.308  1.00  0.00
ATOM    105  H1' DA      4      46.781  51.265  97.146  1.00  0.00
ATOM    106  N9  DA      4      46.031  49.578  96.343  1.00  0.00
ATOM    107  C8  DA      4      45.943  48.731  95.270  1.00  0.00
ATOM    108  H8  DA      4      45.976  49.125  94.265  1.00  0.00
ATOM    109  N7  DA      4      45.885  47.459  95.600  1.00  0.00
ATOM    110  C5  DA      4      45.938  47.474  96.985  1.00  0.00
ATOM    111  C6  DA      4      45.906  46.444  97.947  1.00  0.00
ATOM    112  N6  DA      4      45.816  45.150  97.638  1.00  0.00
ATOM    113  H61 DA      4      45.797  44.456  98.371  1.00  0.00
ATOM    114  H62 DA      4      45.767  44.864  96.671  1.00  0.00
ATOM    115  N1  DA      4      45.973  46.800  99.244  1.00  0.00
ATOM    116  C2  DA      4      46.064  48.102  99.551  1.00  0.00
ATOM    117  H2  DA      4      46.124  48.412 100.584  1.00  0.00
ATOM    118  N3  DA      4      46.095  49.158  98.736  1.00  0.00
ATOM    119  C4  DA      4      46.030  48.771  97.456  1.00  0.00
ATOM    120  C3' DA      4      45.978  52.947  94.948  1.00  0.00
ATOM    121  H3' DA      4      46.003  53.341  93.932  1.00  0.00
ATOM    122  C2' DA      4      46.634  51.580  94.976  1.00  0.00
ATOM    123  H2' DA      4      46.720  51.197  93.959  1.00  0.00
ATOM    124 H2'' DA      4      47.627  51.662  95.418  1.00  0.00
ATOM    125  O3' DA      4      46.658  53.849  95.812  1.00  0.00
ATOM    126  P   DG      5      48.065  54.509  95.382  1.00  0.00
ATOM    127  OP1 DG      5      47.822  55.964  95.258  1.00  0.00
ATOM    128  OP2 DG      5      48.681  53.771  94.255  1.00  0.00
ATOM    129  O5' DG      5      48.999  54.250  96.643  1.00  0.00
ATOM    130  C5' DG      5      48.498  54.447  97.932  1.00  0.00
ATOM    131  H5' DG      5      47.411  54.361  97.936  1.00  0.00
ATOM    132 H5'' DG      5      48.773  55.442  98.281  1.00  0.00
ATOM    133  C4' DG      5      49.079  53.412  98.856  1.00  0.00
ATOM    134  H4' DG      5      48.611  53.472  99.839  1.00  0.00
ATOM    135  O4' DG      5      48.737  52.115  98.376  1.00  0.00
ATOM    136  C1' DG      5      49.641  51.215  98.941  1.00  0.00
ATOM    137  H1' DG      5      49.382  50.920  99.958  1.00  0.00
ATOM    138  N9  DG      5      49.545  49.979  98.191  1.00  0.00
ATOM    139  C8  DG      5      49.485  49.844  96.829  1.00  0.00
ATOM    140  H8  DG      5      49.541  50.710  96.187  1.00  0.00
ATOM    141  N7  DG      5      49.357  48.601  96.436  1.00  0.00
ATOM    142  C5  DG      5      49.308  47.871  97.620  1.00  0.00
ATOM    143  C6  DG      5      49.178  46.469  97.837  1.00  0.00
ATOM    144  O6  DG      5      49.065  45.556  96.996  1.00  0.00
ATOM    145  N1  DG      5      49.184  46.162  99.192  1.00  0.00
ATOM    146  H1  DG      5      49.108  45.199  99.452  1.00  0.00
ATOM    147  C2  DG      5      49.294  47.084 100.205  1.00  0.00
ATOM    148  N2  DG      5      49.280  46.599 101.447  1.00  0.00
ATOM    149  H21 DG      5      49.186  45.631 101.721  1.00  0.00
ATOM    150  H22 DG      5      49.352  47.273 102.195  1.00  0.00
ATOM    151  N3  DG      5      49.417  48.390 100.018  1.00  0.00
ATOM    152  C4  DG      5      49.417  48.712  98.708  1.00  0.00
ATOM    153  C3' DG      5      50.599  53.398  98.920  1.00  0.00
ATOM    154  H3' DG      5      51.069  53.930  98.093  1.00  0.00
ATOM    155  C2' DG      5      50.982  51.906  98.855  1.00  0.00
ATOM    156  H2' DG      5      51.886  51.788  98.258  1.00  0.00
ATOM    157 H2'' DG      5      51.162  51.532  99.863  1.00  0.00
ATOM    158  O3' DG      5      51.015  53.964 100.111  1.00  0.00
ATOM    159  P   DA      6      52.576  54.238 100.337  1.00  0.00
ATOM    160  OP1 DA      6      52.656  55.470 101.162  1.00  0.00
ATOM    161  OP2 DA      6      53.249  54.148  99.012  1.00  0.00
ATOM    162  O5' DA      6      53.044  53.006 101.231  1.00  0.00
ATOM    163  C5' DA      6      52.360  52.717 102.431  1.00  0.00
ATOM    164  H5' DA      6      51.307  52.979 102.331  1.00  0.00
ATOM    165 H5'' DA      6      52.793  53.298 103.245  1.00  0.00
ATOM    166  C4' DA      6      52.478  51.246 102.754  1.00  0.00
ATOM    167  H4' DA      6      51.799  50.972 103.561  1.00  0.00
ATOM    168  O4' DA      6      52.027  50.468 101.621  1.00  0.00
ATOM    169  C1' DA      6      52.581  49.185 101.755  1.00  0.00
ATOM    170  H1' DA      6      51.986  48.532 102.393  1.00  0.00
ATOM    171  N9  DA      6      52.562  48.490 100.461  1.00  0.00
ATOM    172  C8  DA      6      52.622  49.047  99.212  1.00  0.00
ATOM    173  H8  DA      6      52.751  50.113  99.100  1.00  0.00
ATOM    174  N7  DA      6      52.572  48.165  98.232  1.00  0.00
ATOM    175  C5  DA      6      52.469  46.946  98.888  1.00  0.00
ATOM    176  C6  DA      6      52.385  45.613  98.420  1.00  0.00
ATOM    177  N6  DA      6      52.386  45.290  97.126  1.00  0.00
ATOM    178  H61 DA      6      52.324  44.321  96.847  1.00  0.00
ATOM    179  H62 DA      6      52.449  46.014  96.425  1.00  0.00
ATOM    180  N1  DA      6      52.303  44.626  99.339  1.00  0.00
ATOM    181  C2  DA      6      52.307  44.956 100.635  1.00  0.00
ATOM    182  H2  DA      6      52.242  44.187 101.390  1.00  0.00
ATOM    183  N3  DA      6      52.384  46.168 101.196  1.00  0.00
ATOM    184  C4  DA      6      52.467  47.126 100.258  1.00  0.00
ATOM    185  C3' DA      6      53.906  50.776 102.994  1.00  0.00
ATOM    186  H3' DA      6      54.631  51.442 102.526  1.00  0.00
ATOM    187  C2' DA      6      53.974  49.393 102.326  1.00  0.00
ATOM    188  H2' DA      6      54.995  49.197 101.998  1.00  0.00
ATOM    189 H2'' DA      6      53.669  48.628 103.041  1.00  0.00
ATOM    190  O3' DA      6      54.193  50.700 104.385  1.00  0.00
ATOM    191  P   DC      7      55.721  50.505 104.866  1.00  0.00
ATOM    192  OP1 DC      7      55.842  50.757 106.319  1.00  0.00
ATOM    193  OP2 DC      7      56.592  51.253 103.921  1.00  0.00
ATOM    194  O5' DC      7      55.963  48.946 104.671  1.00  0.00
ATOM    195  C5' DC      7      55.031  48.013 105.193  1.00  0.00
ATOM    196  H5' DC      7      54.018  48.283 104.895  1.00  0.00
ATOM    197 H5'' DC      7      55.096  48.003 106.281  1.00  0.00
ATOM    198  C4' DC      7      55.360  46.652 104.649  1.00  0.00
ATOM    199  H4' DC      7      54.803  45.871 105.167  1.00  0.00
ATOM    200  O4' DC      7      54.914  46.567 103.280  1.00  0.00
ATOM    201  C1' DC      7      55.753  45.667 102.599  1.00  0.00
ATOM    202  H1' DC      7      55.302  44.677 102.665  1.00  0.00
ATOM    203  N1  DC      7      55.698  45.976 101.174  1.00  0.00
ATOM    204  C6  DC      7      55.790  47.260 100.781  1.00  0.00
ATOM    205  H6  DC      7      55.901  48.039 101.520  1.00  0.00
ATOM    206  C5  DC      7      55.747  47.592  99.499  1.00  0.00
ATOM    207  H5  DC      7      55.795  48.645  99.220  1.00  0.00
ATOM    208  C4  DC      7      55.629  46.545  98.552  1.00  0.00
ATOM    209  N4  DC      7      55.581  46.827  97.241  1.00  0.00
ATOM    210  H41 DC      7      55.497  46.053  96.597  1.00  0.00
ATOM    211  H42 DC      7      55.629  47.785  96.924  1.00  0.00
ATOM    212  N3  DC      7      55.553  45.262  98.927  1.00  0.00
ATOM    213  C2  DC      7      55.592  44.946 100.242  1.00  0.00
ATOM    214  O2  DC      7      55.525  43.776 100.635  1.00  0.00
ATOM    215  C3' DC      7      56.860  46.372 104.605  1.00  0.00
ATOM    216  H3' DC      7      57.445  47.271 104.801  1.00  0.00
ATOM    217  C2' DC      7      57.136  45.883 103.175  1.00  0.00
ATOM    218  H2' DC      7      58.078  46.302 102.823  1.00  0.00
ATOM    219 H2'' DC      7      57.198  44.795 103.168  1.00  0.00
ATOM    220  O3' DC      7      57.202  45.398 105.560  1.00  0.00
ATOM    221  P   DC      8      58.639  44.679 105.490  1.00  0.00
ATOM    222  OP1 DC      8      58.942  44.120 106.835  1.00  0.00
ATOM    223  OP2 DC      8      59.614  45.608 104.843  1.00  0.00
ATOM    224  O5' DC      8      58.366  43.448 104.517  1.00  0.00
ATOM    225  C5' DC      8      57.332  42.543 104.803  1.00  0.00
ATOM    226  H5' DC      8      56.369  42.998 104.571  1.00  0.00
ATOM    227 H5'' DC      8      57.365  42.275 105.859  1.00  0.00
ATOM    228  C4' DC      8      57.510  41.308 103.964  1.00  0.00
ATOM    229  H4' DC      8      56.739  40.573 104.195  1.00  0.00
ATOM    230  O4' DC      8      57.285  41.646 102.562  1.00  0.00
ATOM    231  C1' DC      8      58.427  41.272 101.816  1.00  0.00
ATOM    232  H1' DC      8      58.246  40.278 101.406  1.00  0.00
ATOM    233  N1  DC      8      58.571  42.151 100.579  1.00  0.00
ATOM    234  C6  DC      8      58.631  43.513 100.705  1.00  0.00
ATOM    235  H6  DC      8      58.569  43.970 101.681  1.00  0.00
ATOM    236  C5  DC      8      58.767  44.298  99.627  1.00  0.00
ATOM    237  H5  DC      8      58.808  45.379  99.759  1.00  0.00
ATOM    238  C4  DC      8      58.847  43.666  98.352  1.00  0.00
ATOM    239  N4  DC      8      58.969  44.402  97.247  1.00  0.00
ATOM    240  H41 DC      8      59.023  43.916  96.363  1.00  0.00
ATOM    241  H42 DC      8      59.005  45.410  97.308  1.00  0.00
ATOM    242  N3  DC      8      58.800  42.337  98.213  1.00  0.00
ATOM    243  C2  DC      8      58.660  41.548  99.311  1.00  0.00
ATOM    244  O2  DC      8      58.601  40.312  99.225  1.00  0.00
ATOM    245  C3' DC      8      58.916  40.719 104.013  1.00  0.00
ATOM    246  H3' DC      8      59.499  40.941 104.907  1.00  0.00
ATOM    247  C2' DC      8      59.577  41.363 102.803  1.00  0.00
ATOM    248  H2' DC      8      60.280  42.126 103.136  1.00  0.00
ATOM    249 H2'' DC      8      60.110  40.603 102.232  1.00  0.00
ATOM    250  O3' DC      8      58.840  39.337 103.847  1.00  0.00
ATOM    251  P   DT      9      60.190  38.477 103.790  1.00  0.00
ATOM    252  OP1 DT      9      59.856  37.055 104.074  1.00  0.00
ATOM    253  OP2 DT      9      61.168  39.262 104.584  1.00  0.00
ATOM    254  O5' DT      9      60.633  38.528 102.259  1.00  0.00
ATOM    255  C5' DT      9      59.710  38.171 101.263  1.00  0.00
ATOM    256  H5' DT      9      59.475  39.063 100.683  1.00  0.00
ATOM    257 H5'' DT      9      58.810  37.769 101.728  1.00  0.00
ATOM    258  C4' DT      9      60.294  37.127 100.350  1.00  0.00
ATOM    259  H4' DT      9      59.596  36.295 100.255  1.00  0.00
ATOM    260  O4' DT      9      60.404  37.664  99.008  1.00  0.00
ATOM    261  C1' DT      9      61.757  37.851  98.670  1.00  0.00
ATOM    262  H1' DT      9      62.041  37.216  97.831  1.00  0.00
ATOM    263  N1  DT      9      61.922  39.225  98.122  1.00  0.00
ATOM    264  C6  DT      9      61.920  40.290  98.990  1.00  0.00
ATOM    265  H6  DT      9      61.842  40.071 100.045  1.00  0.00
ATOM    266  C5  DT      9      62.067  41.561  98.607  1.00  0.00
ATOM    267  C7  DT      9      62.052  42.690  99.590  1.00  0.00
ATOM    268  H71 DT      9      62.860  42.557 100.309  1.00  0.00
ATOM    269  H72 DT      9      62.188  43.634  99.062  1.00  0.00
ATOM    270  H73 DT      9      61.097  42.702 100.115  1.00  0.00
ATOM    271  C4  DT      9      62.252  41.828  97.210  1.00  0.00
ATOM    272  O4  DT      9      62.414  42.969  96.781  1.00  0.00
ATOM    273  N3  DT      9      62.247  40.712  96.386  1.00  0.00
ATOM    274  H3  DT      9      62.359  40.902  95.319  1.00  0.00
ATOM    275  C2  DT      9      62.099  39.405  96.768  1.00  0.00
ATOM    276  O2  DT      9      62.107  38.483  95.959  1.00  0.00
ATOM    277  C3' DT      9      61.686  36.673 100.724  1.00  0.00
ATOM    278  H3' DT      9      61.929  36.734 101.785  1.00  0.00
ATOM    279  C2' DT      9      62.558  37.643  99.949  1.00  0.00
ATOM    280  H2' DT      9      63.089  38.291 100.646  1.00  0.00
ATOM    281 H2'' DT      9      63.279  37.086  99.350  1.00  0.00
ATOM    282  O3' DT      9      61.886  35.344 100.288  1.00  0.00
ATOM    283  P   DG     10      63.282  34.598 100.576  1.00  0.00
ATOM    284  OP1 DG     10      62.910  33.210 100.976  1.00  0.00
ATOM    285  OP2 DG     10      64.166  35.456 101.420  1.00  0.00
ATOM    286  O5' DG     10      63.978  34.569  99.146  1.00  0.00
ATOM    287  C5' DG     10      63.622  33.573  98.205  1.00  0.00
ATOM    288  H5' DG     10      62.668  33.843  97.753  1.00  0.00
ATOM    289 H5'' DG     10      63.541  32.609  98.708  1.00  0.00
ATOM    290  C4' DG     10      64.680  33.483  97.121  1.00  0.00
ATOM    291  H4' DG     10      64.350  32.807  96.332  1.00  0.00
ATOM    292  O4' DG     10      64.801  34.775  96.467  1.00  0.00
ATOM    293  C1' DG     10      66.048  35.352  96.757  1.00  0.00
ATOM    294  H1' DG     10      66.573  35.447  95.807  1.00  0.00
ATOM    295  N9  DG     10      65.850  36.722  97.177  1.00  0.00
ATOM    296  C8  DG     10      65.868  37.176  98.465  1.00  0.00
ATOM    297  H8  DG     10      66.013  36.490  99.287  1.00  0.00
ATOM    298  N7  DG     10      65.696  38.457  98.563  1.00  0.00
ATOM    299  C5  DG     10      65.566  38.879  97.258  1.00  0.00
ATOM    300  C6  DG     10      65.368  40.166  96.762  1.00  0.00
ATOM    301  O6  DG     10      65.269  41.220  97.407  1.00  0.00
ATOM    302  N1  DG     10      65.289  40.181  95.378  1.00  0.00
ATOM    303  H1  DG     10      65.153  41.064  94.929  1.00  0.00
ATOM    304  C2  DG     10      65.388  39.083  94.582  1.00  0.00
ATOM    305  N2  DG     10      65.278  39.305  93.264  1.00  0.00
ATOM    306  H21 DG     10      65.119  40.192  92.808  1.00  0.00
ATOM    307  H22 DG     10      65.341  38.495  92.663  1.00  0.00
ATOM    308  N3  DG     10      65.586  37.851  95.038  1.00  0.00
ATOM    309  C4  DG     10      65.666  37.833  96.385  1.00  0.00
ATOM    310  C3' DG     10      66.071  33.147  97.628  1.00  0.00
ATOM    311  H3' DG     10      66.082  32.578  98.558  1.00  0.00
ATOM    312  C2' DG     10      66.673  34.522  97.868  1.00  0.00
ATOM    313  H2' DG     10      66.870  34.652  98.932  1.00  0.00
ATOM    314 H2'' DG     10      67.606  34.612  97.313  1.00  0.00
ATOM    315  O3' DG     10      66.798  32.415  96.642  1.00  0.00
ATOM    316  P   DA     11      68.344  32.709  96.990  1.00  0.00
ATOM    317  OP1 DA     11      68.000  31.293  96.654  1.00  0.00
ATOM    318  OP2 DA     11      69.320  33.021  98.061  1.00  0.00
ATOM    319  O5' DA     11      68.759  33.531  95.665  1.00  0.00
ATOM    320  C5' DA     11      68.048  33.271  94.459  1.00  0.00
ATOM    321  H5' DA     11      67.019  33.589  94.629  1.00  0.00
ATOM    322 H5'' DA     11      68.104  32.208  94.226  1.00  0.00
ATOM    323  C4' DA     11      68.619  34.042  93.294  1.00  0.00
ATOM    324  H4' DA     11      68.098  33.741  92.385  1.00  0.00
ATOM    325  O4' DA     11      68.296  35.442  93.449  1.00  0.00
ATOM    326  C1' DA     11      69.480  36.197  93.585  1.00  0.00
ATOM    327  H1' DA     11      69.711  36.822  92.722  1.00  0.00
ATOM    328  N9  DA     11      69.271  37.169  94.647  1.00  0.00
ATOM    329  C8  DA     11      69.259  36.932  95.993  1.00  0.00
ATOM    330  H8  DA     11      69.468  35.944  96.375  1.00  0.00
ATOM    331  N7  DA     11      69.041  38.005  96.712  1.00  0.00
ATOM    332  C5  DA     11      68.889  39.007  95.766  1.00  0.00
ATOM    333  C6  DA     11      68.636  40.393  95.877  1.00  0.00
ATOM    334  N6  DA     11      68.474  41.022  97.046  1.00  0.00
ATOM    335  H61 DA     11      68.295  42.016  97.064  1.00  0.00
ATOM    336  H62 DA     11      68.530  40.503  97.911  1.00  0.00
ATOM    337  N1  DA     11      68.556  41.110  94.735  1.00  0.00
ATOM    338  C2  DA     11      68.718  40.470  93.563  1.00  0.00
ATOM    339  H2  DA     11      68.664  41.018  92.634  1.00  0.00
ATOM    340  N3  DA     11      68.952  39.173  93.337  1.00  0.00
ATOM    341  C4  DA     11      69.028  38.496  94.491  1.00  0.00
ATOM    342  C3' DA     11      70.131  33.963  93.142  1.00  0.00
ATOM    343  H3' DA     11      70.586  33.081  93.592  1.00  0.00
ATOM    344  C2' DA     11      70.605  35.209  93.877  1.00  0.00
ATOM    345  H2' DA     11      71.187  34.917  94.751  1.00  0.00
ATOM    346 H2'' DA     11      71.226  35.810  93.212  1.00  0.00
ATOM    347  O3' DA     11      70.483  34.003  91.765  1.00  0.00
ATOM    348  P   DC     12      71.966  33.593  91.288  1.00  0.00
ATOM    349  OP1 DC     12      71.899  33.417  89.818  1.00  0.00
ATOM    350  OP2 DC     12      72.463  32.471  92.125  1.00  0.00
ATOM    351  O5' DC     12      72.831  34.900  91.593  1.00  0.00
ATOM    352  C5' DC     12      73.280  35.698  90.517  1.00  0.00
ATOM    353  H5' DC     12      72.898  35.309  89.573  1.00  0.00
ATOM    354 H5'' DC     12      74.369  35.671  90.474  1.00  0.00
ATOM    355  C4' DC     12      72.841  37.140  90.676  1.00  0.00
ATOM    356  H4' DC     12      72.059  37.370  89.952  1.00  0.00
ATOM    357  O4' DC     12      72.221  37.355  91.958  1.00  0.00
ATOM    358  C1' DC     12      72.167  38.758  92.147  1.00  0.00
ATOM    359  H1' DC     12      71.204  39.155  91.827  1.00  0.00
ATOM    360  N1  DC     12      72.214  39.078  93.602  1.00  0.00
ATOM    361  C6  DC     12      72.299  38.068  94.510  1.00  0.00
ATOM    362  H6  DC     12      72.359  37.042  94.179  1.00  0.00
ATOM    363  C5  DC     12      72.310  38.329  95.827  1.00  0.00
ATOM    364  H5  DC     12      72.384  37.500  96.531  1.00  0.00
ATOM    365  C4  DC     12      72.227  39.706  96.240  1.00  0.00
ATOM    366  N4  DC     12      72.248  40.028  97.535  1.00  0.00
ATOM    367  H41 DC     12      72.187  41.007  97.776  1.00  0.00
ATOM    368  H42 DC     12      72.322  39.307  98.238  1.00  0.00
ATOM    369  N3  DC     12      72.131  40.702  95.362  1.00  0.00
ATOM    370  C2  DC     12      72.119  40.430  94.034  1.00  0.00
ATOM    371  O2  DC     12      72.027  41.339  93.197  1.00  0.00
ATOM    372  C3' DC     12      73.970  38.143  90.693  1.00  0.00
ATOM    373  H3' DC     12      74.819  37.835  91.304  1.00  0.00
ATOM    374  C2' DC     12      73.308  39.372  91.321  1.00  0.00
ATOM    375  H2' DC     12      74.054  40.154  91.464  1.00  0.00
ATOM    376 H2'' DC     12      72.520  39.738  90.662  1.00  0.00
ATOM    377  O3' DC     12      74.432  38.403  89.390  1.00  0.00
ATOM    378  P   DG     13      75.980  38.767  89.178  1.00  0.00
ATOM    379  OP1 DG     13      76.584  37.717  88.318  1.00  0.00
ATOM    380  OP2 DG     13      76.531  39.053  90.526  1.00  0.00
ATOM    381  O5' DG     13      75.939  40.134  88.354  1.00  0.00
ATOM    382  C5' DG     13      74.862  41.033  88.540  1.00  0.00
ATOM    383  H5' DG     13      74.075  40.511  89.085  1.00  0.00
ATOM    384 H5'' DG     13      74.501  41.375  87.570  1.00  0.00
ATOM    385  C4' DG     13      75.319  42.226  89.349  1.00  0.00
ATOM    386  H4' DG     13      74.807  43.121  88.997  1.00  0.00
ATOM    387  O4' DG     13      74.884  42.074  90.707  1.00  0.00
ATOM    388  C1' DG     13      75.778  42.751  91.550  1.00  0.00
ATOM    389  H1' DG     13      75.454  43.778  91.719  1.00  0.00
ATOM    390  N9  DG     13      75.681  42.135  92.872  1.00  0.00
ATOM    391  C8  DG     13      75.753  40.795  93.152  1.00  0.00
ATOM    392  H8  DG     13      75.896  40.078  92.357  1.00  0.00
ATOM    393  N7  DG     13      75.632  40.520  94.417  1.00  0.00
ATOM    394  C5  DG     13      75.455  41.751  95.013  1.00  0.00
ATOM    395  C6  DG     13      75.262  42.065  96.364  1.00  0.00
ATOM    396  O6  DG     13      75.211  41.281  97.325  1.00  0.00
ATOM    397  N1  DG     13      75.124  43.438  96.562  1.00  0.00
ATOM    398  H1  DG     13      74.975  43.765  97.495  1.00  0.00
ATOM    399  C2  DG     13      75.167  44.378  95.562  1.00  0.00
ATOM    400  N2  DG     13      75.008  45.648  95.940  1.00  0.00
ATOM    401  H21 DG     13      74.849  45.988  96.878  1.00  0.00
ATOM    402  H22 DG     13      75.030  46.343  95.207  1.00  0.00
ATOM    403  N3  DG     13      75.342  44.091  94.277  1.00  0.00
ATOM    404  C4  DG     13      75.477  42.762  94.078  1.00  0.00
ATOM    405  C3' DG     13      76.835  42.410  89.407  1.00  0.00
ATOM    406  H3' DG     13      77.366  41.536  89.031  1.00  0.00
ATOM    407  C2' DG     13      77.156  42.603  90.903  1.00  0.00
ATOM    408  H2' DG     13      78.087  42.090  91.145  1.00  0.00
ATOM    409 H2'' DG     13      77.262  43.666  91.118  1.00  0.00
ATOM    410  O3' DG     13      77.212  43.538  88.575  1.00  0.00
ATOM    411  P   DA     14      77.913  44.877  89.149  1.00  0.00
ATOM    412  OP1 DA     14      77.763  45.838  88.028  1.00  0.00
ATOM    413  OP2 DA     14      79.253  44.540  89.715  1.00  0.00
ATOM    414  O5' DA     14      76.931  45.444  90.300  1.00  0.00
ATOM    415  C5' DA     14      76.316  46.737  90.158  1.00  0.00
ATOM    416  H5' DA     14      75.251  46.583  90.330  1.00  0.00
ATOM    417 H5'' DA     14      76.519  47.129  89.161  1.00  0.00
ATOM    418  C4' DA     14      76.852  47.735  91.185  1.00  0.00
ATOM    419  H4' DA     14      76.143  48.562  91.224  1.00  0.00
ATOM    420  O4' DA     14      76.815  47.159  92.523  1.00  0.00
ATOM    421  C1' DA     14      78.124  47.163  93.092  1.00  0.00
ATOM    422  H1' DA     14      78.281  47.926  93.854  1.00  0.00
ATOM    423  N9  DA     14      78.306  45.910  93.836  1.00  0.00
ATOM    424  C8  DA     14      78.660  44.687  93.317  1.00  0.00
ATOM    425  H8  DA     14      78.899  44.601  92.267  1.00  0.00
ATOM    426  N7  DA     14      78.730  43.719  94.210  1.00  0.00
ATOM    427  C5  DA     14      78.400  44.345  95.389  1.00  0.00
ATOM    428  C6  DA     14      78.290  43.854  96.697  1.00  0.00
ATOM    429  N6  DA     14      78.529  42.565  97.017  1.00  0.00
ATOM    430  H61 DA     14      78.437  42.257  97.974  1.00  0.00
ATOM    431  H62 DA     14      78.800  41.908  96.299  1.00  0.00
ATOM    432  N1  DA     14      77.928  44.743  97.667  1.00  0.00
ATOM    433  C2  DA     14      77.708  46.030  97.321  1.00  0.00
ATOM    434  H2  DA     14      77.431  46.753  98.074  1.00  0.00
ATOM    435  N3  DA     14      77.780  46.604  96.113  1.00  0.00
ATOM    436  C4  DA     14      78.133  45.697  95.188  1.00  0.00
ATOM    437  C3' DA     14      78.292  48.210  90.973  1.00  0.00
ATOM    438  H3' DA     14      78.667  48.091  89.957  1.00  0.00
ATOM    439  C2' DA     14      79.088  47.314  91.918  1.00  0.00
ATOM    440  H2' DA     14      79.727  46.649  91.337  1.00  0.00
ATOM    441 H2'' DA     14      79.706  47.931  92.571  1.00  0.00
ATOM    442  O3' DA     14      78.400  49.592  91.341  1.00  0.00
ATOM    443  P   DC     15      79.833  50.318  91.408  1.00  0.00
ATOM    444  OP1 DC     15      79.680  51.762  91.090  1.00  0.00
ATOM    445  OP2 DC     15      80.795  49.468  90.669  1.00  0.00
ATOM    446  O5' DC     15      80.187  50.290  92.946  1.00  0.00
ATOM    447  C5' DC     15      79.682  51.298  93.767  1.00  0.00
ATOM    448  H5' DC     15      78.605  51.164  93.862  1.00  0.00
ATOM    449 H5'' DC     15      79.907  52.271  93.329  1.00  0.00
ATOM    450  C4' DC     15      80.312  51.207  95.125  1.00  0.00
ATOM    451  H4' DC     15      79.714  51.768  95.844  1.00  0.00
ATOM    452  O4' DC     15      80.249  49.836  95.592  1.00  0.00
ATOM    453  C1' DC     15      81.541  49.418  95.967  1.00  0.00
ATOM    454  H1' DC     15      81.722  49.584  97.029  1.00  0.00
ATOM    455  N1  DC     15      81.620  47.956  95.825  1.00  0.00
ATOM    456  C6  DC     15      81.908  47.388  94.629  1.00  0.00
ATOM    457  H6  DC     15      82.110  48.003  93.764  1.00  0.00
ATOM    458  C5  DC     15      81.946  46.053  94.501  1.00  0.00
ATOM    459  H5  DC     15      82.190  45.617  93.532  1.00  0.00
ATOM    460  C4  DC     15      81.665  45.266  95.665  1.00  0.00
ATOM    461  N4  DC     15      81.691  43.924  95.612  1.00  0.00
ATOM    462  H41 DC     15      81.485  43.417  96.461  1.00  0.00
ATOM    463  H42 DC     15      81.910  43.453  94.746  1.00  0.00
ATOM    464  N3  DC     15      81.376  45.825  96.833  1.00  0.00
ATOM    465  C2  DC     15      81.339  47.173  96.941  1.00  0.00
ATOM    466  O2  DC     15      81.068  47.733  98.013  1.00  0.00
ATOM    467  C3' DC     15      81.784  51.588  95.169  1.00  0.00
ATOM    468  H3' DC     15      82.146  52.216  94.355  1.00  0.00
ATOM    469  C2' DC     15      82.495  50.225  95.120  1.00  0.00
ATOM    470  H2' DC     15      82.985  50.105  94.154  1.00  0.00
ATOM    471 H2'' DC     15      83.240  50.175  95.914  1.00  0.00
ATOM    472  O3' DC     15      82.009  52.267  96.380  1.00  0.00
ATOM    473  P   DA3    16      83.494  52.536  96.917  1.00  0.00
ATOM    474  OP1 DA3    16      83.350  53.666  97.873  1.00  0.00
ATOM    475  OP2 DA3    16      84.409  52.602  95.746  1.00  0.00
ATOM    476  O5' DA3    16      83.828  51.222  97.763  1.00  0.00
ATOM    477  C5' DA3    16      82.854  50.737  98.653  1.00  0.00
ATOM    478  H5' DA3    16      82.671  49.681  98.457  1.00  0.00
ATOM    479 H5'' DA3    16      81.922  51.281  98.504  1.00  0.00
ATOM    480  C4' DA3    16      83.277  50.907 100.079  1.00  0.00
ATOM    481  H4' DA3    16      82.494  51.393 100.661  1.00  0.00
ATOM    482  O4' DA3    16      83.410  49.609 100.670  1.00  0.00
ATOM    483  C1' DA3    16      84.709  49.146 100.430  1.00  0.00
ATOM    484  H1' DA3    16      85.085  48.597 101.293  1.00  0.00
ATOM    485  N9  DA3    16      84.665  48.134  99.394  1.00  0.00
ATOM    486  C8  DA3    16      84.845  48.311  98.054  1.00  0.00
ATOM    487  H8  DA3    16      85.069  49.291  97.659  1.00  0.00
ATOM    488  N7  DA3    16      84.780  47.199  97.364  1.00  0.00
ATOM    489  C5  DA3    16      84.555  46.231  98.322  1.00  0.00
ATOM    490  C6  DA3    16      84.390  44.839  98.241  1.00  0.00
ATOM    491  N6  DA3    16      84.435  44.166  97.100  1.00  0.00
ATOM    492  H61 DA3    16      84.310  43.164  97.100  1.00  0.00
ATOM    493  H62 DA3    16      84.595  44.655  96.231  1.00  0.00
ATOM    494  N1  DA3    16      84.174  44.165  99.387  1.00  0.00
ATOM    495  C2  DA3    16      84.131  44.851 100.539  1.00  0.00
ATOM    496  H2  DA3    16      83.963  44.335 101.473  1.00  0.00
ATOM    497  N3  DA3    16      84.272  46.163 100.740  1.00  0.00
ATOM    498  C4  DA3    16      84.480  46.796  99.579  1.00  0.00
ATOM    499  C3' DA3    16      84.633  51.536 100.270  1.00  0.00
ATOM    500  H3' DA3    16      84.896  52.339  99.582  1.00  0.00
ATOM    501  C2' DA3    16      85.577  50.350 100.055  1.00  0.00
ATOM    502  H2' DA3    16      86.253  50.568  99.229  1.00  0.00
ATOM    503 H2'' DA3    16      86.156  50.177 100.962  1.00  0.00
ATOM    504  O3' DA3    16      84.707  52.037 101.593  1.00  0.00
ATOM    505 HO3' DA3    16      85.538  52.461 101.820  1.00  0.00
TER   
ATOM    506 HO5' DC5    17      40.256  61.399  77.033  1.00  0.00
ATOM    507  O5' DC5    17      40.978  61.975  76.771  1.00  0.00
ATOM    508  C5' DC5    17      40.907  62.629  75.550  1.00  0.00
ATOM    509  H5' DC5    17      40.030  63.275  75.506  1.00  0.00
ATOM    510 H5'' DC5    17      40.853  61.889  74.752  1.00  0.00
ATOM    511  C4' DC5    17      42.133  63.455  75.370  1.00  0.00
ATOM    512  H4' DC5    17      41.886  64.433  74.957  1.00  0.00
ATOM    513  O4' DC5    17      42.687  63.739  76.660  1.00  0.00
ATOM    514  C1' DC5    17      44.008  64.153  76.448  1.00  0.00
ATOM    515  H1' DC5    17      44.032  65.216  76.210  1.00  0.00
ATOM    516  N1  DC5    17      44.774  64.060  77.738  1.00  0.00
ATOM    517  C6  DC5    17      44.301  63.269  78.749  1.00  0.00
ATOM    518  H6  DC5    17      43.387  62.709  78.614  1.00  0.00
ATOM    519  C5  DC5    17      44.955  63.174  79.915  1.00  0.00
ATOM    520  H5  DC5    17      44.551  62.537  80.702  1.00  0.00
ATOM    521  C4  DC5    17      46.162  63.929  80.062  1.00  0.00
ATOM    522  N4  DC5    17      46.862  63.869  81.202  1.00  0.00
ATOM    523  H41 DC5    17      47.708  64.418  81.263  1.00  0.00
ATOM    524  H42 DC5    17      46.543  63.290  81.966  1.00  0.00
ATOM    525  N3  DC5    17      46.631  64.716  79.084  1.00  0.00
ATOM    526  C2  DC5    17      45.961  64.808  77.906  1.00  0.00
ATOM    527  O2  DC5    17      46.372  65.526  76.982  1.00  0.00
ATOM    528  C3' DC5    17      43.260  62.762  74.624  1.00  0.00
ATOM    529  H3' DC5    17      43.210  61.675  74.679  1.00  0.00
ATOM    530  C2' DC5    17      44.541  63.256  75.335  1.00  0.00
ATOM    531  H2' DC5    17      45.318  62.495  75.255  1.00  0.00
ATOM    532 H2'' DC5    17      44.886  64.177  74.865  1.00  0.00
ATOM    533  O3' DC5    17      43.238  63.147  73.257  1.00  0.00
ATOM    534  P   DT     18      43.994  62.259  72.148  1.00  0.00
ATOM    535  OP1 DT     18      43.547  60.868  72.396  1.00  0.00
ATOM    536  OP2 DT     18      43.767  62.854  70.802  1.00  0.00
ATOM    537  O5' DT     18      45.547  62.392  72.530  1.00  0.00
ATOM    538  C5' DT     18      46.264  63.504  72.126  1.00  0.00
ATOM    539  H5' DT     18      45.696  64.396  72.389  1.00  0.00
ATOM    540 H5'' DT     18      46.420  63.464  71.048  1.00  0.00
ATOM    541  C4' DT     18      47.606  63.551  72.811  1.00  0.00
ATOM    542  H4' DT     18      47.991  64.567  72.730  1.00  0.00
ATOM    543  O4' DT     18      47.477  63.328  74.216  1.00  0.00
ATOM    544  C1' DT     18      48.778  63.090  74.678  1.00  0.00
ATOM    545  H1' DT     18      49.421  63.969  74.720  1.00  0.00
ATOM    546  N1  DT     18      48.732  62.630  76.129  1.00  0.00
ATOM    547  C6  DT     18      47.673  61.847  76.567  1.00  0.00
ATOM    548  H6  DT     18      46.956  61.520  75.828  1.00  0.00
ATOM    549  C5  DT     18      47.524  61.430  77.847  1.00  0.00
ATOM    550  C7  DT     18      46.374  60.568  78.273  1.00  0.00
ATOM    551  H71 DT     18      46.394  59.633  77.714  1.00  0.00
ATOM    552  H72 DT     18      46.454  60.355  79.339  1.00  0.00
ATOM    553  H73 DT     18      45.437  61.089  78.077  1.00  0.00
ATOM    554  C4  DT     18      48.517  61.835  78.817  1.00  0.00
ATOM    555  O4  DT     18      48.453  61.495  80.005  1.00  0.00
ATOM    556  N3  DT     18      49.546  62.634  78.317  1.00  0.00
ATOM    557  H3  DT     18      50.307  62.937  79.036  1.00  0.00
ATOM    558  C2  DT     18      49.709  63.071  77.017  1.00  0.00
ATOM    559  O2  DT     18      50.655  63.785  76.685  1.00  0.00
ATOM    560  C3' DT     18      48.601  62.499  72.367  1.00  0.00
ATOM    561  H3' DT     18      48.149  61.608  71.931  1.00  0.00
ATOM    562  C2' DT     18      49.357  62.112  73.669  1.00  0.00
ATOM    563  H2' DT     18      49.578  61.045  73.658  1.00  0.00
ATOM    564 H2'' DT     18      50.289  62.675  73.730  1.00  0.00
ATOM    565  O3' DT     18      49.452  63.068  71.423  1.00  0.00
ATOM    566  P   DG     19      50.031  62.156  70.248  1.00  0.00
ATOM    567  OP1 DG     19      50.009  62.893  68.959  1.00  0.00
ATOM    568  OP2 DG     19      49.282  60.883  70.383  1.00  0.00
ATOM    569  O5' DG     19      51.545  61.928  70.691  1.00  0.00
ATOM    570  C5' DG     19      52.494  62.944  70.474  1.00  0.00
ATOM    571  H5' DG     19      51.969  63.899  70.485  1.00  0.00
ATOM    572 H5'' DG     19      52.991  62.780  69.518  1.00  0.00
ATOM    573  C4' DG     19      53.524  62.931  71.578  1.00  0.00
ATOM    574  H4' DG     19      53.872  63.952  71.738  1.00  0.00
ATOM    575  O4' DG     19      52.889  62.568  72.819  1.00  0.00
ATOM    576  C1' DG     19      53.796  61.813  73.581  1.00  0.00
ATOM    577  H1' DG     19      54.509  62.397  74.164  1.00  0.00
ATOM    578  N9  DG     19      53.016  61.107  74.595  1.00  0.00
ATOM    579  C8  DG     19      51.905  60.321  74.386  1.00  0.00
ATOM    580  H8  DG     19      51.554  60.128  73.383  1.00  0.00
ATOM    581  N7  DG     19      51.367  59.872  75.487  1.00  0.00
ATOM    582  C5  DG     19      52.158  60.401  76.491  1.00  0.00
ATOM    583  C6  DG     19      52.056  60.257  77.889  1.00  0.00
ATOM    584  O6  DG     19      51.216  59.606  78.530  1.00  0.00
ATOM    585  N1  DG     19      53.059  60.964  78.557  1.00  0.00
ATOM    586  H1  DG     19      53.069  60.919  79.556  1.00  0.00
ATOM    587  C2  DG     19      54.036  61.719  77.946  1.00  0.00
ATOM    588  N2  DG     19      54.912  62.325  78.764  1.00  0.00
ATOM    589  H21 DG     19      54.922  62.295  79.773  1.00  0.00
ATOM    590  H22 DG     19      55.626  62.887  78.323  1.00  0.00
ATOM    591  N3  DG     19      54.146  61.869  76.626  1.00  0.00
ATOM    592  C4  DG     19      53.173  61.179  75.967  1.00  0.00
ATOM    593  C3' DG     19      54.678  61.943  71.396  1.00  0.00
ATOM    594  H3' DG     19      54.672  61.402  70.450  1.00  0.00
ATOM    595  C2' DG     19      54.506  60.944  72.562  1.00  0.00
ATOM    596  H2' DG     19      54.380  59.938  72.163  1.00  0.00
ATOM    597 H2'' DG     19      55.390  60.973  73.200  1.00  0.00
ATOM    598  O3' DG     19      55.888  62.661  71.489  1.00  0.00
ATOM    599  P   DA     20      57.295  61.894  71.501  1.00  0.00
ATOM    600  OP1 DA     20      58.350  62.855  71.100  1.00  0.00
ATOM    601  OP2 DA     20      57.103  60.622  70.764  1.00  0.00
ATOM    602  O5' DA     20      57.519  61.570  73.046  1.00  0.00
ATOM    603  C5' DA     20      57.695  62.631  73.948  1.00  0.00
ATOM    604  H5' DA     20      56.710  62.949  74.289  1.00  0.00
ATOM    605 H5'' DA     20      58.212  63.451  73.449  1.00  0.00
ATOM    606  C4' DA     20      58.514  62.191  75.137  1.00  0.00
ATOM    607  H4' DA     20      58.841  63.077  75.681  1.00  0.00
ATOM    608  O4' DA     20      57.671  61.480  76.074  1.00  0.00
ATOM    609  C1' DA     20      58.069  60.129  76.154  1.00  0.00
ATOM    610  H1' DA     20      58.549  59.837  77.088  1.00  0.00
ATOM    611  N9  DA     20      56.862  59.326  76.142  1.00  0.00
ATOM    612  C8  DA     20      56.197  58.848  75.049  1.00  0.00
ATOM    613  H8  DA     20      56.594  59.005  74.057  1.00  0.00
ATOM    614  N7  DA     20      55.116  58.160  75.350  1.00  0.00
ATOM    615  C5  DA     20      55.065  58.208  76.731  1.00  0.00
ATOM    616  C6  DA     20      54.164  57.673  77.670  1.00  0.00
ATOM    617  N6  DA     20      53.094  56.950  77.334  1.00  0.00
ATOM    618  H61 DA     20      52.481  56.591  78.052  1.00  0.00
ATOM    619  H62 DA     20      52.897  56.762  76.361  1.00  0.00
ATOM    620  N1  DA     20      54.409  57.902  78.973  1.00  0.00
ATOM    621  C2  DA     20      55.487  58.620  79.306  1.00  0.00
ATOM    622  H2  DA     20      55.706  58.816  80.345  1.00  0.00
ATOM    623  N3  DA     20      56.407  59.177  78.513  1.00  0.00
ATOM    624  C4  DA     20      56.135  58.929  77.230  1.00  0.00
ATOM    625  C3' DA     20      59.654  61.242  74.829  1.00  0.00
ATOM    626  H3' DA     20      60.112  61.326  73.843  1.00  0.00
ATOM    627  C2' DA     20      58.984  59.881  74.964  1.00  0.00
ATOM    628  H2' DA     20      58.866  59.434  73.977  1.00  0.00
ATOM    629 H2'' DA     20      59.601  59.232  75.585  1.00  0.00
ATOM    630  O3' DA     20      60.643  61.414  75.802  1.00  0.00
ATOM    631  P   DG     21      62.151  60.991  75.482  1.00  0.00
ATOM    632  OP1 DG     21      63.015  62.188  75.591  1.00  0.00
ATOM    633  OP2 DG     21      62.095  60.188  74.239  1.00  0.00
ATOM    634  O5' DG     21      62.512  59.993  76.659  1.00  0.00
ATOM    635  C5' DG     21      61.584  59.029  77.006  1.00  0.00
ATOM    636  H5' DG     21      61.921  58.059  76.641  1.00  0.00
ATOM    637 H5'' DG     21      60.621  59.273  76.558  1.00  0.00
ATOM    638  C4' DG     21      61.429  58.968  78.494  1.00  0.00
ATOM    639  H4' DG     21      61.610  59.937  78.960  1.00  0.00
ATOM    640  O4' DG     21      60.042  58.663  78.815  1.00  0.00
ATOM    641  C1' DG     21      59.940  57.310  79.244  1.00  0.00
ATOM    642  H1' DG     21      59.576  57.313  80.272  1.00  0.00
ATOM    643  N9  DG     21      58.866  56.640  78.497  1.00  0.00
ATOM    644  C8  DG     21      58.752  56.535  77.134  1.00  0.00
ATOM    645  H8  DG     21      59.493  56.981  76.487  1.00  0.00
ATOM    646  N7  DG     21      57.694  55.868  76.747  1.00  0.00
ATOM    647  C5  DG     21      57.068  55.499  77.926  1.00  0.00
ATOM    648  C6  DG     21      55.880  54.761  78.131  1.00  0.00
ATOM    649  O6  DG     21      55.126  54.275  77.286  1.00  0.00
ATOM    650  N1  DG     21      55.589  54.609  79.474  1.00  0.00
ATOM    651  H1  DG     21      54.767  54.095  79.719  1.00  0.00
ATOM    652  C2  DG     21      56.356  55.107  80.504  1.00  0.00
ATOM    653  N2  DG     21      55.916  54.844  81.744  1.00  0.00
ATOM    654  H21 DG     21      55.082  54.333  81.998  1.00  0.00
ATOM    655  H22 DG     21      56.467  55.213  82.506  1.00  0.00
ATOM    656  N3  DG     21      57.480  55.804  80.334  1.00  0.00
ATOM    657  C4  DG     21      57.776  55.961  79.017  1.00  0.00
ATOM    658  C3' DG     21      62.254  57.866  79.120  1.00  0.00
ATOM    659  H3' DG     21      63.180  57.645  78.589  1.00  0.00
ATOM    660  C2' DG     21      61.313  56.670  79.020  1.00  0.00
ATOM    661  H2' DG     21      61.737  55.929  78.342  1.00  0.00
ATOM    662 H2'' DG     21      61.182  56.226  80.007  1.00  0.00
ATOM    663  O3' DG     21      62.571  58.175  80.454  1.00  0.00
ATOM    664  P   DT     22      63.339  57.088  81.350  1.00  0.00
ATOM    665  OP1 DT     22      63.858  57.786  82.544  1.00  0.00
ATOM    666  OP2 DT     22      64.247  56.333  80.456  1.00  0.00
ATOM    667  O5' DT     22      62.198  56.053  81.801  1.00  0.00
ATOM    668  C5' DT     22      61.144  56.490  82.625  1.00  0.00
ATOM    669  H5' DT     22      60.340  56.823  81.969  1.00  0.00
ATOM    670 H5'' DT     22      61.495  57.298  83.267  1.00  0.00
ATOM    671  C4' DT     22      60.639  55.359  83.495  1.00  0.00
ATOM    672  H4' DT     22      60.183  55.794  84.384  1.00  0.00
ATOM    673  O4' DT     22      59.554  54.673  82.831  1.00  0.00
ATOM    674  C1' DT     22      59.875  53.305  82.664  1.00  0.00
ATOM    675  H1' DT     22      59.345  52.621  83.327  1.00  0.00
ATOM    676  N1  DT     22      59.391  52.923  81.343  1.00  0.00
ATOM    677  C6  DT     22      60.094  53.322  80.245  1.00  0.00
ATOM    678  H6  DT     22      61.021  53.854  80.398  1.00  0.00
ATOM    679  C5  DT     22      59.712  53.044  78.997  1.00  0.00
ATOM    680  C7  DT     22      60.509  53.486  77.813  1.00  0.00
ATOM    681  H71 DT     22      61.508  53.054  77.865  1.00  0.00
ATOM    682  H72 DT     22      60.017  53.153  76.899  1.00  0.00
ATOM    683  H73 DT     22      60.583  54.573  77.810  1.00  0.00
ATOM    684  C4  DT     22      58.492  52.300  78.803  1.00  0.00
ATOM    685  O4  DT     22      58.071  52.011  77.686  1.00  0.00
ATOM    686  N3  DT     22      57.834  51.936  79.955  1.00  0.00
ATOM    687  H3  DT     22      56.918  51.359  79.827  1.00  0.00
ATOM    688  C2  DT     22      58.208  52.215  81.232  1.00  0.00
ATOM    689  O2  DT     22      57.540  51.855  82.193  1.00  0.00
ATOM    690  C3' DT     22      61.663  54.286  83.834  1.00  0.00
ATOM    691  H3' DT     22      62.709  54.586  83.767  1.00  0.00
ATOM    692  C2' DT     22      61.379  53.198  82.802  1.00  0.00
ATOM    693  H2' DT     22      62.217  53.126  82.109  1.00  0.00
ATOM    694 H2'' DT     22      61.244  52.242  83.309  1.00  0.00
ATOM    695  O3' DT     22      61.410  53.840  85.124  1.00  0.00
ATOM    696  P   DG     23      62.141  52.537  85.692  1.00  0.00
ATOM    697  OP1 DG     23      62.267  52.782  87.159  1.00  0.00
ATOM    698  OP2 DG     23      63.342  52.226  84.872  1.00  0.00
ATOM    699  O5' DG     23      61.019  51.427  85.542  1.00  0.00
ATOM    700  C5' DG     23      59.906  51.565  86.368  1.00  0.00
ATOM    701  H5' DG     23      59.338  52.382  85.922  1.00  0.00
ATOM    702 H5'' DG     23      60.233  51.767  87.388  1.00  0.00
ATOM    703  C4' DG     23      59.055  50.322  86.386  1.00  0.00
ATOM    704  H4' DG     23      58.194  50.557  87.011  1.00  0.00
ATOM    705  O4' DG     23      58.497  50.083  85.078  1.00  0.00
ATOM    706  C1' DG     23      58.794  48.784  84.648  1.00  0.00
ATOM    707  H1' DG     23      57.933  48.116  84.657  1.00  0.00
ATOM    708  N9  DG     23      59.131  48.891  83.240  1.00  0.00
ATOM    709  C8  DG     23      60.244  49.491  82.689  1.00  0.00
ATOM    710  H8  DG     23      61.007  49.927  83.317  1.00  0.00
ATOM    711  N7  DG     23      60.248  49.463  81.379  1.00  0.00
ATOM    712  C5  DG     23      59.061  48.814  81.059  1.00  0.00
ATOM    713  C6  DG     23      58.514  48.490  79.802  1.00  0.00
ATOM    714  O6  DG     23      58.996  48.707  78.674  1.00  0.00
ATOM    715  N1  DG     23      57.285  47.844  79.925  1.00  0.00
ATOM    716  H1  DG     23      56.805  47.588  79.086  1.00  0.00
ATOM    717  C2  DG     23      56.676  47.542  81.120  1.00  0.00
ATOM    718  N2  DG     23      55.490  46.914  81.043  1.00  0.00
ATOM    719  H21 DG     23      54.995  46.651  80.203  1.00  0.00
ATOM    720  H22 DG     23      55.036  46.699  81.919  1.00  0.00
ATOM    721  N3  DG     23      57.181  47.841  82.304  1.00  0.00
ATOM    722  C4  DG     23      58.364  48.472  82.195  1.00  0.00
ATOM    723  C3' DG     23      59.738  49.036  86.821  1.00  0.00
ATOM    724  H3' DG     23      60.701  49.155  87.318  1.00  0.00
ATOM    725  C2' DG     23      59.931  48.273  85.517  1.00  0.00
ATOM    726  H2' DG     23      60.994  48.103  85.349  1.00  0.00
ATOM    727 H2'' DG     23      59.415  47.315  85.576  1.00  0.00
ATOM    728  O3' DG     23      58.858  48.370  87.716  1.00  0.00
ATOM    729  P   DT     24      58.992  46.814  88.074  1.00  0.00
ATOM    730  OP1 DT     24      58.291  46.599  89.378  1.00  0.00
ATOM    731  OP2 DT     24      60.426  46.434  87.951  1.00  0.00
ATOM    732  O5' DT     24      58.095  46.088  86.958  1.00  0.00
ATOM    733  C5' DT     24      57.125  45.106  87.365  1.00  0.00
ATOM    734  H5' DT     24      56.227  45.611  87.722  1.00  0.00
ATOM    735 H5'' DT     24      57.543  44.490  88.161  1.00  0.00
ATOM    736  C4' DT     24      56.769  44.235  86.195  1.00  0.00
ATOM    737  H4' DT     24      55.689  44.208  86.053  1.00  0.00
ATOM    738  O4' DT     24      57.276  44.877  85.000  1.00  0.00
ATOM    739  C1' DT     24      57.671  43.884  84.113  1.00  0.00
ATOM    740  H1' DT     24      56.832  43.506  83.528  1.00  0.00
ATOM    741  N1  DT     24      58.561  44.483  83.075  1.00  0.00
ATOM    742  C6  DT     24      59.732  45.114  83.432  1.00  0.00
ATOM    743  H6  DT     24      60.007  45.128  84.476  1.00  0.00
ATOM    744  C5  DT     24      60.569  45.668  82.536  1.00  0.00
ATOM    745  C7  DT     24      61.828  46.349  82.941  1.00  0.00
ATOM    746  H71 DT     24      62.471  45.643  83.466  1.00  0.00
ATOM    747  H72 DT     24      62.343  46.719  82.054  1.00  0.00
ATOM    748  H73 DT     24      61.594  47.185  83.600  1.00  0.00
ATOM    749  C4  DT     24      60.226  45.596  81.153  1.00  0.00
ATOM    750  O4  DT     24      60.950  46.082  80.282  1.00  0.00
ATOM    751  N3  DT     24      59.046  44.953  80.865  1.00  0.00
ATOM    752  H3  DT     24      58.775  44.877  79.812  1.00  0.00
ATOM    753  C2  DT     24      58.183  44.386  81.767  1.00  0.00
ATOM    754  O2  DT     24      57.157  43.823  81.421  1.00  0.00
ATOM    755  C3' DT     24      57.394  42.832  86.212  1.00  0.00
ATOM    756  H3' DT     24      57.982  42.652  87.112  1.00  0.00
ATOM    757  C2' DT     24      58.321  42.833  84.986  1.00  0.00
ATOM    758  H2' DT     24      59.327  42.546  85.291  1.00  0.00
ATOM    759 H2'' DT     24      57.949  42.123  84.248  1.00  0.00
ATOM    760  O3' DT     24      56.378  41.806  86.113  1.00  0.00
ATOM    761  P   DG     25      55.475  41.440  87.393  1.00  0.00
ATOM    762  OP1 DG     25      54.066  41.359  86.981  1.00  0.00
ATOM    763  OP2 DG     25      55.889  42.371  88.457  1.00  0.00
ATOM    764  O5' DG     25      55.884  39.948  87.823  1.00  0.00
ATOM    765  C5' DG     25      57.236  39.636  88.057  1.00  0.00
ATOM    766  H5' DG     25      57.761  40.566  88.274  1.00  0.00
ATOM    767 H5'' DG     25      57.662  39.174  87.166  1.00  0.00
ATOM    768  C4' DG     25      57.430  38.670  89.217  1.00  0.00
ATOM    769  H4' DG     25      57.723  37.692  88.836  1.00  0.00
ATOM    770  O4' DG     25      58.571  39.115  89.988  1.00  0.00
ATOM    771  C1' DG     25      58.304  39.011  91.368  1.00  0.00
ATOM    772  H1' DG     25      59.150  38.558  91.885  1.00  0.00
ATOM    773  N9  DG     25      58.237  40.366  91.931  1.00  0.00
ATOM    774  C8  DG     25      58.072  41.537  91.236  1.00  0.00
ATOM    775  H8  DG     25      57.971  41.526  90.161  1.00  0.00
ATOM    776  N7  DG     25      58.056  42.597  91.997  1.00  0.00
ATOM    777  C5  DG     25      58.233  42.102  93.274  1.00  0.00
ATOM    778  C6  DG     25      58.303  42.786  94.508  1.00  0.00
ATOM    779  O6  DG     25      58.229  44.008  94.713  1.00  0.00
ATOM    780  N1  DG     25      58.489  41.912  95.575  1.00  0.00
ATOM    781  H1  DG     25      58.545  42.301  96.495  1.00  0.00
ATOM    782  C2  DG     25      58.601  40.552  95.458  1.00  0.00
ATOM    783  N2  DG     25      58.782  39.881  96.603  1.00  0.00
ATOM    784  H21 DG     25      58.855  40.272  97.531  1.00  0.00
ATOM    785  H22 DG     25      58.875  38.878  96.528  1.00  0.00
ATOM    786  N3  DG     25      58.540  39.892  94.302  1.00  0.00
ATOM    787  C4  DG     25      58.346  40.729  93.258  1.00  0.00
ATOM    788  C3' DG     25      56.298  38.595  90.208  1.00  0.00
ATOM    789  H3' DG     25      55.753  39.526  90.361  1.00  0.00
ATOM    790  C2' DG     25      57.021  38.215  91.489  1.00  0.00
ATOM    791  H2' DG     25      56.291  38.019  92.274  1.00  0.00
ATOM    792 H2'' DG     25      57.619  37.320  91.318  1.00  0.00
ATOM    793  O3' DG     25      55.381  37.584  89.823  1.00  0.00
ATOM    794  P   DG     26      53.862  37.618  90.375  1.00  0.00
ATOM    795  OP1 DG     26      53.254  36.339  89.917  1.00  0.00
ATOM    796  OP2 DG     26      53.263  38.929  89.961  1.00  0.00
ATOM    797  O5' DG     26      54.025  37.577  91.997  1.00  0.00
ATOM    798  C5' DG     26      54.383  36.329  92.679  1.00  0.00
ATOM    799  H5' DG     26      55.224  35.891  92.141  1.00  0.00
ATOM    800 H5'' DG     26      53.531  35.649  92.664  1.00  0.00
ATOM    801  C4' DG     26      54.785  36.554  94.151  1.00  0.00
ATOM    802  H4' DG     26      55.442  35.738  94.452  1.00  0.00
ATOM    803  O4' DG     26      55.594  37.726  94.268  1.00  0.00
ATOM    804  C1' DG     26      55.468  38.282  95.567  1.00  0.00
ATOM    805  H1' DG     26      56.370  38.192  96.173  1.00  0.00
ATOM    806  N9  DG     26      55.312  39.728  95.391  1.00  0.00
ATOM    807  C8  DG     26      55.169  40.376  94.189  1.00  0.00
ATOM    808  H8  DG     26      55.133  39.811  93.269  1.00  0.00
ATOM    809  N7  DG     26      55.090  41.670  94.295  1.00  0.00
ATOM    810  C5  DG     26      55.203  41.907  95.659  1.00  0.00
ATOM    811  C6  DG     26      55.179  43.136  96.371  1.00  0.00
ATOM    812  O6  DG     26      55.050  44.285  95.921  1.00  0.00
ATOM    813  N1  DG     26      55.323  42.942  97.740  1.00  0.00
ATOM    814  H1  DG     26      55.318  43.750  98.330  1.00  0.00
ATOM    815  C2  DG     26      55.472  41.715  98.347  1.00  0.00
ATOM    816  N2  DG     26      55.602  41.738  99.686  1.00  0.00
ATOM    817  H21 DG     26      55.613  42.554 100.282  1.00  0.00
ATOM    818  H22 DG     26      55.721  40.845 100.143  1.00  0.00
ATOM    819  N3  DG     26      55.492  40.545  97.687  1.00  0.00
ATOM    820  C4  DG     26      55.354  40.718  96.352  1.00  0.00
ATOM    821  C3' DG     26      53.648  36.789  95.122  1.00  0.00
ATOM    822  H3' DG     26      52.822  37.372  94.714  1.00  0.00
ATOM    823  C2' DG     26      54.311  37.571  96.263  1.00  0.00
ATOM    824  H2' DG     26      53.556  37.855  96.996  1.00  0.00
ATOM    825 H2'' DG     26      55.065  36.946  96.742  1.00  0.00
ATOM    826  O3' DG     26      53.144  35.543  95.568  1.00  0.00
ATOM    827  P   DT     27      51.613  35.440  96.039  1.00  0.00
ATOM    828  OP1 DT     27      51.231  33.997  96.066  1.00  0.00
ATOM    829  OP2 DT     27      50.835  36.407  95.213  1.00  0.00
ATOM    830  O5' DT     27      51.687  36.006  97.522  1.00  0.00
ATOM    831  C5' DT     27      52.569  35.416  98.402  1.00  0.00
ATOM    832  H5' DT     27      53.550  35.344  97.932  1.00  0.00
ATOM    833 H5'' DT     27      52.207  34.423  98.669  1.00  0.00
ATOM    834  C4' DT     27      52.674  36.253  99.624  1.00  0.00
ATOM    835  H4' DT     27      53.510  35.925 100.241  1.00  0.00
ATOM    836  O4' DT     27      53.020  37.606  99.233  1.00  0.00
ATOM    837  C1' DT     27      52.155  38.511  99.875  1.00  0.00
ATOM    838  H1' DT     27      52.576  38.913 100.796  1.00  0.00
ATOM    839  N1  DT     27      52.039  39.700  99.017  1.00  0.00
ATOM    840  C6  DT     27      51.840  39.524  97.674  1.00  0.00
ATOM    841  H6  DT     27      51.726  38.513  97.311  1.00  0.00
ATOM    842  C5  DT     27      51.729  40.533  96.808  1.00  0.00
ATOM    843  C7  DT     27      51.510  40.280  95.349  1.00  0.00
ATOM    844  H71 DT     27      50.581  39.727  95.211  1.00  0.00
ATOM    845  H72 DT     27      51.448  41.231  94.820  1.00  0.00
ATOM    846  H73 DT     27      52.342  39.698  94.952  1.00  0.00
ATOM    847  C4  DT     27      51.826  41.890  97.321  1.00  0.00
ATOM    848  O4  DT     27      51.734  42.882  96.595  1.00  0.00
ATOM    849  N3  DT     27      52.025  41.991  98.684  1.00  0.00
ATOM    850  H3  DT     27      52.102  42.998  99.093  1.00  0.00
ATOM    851  C2  DT     27      52.137  40.953  99.573  1.00  0.00
ATOM    852  O2  DT     27      52.312  41.142 100.762  1.00  0.00
ATOM    853  C3' DT     27      51.379  36.364 100.416  1.00  0.00
ATOM    854  H3' DT     27      50.620  35.613 100.197  1.00  0.00
ATOM    855  C2' DT     27      50.855  37.747 100.028  1.00  0.00
ATOM    856  H2' DT     27      49.941  37.639  99.444  1.00  0.00
ATOM    857 H2'' DT     27      50.644  38.322 100.929  1.00  0.00
ATOM    858  O3' DT     27      51.688  36.308 101.769  1.00  0.00
ATOM    859  P   DC     28      50.529  36.186 102.860  1.00  0.00
ATOM    860  OP1 DC     28      50.881  34.976 103.648  1.00  0.00
ATOM    861  OP2 DC     28      49.233  36.383 102.157  1.00  0.00
ATOM    862  O5' DC     28      50.720  37.468 103.775  1.00  0.00
ATOM    863  C5' DC     28      50.535  38.685 103.217  1.00  0.00
ATOM    864  H5' DC     28      49.567  38.756 102.722  1.00  0.00
ATOM    865 H5'' DC     28      51.299  38.858 102.459  1.00  0.00
ATOM    866  C4' DC     28      50.631  39.742 104.255  1.00  0.00
ATOM    867  H4' DC     28      51.547  39.678 104.842  1.00  0.00
ATOM    868  O4' DC     28      50.732  40.999 103.566  1.00  0.00
ATOM    869  C1' DC     28      49.447  41.582 103.486  1.00  0.00
ATOM    870  H1' DC     28      49.454  42.552 103.983  1.00  0.00
ATOM    871  N1  DC     28      49.165  41.920 102.057  1.00  0.00
ATOM    872  C6  DC     28      48.867  40.940 101.150  1.00  0.00
ATOM    873  H6  DC     28      48.835  39.906 101.459  1.00  0.00
ATOM    874  C5  DC     28      48.610  41.244  99.867  1.00  0.00
ATOM    875  H5  DC     28      48.371  40.446  99.164  1.00  0.00
ATOM    876  C4  DC     28      48.672  42.622  99.492  1.00  0.00
ATOM    877  N4  DC     28      48.436  42.998  98.226  1.00  0.00
ATOM    878  H41 DC     28      48.492  43.983  98.011  1.00  0.00
ATOM    879  H42 DC     28      48.211  42.308  97.523  1.00  0.00
ATOM    880  N3  DC     28      48.968  43.575 100.373  1.00  0.00
ATOM    881  C2  DC     28      49.219  43.250 101.670  1.00  0.00
ATOM    882  O2  DC     28      49.501  44.105 102.525  1.00  0.00
ATOM    883  C3' DC     28      49.389  39.889 105.107  1.00  0.00
ATOM    884  H3' DC     28      48.914  38.975 105.462  1.00  0.00
ATOM    885  C2' DC     28      48.473  40.583 104.118  1.00  0.00
ATOM    886  H2' DC     28      47.731  39.874 103.751  1.00  0.00
ATOM    887 H2'' DC     28      47.969  41.414 104.611  1.00  0.00
ATOM    888  O3' DC     28      49.663  40.735 106.225  1.00  0.00
ATOM    889  P   DT     29      48.584  40.908 107.408  1.00  0.00
ATOM    890  OP1 DT     29      49.308  41.314 108.638  1.00  0.00
ATOM    891  OP2 DT     29      47.691  39.728 107.368  1.00  0.00
ATOM    892  O5' DT     29      47.744  42.196 107.017  1.00  0.00
ATOM    893  C5' DT     29      47.963  43.395 107.733  1.00  0.00
ATOM    894  H5' DT     29      49.001  43.466 108.058  1.00  0.00
ATOM    895 H5'' DT     29      47.321  43.416 108.613  1.00  0.00
ATOM    896  C4' DT     29      47.641  44.567 106.846  1.00  0.00
ATOM    897  H4' DT     29      48.463  45.283 106.845  1.00  0.00
ATOM    898  O4' DT     29      47.567  44.105 105.496  1.00  0.00
ATOM    899  C1' DT     29      46.862  45.057 104.745  1.00  0.00
ATOM    900  H1' DT     29      47.460  45.861 104.315  1.00  0.00
ATOM    901  N1  DT     29      46.292  44.372 103.531  1.00  0.00
ATOM    902  C6  DT     29      46.044  43.005 103.555  1.00  0.00
ATOM    903  H6  DT     29      46.191  42.484 104.489  1.00  0.00
ATOM    904  C5  DT     29      45.579  42.310 102.487  1.00  0.00
ATOM    905  C7  DT     29      45.293  40.838 102.539  1.00  0.00
ATOM    906  H71 DT     29      44.534  40.641 103.296  1.00  0.00
ATOM    907  H72 DT     29      44.931  40.503 101.567  1.00  0.00
ATOM    908  H73 DT     29      46.206  40.299 102.791  1.00  0.00
ATOM    909  C4  DT     29      45.354  43.023 101.266  1.00  0.00
ATOM    910  O4  DT     29      44.927  42.459 100.256  1.00  0.00
ATOM    911  N3  DT     29      45.634  44.383 101.312  1.00  0.00
ATOM    912  H3  DT     29      45.446  44.942 100.395  1.00  0.00
ATOM    913  C2  DT     29      46.109  45.100 102.391  1.00  0.00
ATOM    914  O2  DT     29      46.334  46.297 102.330  1.00  0.00
ATOM    915  C3' DT     29      46.288  45.214 107.090  1.00  0.00
ATOM    916  H3' DT     29      45.536  44.530 107.483  1.00  0.00
ATOM    917  C2' DT     29      45.853  45.711 105.690  1.00  0.00
ATOM    918  H2' DT     29      44.774  45.865 105.678  1.00  0.00
ATOM    919 H2'' DT     29      46.356  46.651 105.465  1.00  0.00
ATOM    920  O3' DT     29      46.439  46.279 107.993  1.00  0.00
ATOM    921  P   DG     30      45.771  46.214 109.451  1.00  0.00
ATOM    922  OP1 DG     30      45.111  44.895 109.553  1.00  0.00
ATOM    923  OP2 DG     30      46.793  46.568 110.477  1.00  0.00
ATOM    924  O5' DG     30      44.680  47.401 109.392  1.00  0.00
ATOM    925  C5' DG     30      44.975  48.640 108.714  1.00  0.00
ATOM    926  H5' DG     30      45.887  48.558 108.123  1.00  0.00
ATOM    927 H5'' DG     30      45.124  49.431 109.449  1.00  0.00
ATOM    928  C4' DG     30      43.826  49.014 107.806  1.00  0.00
ATOM    929  H4' DG     30      43.842  50.073 107.550  1.00  0.00
ATOM    930  O4' DG     30      43.969  48.335 106.542  1.00  0.00
ATOM    931  C1' DG     30      42.692  48.212 105.936  1.00  0.00
ATOM    932  H1' DG     30      42.631  48.957 105.143  1.00  0.00
ATOM    933  N9  DG     30      42.617  46.945 105.224  1.00  0.00
ATOM    934  C8  DG     30      42.509  45.697 105.791  1.00  0.00
ATOM    935  H8  DG     30      42.483  45.588 106.865  1.00  0.00
ATOM    936  N7  DG     30      42.449  44.729 104.922  1.00  0.00
ATOM    937  C5  DG     30      42.508  45.367 103.704  1.00  0.00
ATOM    938  C6  DG     30      42.481  44.820 102.418  1.00  0.00
ATOM    939  O6  DG     30      42.390  43.623 102.107  1.00  0.00
ATOM    940  N1  DG     30      42.565  45.802 101.431  1.00  0.00
ATOM    941  H1  DG     30      42.567  45.505 100.476  1.00  0.00
ATOM    942  C2  DG     30      42.649  47.158 101.675  1.00  0.00
ATOM    943  N2  DG     30      42.709  47.955 100.585  1.00  0.00
ATOM    944  H21 DG     30      42.710  47.663  99.618  1.00  0.00
ATOM    945  H22 DG     30      42.779  48.948 100.756  1.00  0.00
ATOM    946  N3  DG     30      42.676  47.696 102.901  1.00  0.00
ATOM    947  C4  DG     30      42.605  46.737 103.861  1.00  0.00
ATOM    948  C3' DG     30      42.489  48.545 108.312  1.00  0.00
ATOM    949  H3' DG     30      42.608  47.608 108.857  1.00  0.00
ATOM    950  C2' DG     30      41.660  48.300 107.051  1.00  0.00
ATOM    951  H2' DG     30      40.727  47.805 107.320  1.00  0.00
ATOM    952 H2'' DG     30      41.440  49.253 106.570  1.00  0.00
ATOM    953  O3' DG     30      41.879  49.505 109.202  1.00  0.00
ATOM    954  P   DC     31      41.809  51.090 108.909  1.00  0.00
ATOM    955  OP1 DC     31      43.170  51.659 109.028  1.00  0.00
ATOM    956  OP2 DC     31      40.756  51.573 109.846  1.00  0.00
ATOM    957  O5' DC     31      41.253  51.230 107.398  1.00  0.00
ATOM    958  C5' DC     31      39.833  51.009 107.105  1.00  0.00
ATOM    959  H5' DC     31      39.295  51.830 107.578  1.00  0.00
ATOM    960 H5'' DC     31      39.526  50.041 107.500  1.00  0.00
ATOM    961  C4' DC     31      39.551  51.023 105.593  1.00  0.00
ATOM    962  H4' DC     31      40.208  51.767 105.143  1.00  0.00
ATOM    963  O4' DC     31      39.944  49.761 104.967  1.00  0.00
ATOM    964  C1' DC     31      39.041  49.459 103.927  1.00  0.00
ATOM    965  H1' DC     31      39.397  49.899 102.996  1.00  0.00
ATOM    966  N1  DC     31      39.088  47.960 103.658  1.00  0.00
ATOM    967  C6  DC     31      39.047  47.087 104.707  1.00  0.00
ATOM    968  H6  DC     31      38.979  47.469 105.715  1.00  0.00
ATOM    969  C5  DC     31      39.089  45.759 104.516  1.00  0.00
ATOM    970  H5  DC     31      39.055  45.097 105.381  1.00  0.00
ATOM    971  C4  DC     31      39.179  45.286 103.182  1.00  0.00
ATOM    972  N4  DC     31      39.225  43.976 102.936  1.00  0.00
ATOM    973  H41 DC     31      39.289  43.681 101.972  1.00  0.00
ATOM    974  H42 DC     31      39.196  43.314 103.698  1.00  0.00
ATOM    975  N3  DC     31      39.223  46.124 102.141  1.00  0.00
ATOM    976  C2  DC     31      39.180  47.474 102.341  1.00  0.00
ATOM    977  O2  DC     31      39.218  48.274 101.394  1.00  0.00
ATOM    978  C3' DC     31      38.082  51.237 105.216  1.00  0.00
ATOM    979  H3' DC     31      37.437  51.334 106.090  1.00  0.00
ATOM    980  C2' DC     31      37.694  49.963 104.428  1.00  0.00
ATOM    981  H2' DC     31      36.796  49.525 104.864  1.00  0.00
ATOM    982 H2'' DC     31      37.502  50.223 103.387  1.00  0.00
ATOM    983  O3' DC     31      37.952  52.431 104.433  1.00  0.00
ATOM    984  P   DT3    32      38.090  52.113 103.516  1.00  0.00
ATOM    985  OP1 DT3    32      37.689  50.883 104.235  1.00  0.00
ATOM    986  OP2 DT3    32      39.491  52.564 103.673  1.00  0.00
ATOM    987  O5' DT3    32      37.703  51.856 101.985  1.00  0.00
ATOM    988  C5' DT3    32      36.330  51.925 101.597  1.00  0.00
ATOM    989  H5' DT3    32      35.949  52.924 101.807  1.00  0.00
ATOM    990 H5'' DT3    32      35.742  51.190 102.146  1.00  0.00
ATOM    991  C4' DT3    32      36.212  51.651 100.124  1.00  0.00
ATOM    992  H4' DT3    32      36.935  52.259  99.581  1.00  0.00
ATOM    993  O4' DT3    32      36.624  50.285  99.872  1.00  0.00
ATOM    994  C1' DT3    32      35.508  49.513  99.501  1.00  0.00
ATOM    995  H1' DT3    32      35.555  49.191  98.461  1.00  0.00
ATOM    996  N1  DT3    32      35.557  48.231 100.250  1.00  0.00
ATOM    997  C6  DT3    32      35.444  48.236 101.628  1.00  0.00
ATOM    998  H6  DT3    32      35.274  49.183 102.118  1.00  0.00
ATOM    999  C5  DT3    32      35.479  47.112 102.380  1.00  0.00
ATOM   1000  C7  DT3    32      35.354  47.152 103.868  1.00  0.00
ATOM   1001  H71 DT3    32      34.397  47.598 104.141  1.00  0.00
ATOM   1002  H72 DT3    32      35.409  46.138 104.265  1.00  0.00
ATOM   1003  H73 DT3    32      36.165  47.749 104.285  1.00  0.00
ATOM   1004  C4  DT3    32      35.637  45.843 101.704  1.00  0.00
ATOM   1005  O4  DT3    32      35.677  44.773 102.312  1.00  0.00
ATOM   1006  N3  DT3    32      35.746  45.917 100.325  1.00  0.00
ATOM   1007  H3  DT3    32      35.872  44.970  99.801  1.00  0.00
ATOM   1008  C2  DT3    32      35.718  47.054  99.552  1.00  0.00
ATOM   1009  O2  DT3    32      35.834  47.011  98.342  1.00  0.00
ATOM   1010  C3' DT3    32      34.819  51.758  99.554  1.00  0.00
ATOM   1011  H3' DT3    32      34.155  52.491 100.012  1.00  0.00
ATOM   1012  C2' DT3    32      34.284  50.360  99.812  1.00  0.00
ATOM   1013  H2' DT3    32      33.548  50.395 100.615  1.00  0.00
ATOM   1014 H2'' DT3    32      33.814  49.977  98.906  1.00  0.00
ATOM   1015  O3' DT3    32      34.907  52.029  98.159  1.00  0.00
ATOM   1016 HO3' DT3    32      34.063  52.114  97.709  1.00  0.00
TER   
ATOM   1017 HO5' DA5    33      62.639  18.988  81.152  1.00  0.00
ATOM   1018  O5' DA5    33      63.425  19.434  81.477  1.00  0.00
ATOM   1019  C5' DA5    33      64.018  18.987  82.677  1.00  0.00
ATOM   1020  H5' DA5    33      64.318  17.944  82.578  1.00  0.00
ATOM   1021 H5'' DA5    33      63.293  19.081  83.485  1.00  0.00
ATOM   1022  C4' DA5    33      65.233  19.824  83.000  1.00  0.00
ATOM   1023  H4' DA5    33      65.810  19.373  83.807  1.00  0.00
ATOM   1024  O4' DA5    33      66.132  19.823  81.867  1.00  0.00
ATOM   1025  C1' DA5    33      66.966  20.944  82.001  1.00  0.00
ATOM   1026  H1' DA5    33      67.829  20.756  82.639  1.00  0.00
ATOM   1027  N9  DA5    33      67.577  21.275  80.707  1.00  0.00
ATOM   1028  C8  DA5    33      67.065  21.048  79.458  1.00  0.00
ATOM   1029  H8  DA5    33      66.077  20.626  79.346  1.00  0.00
ATOM   1030  N7  DA5    33      67.854  21.446  78.478  1.00  0.00
ATOM   1031  C5  DA5    33      68.961  21.966  79.134  1.00  0.00
ATOM   1032  C6  DA5    33      70.157  22.560  78.666  1.00  0.00
ATOM   1033  N6  DA5    33      70.437  22.723  77.372  1.00  0.00
ATOM   1034  H61 DA5    33      71.307  23.154  77.094  1.00  0.00
ATOM   1035  H62 DA5    33      69.779  22.416  76.670  1.00  0.00
ATOM   1036  N1  DA5    33      71.053  22.983  79.585  1.00  0.00
ATOM   1037  C2  DA5    33      70.765  22.821  80.881  1.00  0.00
ATOM   1038  H2  DA5    33      71.464  23.149  81.636  1.00  0.00
ATOM   1039  N3  DA5    33      69.677  22.282  81.442  1.00  0.00
ATOM   1040  C4  DA5    33      68.806  21.875  80.504  1.00  0.00
ATOM   1041  C3' DA5    33      64.926  21.296  83.240  1.00  0.00
ATOM   1042  H3' DA5    33      63.987  21.590  82.771  1.00  0.00
ATOM   1043  C2' DA5    33      66.089  22.046  82.572  1.00  0.00
ATOM   1044  H2' DA5    33      65.748  23.028  82.244  1.00  0.00
ATOM   1045 H2'' DA5    33      66.904  22.164  83.286  1.00  0.00
ATOM   1046  O3' DA5    33      64.848  21.583  84.631  1.00  0.00
ATOM   1047  P   DC     34      64.253  23.003  85.112  1.00  0.00
ATOM   1048  OP1 DC     34      63.974  22.982  86.565  1.00  0.00
ATOM   1049  OP2 DC     34      63.170  23.384  84.167  1.00  0.00
ATOM   1050  O5' DC     34      65.482  23.992  84.917  1.00  0.00
ATOM   1051  C5' DC     34      66.756  23.652  85.439  1.00  0.00
ATOM   1052  H5' DC     34      67.029  22.640  85.141  1.00  0.00
ATOM   1053 H5'' DC     34      66.732  23.714  86.527  1.00  0.00
ATOM   1054  C4' DC     34      67.770  24.617  84.895  1.00  0.00
ATOM   1055  H4' DC     34      68.725  24.525  85.413  1.00  0.00
ATOM   1056  O4' DC     34      68.067  24.273  83.526  1.00  0.00
ATOM   1057  C1' DC     34      68.427  25.450  82.845  1.00  0.00
ATOM   1058  H1' DC     34      69.510  25.554  82.912  1.00  0.00
ATOM   1059  N1  DC     34      68.187  25.248  81.420  1.00  0.00
ATOM   1060  C6  DC     34      67.029  24.686  81.027  1.00  0.00
ATOM   1061  H6  DC     34      66.298  24.393  81.766  1.00  0.00
ATOM   1062  C5  DC     34      66.763  24.482  79.745  1.00  0.00
ATOM   1063  H5  DC     34      65.829  23.995  79.466  1.00  0.00
ATOM   1064  C4  DC     34      67.728  24.904  78.798  1.00  0.00
ATOM   1065  N4  DC     34      67.508  24.721  77.487  1.00  0.00
ATOM   1066  H41 DC     34      68.220  25.035  76.843  1.00  0.00
ATOM   1067  H42 DC     34      66.655  24.282  77.170  1.00  0.00
ATOM   1068  N3  DC     34      68.877  25.479  79.173  1.00  0.00
ATOM   1069  C2  DC     34      69.132  25.671  80.488  1.00  0.00
ATOM   1070  O2  DC     34      70.178  26.198  80.881  1.00  0.00
ATOM   1071  C3' DC     34      67.263  26.056  84.851  1.00  0.00
ATOM   1072  H3' DC     34      66.192  26.112  85.047  1.00  0.00
ATOM   1073  C2' DC     34      67.548  26.540  83.421  1.00  0.00
ATOM   1074  H2' DC     34      66.714  27.147  83.069  1.00  0.00
ATOM   1075 H2'' DC     34      68.460  27.137  83.414  1.00  0.00
ATOM   1076  O3' DC     34      67.935  26.839  85.806  1.00  0.00
ATOM   1077  P   DC     35      67.839  28.443  85.736  1.00  0.00
ATOM   1078  OP1 DC     35      68.172  28.985  87.081  1.00  0.00
ATOM   1079  OP2 DC     35      66.547  28.823  85.089  1.00  0.00
ATOM   1080  O5' DC     35      69.042  28.822  84.763  1.00  0.00
ATOM   1081  C5' DC     35      70.343  28.379  85.049  1.00  0.00
ATOM   1082  H5' DC     35      70.431  27.318  84.817  1.00  0.00
ATOM   1083 H5'' DC     35      70.559  28.541  86.105  1.00  0.00
ATOM   1084  C4' DC     35      71.323  29.151  84.210  1.00  0.00
ATOM   1085  H4' DC     35      72.345  28.850  84.441  1.00  0.00
ATOM   1086  O4' DC     35      71.143  28.787  82.808  1.00  0.00
ATOM   1087  C1' DC     35      70.896  29.963  82.062  1.00  0.00
ATOM   1088  H1' DC     35      71.847  30.302  81.652  1.00  0.00
ATOM   1089  N1  DC     35      70.063  29.648  80.825  1.00  0.00
ATOM   1090  C6  DC     35      68.853  29.019  80.951  1.00  0.00
ATOM   1091  H6  DC     35      68.488  28.736  81.927  1.00  0.00
ATOM   1092  C5  DC     35      68.105  28.745  79.873  1.00  0.00
ATOM   1093  H5  DC     35      67.147  28.242  80.005  1.00  0.00
ATOM   1094  C4  DC     35      68.613  29.130  78.598  1.00  0.00
ATOM   1095  N4  DC     35      67.914  28.868  77.493  1.00  0.00
ATOM   1096  H41 DC     35      68.308  29.157  76.609  1.00  0.00
ATOM   1097  H42 DC     35      67.023  28.396  77.554  1.00  0.00
ATOM   1098  N3  DC     35      69.787  29.754  78.459  1.00  0.00
ATOM   1099  C2  DC     35      70.540  30.027  79.557  1.00  0.00
ATOM   1100  O2  DC     35      71.640  30.594  79.471  1.00  0.00
ATOM   1101  C3' DC     35      71.130  30.663  84.259  1.00  0.00
ATOM   1102  H3' DC     35      70.646  31.057  85.153  1.00  0.00
ATOM   1103  C2' DC     35      70.242  30.914  83.049  1.00  0.00
ATOM   1104  H2' DC     35      69.229  31.142  83.382  1.00  0.00
ATOM   1105 H2'' DC     35      70.634  31.756  82.478  1.00  0.00
ATOM   1106  O3' DC     35      72.365  31.288  84.093  1.00  0.00
ATOM   1107  P   DT     36      72.435  32.888  84.036  1.00  0.00
ATOM   1108  OP1 DT     36      73.833  33.309  84.320  1.00  0.00
ATOM   1109  OP2 DT     36      71.266  33.342  84.830  1.00  0.00
ATOM   1110  O5' DT     36      72.169  33.246  82.505  1.00  0.00
ATOM   1111  C5' DT     36      72.940  32.625  81.509  1.00  0.00
ATOM   1112  H5' DT     36      72.285  31.975  80.929  1.00  0.00
ATOM   1113 H5'' DT     36      73.738  32.046  81.974  1.00  0.00
ATOM   1114  C4' DT     36      73.552  33.653  80.596  1.00  0.00
ATOM   1115  H4' DT     36      74.621  33.465  80.501  1.00  0.00
ATOM   1116  O4' DT     36      73.032  33.479  79.254  1.00  0.00
ATOM   1117  C1' DT     36      72.194  34.558  78.916  1.00  0.00
ATOM   1118  H1' DT     36      72.601  35.122  78.077  1.00  0.00
ATOM   1119  N1  DT     36      70.921  34.014  78.368  1.00  0.00
ATOM   1120  C6  DT     36      70.000  33.479  79.236  1.00  0.00
ATOM   1121  H6  DT     36      70.228  33.521  80.291  1.00  0.00
ATOM   1122  C5  DT     36      68.826  32.971  78.853  1.00  0.00
ATOM   1123  C7  DT     36      67.855  32.394  79.836  1.00  0.00
ATOM   1124  H71 DT     36      67.566  33.161  80.555  1.00  0.00
ATOM   1125  H72 DT     36      66.970  32.040  79.308  1.00  0.00
ATOM   1126  H73 DT     36      68.321  31.561  80.362  1.00  0.00
ATOM   1127  C4  DT     36      68.502  32.998  77.456  1.00  0.00
ATOM   1128  O4  DT     36      67.433  32.568  77.027  1.00  0.00
ATOM   1129  N3  DT     36      69.471  33.551  76.632  1.00  0.00
ATOM   1130  H3  DT     36      69.251  33.552  75.564  1.00  0.00
ATOM   1131  C2  DT     36      70.677  34.077  77.014  1.00  0.00
ATOM   1132  O2  DT     36      71.471  34.545  76.205  1.00  0.00
ATOM   1133  C3' DT     36      73.249  35.085  80.970  1.00  0.00
ATOM   1134  H3' DT     36      73.075  35.265  82.031  1.00  0.00
ATOM   1135  C2' DT     36      71.973  35.355  80.195  1.00  0.00
ATOM   1136  H2' DT     36      71.146  35.491  80.892  1.00  0.00
ATOM   1137 H2'' DT     36      72.095  36.258  79.597  1.00  0.00
ATOM   1138  O3' DT     36      74.300  35.923  80.534  1.00  0.00
ATOM   1139  P   DG     37      74.248  37.505  80.822  1.00  0.00
ATOM   1140  OP1 DG     37      75.636  37.877  81.222  1.00  0.00
ATOM   1141  OP2 DG     37      73.063  37.841  81.666  1.00  0.00
ATOM   1142  O5' DG     37      73.925  38.122  79.392  1.00  0.00
ATOM   1143  C5' DG     37      74.966  38.312  78.451  1.00  0.00
ATOM   1144  H5' DG     37      75.210  37.351  77.999  1.00  0.00
ATOM   1145 H5'' DG     37      75.841  38.724  78.954  1.00  0.00
ATOM   1146  C4' DG     37      74.515  39.273  77.367  1.00  0.00
ATOM   1147  H4' DG     37      75.265  39.325  76.578  1.00  0.00
ATOM   1148  O4' DG     37      73.335  38.732  76.713  1.00  0.00
ATOM   1149  C1' DG     37      72.212  39.523  77.003  1.00  0.00
ATOM   1150  H1' DG     37      71.867  39.931  76.053  1.00  0.00
ATOM   1151  N9  DG     37      71.125  38.667  77.423  1.00  0.00
ATOM   1152  C8  DG     37      70.723  38.455  78.711  1.00  0.00
ATOM   1153  H8  DG     37      71.245  38.923  79.533  1.00  0.00
ATOM   1154  N7  DG     37      69.699  37.666  78.809  1.00  0.00
ATOM   1155  C5  DG     37      69.399  37.342  77.504  1.00  0.00
ATOM   1156  C6  DG     37      68.383  36.527  77.008  1.00  0.00
ATOM   1157  O6  DG     37      67.520  35.915  77.653  1.00  0.00
ATOM   1158  N1  DG     37      68.410  36.451  75.624  1.00  0.00
ATOM   1159  H1  DG     37      67.714  35.891  75.175  1.00  0.00
ATOM   1160  C2  DG     37      69.311  37.086  74.828  1.00  0.00
ATOM   1161  N2  DG     37      69.174  36.880  73.510  1.00  0.00
ATOM   1162  H21 DG     37      68.485  36.299  73.054  1.00  0.00
ATOM   1163  H22 DG     37      69.843  37.340  72.910  1.00  0.00
ATOM   1164  N3  DG     37      70.279  37.874  75.284  1.00  0.00
ATOM   1165  C4  DG     37      70.255  37.952  76.631  1.00  0.00
ATOM   1166  C3' DG     37      74.110  40.646  77.874  1.00  0.00
ATOM   1167  H3' DG     37      74.597  40.940  78.804  1.00  0.00
ATOM   1168  C2' DG     37      72.619  40.480  78.114  1.00  0.00
ATOM   1169  H2' DG     37      72.408  40.586  79.178  1.00  0.00
ATOM   1170 H2'' DG     37      72.074  41.243  77.558  1.00  0.00
ATOM   1171  O3' DG     37      74.381  41.641  76.888  1.00  0.00
ATOM   1172  P   DA     38      73.353  42.833  77.236  1.00  0.00
ATOM   1173  OP1 DA     38      74.752  43.243  76.900  1.00  0.00
ATOM   1174  OP2 DA     38      72.595  43.522  78.307  1.00  0.00
ATOM   1175  O5' DA     38      72.434  42.782  75.911  1.00  0.00
ATOM   1176  C5' DA     38      73.014  42.296  74.705  1.00  0.00
ATOM   1177  H5' DA     38      73.253  41.246  74.876  1.00  0.00
ATOM   1178 H5'' DA     38      73.907  42.876  74.471  1.00  0.00
ATOM   1179  C4' DA     38      72.061  42.405  73.540  1.00  0.00
ATOM   1180  H4' DA     38      72.583  42.105  72.631  1.00  0.00
ATOM   1181  O4' DA     38      71.010  41.425  73.695  1.00  0.00
ATOM   1182  C1' DA     38      69.764  42.073  73.831  1.00  0.00
ATOM   1183  H1' DA     38      69.107  41.961  72.969  1.00  0.00
ATOM   1184  N9  DA     38      69.027  41.406  74.893  1.00  0.00
ATOM   1185  C8  DA     38      69.239  41.514  76.239  1.00  0.00
ATOM   1186  H8  DA     38      69.991  42.188  76.621  1.00  0.00
ATOM   1187  N7  DA     38      68.418  40.789  76.958  1.00  0.00
ATOM   1188  C5  DA     38      67.626  40.156  76.012  1.00  0.00
ATOM   1189  C6  DA     38      66.553  39.244  76.123  1.00  0.00
ATOM   1190  N6  DA     38      66.089  38.789  77.292  1.00  0.00
ATOM   1191  H61 DA     38      65.318  38.137  77.310  1.00  0.00
ATOM   1192  H62 DA     38      66.510  39.097  78.157  1.00  0.00
ATOM   1193  N1  DA     38      65.972  38.816  74.981  1.00  0.00
ATOM   1194  C2  DA     38      66.445  39.276  73.809  1.00  0.00
ATOM   1195  H2  DA     38      65.998  38.955  72.880  1.00  0.00
ATOM   1196  N3  DA     38      67.451  40.128  73.583  1.00  0.00
ATOM   1197  C4  DA     38      67.999  40.532  74.737  1.00  0.00
ATOM   1198  C3' DA     38      71.374  43.754  73.388  1.00  0.00
ATOM   1199  H3' DA     38      71.910  44.590  73.837  1.00  0.00
ATOM   1200  C2' DA     38      70.058  43.541  74.123  1.00  0.00
ATOM   1201  H2' DA     38      70.021  44.190  74.998  1.00  0.00
ATOM   1202 H2'' DA     38      69.227  43.779  73.459  1.00  0.00
ATOM   1203  O3' DA     38      71.163  44.038  72.011  1.00  0.00
ATOM   1204  P   DC     39      70.777  45.528  71.534  1.00  0.00
ATOM   1205  OP1 DC     39      70.962  45.558  70.064  1.00  0.00
ATOM   1206  OP2 DC     39      71.500  46.519  72.371  1.00  0.00
ATOM   1207  O5' DC     39      69.212  45.623  71.839  1.00  0.00
ATOM   1208  C5' DC     39      68.297  45.613  70.763  1.00  0.00
ATOM   1209  H5' DC     39      68.825  45.476  69.819  1.00  0.00
ATOM   1210 H5'' DC     39      67.776  46.569  70.719  1.00  0.00
ATOM   1211  C4' DC     39      67.267  44.512  70.922  1.00  0.00
ATOM   1212  H4' DC     39      67.458  43.719  70.199  1.00  0.00
ATOM   1213  O4' DC     39      67.391  43.868  72.204  1.00  0.00
ATOM   1214  C1' DC     39      66.203  43.119  72.393  1.00  0.00
ATOM   1215  H1' DC     39      66.341  42.086  72.073  1.00  0.00
ATOM   1216  N1  DC     39      65.902  43.000  73.848  1.00  0.00
ATOM   1217  C6  DC     39      66.735  43.579  74.756  1.00  0.00
ATOM   1218  H6  DC     39      67.594  44.144  74.425  1.00  0.00
ATOM   1219  C5  DC     39      66.503  43.458  76.073  1.00  0.00
ATOM   1220  H5  DC     39      67.184  43.937  76.777  1.00  0.00
ATOM   1221  C4  DC     39      65.352  42.697  76.486  1.00  0.00
ATOM   1222  N4  DC     39      65.063  42.555  77.781  1.00  0.00
ATOM   1223  H41 DC     39      64.246  42.013  78.023  1.00  0.00
ATOM   1224  H42 DC     39      65.650  42.981  78.483  1.00  0.00
ATOM   1225  N3  DC     39      64.538  42.116  75.608  1.00  0.00
ATOM   1226  C2  DC     39      64.779  42.242  74.280  1.00  0.00
ATOM   1227  O2  DC     39      64.038  41.708  73.443  1.00  0.00
ATOM   1228  C3' DC     39      65.834  44.988  70.939  1.00  0.00
ATOM   1229  H3' DC     39      65.676  45.877  71.550  1.00  0.00
ATOM   1230  C2' DC     39      65.101  43.801  71.567  1.00  0.00
ATOM   1231  H2' DC     39      64.051  44.056  71.710  1.00  0.00
ATOM   1232 H2'' DC     39      65.178  42.936  70.908  1.00  0.00
ATOM   1233  O3' DC     39      65.378  45.258  69.636  1.00  0.00
ATOM   1234  P   DG     40      64.289  46.417  69.424  1.00  0.00
ATOM   1235  OP1 DG     40      64.896  47.465  68.564  1.00  0.00
ATOM   1236  OP2 DG     40      63.766  46.751  70.772  1.00  0.00
ATOM   1237  O5' DG     40      63.126  45.698  68.600  1.00  0.00
ATOM   1238  C5' DG     40      62.885  44.316  68.786  1.00  0.00
ATOM   1239  H5' DG     40      63.731  43.895  69.330  1.00  0.00
ATOM   1240 H5'' DG     40      62.769  43.833  67.816  1.00  0.00
ATOM   1241  C4' DG     40      61.624  44.115  69.595  1.00  0.00
ATOM   1242  H4' DG     40      61.105  43.223  69.243  1.00  0.00
ATOM   1243  O4' DG     40      61.973  43.815  70.953  1.00  0.00
ATOM   1244  C1' DG     40      60.940  44.250  71.796  1.00  0.00
ATOM   1245  H1' DG     40      60.214  43.455  71.965  1.00  0.00
ATOM   1246  N9  DG     40      61.522  44.474  73.118  1.00  0.00
ATOM   1247  C8  DG     40      62.646  45.207  73.398  1.00  0.00
ATOM   1248  H8  DG     40      63.195  45.691  72.604  1.00  0.00
ATOM   1249  N7  DG     40      62.945  45.239  74.663  1.00  0.00
ATOM   1250  C5  DG     40      61.967  44.470  75.259  1.00  0.00
ATOM   1251  C6  DG     40      61.792  44.146  76.610  1.00  0.00
ATOM   1252  O6  DG     40      62.496  44.494  77.571  1.00  0.00
ATOM   1253  N1  DG     40      60.672  43.340  76.808  1.00  0.00
ATOM   1254  H1  DG     40      60.465  43.045  77.741  1.00  0.00
ATOM   1255  C2  DG     40      59.836  42.908  75.808  1.00  0.00
ATOM   1256  N2  DG     40      58.816  42.135  76.186  1.00  0.00
ATOM   1257  H21 DG     40      58.602  41.827  77.124  1.00  0.00
ATOM   1258  H22 DG     40      58.203  41.807  75.453  1.00  0.00
ATOM   1259  N3  DG     40      59.997  43.202  74.523  1.00  0.00
ATOM   1260  C4  DG     40      61.081  43.984  74.324  1.00  0.00
ATOM   1261  C3' DG     40      60.706  45.336  69.653  1.00  0.00
ATOM   1262  H3' DG     40      61.198  46.233  69.277  1.00  0.00
ATOM   1263  C2' DG     40      60.379  45.518  71.149  1.00  0.00
ATOM   1264  H2' DG     40      60.358  46.581  71.390  1.00  0.00
ATOM   1265 H2'' DG     40      59.406  45.077  71.365  1.00  0.00
ATOM   1266  O3' DG     40      59.541  45.099  68.821  1.00  0.00
ATOM   1267  P   DA     41      58.031  45.036  69.395  1.00  0.00
ATOM   1268  OP1 DA     41      57.274  44.426  68.274  1.00  0.00
ATOM   1269  OP2 DA     41      57.653  46.365  69.961  1.00  0.00
ATOM   1270  O5' DA     41      58.031  43.902  70.546  1.00  0.00
ATOM   1271  C5' DA     41      57.219  42.723  70.404  1.00  0.00
ATOM   1272  H5' DA     41      57.885  41.878  70.576  1.00  0.00
ATOM   1273 H5'' DA     41      56.778  42.703  69.407  1.00  0.00
ATOM   1274  C4' DA     41      56.086  42.688  71.431  1.00  0.00
ATOM   1275  H4' DA     41      55.723  41.661  71.470  1.00  0.00
ATOM   1276  O4' DA     41      56.604  42.944  72.769  1.00  0.00
ATOM   1277  C1' DA     41      55.945  44.076  73.338  1.00  0.00
ATOM   1278  H1' DA     41      55.206  43.830  74.101  1.00  0.00
ATOM   1279  N9  DA     41      56.940  44.860  74.082  1.00  0.00
ATOM   1280  C8  DA     41      57.822  45.778  73.563  1.00  0.00
ATOM   1281  H8  DA     41      57.777  46.028  72.513  1.00  0.00
ATOM   1282  N7  DA     41      58.625  46.323  74.456  1.00  0.00
ATOM   1283  C5  DA     41      58.248  45.724  75.635  1.00  0.00
ATOM   1284  C6  DA     41      58.728  45.874  76.943  1.00  0.00
ATOM   1285  N6  DA     41      59.725  46.725  77.263  1.00  0.00
ATOM   1286  H61 DA     41      60.038  46.799  78.220  1.00  0.00
ATOM   1287  H62 DA     41      60.158  47.288  76.545  1.00  0.00
ATOM   1288  N1  DA     41      58.140  45.116  77.913  1.00  0.00
ATOM   1289  C2  DA     41      57.135  44.282  77.567  1.00  0.00
ATOM   1290  H2  DA     41      56.647  43.681  78.320  1.00  0.00
ATOM   1291  N3  DA     41      56.602  44.058  76.359  1.00  0.00
ATOM   1292  C4  DA     41      57.211  44.817  75.434  1.00  0.00
ATOM   1293  C3' DA     41      54.955  43.698  71.219  1.00  0.00
ATOM   1294  H3' DA     41      54.870  44.083  70.203  1.00  0.00
ATOM   1295  C2' DA     41      55.333  44.835  72.164  1.00  0.00
ATOM   1296  H2' DA     41      55.591  45.720  71.583  1.00  0.00
ATOM   1297 H2'' DA     41      54.489  45.062  72.816  1.00  0.00
ATOM   1298  O3' DA     41      53.704  43.100  71.587  1.00  0.00
ATOM   1299  P   DC     42      52.359  43.979  71.654  1.00  0.00
ATOM   1300  OP1 DC     42      51.185  43.124  71.336  1.00  0.00
ATOM   1301  OP2 DC     42      52.614  45.237  70.915  1.00  0.00
ATOM   1302  O5' DC     42      52.206  44.299  73.192  1.00  0.00
ATOM   1303  C5' DC     42      51.586  43.358  74.013  1.00  0.00
ATOM   1304  H5' DC     42      52.241  42.492  74.108  1.00  0.00
ATOM   1305 H5'' DC     42      50.632  43.066  73.575  1.00  0.00
ATOM   1306  C4' DC     42      51.349  43.949  75.371  1.00  0.00
ATOM   1307  H4' DC     42      51.162  43.151  76.090  1.00  0.00
ATOM   1308  O4' DC     42      52.568  44.580  75.838  1.00  0.00
ATOM   1309  C1' DC     42      52.284  45.908  76.213  1.00  0.00
ATOM   1310  H1' DC     42      52.050  45.982  77.275  1.00  0.00
ATOM   1311  N1  DC     42      53.511  46.707  76.071  1.00  0.00
ATOM   1312  C6  DC     42      53.859  47.240  74.875  1.00  0.00
ATOM   1313  H6  DC     42      53.226  47.107  74.010  1.00  0.00
ATOM   1314  C5  DC     42      54.996  47.941  74.747  1.00  0.00
ATOM   1315  H5  DC     42      55.252  48.371  73.778  1.00  0.00
ATOM   1316  C4  DC     42      55.818  48.091  75.911  1.00  0.00
ATOM   1317  N4  DC     42      56.967  48.784  75.858  1.00  0.00
ATOM   1318  H41 DC     42      57.509  48.860  76.707  1.00  0.00
ATOM   1319  H42 DC     42      57.266  49.209  74.992  1.00  0.00
ATOM   1320  N3  DC     42      55.478  47.561  77.079  1.00  0.00
ATOM   1321  C2  DC     42      54.330  46.855  77.187  1.00  0.00
ATOM   1322  O2  DC     42      53.980  46.341  78.259  1.00  0.00
ATOM   1323  C3' DC     42      50.284  45.033  75.415  1.00  0.00
ATOM   1324  H3' DC     42      49.559  45.032  74.601  1.00  0.00
ATOM   1325  C2' DC     42      51.108  46.330  75.366  1.00  0.00
ATOM   1326  H2' DC     42      50.966  46.815  74.400  1.00  0.00
ATOM   1327 H2'' DC     42      50.779  47.000  76.160  1.00  0.00
ATOM   1328  O3' DC     42      49.583  44.888  76.626  1.00  0.00
ATOM   1329  P   DA     43      48.607  46.040  77.163  1.00  0.00
ATOM   1330  OP1 DA     43      47.701  45.350  78.119  1.00  0.00
ATOM   1331  OP2 DA     43      48.093  46.799  75.992  1.00  0.00
ATOM   1332  O5' DA     43      49.578  46.986  78.009  1.00  0.00
ATOM   1333  C5' DA     43      50.486  46.385  78.899  1.00  0.00
ATOM   1334  H5' DA     43      51.492  46.755  78.703  1.00  0.00
ATOM   1335 H5'' DA     43      50.481  45.305  78.750  1.00  0.00
ATOM   1336  C4' DA     43      50.127  46.667  80.325  1.00  0.00
ATOM   1337  H4' DA     43      50.098  45.746  80.907  1.00  0.00
ATOM   1338  O4' DA     43      51.184  47.431  80.916  1.00  0.00
ATOM   1339  C1' DA     43      50.936  48.787  80.676  1.00  0.00
ATOM   1340  H1' DA     43      51.223  49.388  81.539  1.00  0.00
ATOM   1341  N9  DA     43      51.834  49.255  79.640  1.00  0.00
ATOM   1342  C8  DA     43      51.591  49.322  78.300  1.00  0.00
ATOM   1343  H8  DA     43      50.630  49.026  77.905  1.00  0.00
ATOM   1344  N7  DA     43      52.586  49.822  77.610  1.00  0.00
ATOM   1345  C5  DA     43      53.537  50.111  78.568  1.00  0.00
ATOM   1346  C6  DA     43      54.825  50.664  78.487  1.00  0.00
ATOM   1347  N6  DA     43      55.385  51.040  77.346  1.00  0.00
ATOM   1348  H61 DA     43      56.316  51.432  77.345  1.00  0.00
ATOM   1349  H62 DA     43      54.881  50.934  76.477  1.00  0.00
ATOM   1350  N1  DA     43      55.517  50.814  79.633  1.00  0.00
ATOM   1351  C2  DA     43      54.944  50.434  80.785  1.00  0.00
ATOM   1352  H2  DA     43      55.475  50.547  81.719  1.00  0.00
ATOM   1353  N3  DA     43      53.738  49.900  80.986  1.00  0.00
ATOM   1354  C4  DA     43      53.085  49.764  79.825  1.00  0.00
ATOM   1355  C3' DA     43      48.904  47.526  80.516  1.00  0.00
ATOM   1356  H3' DA     43      48.077  47.352  79.828  1.00  0.00
ATOM   1357  C2' DA     43      49.459  48.937  80.301  1.00  0.00
ATOM   1358  H2' DA     43      48.931  49.413  79.475  1.00  0.00
ATOM   1359 H2'' DA     43      49.319  49.525  81.208  1.00  0.00
ATOM   1360  O3' DA     43      48.433  47.340  81.839  1.00  0.00
ATOM   1361  P   DC     44      47.445  48.405  82.523  1.00  0.00
ATOM   1362  OP1 DC     44      46.806  47.697  83.664  1.00  0.00
ATOM   1363  OP2 DC     44      46.618  49.001  81.453  1.00  0.00
ATOM   1364  O5' DC     44      48.414  49.546  83.073  1.00  0.00
ATOM   1365  C5' DC     44      49.416  49.190  83.958  1.00  0.00
ATOM   1366  H5' DC     44      50.027  48.425  83.478  1.00  0.00
ATOM   1367 H5'' DC     44      48.971  48.814  84.879  1.00  0.00
ATOM   1368  C4' DC     44      50.275  50.378  84.279  1.00  0.00
ATOM   1369  H4' DC     44      50.975  50.098  85.066  1.00  0.00
ATOM   1370  O4' DC     44      51.116  50.697  83.141  1.00  0.00
ATOM   1371  C1' DC     44      51.156  52.081  83.041  1.00  0.00
ATOM   1372  H1' DC     44      51.939  52.441  83.709  1.00  0.00
ATOM   1373  N1  DC     44      51.632  52.469  81.707  1.00  0.00
ATOM   1374  C6  DC     44      50.838  52.278  80.613  1.00  0.00
ATOM   1375  H6  DC     44      49.860  51.832  80.717  1.00  0.00
ATOM   1376  C5  DC     44      51.261  52.642  79.392  1.00  0.00
ATOM   1377  H5  DC     44      50.612  52.475  78.532  1.00  0.00
ATOM   1378  C4  DC     44      52.564  53.242  79.288  1.00  0.00
ATOM   1379  N4  DC     44      53.039  53.630  78.101  1.00  0.00
ATOM   1380  H41 DC     44      53.959  54.046  78.077  1.00  0.00
ATOM   1381  H42 DC     44      52.486  53.505  77.265  1.00  0.00
ATOM   1382  N3  DC     44      53.340  53.435  80.357  1.00  0.00
ATOM   1383  C2  DC     44      52.900  53.059  81.587  1.00  0.00
ATOM   1384  O2  DC     44      53.588  53.222  82.604  1.00  0.00
ATOM   1385  C3' DC     44      49.512  51.668  84.605  1.00  0.00
ATOM   1386  H3' DC     44      48.442  51.578  84.794  1.00  0.00
ATOM   1387  C2' DC     44      49.737  52.487  83.344  1.00  0.00
ATOM   1388  H2' DC     44      48.803  52.561  82.787  1.00  0.00
ATOM   1389 H2'' DC     44      50.078  53.486  83.615  1.00  0.00
ATOM   1390  O3' DC     44      50.129  52.280  85.744  1.00  0.00
ATOM   1391  P   DT     45      49.637  53.697  86.336  1.00  0.00
ATOM   1392  OP1 DT     45      49.375  53.484  87.778  1.00  0.00
ATOM   1393  OP2 DT     45      48.604  54.305  85.464  1.00  0.00
ATOM   1394  O5' DT     45      50.944  54.599  86.234  1.00  0.00
ATOM   1395  C5' DT     45      52.203  54.005  86.458  1.00  0.00
ATOM   1396  H5' DT     45      52.417  53.365  85.602  1.00  0.00
ATOM   1397 H5'' DT     45      52.176  53.433  87.386  1.00  0.00
ATOM   1398  C4' DT     45      53.273  55.063  86.565  1.00  0.00
ATOM   1399  H4' DT     45      54.146  54.625  87.048  1.00  0.00
ATOM   1400  O4' DT     45      53.732  55.418  85.240  1.00  0.00
ATOM   1401  C1' DT     45      53.343  56.740  84.910  1.00  0.00
ATOM   1402  H1' DT     45      54.178  57.430  84.791  1.00  0.00
ATOM   1403  N1  DT     45      52.714  56.713  83.510  1.00  0.00
ATOM   1404  C6  DT     45      51.432  56.201  83.335  1.00  0.00
ATOM   1405  H6  DT     45      50.889  55.891  84.216  1.00  0.00
ATOM   1406  C5  DT     45      50.817  56.124  82.130  1.00  0.00
ATOM   1407  C7  DT     45      49.427  55.579  81.977  1.00  0.00
ATOM   1408  H71 DT     45      48.734  56.181  82.564  1.00  0.00
ATOM   1409  H72 DT     45      49.137  55.612  80.927  1.00  0.00
ATOM   1410  H73 DT     45      49.400  54.548  82.329  1.00  0.00
ATOM   1411  C4  DT     45      51.534  56.588  80.966  1.00  0.00
ATOM   1412  O4  DT     45      51.045  56.547  79.837  1.00  0.00
ATOM   1413  N3  DT     45      52.808  57.079  81.209  1.00  0.00
ATOM   1414  H3  DT     45      53.355  57.436  80.336  1.00  0.00
ATOM   1415  C2  DT     45      53.454  57.167  82.426  1.00  0.00
ATOM   1416  O2  DT     45      54.595  57.617  82.525  1.00  0.00
ATOM   1417  C3' DT     45      52.839  56.362  87.226  1.00  0.00
ATOM   1418  H3' DT     45      52.001  56.264  87.916  1.00  0.00
ATOM   1419  C2' DT     45      52.420  57.236  86.033  1.00  0.00
ATOM   1420  H2' DT     45      51.361  57.481  86.116  1.00  0.00
ATOM   1421 H2'' DT     45      53.006  58.155  86.032  1.00  0.00
ATOM   1422  O3' DT     45      53.953  56.912  87.953  1.00  0.00
ATOM   1423  P   DC     46      53.870  58.376  88.608  1.00  0.00
ATOM   1424  OP1 DC     46      54.883  58.480  89.689  1.00  0.00
ATOM   1425  OP2 DC     46      52.421  58.636  88.846  1.00  0.00
ATOM   1426  O5' DC     46      54.418  59.328  87.454  1.00  0.00
ATOM   1427  C5' DC     46      55.820  59.408  87.227  1.00  0.00
ATOM   1428  H5' DC     46      56.138  58.506  86.703  1.00  0.00
ATOM   1429 H5'' DC     46      56.339  59.489  88.182  1.00  0.00
ATOM   1430  C4' DC     46      56.159  60.623  86.380  1.00  0.00
ATOM   1431  H4' DC     46      57.239  60.687  86.246  1.00  0.00
ATOM   1432  O4' DC     46      55.632  60.445  85.028  1.00  0.00
ATOM   1433  C1' DC     46      54.771  61.523  84.732  1.00  0.00
ATOM   1434  H1' DC     46      55.350  62.197  84.100  1.00  0.00
ATOM   1435  N1  DC     46      53.688  61.078  83.860  1.00  0.00
ATOM   1436  C6  DC     46      52.532  60.594  84.417  1.00  0.00
ATOM   1437  H6  DC     46      52.439  60.513  85.490  1.00  0.00
ATOM   1438  C5  DC     46      51.505  60.216  83.646  1.00  0.00
ATOM   1439  H5  DC     46      50.601  59.829  84.116  1.00  0.00
ATOM   1440  C4  DC     46      51.654  60.348  82.229  1.00  0.00
ATOM   1441  N4  DC     46      50.659  59.984  81.409  1.00  0.00
ATOM   1442  H41 DC     46      50.805  60.094  80.416  1.00  0.00
ATOM   1443  H42 DC     46      49.798  59.614  81.786  1.00  0.00
ATOM   1444  N3  DC     46      52.779  60.838  81.677  1.00  0.00
ATOM   1445  C2  DC     46      53.820  61.222  82.473  1.00  0.00
ATOM   1446  O2  DC     46      54.886  61.678  82.008  1.00  0.00
ATOM   1447  C3' DC     46      55.548  61.934  86.879  1.00  0.00
ATOM   1448  H3' DC     46      55.311  61.964  87.942  1.00  0.00
ATOM   1449  C2' DC     46      54.262  62.004  86.071  1.00  0.00
ATOM   1450  H2' DC     46      53.411  61.806  86.723  1.00  0.00
ATOM   1451 H2'' DC     46      54.160  62.997  85.634  1.00  0.00
ATOM   1452  O3' DC     46      56.412  63.028  86.569  1.00  0.00
ATOM   1453  P   DA     47      55.956  64.558  86.913  1.00  0.00
ATOM   1454  OP1 DA     47      56.956  65.121  87.849  1.00  0.00
ATOM   1455  OP2 DA     47      54.519  64.592  87.282  1.00  0.00
ATOM   1456  O5' DA     47      56.100  65.349  85.519  1.00  0.00
ATOM   1457  C5' DA     47      57.360  65.567  84.934  1.00  0.00
ATOM   1458  H5' DA     47      57.897  64.620  84.879  1.00  0.00
ATOM   1459 H5'' DA     47      57.933  66.263  85.547  1.00  0.00
ATOM   1460  C4' DA     47      57.157  66.154  83.536  1.00  0.00
ATOM   1461  H4' DA     47      58.104  66.153  82.998  1.00  0.00
ATOM   1462  O4' DA     47      56.187  65.387  82.837  1.00  0.00
ATOM   1463  C1' DA     47      55.064  66.188  82.499  1.00  0.00
ATOM   1464  H1' DA     47      55.099  66.456  81.444  1.00  0.00
ATOM   1465  N9  DA     47      53.803  65.493  82.837  1.00  0.00
ATOM   1466  C8  DA     47      53.298  65.263  84.087  1.00  0.00
ATOM   1467  H8  DA     47      53.791  65.599  84.987  1.00  0.00
ATOM   1468  N7  DA     47      52.159  64.621  84.102  1.00  0.00
ATOM   1469  C5  DA     47      51.900  64.388  82.763  1.00  0.00
ATOM   1470  C6  DA     47      50.844  63.753  82.105  1.00  0.00
ATOM   1471  N6  DA     47      49.809  63.207  82.752  1.00  0.00
ATOM   1472  H61 DA     47      49.068  62.758  82.232  1.00  0.00
ATOM   1473  H62 DA     47      49.768  63.243  83.761  1.00  0.00
ATOM   1474  N1  DA     47      50.886  63.696  80.752  1.00  0.00
ATOM   1475  C2  DA     47      51.933  64.240  80.115  1.00  0.00
ATOM   1476  H2  DA     47      51.997  64.206  79.037  1.00  0.00
ATOM   1477  N3  DA     47      52.990  64.865  80.633  1.00  0.00
ATOM   1478  C4  DA     47      52.905  64.903  81.972  1.00  0.00
ATOM   1479  C3' DA     47      56.635  67.585  83.646  1.00  0.00
ATOM   1480  H3' DA     47      56.801  67.978  84.649  1.00  0.00
ATOM   1481  C2' DA     47      55.149  67.445  83.361  1.00  0.00
ATOM   1482  H2' DA     47      54.610  67.284  84.295  1.00  0.00
ATOM   1483 H2'' DA     47      54.760  68.317  82.835  1.00  0.00
ATOM   1484  O3' DA     47      57.247  68.435  82.700  1.00  0.00
ATOM   1485  P   DG3    48      57.082  70.036  82.823  1.00  0.00
ATOM   1486  OP1 DG3    48      58.409  70.598  83.157  1.00  0.00
ATOM   1487  OP2 DG3    48      55.924  70.320  83.701  1.00  0.00
ATOM   1488  O5' DG3    48      56.710  70.504  81.327  1.00  0.00
ATOM   1489  C5' DG3    48      56.912  69.636  80.237  1.00  0.00
ATOM   1490  H5' DG3    48      56.672  68.616  80.535  1.00  0.00
ATOM   1491 H5'' DG3    48      57.957  69.688  79.930  1.00  0.00
ATOM   1492  C4' DG3    48      56.014  70.041  79.070  1.00  0.00
ATOM   1493  H4' DG3    48      56.566  69.965  78.133  1.00  0.00
ATOM   1494  O4' DG3    48      54.893  69.172  79.055  1.00  0.00
ATOM   1495  C1' DG3    48      53.717  69.909  79.342  1.00  0.00
ATOM   1496  H1' DG3    48      53.201  70.146  78.411  1.00  0.00
ATOM   1497  N9  DG3    48      52.832  69.159  80.252  1.00  0.00
ATOM   1498  C8  DG3    48      53.012  68.886  81.581  1.00  0.00
ATOM   1499  H8  DG3    48      53.833  69.283  82.159  1.00  0.00
ATOM   1500  N7  DG3    48      52.094  68.113  82.087  1.00  0.00
ATOM   1501  C5  DG3    48      51.262  67.824  81.011  1.00  0.00
ATOM   1502  C6  DG3    48      50.105  67.004  80.937  1.00  0.00
ATOM   1503  O6  DG3    48      49.566  66.349  81.828  1.00  0.00
ATOM   1504  N1  DG3    48      49.568  66.995  79.644  1.00  0.00
ATOM   1505  H1  DG3    48      48.749  66.442  79.490  1.00  0.00
ATOM   1506  C2  DG3    48      50.079  67.687  78.565  1.00  0.00
ATOM   1507  N2  DG3    48      49.416  67.545  77.409  1.00  0.00
ATOM   1508  H21 DG3    48      48.596  66.980  77.244  1.00  0.00
ATOM   1509  H22 DG3    48      49.788  68.041  76.612  1.00  0.00
ATOM   1510  N3  DG3    48      51.161  68.456  78.637  1.00  0.00
ATOM   1511  C4  DG3    48      51.695  68.476  79.887  1.00  0.00
ATOM   1512  C3' DG3    48      55.473  71.453  79.264  1.00  0.00
ATOM   1513  H3' DG3    48      56.157  72.077  79.839  1.00  0.00
ATOM   1514  C2' DG3    48      54.178  71.196  80.010  1.00  0.00
ATOM   1515  H2' DG3    48      54.380  71.019  81.067  1.00  0.00
ATOM   1516 H2'' DG3    48      53.462  72.005  79.868  1.00  0.00
ATOM   1517  O3' DG3    48      55.193  72.036  78.011  1.00  0.00
ATOM   1518 HO3' DG3    48      54.813  72.905  78.156  1.00  0.00
TER   
ATOM   1519 HO5' DT5    49      85.706  35.092 100.953  1.00  0.00
ATOM   1520  O5' DT5    49      85.370  35.760 101.555  1.00  0.00
ATOM   1521  C5' DT5    49      86.276  36.454 102.379  1.00  0.00
ATOM   1522  H5' DT5    49      86.967  36.983 101.723  1.00  0.00
ATOM   1523 H5'' DT5    49      86.834  35.766 103.015  1.00  0.00
ATOM   1524  C4' DT5    49      85.549  37.457 103.249  1.00  0.00
ATOM   1525  H4' DT5    49      86.154  37.634 104.138  1.00  0.00
ATOM   1526  O4' DT5    49      85.497  38.740 102.585  1.00  0.00
ATOM   1527  C1' DT5    49      84.152  39.146 102.418  1.00  0.00
ATOM   1528  H1' DT5    49      83.824  39.947 103.081  1.00  0.00
ATOM   1529  N1  DT5    49      84.063  39.756 101.097  1.00  0.00
ATOM   1530  C6  DT5    49      84.057  38.947  99.999  1.00  0.00
ATOM   1531  H6  DT5    49      84.055  37.878 100.151  1.00  0.00
ATOM   1532  C5  DT5    49      84.007  39.417  98.751  1.00  0.00
ATOM   1533  C7  DT5    49      83.992  38.506  97.567  1.00  0.00
ATOM   1534  H71 DT5    49      83.119  37.856  97.619  1.00  0.00
ATOM   1535  H72 DT5    49      83.949  39.098  96.653  1.00  0.00
ATOM   1536  H73 DT5    49      84.897  37.898  97.564  1.00  0.00
ATOM   1537  C4  DT5    49      83.973  40.846  98.557  1.00  0.00
ATOM   1538  O4  DT5    49      83.933  41.355  97.440  1.00  0.00
ATOM   1539  N3  DT5    49      83.987  41.598  99.709  1.00  0.00
ATOM   1540  H3  DT5    49      83.944  42.680  99.581  1.00  0.00
ATOM   1541  C2  DT5    49      84.042  41.134 100.986  1.00  0.00
ATOM   1542  O2  DT5    49      84.064  41.893 101.947  1.00  0.00
ATOM   1543  C3' DT5    49      84.108  37.107 103.588  1.00  0.00
ATOM   1544  H3' DT5    49      83.845  36.051 103.521  1.00  0.00
ATOM   1545  C2' DT5    49      83.307  37.897 102.556  1.00  0.00
ATOM   1546  H2' DT5    49      82.825  37.207 101.863  1.00  0.00
ATOM   1547 H2'' DT5    49      82.547  38.492 103.063  1.00  0.00
ATOM   1548  O3' DT5    49      83.848  37.549 104.878  1.00  0.00
ATOM   1549  P   DG     50      82.354  37.567 105.446  1.00  0.00
ATOM   1550  OP1 DG     50      82.503  37.335 106.913  1.00  0.00
ATOM   1551  OP2 DG     50      81.484  36.682 104.626  1.00  0.00
ATOM   1552  O5' DG     50      81.954  39.094 105.296  1.00  0.00
ATOM   1553  C5' DG     50      82.630  39.989 106.122  1.00  0.00
ATOM   1554  H5' DG     50      83.621  40.073 105.676  1.00  0.00
ATOM   1555 H5'' DG     50      82.641  39.605 107.142  1.00  0.00
ATOM   1556  C4' DG     50      81.979  41.347 106.140  1.00  0.00
ATOM   1557  H4' DG     50      82.613  41.975 106.765  1.00  0.00
ATOM   1558  O4' DG     50      82.051  41.950 104.832  1.00  0.00
ATOM   1559  C1' DG     50      80.777  42.342 104.402  1.00  0.00
ATOM   1560  H1' DG     50      80.628  43.422 104.411  1.00  0.00
ATOM   1561  N9  DG     50      80.701  41.997 102.994  1.00  0.00
ATOM   1562  C8  DG     50      80.664  40.733 102.443  1.00  0.00
ATOM   1563  H8  DG     50      80.660  39.855 103.071  1.00  0.00
ATOM   1564  N7  DG     50      80.638  40.743 101.133  1.00  0.00
ATOM   1565  C5  DG     50      80.670  42.096 100.813  1.00  0.00
ATOM   1566  C6  DG     50      80.663  42.732  99.556  1.00  0.00
ATOM   1567  O6  DG     50      80.609  42.206  98.428  1.00  0.00
ATOM   1568  N1  DG     50      80.718  44.119  99.679  1.00  0.00
ATOM   1569  H1  DG     50      80.735  44.663  98.840  1.00  0.00
ATOM   1570  C2  DG     50      80.761  44.797 100.874  1.00  0.00
ATOM   1571  N2  DG     50      80.810  46.139 100.797  1.00  0.00
ATOM   1572  H21 DG     50      80.830  46.699  99.957  1.00  0.00
ATOM   1573  H22 DG     50      80.851  46.640 101.673  1.00  0.00
ATOM   1574  N3  DG     50      80.767  44.211 102.058  1.00  0.00
ATOM   1575  C4  DG     50      80.722  42.871 101.949  1.00  0.00
ATOM   1576  C3' DG     50      80.523  41.399 106.575  1.00  0.00
ATOM   1577  H3' DG     50      80.144  40.506 107.073  1.00  0.00
ATOM   1578  C2' DG     50      79.766  41.613 105.271  1.00  0.00
ATOM   1579  H2' DG     50      79.087  40.777 105.103  1.00  0.00
ATOM   1580 H2'' DG     50      79.194  42.539 105.330  1.00  0.00
ATOM   1581  O3' DG     50      80.387  42.494 107.470  1.00  0.00
ATOM   1582  P   DT     51      78.972  43.156 107.828  1.00  0.00
ATOM   1583  OP1 DT     51      79.136  43.870 109.132  1.00  0.00
ATOM   1584  OP2 DT     51      77.926  42.104 107.705  1.00  0.00
ATOM   1585  O5' DT     51      78.792  44.296 106.712  1.00  0.00
ATOM   1586  C5' DT     51      78.426  45.627 107.119  1.00  0.00
ATOM   1587  H5' DT     51      79.313  46.151 107.475  1.00  0.00
ATOM   1588 H5'' DT     51      77.683  45.573 107.915  1.00  0.00
ATOM   1589  C4' DT     51      77.850  46.370 105.949  1.00  0.00
ATOM   1590  H4' DT     51      78.367  47.319 105.807  1.00  0.00
ATOM   1591  O4' DT     51      78.153  45.610 104.754  1.00  0.00
ATOM   1592  C1' DT     51      77.146  45.811 103.810  1.00  0.00
ATOM   1593  H1' DT     51      77.311  46.763 103.306  1.00  0.00
ATOM   1594  N1  DT     51      77.169  44.694 102.829  1.00  0.00
ATOM   1595  C6  DT     51      77.130  43.365 103.186  1.00  0.00
ATOM   1596  H6  DT     51      77.005  43.120 104.230  1.00  0.00
ATOM   1597  C5  DT     51      77.191  42.363 102.290  1.00  0.00
ATOM   1598  C7  DT     51      77.151  40.932 102.695  1.00  0.00
ATOM   1599  H71 DT     51      76.213  40.726 103.210  1.00  0.00
ATOM   1600  H72 DT     51      77.214  40.301 101.808  1.00  0.00
ATOM   1601  H73 DT     51      77.992  40.717 103.354  1.00  0.00
ATOM   1602  C4  DT     51      77.300  42.696 100.907  1.00  0.00
ATOM   1603  O4  DT     51      77.359  41.826 100.036  1.00  0.00
ATOM   1604  N3  DT     51      77.333  44.039 100.619  1.00  0.00
ATOM   1605  H3  DT     51      77.401  44.311  99.566  1.00  0.00
ATOM   1606  C2  DT     51      77.274  45.070 101.521  1.00  0.00
ATOM   1607  O2  DT     51      77.299  46.240 101.175  1.00  0.00
ATOM   1608  C3' DT     51      76.352  46.658 105.916  1.00  0.00
ATOM   1609  H3' DT     51      75.838  46.315 106.814  1.00  0.00
ATOM   1610  C2' DT     51      75.878  45.907 104.664  1.00  0.00
ATOM   1611  H2' DT     51      75.552  44.903 104.941  1.00  0.00
ATOM   1612 H2'' DT     51      75.084  46.445 104.147  1.00  0.00
ATOM   1613  O3' DT     51      76.285  48.067 105.792  1.00  0.00
ATOM   1614  P   DC     52      75.016  48.893 105.231  1.00  0.00
ATOM   1615  OP1 DC     52      74.809  50.050 106.130  1.00  0.00
ATOM   1616  OP2 DC     52      75.255  49.136 103.791  1.00  0.00
ATOM   1617  O5' DC     52      73.709  47.960 105.348  1.00  0.00
ATOM   1618  C5' DC     52      72.591  48.295 104.557  1.00  0.00
ATOM   1619  H5' DC     52      72.132  49.216 104.917  1.00  0.00
ATOM   1620 H5'' DC     52      71.870  47.478 104.547  1.00  0.00
ATOM   1621  C4' DC     52      73.189  48.513 103.176  1.00  0.00
ATOM   1622  H4' DC     52      73.875  49.361 103.208  1.00  0.00
ATOM   1623  O4' DC     52      73.918  47.358 102.865  1.00  0.00
ATOM   1624  C1' DC     52      74.136  47.377 101.480  1.00  0.00
ATOM   1625  H1' DC     52      75.176  47.655 101.308  1.00  0.00
ATOM   1626  N1  DC     52      74.059  46.004 100.982  1.00  0.00
ATOM   1627  C6  DC     52      73.935  45.014 101.893  1.00  0.00
ATOM   1628  H6  DC     52      73.880  45.256 102.943  1.00  0.00
ATOM   1629  C5  DC     52      73.905  43.738 101.492  1.00  0.00
ATOM   1630  H5  DC     52      73.813  42.959 102.234  1.00  0.00
ATOM   1631  C4  DC     52      73.971  43.466 100.111  1.00  0.00
ATOM   1632  N4  DC     52      73.913  42.204  99.674  1.00  0.00
ATOM   1633  H41 DC     52      73.963  42.050  98.677  1.00  0.00
ATOM   1634  H42 DC     52      73.822  41.442 100.330  1.00  0.00
ATOM   1635  N3  DC     52      74.086  44.432  99.211  1.00  0.00
ATOM   1636  C2  DC     52      74.136  45.727  99.611  1.00  0.00
ATOM   1637  O2  DC     52      74.252  46.652  98.795  1.00  0.00
ATOM   1638  C3' DC     52      72.233  48.707 102.005  1.00  0.00
ATOM   1639  H3' DC     52      71.395  48.015 102.083  1.00  0.00
ATOM   1640  C2' DC     52      73.145  48.342 100.828  1.00  0.00
ATOM   1641  H2' DC     52      72.589  48.343  99.890  1.00  0.00
ATOM   1642 H2'' DC     52      73.962  49.060 100.766  1.00  0.00
ATOM   1643  O3' DC     52      71.790  50.049 101.980  1.00  0.00
ATOM   1644  P   DG     53      70.381  50.472 101.315  1.00  0.00
ATOM   1645  OP1 DG     53      70.265  51.946 101.374  1.00  0.00
ATOM   1646  OP2 DG     53      69.325  49.627 101.916  1.00  0.00
ATOM   1647  O5' DG     53      70.537  50.046  99.773  1.00  0.00
ATOM   1648  C5' DG     53      70.641  51.032  98.767  1.00  0.00
ATOM   1649  H5' DG     53      71.378  51.802  98.996  1.00  0.00
ATOM   1650 H5'' DG     53      69.683  51.540  98.655  1.00  0.00
ATOM   1651  C4' DG     53      71.015  50.360  97.490  1.00  0.00
ATOM   1652  H4' DG     53      71.800  50.885  96.945  1.00  0.00
ATOM   1653  O4' DG     53      71.597  49.108  97.836  1.00  0.00
ATOM   1654  C1' DG     53      71.456  48.225  96.760  1.00  0.00
ATOM   1655  H1' DG     53      72.386  48.088  96.208  1.00  0.00
ATOM   1656  N9  DG     53      71.187  46.923  97.300  1.00  0.00
ATOM   1657  C8  DG     53      70.819  46.625  98.587  1.00  0.00
ATOM   1658  H8  DG     53      70.671  47.404  99.320  1.00  0.00
ATOM   1659  N7  DG     53      70.683  45.343  98.791  1.00  0.00
ATOM   1660  C5  DG     53      70.994  44.773  97.562  1.00  0.00
ATOM   1661  C6  DG     53      71.025  43.430  97.181  1.00  0.00
ATOM   1662  O6  DG     53      70.773  42.437  97.873  1.00  0.00
ATOM   1663  N1  DG     53      71.392  43.281  95.840  1.00  0.00
ATOM   1664  H1  DG     53      71.450  42.355  95.467  1.00  0.00
ATOM   1665  C2  DG     53      71.689  44.325  94.993  1.00  0.00
ATOM   1666  N2  DG     53      72.024  43.997  93.738  1.00  0.00
ATOM   1667  H21 DG     53      72.093  43.067  93.351  1.00  0.00
ATOM   1668  H22 DG     53      72.251  44.761  93.117  1.00  0.00
ATOM   1669  N3  DG     53      71.667  45.593  95.352  1.00  0.00
ATOM   1670  C4  DG     53      71.307  45.741  96.644  1.00  0.00
ATOM   1671  C3' DG     53      69.842  49.973  96.625  1.00  0.00
ATOM   1672  H3' DG     53      68.947  49.699  97.184  1.00  0.00
ATOM   1673  C2' DG     53      70.360  48.753  95.863  1.00  0.00
ATOM   1674  H2' DG     53      69.546  48.310  95.289  1.00  0.00
ATOM   1675 H2'' DG     53      71.158  49.059  95.186  1.00  0.00
ATOM   1676  O3' DG     53      69.522  51.029  95.741  1.00  0.00
ATOM   1677  P   DT     54      68.142  50.986  94.913  1.00  0.00
ATOM   1678  OP1 DT     54      68.051  52.286  94.211  1.00  0.00
ATOM   1679  OP2 DT     54      67.066  50.589  95.854  1.00  0.00
ATOM   1680  O5' DT     54      68.342  49.782  93.850  1.00  0.00
ATOM   1681  C5' DT     54      69.379  49.848  92.860  1.00  0.00
ATOM   1682  H5' DT     54      70.337  49.909  93.377  1.00  0.00
ATOM   1683 H5'' DT     54      69.226  50.725  92.231  1.00  0.00
ATOM   1684  C4' DT     54      69.362  48.606  91.985  1.00  0.00
ATOM   1685  H4' DT     54      70.214  48.631  91.306  1.00  0.00
ATOM   1686  O4' DT     54      69.588  47.435  92.808  1.00  0.00
ATOM   1687  C1' DT     54      68.570  46.501  92.555  1.00  0.00
ATOM   1688  H1' DT     54      68.896  45.743  91.843  1.00  0.00
ATOM   1689  N1  DT     54      68.344  45.733  93.772  1.00  0.00
ATOM   1690  C6  DT     54      68.133  46.401  94.956  1.00  0.00
ATOM   1691  H6  DT     54      68.092  47.480  94.923  1.00  0.00
ATOM   1692  C5  DT     54      67.914  45.784  96.123  1.00  0.00
ATOM   1693  C7  DT     54      67.686  46.556  97.386  1.00  0.00
ATOM   1694  H71 DT     54      66.806  47.189  97.272  1.00  0.00
ATOM   1695  H72 DT     54      67.529  45.863  98.213  1.00  0.00
ATOM   1696  H73 DT     54      68.556  47.178  97.594  1.00  0.00
ATOM   1697  C4  DT     54      67.887  44.327  96.132  1.00  0.00
ATOM   1698  O4  DT     54      67.676  43.664  97.165  1.00  0.00
ATOM   1699  N3  DT     54      68.101  43.726  94.896  1.00  0.00
ATOM   1700  H3  DT     54      68.094  42.636  94.881  1.00  0.00
ATOM   1701  C2  DT     54      68.326  44.359  93.701  1.00  0.00
ATOM   1702  O2  DT     54      68.503  43.742  92.660  1.00  0.00
ATOM   1703  C3' DT     54      68.035  48.349  91.253  1.00  0.00
ATOM   1704  H3' DT     54      67.391  49.224  91.157  1.00  0.00
ATOM   1705  C2' DT     54      67.367  47.326  92.149  1.00  0.00
ATOM   1706  H2' DT     54      66.501  47.777  92.633  1.00  0.00
ATOM   1707 H2'' DT     54      67.045  46.473  91.551  1.00  0.00
ATOM   1708  O3' DT     54      68.279  47.805  89.946  1.00  0.00
ATOM   1709  P   DC     55      67.169  48.346  88.914  1.00  0.00
ATOM   1710  OP1 DC     55      67.658  49.303  87.889  1.00  0.00
ATOM   1711  OP2 DC     55      65.891  48.615  89.631  1.00  0.00
ATOM   1712  O5' DC     55      67.098  46.894  88.249  1.00  0.00
ATOM   1713  C5' DC     55      67.598  45.805  88.956  1.00  0.00
ATOM   1714  H5' DC     55      67.282  45.901  89.995  1.00  0.00
ATOM   1715 H5'' DC     55      68.686  45.797  88.890  1.00  0.00
ATOM   1716  C4' DC     55      67.070  44.512  88.396  1.00  0.00
ATOM   1717  H4' DC     55      67.842  44.043  87.786  1.00  0.00
ATOM   1718  O4' DC     55      66.853  43.580  89.489  1.00  0.00
ATOM   1719  C1' DC     55      65.472  43.366  89.679  1.00  0.00
ATOM   1720  H1' DC     55      65.208  42.335  89.442  1.00  0.00
ATOM   1721  N1  DC     55      65.203  43.472  91.151  1.00  0.00
ATOM   1722  C6  DC     55      65.087  44.698  91.730  1.00  0.00
ATOM   1723  H6  DC     55      65.180  45.593  91.133  1.00  0.00
ATOM   1724  C5  DC     55      64.858  44.815  93.038  1.00  0.00
ATOM   1725  H5  DC     55      64.750  45.809  93.473  1.00  0.00
ATOM   1726  C4  DC     55      64.751  43.612  93.803  1.00  0.00
ATOM   1727  N4  DC     55      64.517  43.667  95.116  1.00  0.00
ATOM   1728  H41 DC     55      64.449  42.793  95.618  1.00  0.00
ATOM   1729  H42 DC     55      64.414  44.559  95.578  1.00  0.00
ATOM   1730  N3  DC     55      64.864  42.410  93.247  1.00  0.00
ATOM   1731  C2  DC     55      65.092  42.302  91.922  1.00  0.00
ATOM   1732  O2  DC     55      65.203  41.197  91.369  1.00  0.00
ATOM   1733  C3' DC     55      65.740  44.608  87.678  1.00  0.00
ATOM   1734  H3' DC     55      65.529  45.552  87.175  1.00  0.00
ATOM   1735  C2' DC     55      64.752  44.410  88.824  1.00  0.00
ATOM   1736  H2' DC     55      64.232  45.347  89.022  1.00  0.00
ATOM   1737 H2'' DC     55      64.027  43.644  88.551  1.00  0.00
ATOM   1738  O3' DC     55      65.655  43.555  86.719  1.00  0.00
ATOM   1739  P   DA     56      64.409  43.462  85.711  1.00  0.00
ATOM   1740  OP1 DA     56      64.906  42.831  84.473  1.00  0.00
ATOM   1741  OP2 DA     56      63.703  44.776  85.679  1.00  0.00
ATOM   1742  O5' DA     56      63.459  42.400  86.397  1.00  0.00
ATOM   1743  C5' DA     56      63.552  41.049  86.041  1.00  0.00
ATOM   1744  H5' DA     56      64.527  40.602  86.234  1.00  0.00
ATOM   1745 H5'' DA     56      63.372  40.941  84.971  1.00  0.00
ATOM   1746  C4' DA     56      62.519  40.325  86.824  1.00  0.00
ATOM   1747  H4' DA     56      62.617  39.239  86.835  1.00  0.00
ATOM   1748  O4' DA     56      62.687  40.717  88.200  1.00  0.00
ATOM   1749  C1' DA     56      61.447  40.702  88.863  1.00  0.00
ATOM   1750  H1' DA     56      61.308  39.836  89.510  1.00  0.00
ATOM   1751  N9  DA     56      61.417  41.814  89.795  1.00  0.00
ATOM   1752  C8  DA     56      61.397  43.154  89.494  1.00  0.00
ATOM   1753  H8  DA     56      61.345  43.478  88.465  1.00  0.00
ATOM   1754  N7  DA     56      61.383  43.941  90.560  1.00  0.00
ATOM   1755  C5  DA     56      61.396  43.044  91.613  1.00  0.00
ATOM   1756  C6  DA     56      61.386  43.231  92.989  1.00  0.00
ATOM   1757  N6  DA     56      61.352  44.439  93.564  1.00  0.00
ATOM   1758  H61 DA     56      61.346  44.519  94.571  1.00  0.00
ATOM   1759  H62 DA     56      61.332  45.271  92.991  1.00  0.00
ATOM   1760  N1  DA     56      61.409  42.128  93.760  1.00  0.00
ATOM   1761  C2  DA     56      61.433  40.929  93.179  1.00  0.00
ATOM   1762  H2  DA     56      61.461  40.032  93.780  1.00  0.00
ATOM   1763  N3  DA     56      61.428  40.632  91.891  1.00  0.00
ATOM   1764  C4  DA     56      61.415  41.736  91.160  1.00  0.00
ATOM   1765  C3' DA     56      61.130  40.788  86.475  1.00  0.00
ATOM   1766  H3' DA     56      61.160  41.801  86.074  1.00  0.00
ATOM   1767  C2' DA     56      60.364  40.787  87.805  1.00  0.00
ATOM   1768  H2' DA     56      59.415  41.309  87.679  1.00  0.00
ATOM   1769 H2'' DA     56      60.175  39.759  88.115  1.00  0.00
ATOM   1770  O3' DA     56      60.530  39.932  85.469  1.00  0.00
ATOM   1771  P   DC     57      60.404  38.332  85.650  1.00  0.00
ATOM   1772  OP1 DC     57      61.714  37.781  85.219  1.00  0.00
ATOM   1773  OP2 DC     57      59.835  37.996  86.977  1.00  0.00
ATOM   1774  O5' DC     57      59.258  37.942  84.578  1.00  0.00
ATOM   1775  C5' DC     57      57.922  38.473  84.741  1.00  0.00
ATOM   1776  H5' DC     57      57.980  39.274  85.478  1.00  0.00
ATOM   1777 H5'' DC     57      57.257  37.684  85.091  1.00  0.00
ATOM   1778  C4' DC     57      57.340  39.030  83.437  1.00  0.00
ATOM   1779  H4' DC     57      56.294  39.279  83.614  1.00  0.00
ATOM   1780  O4' DC     57      57.954  40.279  83.100  1.00  0.00
ATOM   1781  C1' DC     57      57.754  40.515  81.726  1.00  0.00
ATOM   1782  H1' DC     57      56.993  41.276  81.554  1.00  0.00
ATOM   1783  N1  DC     57      58.982  41.135  81.228  1.00  0.00
ATOM   1784  C6  DC     57      59.902  41.539  82.125  1.00  0.00
ATOM   1785  H6  DC     57      59.732  41.378  83.179  1.00  0.00
ATOM   1786  C5  DC     57      61.021  42.135  81.738  1.00  0.00
ATOM   1787  H5  DC     57      61.740  42.448  82.495  1.00  0.00
ATOM   1788  C4  DC     57      61.224  42.328  80.357  1.00  0.00
ATOM   1789  N4  DC     57      62.346  42.909  79.920  1.00  0.00
ATOM   1790  H41 DC     57      62.455  43.030  78.923  1.00  0.00
ATOM   1791  H42 DC     57      63.052  43.212  80.576  1.00  0.00
ATOM   1792  N3  DC     57      60.330  41.944  79.457  1.00  0.00
ATOM   1793  C2  DC     57      59.183  41.340  79.857  1.00  0.00
ATOM   1794  O2  DC     57      58.324  40.978  79.041  1.00  0.00
ATOM   1795  C3' DC     57      57.545  38.178  82.214  1.00  0.00
ATOM   1796  H3' DC     57      58.512  37.679  82.151  1.00  0.00
ATOM   1797  C2' DC     57      57.414  39.174  81.074  1.00  0.00
ATOM   1798  H2' DC     57      57.692  38.693  80.136  1.00  0.00
ATOM   1799 H2'' DC     57      56.383  39.522  81.011  1.00  0.00
ATOM   1800  O3' DC     57      56.545  37.237  82.145  1.00  0.00
ATOM   1801  P   DG     58      56.876  35.788  81.544  1.00  0.00
ATOM   1802  OP1 DG     58      55.593  35.042  81.513  1.00  0.00
ATOM   1803  OP2 DG     58      58.090  35.266  82.233  1.00  0.00
ATOM   1804  O5' DG     58      57.242  36.064  80.019  1.00  0.00
ATOM   1805  C5' DG     58      56.337  35.661  79.013  1.00  0.00
ATOM   1806  H5' DG     58      55.301  35.913  79.242  1.00  0.00
ATOM   1807 H5'' DG     58      56.377  34.578  78.901  1.00  0.00
ATOM   1808  C4' DG     58      56.731  36.321  77.736  1.00  0.00
ATOM   1809  H4' DG     58      55.885  36.739  77.191  1.00  0.00
ATOM   1810  O4' DG     58      57.525  37.451  78.082  1.00  0.00
ATOM   1811  C1' DG     58      58.360  37.770  77.006  1.00  0.00
ATOM   1812  H1' DG     58      58.014  38.644  76.454  1.00  0.00
ATOM   1813  N9  DG     58      59.622  38.188  77.546  1.00  0.00
ATOM   1814  C8  DG     58      60.064  38.018  78.833  1.00  0.00
ATOM   1815  H8  DG     58      59.464  37.500  79.566  1.00  0.00
ATOM   1816  N7  DG     58      61.242  38.542  79.037  1.00  0.00
ATOM   1817  C5  DG     58      61.581  39.096  77.808  1.00  0.00
ATOM   1818  C6  DG     58      62.728  39.795  77.427  1.00  0.00
ATOM   1819  O6  DG     58      63.714  40.073  78.119  1.00  0.00
ATOM   1820  N1  DG     58      62.674  40.187  76.086  1.00  0.00
ATOM   1821  H1  DG     58      63.447  40.700  75.713  1.00  0.00
ATOM   1822  C2  DG     58      61.621  39.922  75.239  1.00  0.00
ATOM   1823  N2  DG     58      61.737  40.376  73.984  1.00  0.00
ATOM   1824  H21 DG     58      62.508  40.901  73.596  1.00  0.00
ATOM   1825  H22 DG     58      60.962  40.190  73.364  1.00  0.00
ATOM   1826  N3  DG     58      60.534  39.269  75.598  1.00  0.00
ATOM   1827  C4  DG     58      60.586  38.883  76.890  1.00  0.00
ATOM   1828  C3' DG     58      57.653  35.498  76.871  1.00  0.00
ATOM   1829  H3' DG     58      58.337  34.860  77.430  1.00  0.00
ATOM   1830  C2' DG     58      58.451  36.557  76.109  1.00  0.00
ATOM   1831  H2' DG     58      59.241  36.074  75.535  1.00  0.00
ATOM   1832 H2'' DG     58      57.788  37.095  75.432  1.00  0.00
ATOM   1833  O3' DG     58      56.899  34.693  75.987  1.00  0.00
ATOM   1834  P   DT     59      57.626  33.520  75.159  1.00  0.00
ATOM   1835  OP1 DT     59      56.545  32.791  74.457  1.00  0.00
ATOM   1836  OP2 DT     59      58.508  32.786  76.100  1.00  0.00
ATOM   1837  O5' DT     59      58.568  34.295  74.096  1.00  0.00
ATOM   1838  C5' DT     59      57.993  35.160  73.106  1.00  0.00
ATOM   1839  H5' DT     59      57.461  35.959  73.623  1.00  0.00
ATOM   1840 H5'' DT     59      57.310  34.589  72.477  1.00  0.00
ATOM   1841  C4' DT     59      59.077  35.766  72.231  1.00  0.00
ATOM   1842  H4' DT     59      58.629  36.492  71.552  1.00  0.00
ATOM   1843  O4' DT     59      59.978  36.547  73.054  1.00  0.00
ATOM   1844  C1' DT     59      61.296  36.133  72.801  1.00  0.00
ATOM   1845  H1' DT     59      61.790  36.795  72.090  1.00  0.00
ATOM   1846  N1  DT     59      62.074  36.321  74.018  1.00  0.00
ATOM   1847  C6  DT     59      61.601  35.804  75.202  1.00  0.00
ATOM   1848  H6  DT     59      60.687  35.229  75.170  1.00  0.00
ATOM   1849  C5  DT     59      62.245  35.923  76.369  1.00  0.00
ATOM   1850  C7  DT     59      61.690  35.340  77.632  1.00  0.00
ATOM   1851  H71 DT     59      61.581  34.261  77.518  1.00  0.00
ATOM   1852  H72 DT     59      62.368  35.551  78.459  1.00  0.00
ATOM   1853  H73 DT     59      60.716  35.783  77.840  1.00  0.00
ATOM   1854  C4  DT     59      63.520  36.628  76.378  1.00  0.00
ATOM   1855  O4  DT     59      64.200  36.777  77.411  1.00  0.00
ATOM   1856  N3  DT     59      63.934  37.114  75.142  1.00  0.00
ATOM   1857  H3  DT     59      64.882  37.651  75.126  1.00  0.00
ATOM   1858  C2  DT     59      63.273  36.993  73.947  1.00  0.00
ATOM   1859  O2  DT     59      63.719  37.454  72.906  1.00  0.00
ATOM   1860  C3' DT     59      59.963  34.746  71.499  1.00  0.00
ATOM   1861  H3' DT     59      59.527  33.752  71.403  1.00  0.00
ATOM   1862  C2' DT     59      61.183  34.678  72.395  1.00  0.00
ATOM   1863  H2' DT     59      61.226  33.702  72.878  1.00  0.00
ATOM   1864 H2'' DT     59      62.082  34.826  71.797  1.00  0.00
ATOM   1865  O3' DT     59      60.312  35.229  70.192  1.00  0.00
ATOM   1866  P   DC     60      60.399  33.997  69.160  1.00  0.00
ATOM   1867  OP1 DC     60      59.325  33.942  68.135  1.00  0.00
ATOM   1868  OP2 DC     60      60.805  32.756  69.877  1.00  0.00
ATOM   1869  O5' DC     60      61.692  34.662  68.495  1.00  0.00
ATOM   1870  C5' DC     60      62.385  35.639  69.202  1.00  0.00
ATOM   1871  H5' DC     60      62.460  35.317  70.241  1.00  0.00
ATOM   1872 H5'' DC     60      61.848  36.585  69.136  1.00  0.00
ATOM   1873  C4' DC     60      63.768  35.828  68.642  1.00  0.00
ATOM   1874  H4' DC     60      63.788  36.731  68.032  1.00  0.00
ATOM   1875  O4' DC     60      64.684  36.106  69.735  1.00  0.00
ATOM   1876  C1' DC     60      65.560  35.017  69.925  1.00  0.00
ATOM   1877  H1' DC     60      66.585  35.302  69.688  1.00  0.00
ATOM   1878  N1  DC     60      65.603  34.731  71.397  1.00  0.00
ATOM   1879  C6  DC     60      64.599  34.018  71.976  1.00  0.00
ATOM   1880  H6  DC     60      63.777  33.651  71.378  1.00  0.00
ATOM   1881  C5  DC     60      64.612  33.761  73.284  1.00  0.00
ATOM   1882  H5  DC     60      63.806  33.170  73.719  1.00  0.00
ATOM   1883  C4  DC     60      65.707  34.270  74.049  1.00  0.00
ATOM   1884  N4  DC     60      65.777  34.040  75.362  1.00  0.00
ATOM   1885  H41 DC     60      66.568  34.418  75.863  1.00  0.00
ATOM   1886  H42 DC     60      65.056  33.504  75.824  1.00  0.00
ATOM   1887  N3  DC     60      66.692  34.969  73.493  1.00  0.00
ATOM   1888  C2  DC     60      66.671  35.220  72.168  1.00  0.00
ATOM   1889  O2  DC     60      67.573  35.869  71.615  1.00  0.00
ATOM   1890  C3' DC     60      64.350  34.629  67.924  1.00  0.00
ATOM   1891  H3' DC     60      63.638  33.974  67.422  1.00  0.00
ATOM   1892  C2' DC     60      65.053  33.876  69.050  1.00  0.00
ATOM   1893  H2' DC     60      64.331  33.276  69.604  1.00  0.00
ATOM   1894 H2'' DC     60      65.872  33.263  68.674  1.00  0.00
ATOM   1895  O3' DC     60      65.305  35.081  66.965  1.00  0.00
ATOM   1896  P   DA     61      65.946  34.038  65.933  1.00  0.00
ATOM   1897  OP1 DA     61      66.306  34.795  64.719  1.00  0.00
ATOM   1898  OP2 DA     61      65.042  32.870  65.834  1.00  0.00
ATOM   1899  O5' DA     61      67.302  33.558  66.654  1.00  0.00
ATOM   1900  C5' DA     61      68.123  32.591  66.038  1.00  0.00
ATOM   1901  H5' DA     61      68.409  32.943  65.046  1.00  0.00
ATOM   1902 H5'' DA     61      67.579  31.652  65.943  1.00  0.00
ATOM   1903  C4' DA     61      69.380  32.373  66.872  1.00  0.00
ATOM   1904  H4' DA     61      70.261  32.513  66.244  1.00  0.00
ATOM   1905  O4' DA     61      69.447  33.274  67.960  1.00  0.00
ATOM   1906  C1' DA     61      69.990  32.594  69.080  1.00  0.00
ATOM   1907  H1' DA     61      70.777  33.161  69.576  1.00  0.00
ATOM   1908  N9  DA     61      68.919  32.226  70.020  1.00  0.00
ATOM   1909  C8  DA     61      67.691  31.690  69.734  1.00  0.00
ATOM   1910  H8  DA     61      67.337  31.532  68.726  1.00  0.00
ATOM   1911  N7  DA     61      67.034  31.297  70.788  1.00  0.00
ATOM   1912  C5  DA     61      67.851  31.678  71.847  1.00  0.00
ATOM   1913  C6  DA     61      67.720  31.546  73.235  1.00  0.00
ATOM   1914  N6  DA     61      66.691  30.913  73.810  1.00  0.00
ATOM   1915  H61 DA     61      66.625  30.868  74.817  1.00  0.00
ATOM   1916  H62 DA     61      65.981  30.480  73.237  1.00  0.00
ATOM   1917  N1  DA     61      68.664  32.118  74.006  1.00  0.00
ATOM   1918  C2  DA     61      69.690  32.738  73.425  1.00  0.00
ATOM   1919  H2  DA     61      70.453  33.211  74.026  1.00  0.00
ATOM   1920  N3  DA     61      69.950  32.882  72.137  1.00  0.00
ATOM   1921  C4  DA     61      68.972  32.314  71.391  1.00  0.00
ATOM   1922  C3' DA     61      69.449  30.981  67.479  1.00  0.00
ATOM   1923  H3' DA     61      68.489  30.707  67.916  1.00  0.00
ATOM   1924  C2' DA     61      70.493  31.255  68.550  1.00  0.00
ATOM   1925  H2' DA     61      70.479  30.489  69.326  1.00  0.00
ATOM   1926 H2'' DA     61      71.480  31.364  68.103  1.00  0.00
ATOM   1927  O3' DA     61      69.881  30.029  66.537  1.00  0.00
ATOM   1928  P   DG     62      71.397  29.501  66.544  1.00  0.00
ATOM   1929  OP1 DG     62      72.086  30.070  65.363  1.00  0.00
ATOM   1930  OP2 DG     62      71.378  28.035  66.747  1.00  0.00
ATOM   1931  O5' DG     62      72.015  30.182  67.865  1.00  0.00
ATOM   1932  C5' DG     62      73.375  29.988  68.169  1.00  0.00
ATOM   1933  H5' DG     62      73.986  30.436  67.386  1.00  0.00
ATOM   1934 H5'' DG     62      73.577  28.916  68.200  1.00  0.00
ATOM   1935  C4' DG     62      73.757  30.595  69.516  1.00  0.00
ATOM   1936  H4' DG     62      74.506  31.372  69.362  1.00  0.00
ATOM   1937  O4' DG     62      72.677  31.143  70.248  1.00  0.00
ATOM   1938  C1' DG     62      72.940  30.988  71.640  1.00  0.00
ATOM   1939  H1' DG     62      72.884  31.946  72.131  1.00  0.00
ATOM   1940  N9  DG     62      71.776  30.252  72.177  1.00  0.00
ATOM   1941  C8  DG     62      70.830  29.544  71.485  1.00  0.00
ATOM   1942  H8  DG     62      70.847  29.432  70.411  1.00  0.00
ATOM   1943  N7  DG     62      69.934  28.979  72.243  1.00  0.00
ATOM   1944  C5  DG     62      70.274  29.380  73.520  1.00  0.00
ATOM   1945  C6  DG     62      69.647  29.099  74.754  1.00  0.00
ATOM   1946  O6  DG     62      68.625  28.424  74.959  1.00  0.00
ATOM   1947  N1  DG     62      70.311  29.697  75.821  1.00  0.00
ATOM   1948  H1  DG     62      69.947  29.550  76.741  1.00  0.00
ATOM   1949  C2  DG     62      71.432  30.474  75.704  1.00  0.00
ATOM   1950  N2  DG     62      71.923  30.966  76.849  1.00  0.00
ATOM   1951  H21 DG     62      71.549  30.833  77.778  1.00  0.00
ATOM   1952  H22 DG     62      72.745  31.548  76.774  1.00  0.00
ATOM   1953  N3  DG     62      72.035  30.751  74.548  1.00  0.00
ATOM   1954  C4  DG     62      71.407  30.165  73.504  1.00  0.00
ATOM   1955  C3' DG     62      74.343  29.541  70.431  1.00  0.00
ATOM   1956  H3' DG     62      73.664  28.693  70.527  1.00  0.00
ATOM   1957  C2' DG     62      74.384  30.363  71.693  1.00  0.00
ATOM   1958  H2' DG     62      74.781  29.740  72.520  1.00  0.00
ATOM   1959 H2'' DG     62      75.097  31.174  71.538  1.00  0.00
ATOM   1960  O3' DG     62      75.616  29.136  70.006  1.00  0.00
ATOM   1961  P   DG     63      76.343  27.837  70.621  1.00  0.00
ATOM   1962  OP1 DG     63      77.755  27.950  70.163  1.00  0.00
ATOM   1963  OP2 DG     63      75.507  26.663  70.207  1.00  0.00
ATOM   1964  O5' DG     63      76.297  27.999  72.243  1.00  0.00
ATOM   1965  C5' DG     63      77.199  28.933  72.925  1.00  0.00
ATOM   1966  H5' DG     63      77.157  29.880  72.387  1.00  0.00
ATOM   1967 H5'' DG     63      78.214  28.535  72.910  1.00  0.00
ATOM   1968  C4' DG     63      76.803  29.168  74.397  1.00  0.00
ATOM   1969  H4' DG     63      77.182  30.145  74.698  1.00  0.00
ATOM   1970  O4' DG     63      75.383  29.283  74.514  1.00  0.00
ATOM   1971  C1' DG     63      74.965  28.896  75.813  1.00  0.00
ATOM   1972  H1' DG     63      74.592  29.722  76.419  1.00  0.00
ATOM   1973  N9  DG     63      73.791  28.038  75.637  1.00  0.00
ATOM   1974  C8  DG     63      73.301  27.590  74.435  1.00  0.00
ATOM   1975  H8  DG     63      73.808  27.842  73.515  1.00  0.00
ATOM   1976  N7  DG     63      72.220  26.874  74.541  1.00  0.00
ATOM   1977  C5  DG     63      71.958  26.854  75.905  1.00  0.00
ATOM   1978  C6  DG     63      70.906  26.218  76.617  1.00  0.00
ATOM   1979  O6  DG     63      69.975  25.532  76.167  1.00  0.00
ATOM   1980  N1  DG     63      71.002  26.440  77.986  1.00  0.00
ATOM   1981  H1  DG     63      70.305  26.032  78.576  1.00  0.00
ATOM   1982  C2  DG     63      71.990  27.183  78.593  1.00  0.00
ATOM   1983  N2  DG     63      71.905  27.284  79.932  1.00  0.00
ATOM   1984  H21 DG     63      71.193  26.885  80.528  1.00  0.00
ATOM   1985  H22 DG     63      72.619  27.834  80.389  1.00  0.00
ATOM   1986  N3  DG     63      72.993  27.785  77.933  1.00  0.00
ATOM   1987  C4  DG     63      72.912  27.579  76.598  1.00  0.00
ATOM   1988  C3' DG     63      77.168  28.066  75.368  1.00  0.00
ATOM   1989  H3' DG     63      77.077  27.059  74.960  1.00  0.00
ATOM   1990  C2' DG     63      76.159  28.249  76.509  1.00  0.00
ATOM   1991  H2' DG     63      76.290  27.453  77.242  1.00  0.00
ATOM   1992 H2'' DG     63      76.323  29.214  76.988  1.00  0.00
ATOM   1993  O3' DG     63      78.499  28.253  75.814  1.00  0.00
ATOM   1994  P   DT3    64      79.354  26.978  76.285  1.00  0.00
ATOM   1995  OP1 DT3    64      80.794  27.369  76.312  1.00  0.00
ATOM   1996  OP2 DT3    64      78.905  25.821  75.459  1.00  0.00
ATOM   1997  O5' DT3    64      78.826  26.759  77.768  1.00  0.00
ATOM   1998  C5' DT3    64      78.896  27.818  78.648  1.00  0.00
ATOM   1999  H5' DT3    64      78.468  28.703  78.178  1.00  0.00
ATOM   2000 H5'' DT3    64      79.937  28.001  78.915  1.00  0.00
ATOM   2001  C4' DT3    64      78.119  27.491  79.870  1.00  0.00
ATOM   2002  H4' DT3    64      77.985  28.380  80.487  1.00  0.00
ATOM   2003  O4' DT3    64      76.774  27.114  79.479  1.00  0.00
ATOM   2004  C1' DT3    64      76.423  25.912  80.121  1.00  0.00
ATOM   2005  H1' DT3    64      75.864  26.075  81.042  1.00  0.00
ATOM   2006  N1  DT3    64      75.451  25.217  79.263  1.00  0.00
ATOM   2007  C6  DT3    64      75.703  25.133  77.920  1.00  0.00
ATOM   2008  H6  DT3    64      76.635  25.541  77.557  1.00  0.00
ATOM   2009  C5  DT3    64      74.885  24.532  77.054  1.00  0.00
ATOM   2010  C7  DT3    64      75.214  24.469  75.595  1.00  0.00
ATOM   2011  H71 DT3    64      76.158  23.942  75.457  1.00  0.00
ATOM   2012  H72 DT3    64      74.422  23.939  75.066  1.00  0.00
ATOM   2013  H73 DT3    64      75.302  25.480  75.198  1.00  0.00
ATOM   2014  C4  DT3    64      73.661  23.938  77.567  1.00  0.00
ATOM   2015  O4  DT3    64      72.848  23.362  76.841  1.00  0.00
ATOM   2016  N3  DT3    64      73.474  24.059  78.930  1.00  0.00
ATOM   2017  H3  DT3    64      72.563  23.623  79.339  1.00  0.00
ATOM   2018  C2  DT3    64      74.317  24.675  79.819  1.00  0.00
ATOM   2019  O2  DT3    64      74.066  24.733  81.008  1.00  0.00
ATOM   2020  C3' DT3    64      78.670  26.314  80.662  1.00  0.00
ATOM   2021  H3' DT3    64      79.700  26.033  80.443  1.00  0.00
ATOM   2022  C2' DT3    64      77.735  25.168  80.274  1.00  0.00
ATOM   2023  H2' DT3    64      78.286  24.430  79.691  1.00  0.00
ATOM   2024 H2'' DT3    64      77.342  24.698  81.175  1.00  0.00
ATOM   2025  O3' DT3    64      78.564  26.609  82.015  1.00  0.00
ATOM   2026 HO3' DT3    64      78.887  25.925  82.606  1.00  0.00
TER   
END   
