# Supplementary material for: Atomistic Picture of Opening–Closing Dynamics of DNA Holliday Junction Obtained by Molecular Simulations
Source: J Chem Inf Model. 2023 Apr 26;63(9):2794–809. doi: 10.1021/acs.jcim.3c00358 (PMC10170514; doi:10.1021/acs.jcim.3c00358)
Supplement: Supplementary file 1 — ci3c00358_si_001.zip [file ci3c00358_si_001.zip › closed_c_48.pdb]

ATOM      1 HO5' DC5     1      -4.576  18.812  -6.761  1.00  0.00           H  
ATOM      2  O5' DC5     1      -5.084  19.233  -6.064  1.00  0.00           O  
ATOM      3  C5' DC5     1      -6.264  19.732  -6.730  1.00  0.00           C  
ATOM      4  H5' DC5     1      -6.072  20.355  -7.603  1.00  0.00           H  
ATOM      5 H5'' DC5     1      -6.794  20.404  -6.055  1.00  0.00           H  
ATOM      6  C4' DC5     1      -7.294  18.742  -7.134  1.00  0.00           C  
ATOM      7  H4' DC5     1      -8.078  19.231  -7.714  1.00  0.00           H  
ATOM      8  O4' DC5     1      -6.624  17.914  -8.019  1.00  0.00           O  
ATOM      9  C1' DC5     1      -7.436  16.722  -8.166  1.00  0.00           C  
ATOM     10  H1' DC5     1      -8.277  16.857  -8.846  1.00  0.00           H  
ATOM     11  N1  DC5     1      -6.744  15.523  -8.705  1.00  0.00           N  
ATOM     12  C6  DC5     1      -5.403  15.325  -8.686  1.00  0.00           C  
ATOM     13  H6  DC5     1      -4.808  16.031  -8.127  1.00  0.00           H  
ATOM     14  C5  DC5     1      -4.812  14.203  -9.141  1.00  0.00           C  
ATOM     15  H5  DC5     1      -3.736  14.178  -9.053  1.00  0.00           H  
ATOM     16  C4  DC5     1      -5.618  13.342  -9.951  1.00  0.00           C  
ATOM     17  N4  DC5     1      -5.119  12.333 -10.667  1.00  0.00           N  
ATOM     18  H41 DC5     1      -5.764  11.917 -11.323  1.00  0.00           H  
ATOM     19  H42 DC5     1      -4.132  12.186 -10.825  1.00  0.00           H  
ATOM     20  N3  DC5     1      -6.931  13.612 -10.092  1.00  0.00           N  
ATOM     21  C2  DC5     1      -7.515  14.593  -9.429  1.00  0.00           C  
ATOM     22  O2  DC5     1      -8.724  14.616  -9.418  1.00  0.00           O  
ATOM     23  C3' DC5     1      -7.935  17.863  -6.062  1.00  0.00           C  
ATOM     24  H3' DC5     1      -7.353  17.970  -5.147  1.00  0.00           H  
ATOM     25  C2' DC5     1      -7.860  16.466  -6.624  1.00  0.00           C  
ATOM     26  H2' DC5     1      -7.067  15.940  -6.092  1.00  0.00           H  
ATOM     27 H2'' DC5     1      -8.872  16.082  -6.493  1.00  0.00           H  
ATOM     28  O3' DC5     1      -9.318  18.239  -5.884  1.00  0.00           O  
ATOM     29  P    DA     2     -10.046  18.334  -4.488  1.00  0.00           P  
ATOM     30  OP1  DA     2     -11.063  19.367  -4.596  1.00  0.00           O  
ATOM     31  OP2  DA     2      -9.035  18.491  -3.471  1.00  0.00           O  
ATOM     32  O5'  DA     2     -10.627  16.893  -4.282  1.00  0.00           O  
ATOM     33  C5'  DA     2     -11.748  16.431  -5.019  1.00  0.00           C  
ATOM     34  H5'  DA     2     -11.816  16.991  -5.952  1.00  0.00           H  
ATOM     35 H5''  DA     2     -12.597  16.686  -4.385  1.00  0.00           H  
ATOM     36  C4'  DA     2     -11.741  14.872  -5.163  1.00  0.00           C  
ATOM     37  H4'  DA     2     -12.752  14.652  -5.508  1.00  0.00           H  
ATOM     38  O4'  DA     2     -10.828  14.413  -6.181  1.00  0.00           O  
ATOM     39  C1'  DA     2     -10.391  13.113  -5.758  1.00  0.00           C  
ATOM     40  H1'  DA     2     -11.245  12.469  -5.967  1.00  0.00           H  
ATOM     41  N9   DA     2      -9.189  12.583  -6.450  1.00  0.00           N  
ATOM     42  C8   DA     2      -7.853  12.910  -6.313  1.00  0.00           C  
ATOM     43  H8   DA     2      -7.515  13.705  -5.664  1.00  0.00           H  
ATOM     44  N7   DA     2      -7.097  12.217  -7.112  1.00  0.00           N  
ATOM     45  C5   DA     2      -7.974  11.272  -7.759  1.00  0.00           C  
ATOM     46  C6   DA     2      -7.787  10.317  -8.767  1.00  0.00           C  
ATOM     47  N6   DA     2      -6.673   9.972  -9.408  1.00  0.00           N  
ATOM     48  H61  DA     2      -6.678   9.257 -10.122  1.00  0.00           H  
ATOM     49  H62  DA     2      -5.873  10.585  -9.343  1.00  0.00           H  
ATOM     50  N1   DA     2      -8.803   9.584  -9.128  1.00  0.00           N  
ATOM     51  C2   DA     2     -10.014   9.782  -8.607  1.00  0.00           C  
ATOM     52  H2   DA     2     -10.761   9.066  -8.916  1.00  0.00           H  
ATOM     53  N3   DA     2     -10.339  10.700  -7.723  1.00  0.00           N  
ATOM     54  C4   DA     2      -9.254  11.493  -7.358  1.00  0.00           C  
ATOM     55  C3'  DA     2     -11.429  14.115  -3.876  1.00  0.00           C  
ATOM     56  H3'  DA     2     -11.194  14.877  -3.134  1.00  0.00           H  
ATOM     57  C2'  DA     2     -10.212  13.191  -4.214  1.00  0.00           C  
ATOM     58  H2'  DA     2      -9.325  13.780  -3.981  1.00  0.00           H  
ATOM     59 H2''  DA     2     -10.271  12.254  -3.660  1.00  0.00           H  
ATOM     60  O3'  DA     2     -12.603  13.319  -3.493  1.00  0.00           O  
ATOM     61  P    DG     3     -12.944  12.889  -1.979  1.00  0.00           P  
ATOM     62  OP1  DG     3     -14.399  13.020  -1.806  1.00  0.00           O  
ATOM     63  OP2  DG     3     -12.041  13.551  -1.035  1.00  0.00           O  
ATOM     64  O5'  DG     3     -12.509  11.361  -2.122  1.00  0.00           O  
ATOM     65  C5'  DG     3     -13.404  10.474  -2.896  1.00  0.00           C  
ATOM     66  H5'  DG     3     -13.727  10.849  -3.866  1.00  0.00           H  
ATOM     67 H5''  DG     3     -14.298  10.248  -2.315  1.00  0.00           H  
ATOM     68  C4'  DG     3     -12.821   9.211  -3.322  1.00  0.00           C  
ATOM     69  H4'  DG     3     -13.653   8.675  -3.779  1.00  0.00           H  
ATOM     70  O4'  DG     3     -11.762   9.380  -4.283  1.00  0.00           O  
ATOM     71  C1'  DG     3     -10.671   8.430  -3.923  1.00  0.00           C  
ATOM     72  H1'  DG     3     -11.025   7.493  -4.354  1.00  0.00           H  
ATOM     73  N9   DG     3      -9.348   8.681  -4.553  1.00  0.00           N  
ATOM     74  C8   DG     3      -8.340   9.613  -4.248  1.00  0.00           C  
ATOM     75  H8   DG     3      -8.369  10.225  -3.359  1.00  0.00           H  
ATOM     76  N7   DG     3      -7.268   9.323  -4.901  1.00  0.00           N  
ATOM     77  C5   DG     3      -7.581   8.362  -5.832  1.00  0.00           C  
ATOM     78  C6   DG     3      -6.792   7.679  -6.865  1.00  0.00           C  
ATOM     79  O6   DG     3      -5.639   7.842  -7.162  1.00  0.00           O  
ATOM     80  N1   DG     3      -7.511   6.757  -7.561  1.00  0.00           N  
ATOM     81  H1   DG     3      -7.022   6.198  -8.246  1.00  0.00           H  
ATOM     82  C2   DG     3      -8.767   6.358  -7.234  1.00  0.00           C  
ATOM     83  N2   DG     3      -9.218   5.293  -7.822  1.00  0.00           N  
ATOM     84  H21  DG     3      -8.655   4.608  -8.305  1.00  0.00           H  
ATOM     85  H22  DG     3     -10.156   5.037  -7.549  1.00  0.00           H  
ATOM     86  N3   DG     3      -9.491   6.847  -6.265  1.00  0.00           N  
ATOM     87  C4   DG     3      -8.863   7.925  -5.633  1.00  0.00           C  
ATOM     88  C3'  DG     3     -12.225   8.417  -2.201  1.00  0.00           C  
ATOM     89  H3'  DG     3     -12.546   8.783  -1.226  1.00  0.00           H  
ATOM     90  C2'  DG     3     -10.693   8.498  -2.376  1.00  0.00           C  
ATOM     91  H2'  DG     3     -10.338   9.495  -2.117  1.00  0.00           H  
ATOM     92 H2''  DG     3     -10.074   7.705  -1.956  1.00  0.00           H  
ATOM     93  O3'  DG     3     -12.616   7.006  -2.356  1.00  0.00           O  
ATOM     94  P    DA     4     -13.680   6.369  -1.397  1.00  0.00           P  
ATOM     95  OP1  DA     4     -15.005   6.915  -1.773  1.00  0.00           O  
ATOM     96  OP2  DA     4     -13.193   6.338  -0.052  1.00  0.00           O  
ATOM     97  O5'  DA     4     -13.613   4.891  -1.847  1.00  0.00           O  
ATOM     98  C5'  DA     4     -14.263   4.383  -3.067  1.00  0.00           C  
ATOM     99  H5'  DA     4     -14.330   5.159  -3.830  1.00  0.00           H  
ATOM    100 H5''  DA     4     -15.293   4.110  -2.838  1.00  0.00           H  
ATOM    101  C4'  DA     4     -13.644   3.222  -3.761  1.00  0.00           C  
ATOM    102  H4'  DA     4     -14.325   2.845  -4.524  1.00  0.00           H  
ATOM    103  O4'  DA     4     -12.385   3.672  -4.258  1.00  0.00           O  
ATOM    104  C1'  DA     4     -11.298   2.899  -3.779  1.00  0.00           C  
ATOM    105  H1'  DA     4     -11.081   2.088  -4.476  1.00  0.00           H  
ATOM    106  N9   DA     4     -10.133   3.778  -3.584  1.00  0.00           N  
ATOM    107  C8   DA     4      -9.790   4.550  -2.504  1.00  0.00           C  
ATOM    108  H8   DA     4     -10.488   4.589  -1.680  1.00  0.00           H  
ATOM    109  N7   DA     4      -8.615   5.156  -2.598  1.00  0.00           N  
ATOM    110  C5   DA     4      -8.118   4.685  -3.830  1.00  0.00           C  
ATOM    111  C6   DA     4      -6.920   4.799  -4.601  1.00  0.00           C  
ATOM    112  N6   DA     4      -5.797   5.495  -4.296  1.00  0.00           N  
ATOM    113  H61  DA     4      -5.039   5.455  -4.961  1.00  0.00           H  
ATOM    114  H62  DA     4      -5.758   6.088  -3.479  1.00  0.00           H  
ATOM    115  N1   DA     4      -6.731   4.092  -5.686  1.00  0.00           N  
ATOM    116  C2   DA     4      -7.689   3.269  -6.065  1.00  0.00           C  
ATOM    117  H2   DA     4      -7.544   2.792  -7.023  1.00  0.00           H  
ATOM    118  N3   DA     4      -8.895   3.122  -5.527  1.00  0.00           N  
ATOM    119  C4   DA     4      -9.022   3.865  -4.359  1.00  0.00           C  
ATOM    120  C3'  DA     4     -13.396   2.070  -2.796  1.00  0.00           C  
ATOM    121  H3'  DA     4     -13.862   2.232  -1.824  1.00  0.00           H  
ATOM    122  C2'  DA     4     -11.867   2.314  -2.521  1.00  0.00           C  
ATOM    123  H2'  DA     4     -11.915   3.112  -1.780  1.00  0.00           H  
ATOM    124 H2''  DA     4     -11.300   1.439  -2.201  1.00  0.00           H  
ATOM    125  O3'  DA     4     -13.713   0.828  -3.352  1.00  0.00           O  
ATOM    126  P    DC     5     -13.433  -0.604  -2.687  1.00  0.00           P  
ATOM    127  OP1  DC     5     -14.404  -1.543  -3.241  1.00  0.00           O  
ATOM    128  OP2  DC     5     -13.334  -0.394  -1.234  1.00  0.00           O  
ATOM    129  O5'  DC     5     -12.014  -0.889  -3.257  1.00  0.00           O  
ATOM    130  C5'  DC     5     -11.808  -1.210  -4.620  1.00  0.00           C  
ATOM    131  H5'  DC     5     -12.182  -0.360  -5.191  1.00  0.00           H  
ATOM    132 H5''  DC     5     -12.515  -2.027  -4.763  1.00  0.00           H  
ATOM    133  C4'  DC     5     -10.367  -1.519  -5.124  1.00  0.00           C  
ATOM    134  H4'  DC     5     -10.397  -1.788  -6.180  1.00  0.00           H  
ATOM    135  O4'  DC     5      -9.492  -0.406  -4.970  1.00  0.00           O  
ATOM    136  C1'  DC     5      -8.235  -0.771  -4.303  1.00  0.00           C  
ATOM    137  H1'  DC     5      -7.465  -1.097  -5.002  1.00  0.00           H  
ATOM    138  N1   DC     5      -7.751   0.432  -3.589  1.00  0.00           N  
ATOM    139  C6   DC     5      -8.346   0.986  -2.486  1.00  0.00           C  
ATOM    140  H6   DC     5      -9.298   0.679  -2.078  1.00  0.00           H  
ATOM    141  C5   DC     5      -7.641   1.918  -1.768  1.00  0.00           C  
ATOM    142  H5   DC     5      -8.086   2.329  -0.874  1.00  0.00           H  
ATOM    143  C4   DC     5      -6.374   2.246  -2.088  1.00  0.00           C  
ATOM    144  N4   DC     5      -5.749   3.110  -1.399  1.00  0.00           N  
ATOM    145  H41  DC     5      -4.790   3.292  -1.658  1.00  0.00           H  
ATOM    146  H42  DC     5      -6.115   3.417  -0.508  1.00  0.00           H  
ATOM    147  N3   DC     5      -5.804   1.883  -3.200  1.00  0.00           N  
ATOM    148  C2   DC     5      -6.465   0.981  -3.944  1.00  0.00           C  
ATOM    149  O2   DC     5      -5.839   0.581  -4.875  1.00  0.00           O  
ATOM    150  C3'  DC     5      -9.676  -2.637  -4.320  1.00  0.00           C  
ATOM    151  H3'  DC     5     -10.435  -3.173  -3.750  1.00  0.00           H  
ATOM    152  C2'  DC     5      -8.661  -1.906  -3.365  1.00  0.00           C  
ATOM    153  H2'  DC     5      -9.166  -1.488  -2.494  1.00  0.00           H  
ATOM    154 H2''  DC     5      -7.883  -2.607  -3.062  1.00  0.00           H  
ATOM    155  O3'  DC     5      -9.051  -3.566  -5.220  1.00  0.00           O  
ATOM    156  P    DC     6      -8.439  -4.915  -4.822  1.00  0.00           P  
ATOM    157  OP1  DC     6      -8.631  -5.807  -5.967  1.00  0.00           O  
ATOM    158  OP2  DC     6      -9.020  -5.365  -3.571  1.00  0.00           O  
ATOM    159  O5'  DC     6      -6.814  -4.693  -4.610  1.00  0.00           O  
ATOM    160  C5'  DC     6      -6.028  -4.239  -5.700  1.00  0.00           C  
ATOM    161  H5'  DC     6      -6.563  -3.371  -6.085  1.00  0.00           H  
ATOM    162 H5''  DC     6      -6.029  -5.069  -6.407  1.00  0.00           H  
ATOM    163  C4'  DC     6      -4.630  -3.754  -5.326  1.00  0.00           C  
ATOM    164  H4'  DC     6      -4.081  -3.415  -6.205  1.00  0.00           H  
ATOM    165  O4'  DC     6      -4.592  -2.563  -4.527  1.00  0.00           O  
ATOM    166  C1'  DC     6      -3.482  -2.536  -3.759  1.00  0.00           C  
ATOM    167  H1'  DC     6      -2.535  -2.433  -4.290  1.00  0.00           H  
ATOM    168  N1   DC     6      -3.576  -1.717  -2.552  1.00  0.00           N  
ATOM    169  C6   DC     6      -4.801  -1.432  -1.932  1.00  0.00           C  
ATOM    170  H6   DC     6      -5.712  -1.719  -2.435  1.00  0.00           H  
ATOM    171  C5   DC     6      -4.834  -0.735  -0.766  1.00  0.00           C  
ATOM    172  H5   DC     6      -5.815  -0.474  -0.397  1.00  0.00           H  
ATOM    173  C4   DC     6      -3.573  -0.181  -0.337  1.00  0.00           C  
ATOM    174  N4   DC     6      -3.544   0.639   0.637  1.00  0.00           N  
ATOM    175  H41  DC     6      -2.768   1.285   0.647  1.00  0.00           H  
ATOM    176  H42  DC     6      -4.447   0.888   1.014  1.00  0.00           H  
ATOM    177  N3   DC     6      -2.430  -0.419  -0.928  1.00  0.00           N  
ATOM    178  C2   DC     6      -2.394  -1.267  -1.974  1.00  0.00           C  
ATOM    179  O2   DC     6      -1.255  -1.457  -2.396  1.00  0.00           O  
ATOM    180  C3'  DC     6      -3.872  -4.787  -4.418  1.00  0.00           C  
ATOM    181  H3'  DC     6      -4.551  -5.595  -4.144  1.00  0.00           H  
ATOM    182  C2'  DC     6      -3.369  -4.041  -3.242  1.00  0.00           C  
ATOM    183  H2'  DC     6      -4.044  -4.185  -2.398  1.00  0.00           H  
ATOM    184 H2''  DC     6      -2.354  -4.245  -2.901  1.00  0.00           H  
ATOM    185  O3'  DC     6      -2.802  -5.346  -5.160  1.00  0.00           O  
ATOM    186  P    DT     7      -1.986  -6.666  -4.693  1.00  0.00           P  
ATOM    187  OP1  DT     7      -1.701  -7.526  -5.820  1.00  0.00           O  
ATOM    188  OP2  DT     7      -2.614  -7.255  -3.481  1.00  0.00           O  
ATOM    189  O5'  DT     7      -0.612  -6.132  -4.200  1.00  0.00           O  
ATOM    190  C5'  DT     7       0.322  -5.464  -5.073  1.00  0.00           C  
ATOM    191  H5'  DT     7      -0.121  -4.522  -5.395  1.00  0.00           H  
ATOM    192 H5''  DT     7       0.620  -6.000  -5.974  1.00  0.00           H  
ATOM    193  C4'  DT     7       1.511  -5.155  -4.154  1.00  0.00           C  
ATOM    194  H4'  DT     7       2.317  -4.649  -4.686  1.00  0.00           H  
ATOM    195  O4'  DT     7       1.076  -4.142  -3.197  1.00  0.00           O  
ATOM    196  C1'  DT     7       1.577  -4.532  -1.914  1.00  0.00           C  
ATOM    197  H1'  DT     7       2.609  -4.184  -1.860  1.00  0.00           H  
ATOM    198  N1   DT     7       0.704  -3.835  -0.898  1.00  0.00           N  
ATOM    199  C6   DT     7      -0.607  -4.224  -0.599  1.00  0.00           C  
ATOM    200  H6   DT     7      -1.074  -5.064  -1.092  1.00  0.00           H  
ATOM    201  C5   DT     7      -1.318  -3.540   0.383  1.00  0.00           C  
ATOM    202  C7   DT     7      -2.706  -4.055   0.703  1.00  0.00           C  
ATOM    203  H71  DT     7      -2.786  -4.413   1.729  1.00  0.00           H  
ATOM    204  H72  DT     7      -3.373  -3.193   0.685  1.00  0.00           H  
ATOM    205  H73  DT     7      -3.045  -4.743  -0.072  1.00  0.00           H  
ATOM    206  C4   DT     7      -0.747  -2.397   1.076  1.00  0.00           C  
ATOM    207  O4   DT     7      -1.220  -1.638   1.937  1.00  0.00           O  
ATOM    208  N3   DT     7       0.536  -2.064   0.726  1.00  0.00           N  
ATOM    209  H3   DT     7       0.981  -1.341   1.274  1.00  0.00           H  
ATOM    210  C2   DT     7       1.282  -2.741  -0.261  1.00  0.00           C  
ATOM    211  O2   DT     7       2.453  -2.423  -0.365  1.00  0.00           O  
ATOM    212  C3'  DT     7       2.104  -6.318  -3.295  1.00  0.00           C  
ATOM    213  H3'  DT     7       1.712  -7.254  -3.694  1.00  0.00           H  
ATOM    214  C2'  DT     7       1.635  -6.001  -1.921  1.00  0.00           C  
ATOM    215  H2'  DT     7       0.613  -6.354  -1.790  1.00  0.00           H  
ATOM    216 H2''  DT     7       2.279  -6.340  -1.108  1.00  0.00           H  
ATOM    217  O3'  DT     7       3.488  -6.362  -3.350  1.00  0.00           O  
ATOM    218  P    DG     8       4.301  -7.190  -4.451  1.00  0.00           P  
ATOM    219  OP1  DG     8       3.879  -6.904  -5.866  1.00  0.00           O  
ATOM    220  OP2  DG     8       4.278  -8.578  -3.961  1.00  0.00           O  
ATOM    221  O5'  DG     8       5.789  -6.694  -4.221  1.00  0.00           O  
ATOM    222  C5'  DG     8       6.244  -5.513  -4.794  1.00  0.00           C  
ATOM    223  H5'  DG     8       5.406  -4.864  -5.043  1.00  0.00           H  
ATOM    224 H5''  DG     8       6.788  -5.707  -5.718  1.00  0.00           H  
ATOM    225  C4'  DG     8       7.313  -4.869  -3.876  1.00  0.00           C  
ATOM    226  H4'  DG     8       7.765  -4.112  -4.517  1.00  0.00           H  
ATOM    227  O4'  DG     8       6.750  -4.225  -2.697  1.00  0.00           O  
ATOM    228  C1'  DG     8       7.262  -4.819  -1.541  1.00  0.00           C  
ATOM    229  H1'  DG     8       8.016  -4.130  -1.161  1.00  0.00           H  
ATOM    230  N9   DG     8       6.074  -4.982  -0.726  1.00  0.00           N  
ATOM    231  C8   DG     8       5.101  -5.980  -0.682  1.00  0.00           C  
ATOM    232  H8   DG     8       5.069  -6.853  -1.317  1.00  0.00           H  
ATOM    233  N7   DG     8       4.210  -5.789   0.252  1.00  0.00           N  
ATOM    234  C5   DG     8       4.549  -4.576   0.821  1.00  0.00           C  
ATOM    235  C6   DG     8       3.912  -3.853   1.849  1.00  0.00           C  
ATOM    236  O6   DG     8       2.944  -4.115   2.550  1.00  0.00           O  
ATOM    237  N1   DG     8       4.706  -2.851   2.362  1.00  0.00           N  
ATOM    238  H1   DG     8       4.347  -2.297   3.127  1.00  0.00           H  
ATOM    239  C2   DG     8       5.892  -2.450   1.741  1.00  0.00           C  
ATOM    240  N2   DG     8       6.366  -1.309   2.143  1.00  0.00           N  
ATOM    241  H21  DG     8       6.056  -0.903   3.015  1.00  0.00           H  
ATOM    242  H22  DG     8       7.101  -0.875   1.602  1.00  0.00           H  
ATOM    243  N3   DG     8       6.428  -2.982   0.632  1.00  0.00           N  
ATOM    244  C4   DG     8       5.749  -4.112   0.271  1.00  0.00           C  
ATOM    245  C3'  DG     8       8.487  -5.800  -3.417  1.00  0.00           C  
ATOM    246  H3'  DG     8       8.589  -6.687  -4.042  1.00  0.00           H  
ATOM    247  C2'  DG     8       7.905  -6.145  -2.050  1.00  0.00           C  
ATOM    248  H2'  DG     8       7.140  -6.920  -2.098  1.00  0.00           H  
ATOM    249 H2''  DG     8       8.645  -6.468  -1.318  1.00  0.00           H  
ATOM    250  O3'  DG     8       9.607  -4.988  -3.389  1.00  0.00           O  
ATOM    251  P    DA     9      10.970  -5.599  -2.877  1.00  0.00           P  
ATOM    252  OP1  DA     9      11.954  -4.978  -3.793  1.00  0.00           O  
ATOM    253  OP2  DA     9      10.920  -7.054  -2.800  1.00  0.00           O  
ATOM    254  O5'  DA     9      11.110  -5.002  -1.397  1.00  0.00           O  
ATOM    255  C5'  DA     9      11.324  -3.623  -1.112  1.00  0.00           C  
ATOM    256  H5'  DA     9      10.521  -3.042  -1.566  1.00  0.00           H  
ATOM    257 H5''  DA     9      12.213  -3.279  -1.641  1.00  0.00           H  
ATOM    258  C4'  DA     9      11.600  -3.164   0.364  1.00  0.00           C  
ATOM    259  H4'  DA     9      11.942  -2.130   0.326  1.00  0.00           H  
ATOM    260  O4'  DA     9      10.461  -3.120   1.198  1.00  0.00           O  
ATOM    261  C1'  DA     9      10.620  -4.158   2.165  1.00  0.00           C  
ATOM    262  H1'  DA     9      10.791  -3.606   3.089  1.00  0.00           H  
ATOM    263  N9   DA     9       9.365  -4.973   2.121  1.00  0.00           N  
ATOM    264  C8   DA     9       9.038  -5.971   1.311  1.00  0.00           C  
ATOM    265  H8   DA     9       9.734  -6.270   0.541  1.00  0.00           H  
ATOM    266  N7   DA     9       7.952  -6.707   1.558  1.00  0.00           N  
ATOM    267  C5   DA     9       7.436  -5.955   2.615  1.00  0.00           C  
ATOM    268  C6   DA     9       6.320  -6.059   3.466  1.00  0.00           C  
ATOM    269  N6   DA     9       5.389  -6.973   3.450  1.00  0.00           N  
ATOM    270  H61  DA     9       4.732  -6.978   4.217  1.00  0.00           H  
ATOM    271  H62  DA     9       5.374  -7.704   2.753  1.00  0.00           H  
ATOM    272  N1   DA     9       6.159  -5.256   4.505  1.00  0.00           N  
ATOM    273  C2   DA     9       6.973  -4.258   4.740  1.00  0.00           C  
ATOM    274  H2   DA     9       6.697  -3.657   5.594  1.00  0.00           H  
ATOM    275  N3   DA     9       8.039  -3.989   4.011  1.00  0.00           N  
ATOM    276  C4   DA     9       8.240  -4.895   3.015  1.00  0.00           C  
ATOM    277  C3'  DA     9      12.669  -3.933   1.056  1.00  0.00           C  
ATOM    278  H3'  DA     9      13.409  -4.359   0.379  1.00  0.00           H  
ATOM    279  C2'  DA     9      11.874  -4.973   1.873  1.00  0.00           C  
ATOM    280  H2'  DA     9      11.689  -5.830   1.225  1.00  0.00           H  
ATOM    281 H2''  DA     9      12.466  -5.186   2.763  1.00  0.00           H  
ATOM    282  O3'  DA     9      13.272  -2.978   1.897  1.00  0.00           O  
ATOM    283  P    DC    10      14.537  -3.337   2.860  1.00  0.00           P  
ATOM    284  OP1  DC    10      15.455  -2.226   2.993  1.00  0.00           O  
ATOM    285  OP2  DC    10      15.078  -4.653   2.486  1.00  0.00           O  
ATOM    286  O5'  DC    10      13.877  -3.445   4.337  1.00  0.00           O  
ATOM    287  C5'  DC    10      13.255  -2.352   4.913  1.00  0.00           C  
ATOM    288  H5'  DC    10      12.770  -1.815   4.098  1.00  0.00           H  
ATOM    289 H5''  DC    10      13.978  -1.628   5.290  1.00  0.00           H  
ATOM    290  C4'  DC    10      12.205  -2.676   5.942  1.00  0.00           C  
ATOM    291  H4'  DC    10      11.617  -1.809   6.244  1.00  0.00           H  
ATOM    292  O4'  DC    10      11.331  -3.722   5.477  1.00  0.00           O  
ATOM    293  C1'  DC    10      10.827  -4.495   6.507  1.00  0.00           C  
ATOM    294  H1'  DC    10       9.987  -3.954   6.942  1.00  0.00           H  
ATOM    295  N1   DC    10      10.426  -5.789   5.925  1.00  0.00           N  
ATOM    296  C6   DC    10      11.326  -6.419   5.071  1.00  0.00           C  
ATOM    297  H6   DC    10      12.325  -6.019   4.976  1.00  0.00           H  
ATOM    298  C5   DC    10      10.919  -7.487   4.340  1.00  0.00           C  
ATOM    299  H5   DC    10      11.657  -7.895   3.665  1.00  0.00           H  
ATOM    300  C4   DC    10       9.564  -7.982   4.587  1.00  0.00           C  
ATOM    301  N4   DC    10       9.123  -9.069   3.927  1.00  0.00           N  
ATOM    302  H41  DC    10       8.166  -9.370   4.042  1.00  0.00           H  
ATOM    303  H42  DC    10       9.803  -9.542   3.349  1.00  0.00           H  
ATOM    304  N3   DC    10       8.753  -7.451   5.498  1.00  0.00           N  
ATOM    305  C2   DC    10       9.187  -6.410   6.243  1.00  0.00           C  
ATOM    306  O2   DC    10       8.463  -5.978   7.126  1.00  0.00           O  
ATOM    307  C3'  DC    10      12.786  -3.363   7.250  1.00  0.00           C  
ATOM    308  H3'  DC    10      13.696  -3.800   6.838  1.00  0.00           H  
ATOM    309  C2'  DC    10      11.871  -4.550   7.580  1.00  0.00           C  
ATOM    310  H2'  DC    10      12.418  -5.491   7.526  1.00  0.00           H  
ATOM    311 H2''  DC    10      11.383  -4.410   8.545  1.00  0.00           H  
ATOM    312  O3'  DC    10      13.028  -2.514   8.377  1.00  0.00           O  
ATOM    313  P    DG    11      14.074  -2.894   9.510  1.00  0.00           P  
ATOM    314  OP1  DG    11      13.986  -1.784  10.466  1.00  0.00           O  
ATOM    315  OP2  DG    11      15.424  -3.152   8.895  1.00  0.00           O  
ATOM    316  O5'  DG    11      13.565  -4.251  10.045  1.00  0.00           O  
ATOM    317  C5'  DG    11      12.456  -4.422  10.953  1.00  0.00           C  
ATOM    318  H5'  DG    11      11.638  -3.863  10.500  1.00  0.00           H  
ATOM    319 H5''  DG    11      12.741  -3.959  11.898  1.00  0.00           H  
ATOM    320  C4'  DG    11      12.058  -5.843  11.265  1.00  0.00           C  
ATOM    321  H4'  DG    11      11.483  -5.660  12.172  1.00  0.00           H  
ATOM    322  O4'  DG    11      11.246  -6.473  10.276  1.00  0.00           O  
ATOM    323  C1'  DG    11      11.836  -7.789  10.202  1.00  0.00           C  
ATOM    324  H1'  DG    11      11.490  -8.382  11.048  1.00  0.00           H  
ATOM    325  N9   DG    11      11.548  -8.503   8.928  1.00  0.00           N  
ATOM    326  C8   DG    11      12.353  -8.796   7.803  1.00  0.00           C  
ATOM    327  H8   DG    11      13.402  -8.539   7.792  1.00  0.00           H  
ATOM    328  N7   DG    11      11.727  -9.492   6.878  1.00  0.00           N  
ATOM    329  C5   DG    11      10.490  -9.713   7.462  1.00  0.00           C  
ATOM    330  C6   DG    11       9.432 -10.510   6.951  1.00  0.00           C  
ATOM    331  O6   DG    11       9.336 -11.154   5.924  1.00  0.00           O  
ATOM    332  N1   DG    11       8.358 -10.586   7.821  1.00  0.00           N  
ATOM    333  H1   DG    11       7.680 -11.321   7.681  1.00  0.00           H  
ATOM    334  C2   DG    11       8.255  -9.860   8.978  1.00  0.00           C  
ATOM    335  N2   DG    11       7.166 -10.068   9.677  1.00  0.00           N  
ATOM    336  H21  DG    11       6.482 -10.710   9.302  1.00  0.00           H  
ATOM    337  H22  DG    11       6.998  -9.763  10.626  1.00  0.00           H  
ATOM    338  N3   DG    11       9.282  -9.280   9.562  1.00  0.00           N  
ATOM    339  C4   DG    11      10.343  -9.126   8.688  1.00  0.00           C  
ATOM    340  C3'  DG    11      13.208  -6.713  11.684  1.00  0.00           C  
ATOM    341  H3'  DG    11      14.163  -6.210  11.840  1.00  0.00           H  
ATOM    342  C2'  DG    11      13.310  -7.616  10.480  1.00  0.00           C  
ATOM    343  H2'  DG    11      13.782  -7.102   9.643  1.00  0.00           H  
ATOM    344 H2''  DG    11      13.794  -8.557  10.744  1.00  0.00           H  
ATOM    345  O3'  DG    11      12.877  -7.506  12.843  1.00  0.00           O  
ATOM    346  P   DA3    12      13.514  -7.276  14.327  1.00  0.00           P  
ATOM    347  OP1 DA3    12      13.204  -5.879  14.716  1.00  0.00           O  
ATOM    348  OP2 DA3    12      14.893  -7.721  14.358  1.00  0.00           O  
ATOM    349  O5' DA3    12      12.563  -8.241  15.252  1.00  0.00           O  
ATOM    350  C5' DA3    12      11.264  -7.803  15.704  1.00  0.00           C  
ATOM    351  H5' DA3    12      10.736  -7.162  14.998  1.00  0.00           H  
ATOM    352 H5'' DA3    12      11.350  -7.298  16.666  1.00  0.00           H  
ATOM    353  C4' DA3    12      10.325  -8.965  15.986  1.00  0.00           C  
ATOM    354  H4' DA3    12       9.473  -8.577  16.545  1.00  0.00           H  
ATOM    355  O4' DA3    12       9.774  -9.413  14.760  1.00  0.00           O  
ATOM    356  C1' DA3    12      10.231 -10.752  14.459  1.00  0.00           C  
ATOM    357  H1' DA3    12       9.333 -11.356  14.594  1.00  0.00           H  
ATOM    358  N9  DA3    12      10.706 -10.948  13.048  1.00  0.00           N  
ATOM    359  C8  DA3    12      11.979 -10.665  12.530  1.00  0.00           C  
ATOM    360  H8  DA3    12      12.763 -10.234  13.134  1.00  0.00           H  
ATOM    361  N7  DA3    12      12.133 -11.068  11.261  1.00  0.00           N  
ATOM    362  C5  DA3    12      10.901 -11.781  11.030  1.00  0.00           C  
ATOM    363  C6  DA3    12      10.349 -12.607   9.987  1.00  0.00           C  
ATOM    364  N6  DA3    12      10.968 -12.878   8.880  1.00  0.00           N  
ATOM    365  H61 DA3    12      10.456 -13.390   8.177  1.00  0.00           H  
ATOM    366  H62 DA3    12      11.850 -12.443   8.648  1.00  0.00           H  
ATOM    367  N1  DA3    12       9.115 -13.183  10.028  1.00  0.00           N  
ATOM    368  C2  DA3    12       8.467 -12.980  11.131  1.00  0.00           C  
ATOM    369  H2  DA3    12       7.429 -13.276  11.171  1.00  0.00           H  
ATOM    370  N3  DA3    12       8.823 -12.357  12.214  1.00  0.00           N  
ATOM    371  C4  DA3    12      10.045 -11.751  12.094  1.00  0.00           C  
ATOM    372  C3' DA3    12      10.890 -10.178  16.671  1.00  0.00           C  
ATOM    373  H3' DA3    12      11.769  -9.891  17.248  1.00  0.00           H  
ATOM    374  C2' DA3    12      11.166 -11.177  15.572  1.00  0.00           C  
ATOM    375  H2' DA3    12      12.209 -11.014  15.298  1.00  0.00           H  
ATOM    376 H2'' DA3    12      11.071 -12.231  15.835  1.00  0.00           H  
ATOM    377  O3' DA3    12       9.825 -10.664  17.507  1.00  0.00           O  
ATOM    378 HO3' DA3    12       8.977 -10.751  17.066  1.00  0.00           H  
TER     379      DA3    12 
ATOM    379 HO5' DG5    13      31.160  13.309 -12.094  1.00  0.00           H  
ATOM    380  O5' DG5    13      31.430  14.177 -11.786  1.00  0.00           O  
ATOM    381  C5' DG5    13      31.094  15.112 -12.855  1.00  0.00           C  
ATOM    382  H5' DG5    13      31.272  14.629 -13.816  1.00  0.00           H  
ATOM    383 H5'' DG5    13      31.679  16.031 -12.877  1.00  0.00           H  
ATOM    384  C4' DG5    13      29.602  15.549 -12.787  1.00  0.00           C  
ATOM    385  H4' DG5    13      29.423  16.349 -13.505  1.00  0.00           H  
ATOM    386  O4' DG5    13      28.741  14.529 -13.131  1.00  0.00           O  
ATOM    387  C1' DG5    13      27.786  14.387 -12.076  1.00  0.00           C  
ATOM    388  H1' DG5    13      26.946  15.050 -12.284  1.00  0.00           H  
ATOM    389  N9  DG5    13      27.247  13.032 -12.065  1.00  0.00           N  
ATOM    390  C8  DG5    13      27.713  11.975 -11.366  1.00  0.00           C  
ATOM    391  H8  DG5    13      28.566  12.038 -10.707  1.00  0.00           H  
ATOM    392  N7  DG5    13      26.946  10.925 -11.365  1.00  0.00           N  
ATOM    393  C5  DG5    13      25.911  11.245 -12.261  1.00  0.00           C  
ATOM    394  C6  DG5    13      24.838  10.510 -12.850  1.00  0.00           C  
ATOM    395  O6  DG5    13      24.501   9.338 -12.739  1.00  0.00           O  
ATOM    396  N1  DG5    13      24.042  11.236 -13.723  1.00  0.00           N  
ATOM    397  H1  DG5    13      23.313  10.719 -14.195  1.00  0.00           H  
ATOM    398  C2  DG5    13      24.282  12.547 -13.945  1.00  0.00           C  
ATOM    399  N2  DG5    13      23.533  13.055 -14.846  1.00  0.00           N  
ATOM    400  H21 DG5    13      22.933  12.449 -15.388  1.00  0.00           H  
ATOM    401  H22 DG5    13      23.577  14.061 -14.926  1.00  0.00           H  
ATOM    402  N3  DG5    13      25.234  13.279 -13.476  1.00  0.00           N  
ATOM    403  C4  DG5    13      26.027  12.598 -12.583  1.00  0.00           C  
ATOM    404  C3' DG5    13      29.166  15.982 -11.386  1.00  0.00           C  
ATOM    405  H3' DG5    13      30.079  16.237 -10.848  1.00  0.00           H  
ATOM    406  C2' DG5    13      28.522  14.726 -10.801  1.00  0.00           C  
ATOM    407  H2' DG5    13      29.319  14.012 -10.593  1.00  0.00           H  
ATOM    408 H2'' DG5    13      27.833  14.968  -9.992  1.00  0.00           H  
ATOM    409  O3' DG5    13      28.211  17.039 -11.347  1.00  0.00           O  
ATOM    410  P    DA    14      28.747  18.542 -11.209  1.00  0.00           P  
ATOM    411  OP1  DA    14      29.943  18.748 -12.069  1.00  0.00           O  
ATOM    412  OP2  DA    14      28.907  18.810  -9.776  1.00  0.00           O  
ATOM    413  O5'  DA    14      27.422  19.385 -11.625  1.00  0.00           O  
ATOM    414  C5'  DA    14      27.023  19.543 -12.909  1.00  0.00           C  
ATOM    415  H5'  DA    14      27.393  18.667 -13.442  1.00  0.00           H  
ATOM    416 H5''  DA    14      27.454  20.514 -13.152  1.00  0.00           H  
ATOM    417  C4'  DA    14      25.444  19.629 -13.107  1.00  0.00           C  
ATOM    418  H4'  DA    14      25.336  19.967 -14.137  1.00  0.00           H  
ATOM    419  O4'  DA    14      24.877  18.393 -13.071  1.00  0.00           O  
ATOM    420  C1'  DA    14      23.867  18.165 -12.060  1.00  0.00           C  
ATOM    421  H1'  DA    14      22.849  18.339 -12.409  1.00  0.00           H  
ATOM    422  N9   DA    14      23.916  16.810 -11.443  1.00  0.00           N  
ATOM    423  C8   DA    14      24.796  16.319 -10.509  1.00  0.00           C  
ATOM    424  H8   DA    14      25.657  16.882 -10.180  1.00  0.00           H  
ATOM    425  N7   DA    14      24.610  15.052 -10.145  1.00  0.00           N  
ATOM    426  C5   DA    14      23.407  14.745 -10.903  1.00  0.00           C  
ATOM    427  C6   DA    14      22.625  13.581 -11.133  1.00  0.00           C  
ATOM    428  N6   DA    14      22.828  12.460 -10.494  1.00  0.00           N  
ATOM    429  H61  DA    14      22.351  11.650 -10.865  1.00  0.00           H  
ATOM    430  H62  DA    14      23.577  12.408  -9.819  1.00  0.00           H  
ATOM    431  N1   DA    14      21.665  13.522 -12.069  1.00  0.00           N  
ATOM    432  C2   DA    14      21.423  14.665 -12.669  1.00  0.00           C  
ATOM    433  H2   DA    14      20.531  14.581 -13.272  1.00  0.00           H  
ATOM    434  N3   DA    14      22.111  15.813 -12.636  1.00  0.00           N  
ATOM    435  C4   DA    14      23.107  15.831 -11.713  1.00  0.00           C  
ATOM    436  C3'  DA    14      24.653  20.454 -12.117  1.00  0.00           C  
ATOM    437  H3'  DA    14      25.273  21.150 -11.553  1.00  0.00           H  
ATOM    438  C2'  DA    14      24.085  19.353 -11.221  1.00  0.00           C  
ATOM    439  H2'  DA    14      24.841  19.145 -10.463  1.00  0.00           H  
ATOM    440 H2''  DA    14      23.136  19.701 -10.815  1.00  0.00           H  
ATOM    441  O3'  DA    14      23.651  21.145 -12.835  1.00  0.00           O  
ATOM    442  P    DG    15      22.692  22.191 -12.253  1.00  0.00           P  
ATOM    443  OP1  DG    15      22.670  23.324 -13.241  1.00  0.00           O  
ATOM    444  OP2  DG    15      23.086  22.465 -10.837  1.00  0.00           O  
ATOM    445  O5'  DG    15      21.292  21.478 -12.289  1.00  0.00           O  
ATOM    446  C5'  DG    15      20.500  21.433 -13.477  1.00  0.00           C  
ATOM    447  H5'  DG    15      21.112  21.001 -14.269  1.00  0.00           H  
ATOM    448 H5''  DG    15      20.238  22.445 -13.786  1.00  0.00           H  
ATOM    449  C4'  DG    15      19.196  20.555 -13.371  1.00  0.00           C  
ATOM    450  H4'  DG    15      18.720  20.610 -14.350  1.00  0.00           H  
ATOM    451  O4'  DG    15      19.538  19.226 -13.090  1.00  0.00           O  
ATOM    452  C1'  DG    15      18.820  18.888 -11.912  1.00  0.00           C  
ATOM    453  H1'  DG    15      17.888  18.369 -12.138  1.00  0.00           H  
ATOM    454  N9   DG    15      19.592  17.932 -11.109  1.00  0.00           N  
ATOM    455  C8   DG    15      20.483  18.213 -10.129  1.00  0.00           C  
ATOM    456  H8   DG    15      20.795  19.242 -10.023  1.00  0.00           H  
ATOM    457  N7   DG    15      20.815  17.206  -9.319  1.00  0.00           N  
ATOM    458  C5   DG    15      20.015  16.183  -9.801  1.00  0.00           C  
ATOM    459  C6   DG    15      19.830  14.874  -9.346  1.00  0.00           C  
ATOM    460  O6   DG    15      20.392  14.327  -8.349  1.00  0.00           O  
ATOM    461  N1   DG    15      18.833  14.176  -9.985  1.00  0.00           N  
ATOM    462  H1   DG    15      18.653  13.221  -9.710  1.00  0.00           H  
ATOM    463  C2   DG    15      18.110  14.678 -11.006  1.00  0.00           C  
ATOM    464  N2   DG    15      17.029  14.009 -11.321  1.00  0.00           N  
ATOM    465  H21  DG    15      16.735  13.087 -11.034  1.00  0.00           H  
ATOM    466  H22  DG    15      16.470  14.444 -12.041  1.00  0.00           H  
ATOM    467  N3   DG    15      18.199  15.910 -11.424  1.00  0.00           N  
ATOM    468  C4   DG    15      19.182  16.630 -10.815  1.00  0.00           C  
ATOM    469  C3'  DG    15      18.173  21.108 -12.404  1.00  0.00           C  
ATOM    470  H3'  DG    15      18.384  22.139 -12.119  1.00  0.00           H  
ATOM    471  C2'  DG    15      18.376  20.185 -11.173  1.00  0.00           C  
ATOM    472  H2'  DG    15      19.145  20.642 -10.549  1.00  0.00           H  
ATOM    473 H2''  DG    15      17.538  20.101 -10.481  1.00  0.00           H  
ATOM    474  O3'  DG    15      16.928  21.033 -13.109  1.00  0.00           O  
ATOM    475  P    DT    16      15.539  21.240 -12.459  1.00  0.00           P  
ATOM    476  OP1  DT    16      14.662  21.437 -13.615  1.00  0.00           O  
ATOM    477  OP2  DT    16      15.596  22.370 -11.575  1.00  0.00           O  
ATOM    478  O5'  DT    16      15.132  19.796 -11.727  1.00  0.00           O  
ATOM    479  C5'  DT    16      14.832  18.618 -12.437  1.00  0.00           C  
ATOM    480  H5'  DT    16      15.637  18.300 -13.100  1.00  0.00           H  
ATOM    481 H5''  DT    16      13.943  18.862 -13.018  1.00  0.00           H  
ATOM    482  C4'  DT    16      14.525  17.449 -11.416  1.00  0.00           C  
ATOM    483  H4'  DT    16      14.175  16.588 -11.986  1.00  0.00           H  
ATOM    484  O4'  DT    16      15.672  17.164 -10.671  1.00  0.00           O  
ATOM    485  C1'  DT    16      15.173  16.820  -9.374  1.00  0.00           C  
ATOM    486  H1'  DT    16      14.620  15.882  -9.406  1.00  0.00           H  
ATOM    487  N1   DT    16      16.291  16.768  -8.399  1.00  0.00           N  
ATOM    488  C6   DT    16      17.082  17.917  -8.033  1.00  0.00           C  
ATOM    489  H6   DT    16      16.835  18.832  -8.550  1.00  0.00           H  
ATOM    490  C5   DT    16      18.121  17.872  -7.172  1.00  0.00           C  
ATOM    491  C7   DT    16      18.986  19.132  -7.039  1.00  0.00           C  
ATOM    492  H71  DT    16      20.046  18.896  -7.142  1.00  0.00           H  
ATOM    493  H72  DT    16      18.814  19.866  -7.826  1.00  0.00           H  
ATOM    494  H73  DT    16      18.907  19.636  -6.075  1.00  0.00           H  
ATOM    495  C4   DT    16      18.514  16.570  -6.618  1.00  0.00           C  
ATOM    496  O4   DT    16      19.473  16.326  -5.915  1.00  0.00           O  
ATOM    497  N3   DT    16      17.656  15.542  -6.904  1.00  0.00           N  
ATOM    498  H3   DT    16      17.856  14.629  -6.520  1.00  0.00           H  
ATOM    499  C2   DT    16      16.543  15.571  -7.705  1.00  0.00           C  
ATOM    500  O2   DT    16      15.815  14.600  -7.728  1.00  0.00           O  
ATOM    501  C3'  DT    16      13.391  17.923 -10.431  1.00  0.00           C  
ATOM    502  H3'  DT    16      13.037  18.928 -10.661  1.00  0.00           H  
ATOM    503  C2'  DT    16      14.114  17.903  -9.108  1.00  0.00           C  
ATOM    504  H2'  DT    16      14.621  18.857  -8.957  1.00  0.00           H  
ATOM    505 H2''  DT    16      13.395  17.711  -8.312  1.00  0.00           H  
ATOM    506  O3'  DT    16      12.267  16.979 -10.338  1.00  0.00           O  
ATOM    507  P    DG    17      10.935  17.507  -9.806  1.00  0.00           P  
ATOM    508  OP1  DG    17      10.020  17.429 -10.941  1.00  0.00           O  
ATOM    509  OP2  DG    17      11.022  18.809  -9.107  1.00  0.00           O  
ATOM    510  O5'  DG    17      10.585  16.410  -8.669  1.00  0.00           O  
ATOM    511  C5'  DG    17      10.006  15.120  -8.961  1.00  0.00           C  
ATOM    512  H5'  DG    17      10.616  14.785  -9.800  1.00  0.00           H  
ATOM    513 H5''  DG    17       9.003  15.351  -9.319  1.00  0.00           H  
ATOM    514  C4'  DG    17      10.066  14.083  -7.843  1.00  0.00           C  
ATOM    515  H4'  DG    17       9.803  13.091  -8.212  1.00  0.00           H  
ATOM    516  O4'  DG    17      11.401  13.975  -7.367  1.00  0.00           O  
ATOM    517  C1'  DG    17      11.345  14.450  -6.016  1.00  0.00           C  
ATOM    518  H1'  DG    17      11.393  13.627  -5.302  1.00  0.00           H  
ATOM    519  N9   DG    17      12.523  15.269  -5.753  1.00  0.00           N  
ATOM    520  C8   DG    17      12.657  16.626  -5.964  1.00  0.00           C  
ATOM    521  H8   DG    17      11.853  17.164  -6.442  1.00  0.00           H  
ATOM    522  N7   DG    17      13.737  17.135  -5.473  1.00  0.00           N  
ATOM    523  C5   DG    17      14.298  16.030  -4.746  1.00  0.00           C  
ATOM    524  C6   DG    17      15.509  15.900  -3.922  1.00  0.00           C  
ATOM    525  O6   DG    17      16.399  16.757  -3.720  1.00  0.00           O  
ATOM    526  N1   DG    17      15.648  14.628  -3.396  1.00  0.00           N  
ATOM    527  H1   DG    17      16.556  14.499  -2.972  1.00  0.00           H  
ATOM    528  C2   DG    17      14.761  13.569  -3.498  1.00  0.00           C  
ATOM    529  N2   DG    17      15.170  12.451  -2.897  1.00  0.00           N  
ATOM    530  H21  DG    17      16.071  12.370  -2.448  1.00  0.00           H  
ATOM    531  H22  DG    17      14.491  11.722  -2.731  1.00  0.00           H  
ATOM    532  N3   DG    17      13.715  13.674  -4.361  1.00  0.00           N  
ATOM    533  C4   DG    17      13.567  14.905  -4.936  1.00  0.00           C  
ATOM    534  C3'  DG    17       9.140  14.431  -6.702  1.00  0.00           C  
ATOM    535  H3'  DG    17       8.228  14.974  -6.949  1.00  0.00           H  
ATOM    536  C2'  DG    17      10.016  15.161  -5.743  1.00  0.00           C  
ATOM    537  H2'  DG    17      10.067  16.201  -6.066  1.00  0.00           H  
ATOM    538 H2''  DG    17       9.762  15.011  -4.694  1.00  0.00           H  
ATOM    539  O3'  DG    17       8.770  13.228  -6.148  1.00  0.00           O  
ATOM    540  P    DT    18       7.600  13.114  -5.138  1.00  0.00           P  
ATOM    541  OP1  DT    18       6.545  12.406  -5.878  1.00  0.00           O  
ATOM    542  OP2  DT    18       7.287  14.397  -4.455  1.00  0.00           O  
ATOM    543  O5'  DT    18       8.170  12.117  -3.924  1.00  0.00           O  
ATOM    544  C5'  DT    18       8.545  10.794  -4.225  1.00  0.00           C  
ATOM    545  H5'  DT    18       9.371  10.912  -4.926  1.00  0.00           H  
ATOM    546 H5''  DT    18       7.709  10.173  -4.549  1.00  0.00           H  
ATOM    547  C4'  DT    18       9.001  10.120  -2.935  1.00  0.00           C  
ATOM    548  H4'  DT    18       9.151   9.063  -3.155  1.00  0.00           H  
ATOM    549  O4'  DT    18      10.211  10.700  -2.507  1.00  0.00           O  
ATOM    550  C1'  DT    18      10.042  11.377  -1.241  1.00  0.00           C  
ATOM    551  H1'  DT    18      10.637  10.753  -0.575  1.00  0.00           H  
ATOM    552  N1   DT    18      10.689  12.756  -1.311  1.00  0.00           N  
ATOM    553  C6   DT    18      10.036  13.928  -1.618  1.00  0.00           C  
ATOM    554  H6   DT    18       9.010  13.942  -1.955  1.00  0.00           H  
ATOM    555  C5   DT    18      10.716  15.110  -1.653  1.00  0.00           C  
ATOM    556  C7   DT    18       9.933  16.305  -2.065  1.00  0.00           C  
ATOM    557  H71  DT    18       9.582  16.912  -1.231  1.00  0.00           H  
ATOM    558  H72  DT    18      10.615  16.918  -2.653  1.00  0.00           H  
ATOM    559  H73  DT    18       9.040  16.133  -2.666  1.00  0.00           H  
ATOM    560  C4   DT    18      12.149  15.193  -1.373  1.00  0.00           C  
ATOM    561  O4   DT    18      12.920  16.189  -1.489  1.00  0.00           O  
ATOM    562  N3   DT    18      12.727  14.024  -0.977  1.00  0.00           N  
ATOM    563  H3   DT    18      13.694  14.083  -0.689  1.00  0.00           H  
ATOM    564  C2   DT    18      12.102  12.806  -0.976  1.00  0.00           C  
ATOM    565  O2   DT    18      12.825  11.818  -0.785  1.00  0.00           O  
ATOM    566  C3'  DT    18       8.009  10.246  -1.753  1.00  0.00           C  
ATOM    567  H3'  DT    18       6.989  10.382  -2.113  1.00  0.00           H  
ATOM    568  C2'  DT    18       8.529  11.331  -0.864  1.00  0.00           C  
ATOM    569  H2'  DT    18       8.083  12.312  -1.026  1.00  0.00           H  
ATOM    570 H2''  DT    18       8.364  11.156   0.199  1.00  0.00           H  
ATOM    571  O3'  DT    18       7.988   8.988  -1.084  1.00  0.00           O  
ATOM    572  P    DG    19       6.721   8.581  -0.072  1.00  0.00           P  
ATOM    573  OP1  DG    19       5.527   8.717  -0.939  1.00  0.00           O  
ATOM    574  OP2  DG    19       6.835   9.460   1.096  1.00  0.00           O  
ATOM    575  O5'  DG    19       7.088   7.139   0.347  1.00  0.00           O  
ATOM    576  C5'  DG    19       6.099   6.338   0.922  1.00  0.00           C  
ATOM    577  H5'  DG    19       5.095   6.740   0.788  1.00  0.00           H  
ATOM    578 H5''  DG    19       6.241   6.356   2.002  1.00  0.00           H  
ATOM    579  C4'  DG    19       5.974   4.968   0.288  1.00  0.00           C  
ATOM    580  H4'  DG    19       6.988   4.567   0.297  1.00  0.00           H  
ATOM    581  O4'  DG    19       5.164   4.103   0.932  1.00  0.00           O  
ATOM    582  C1'  DG    19       4.219   3.658   0.002  1.00  0.00           C  
ATOM    583  H1'  DG    19       4.537   2.742  -0.496  1.00  0.00           H  
ATOM    584  N9   DG    19       2.936   3.620   0.624  1.00  0.00           N  
ATOM    585  C8   DG    19       2.469   4.230   1.766  1.00  0.00           C  
ATOM    586  H8   DG    19       3.060   4.861   2.413  1.00  0.00           H  
ATOM    587  N7   DG    19       1.164   3.969   1.980  1.00  0.00           N  
ATOM    588  C5   DG    19       0.790   3.091   0.952  1.00  0.00           C  
ATOM    589  C6   DG    19      -0.427   2.292   0.782  1.00  0.00           C  
ATOM    590  O6   DG    19      -1.394   2.288   1.481  1.00  0.00           O  
ATOM    591  N1   DG    19      -0.313   1.381  -0.198  1.00  0.00           N  
ATOM    592  H1   DG    19      -1.037   0.678  -0.230  1.00  0.00           H  
ATOM    593  C2   DG    19       0.838   1.148  -0.848  1.00  0.00           C  
ATOM    594  N2   DG    19       0.844   0.235  -1.795  1.00  0.00           N  
ATOM    595  H21  DG    19       0.010  -0.305  -1.979  1.00  0.00           H  
ATOM    596  H22  DG    19       1.589   0.336  -2.469  1.00  0.00           H  
ATOM    597  N3   DG    19       1.964   1.870  -0.783  1.00  0.00           N  
ATOM    598  C4   DG    19       1.881   2.820   0.195  1.00  0.00           C  
ATOM    599  C3'  DG    19       5.460   5.098  -1.156  1.00  0.00           C  
ATOM    600  H3'  DG    19       5.576   6.073  -1.628  1.00  0.00           H  
ATOM    601  C2'  DG    19       4.061   4.799  -1.033  1.00  0.00           C  
ATOM    602  H2'  DG    19       3.517   5.717  -0.809  1.00  0.00           H  
ATOM    603 H2''  DG    19       3.607   4.426  -1.951  1.00  0.00           H  
ATOM    604  O3'  DG    19       6.263   4.223  -1.881  1.00  0.00           O  
ATOM    605  P    DG    20       6.437   4.273  -3.498  1.00  0.00           P  
ATOM    606  OP1  DG    20       7.754   3.620  -3.861  1.00  0.00           O  
ATOM    607  OP2  DG    20       6.259   5.668  -3.923  1.00  0.00           O  
ATOM    608  O5'  DG    20       5.254   3.451  -4.198  1.00  0.00           O  
ATOM    609  C5'  DG    20       5.429   2.072  -4.358  1.00  0.00           C  
ATOM    610  H5'  DG    20       5.444   1.551  -3.401  1.00  0.00           H  
ATOM    611 H5''  DG    20       6.284   1.795  -4.975  1.00  0.00           H  
ATOM    612  C4'  DG    20       4.264   1.316  -5.101  1.00  0.00           C  
ATOM    613  H4'  DG    20       4.580   0.299  -5.333  1.00  0.00           H  
ATOM    614  O4'  DG    20       3.040   1.253  -4.293  1.00  0.00           O  
ATOM    615  C1'  DG    20       1.982   1.816  -5.017  1.00  0.00           C  
ATOM    616  H1'  DG    20       1.540   1.004  -5.596  1.00  0.00           H  
ATOM    617  N9   DG    20       1.055   2.581  -4.131  1.00  0.00           N  
ATOM    618  C8   DG    20       1.266   3.666  -3.316  1.00  0.00           C  
ATOM    619  H8   DG    20       2.205   4.199  -3.282  1.00  0.00           H  
ATOM    620  N7   DG    20       0.212   3.976  -2.610  1.00  0.00           N  
ATOM    621  C5   DG    20      -0.774   3.163  -3.080  1.00  0.00           C  
ATOM    622  C6   DG    20      -2.159   3.141  -2.757  1.00  0.00           C  
ATOM    623  O6   DG    20      -2.948   3.821  -2.146  1.00  0.00           O  
ATOM    624  N1   DG    20      -2.858   2.075  -3.399  1.00  0.00           N  
ATOM    625  H1   DG    20      -3.847   2.234  -3.526  1.00  0.00           H  
ATOM    626  C2   DG    20      -2.266   1.143  -4.109  1.00  0.00           C  
ATOM    627  N2   DG    20      -2.982   0.319  -4.810  1.00  0.00           N  
ATOM    628  H21  DG    20      -3.984   0.421  -4.881  1.00  0.00           H  
ATOM    629  H22  DG    20      -2.556   0.024  -5.677  1.00  0.00           H  
ATOM    630  N3   DG    20      -0.983   1.182  -4.505  1.00  0.00           N  
ATOM    631  C4   DG    20      -0.289   2.250  -3.962  1.00  0.00           C  
ATOM    632  C3'  DG    20       3.890   1.951  -6.449  1.00  0.00           C  
ATOM    633  H3'  DG    20       4.636   2.636  -6.852  1.00  0.00           H  
ATOM    634  C2'  DG    20       2.678   2.682  -6.078  1.00  0.00           C  
ATOM    635  H2'  DG    20       3.011   3.560  -5.525  1.00  0.00           H  
ATOM    636 H2''  DG    20       2.065   2.964  -6.933  1.00  0.00           H  
ATOM    637  O3'  DG    20       3.689   0.879  -7.331  1.00  0.00           O  
ATOM    638  P    DT    21       2.974   0.979  -8.746  1.00  0.00           P  
ATOM    639  OP1  DT    21       3.557  -0.190  -9.447  1.00  0.00           O  
ATOM    640  OP2  DT    21       3.141   2.367  -9.297  1.00  0.00           O  
ATOM    641  O5'  DT    21       1.409   0.610  -8.521  1.00  0.00           O  
ATOM    642  C5'  DT    21       0.887  -0.653  -8.255  1.00  0.00           C  
ATOM    643  H5'  DT    21       1.260  -1.084  -7.326  1.00  0.00           H  
ATOM    644 H5''  DT    21       1.371  -1.276  -9.008  1.00  0.00           H  
ATOM    645  C4'  DT    21      -0.672  -0.902  -8.351  1.00  0.00           C  
ATOM    646  H4'  DT    21      -0.861  -1.956  -8.144  1.00  0.00           H  
ATOM    647  O4'  DT    21      -1.336  -0.088  -7.462  1.00  0.00           O  
ATOM    648  C1'  DT    21      -2.219   0.648  -8.220  1.00  0.00           C  
ATOM    649  H1'  DT    21      -3.201   0.182  -8.131  1.00  0.00           H  
ATOM    650  N1   DT    21      -2.438   2.055  -7.635  1.00  0.00           N  
ATOM    651  C6   DT    21      -1.465   2.979  -7.326  1.00  0.00           C  
ATOM    652  H6   DT    21      -0.452   2.858  -7.680  1.00  0.00           H  
ATOM    653  C5   DT    21      -1.716   4.166  -6.694  1.00  0.00           C  
ATOM    654  C7   DT    21      -0.519   5.072  -6.381  1.00  0.00           C  
ATOM    655  H71  DT    21      -0.665   5.306  -5.326  1.00  0.00           H  
ATOM    656  H72  DT    21       0.475   4.770  -6.712  1.00  0.00           H  
ATOM    657  H73  DT    21      -0.757   6.058  -6.781  1.00  0.00           H  
ATOM    658  C4   DT    21      -3.079   4.485  -6.244  1.00  0.00           C  
ATOM    659  O4   DT    21      -3.449   5.459  -5.580  1.00  0.00           O  
ATOM    660  N3   DT    21      -4.000   3.576  -6.653  1.00  0.00           N  
ATOM    661  H3   DT    21      -4.969   3.763  -6.440  1.00  0.00           H  
ATOM    662  C2   DT    21      -3.767   2.412  -7.385  1.00  0.00           C  
ATOM    663  O2   DT    21      -4.708   1.836  -7.885  1.00  0.00           O  
ATOM    664  C3'  DT    21      -1.183  -0.626  -9.709  1.00  0.00           C  
ATOM    665  H3'  DT    21      -0.334  -0.591 -10.392  1.00  0.00           H  
ATOM    666  C2'  DT    21      -1.748   0.776  -9.642  1.00  0.00           C  
ATOM    667  H2'  DT    21      -0.978   1.530  -9.806  1.00  0.00           H  
ATOM    668 H2''  DT    21      -2.632   0.869 -10.274  1.00  0.00           H  
ATOM    669  O3'  DT    21      -2.173  -1.562 -10.112  1.00  0.00           O  
ATOM    670  P    DC    22      -2.766  -1.738 -11.573  1.00  0.00           P  
ATOM    671  OP1  DC    22      -3.163  -3.125 -11.764  1.00  0.00           O  
ATOM    672  OP2  DC    22      -1.833  -1.126 -12.535  1.00  0.00           O  
ATOM    673  O5'  DC    22      -4.003  -0.848 -11.460  1.00  0.00           O  
ATOM    674  C5'  DC    22      -5.251  -1.347 -11.020  1.00  0.00           C  
ATOM    675  H5'  DC    22      -5.207  -1.798 -10.029  1.00  0.00           H  
ATOM    676 H5''  DC    22      -5.357  -2.303 -11.533  1.00  0.00           H  
ATOM    677  C4'  DC    22      -6.514  -0.424 -11.326  1.00  0.00           C  
ATOM    678  H4'  DC    22      -7.379  -0.996 -10.990  1.00  0.00           H  
ATOM    679  O4'  DC    22      -6.401   0.743 -10.521  1.00  0.00           O  
ATOM    680  C1'  DC    22      -6.636   1.898 -11.341  1.00  0.00           C  
ATOM    681  H1'  DC    22      -7.718   2.027 -11.347  1.00  0.00           H  
ATOM    682  N1   DC    22      -5.939   3.045 -10.701  1.00  0.00           N  
ATOM    683  C6   DC    22      -4.543   3.210 -10.885  1.00  0.00           C  
ATOM    684  H6   DC    22      -3.921   2.391 -11.213  1.00  0.00           H  
ATOM    685  C5   DC    22      -3.955   4.301 -10.376  1.00  0.00           C  
ATOM    686  H5   DC    22      -2.889   4.433 -10.492  1.00  0.00           H  
ATOM    687  C4   DC    22      -4.758   5.211  -9.579  1.00  0.00           C  
ATOM    688  N4   DC    22      -4.169   6.166  -8.888  1.00  0.00           N  
ATOM    689  H41  DC    22      -4.712   6.688  -8.214  1.00  0.00           H  
ATOM    690  H42  DC    22      -3.306   6.486  -9.304  1.00  0.00           H  
ATOM    691  N3   DC    22      -6.033   5.026  -9.385  1.00  0.00           N  
ATOM    692  C2   DC    22      -6.577   3.919  -9.883  1.00  0.00           C  
ATOM    693  O2   DC    22      -7.725   3.709  -9.553  1.00  0.00           O  
ATOM    694  C3'  DC    22      -6.631   0.005 -12.824  1.00  0.00           C  
ATOM    695  H3'  DC    22      -5.871  -0.598 -13.321  1.00  0.00           H  
ATOM    696  C2'  DC    22      -6.274   1.488 -12.802  1.00  0.00           C  
ATOM    697  H2'  DC    22      -5.186   1.510 -12.873  1.00  0.00           H  
ATOM    698 H2''  DC    22      -6.741   2.178 -13.505  1.00  0.00           H  
ATOM    699  O3'  DC    22      -7.932  -0.348 -13.438  1.00  0.00           O  
ATOM    700  P    DT    23      -8.561   0.302 -14.731  1.00  0.00           P  
ATOM    701  OP1  DT    23      -9.515  -0.674 -15.180  1.00  0.00           O  
ATOM    702  OP2  DT    23      -7.523   0.699 -15.705  1.00  0.00           O  
ATOM    703  O5'  DT    23      -9.350   1.513 -14.144  1.00  0.00           O  
ATOM    704  C5'  DT    23     -10.488   1.316 -13.228  1.00  0.00           C  
ATOM    705  H5'  DT    23     -10.175   0.960 -12.246  1.00  0.00           H  
ATOM    706 H5''  DT    23     -11.161   0.595 -13.691  1.00  0.00           H  
ATOM    707  C4'  DT    23     -11.234   2.676 -13.089  1.00  0.00           C  
ATOM    708  H4'  DT    23     -12.075   2.624 -12.396  1.00  0.00           H  
ATOM    709  O4'  DT    23     -10.363   3.536 -12.407  1.00  0.00           O  
ATOM    710  C1'  DT    23     -10.670   4.884 -12.789  1.00  0.00           C  
ATOM    711  H1'  DT    23     -11.537   5.259 -12.245  1.00  0.00           H  
ATOM    712  N1   DT    23      -9.458   5.718 -12.362  1.00  0.00           N  
ATOM    713  C6   DT    23      -8.241   5.466 -12.953  1.00  0.00           C  
ATOM    714  H6   DT    23      -8.193   4.672 -13.683  1.00  0.00           H  
ATOM    715  C5   DT    23      -7.113   6.190 -12.601  1.00  0.00           C  
ATOM    716  C7   DT    23      -5.718   5.896 -13.226  1.00  0.00           C  
ATOM    717  H71  DT    23      -5.285   6.721 -13.791  1.00  0.00           H  
ATOM    718  H72  DT    23      -5.012   5.824 -12.398  1.00  0.00           H  
ATOM    719  H73  DT    23      -5.825   4.981 -13.809  1.00  0.00           H  
ATOM    720  C4   DT    23      -7.260   7.241 -11.606  1.00  0.00           C  
ATOM    721  O4   DT    23      -6.327   7.925 -11.232  1.00  0.00           O  
ATOM    722  N3   DT    23      -8.570   7.417 -11.064  1.00  0.00           N  
ATOM    723  H3   DT    23      -8.736   8.070 -10.311  1.00  0.00           H  
ATOM    724  C2   DT    23      -9.688   6.809 -11.503  1.00  0.00           C  
ATOM    725  O2   DT    23     -10.784   7.147 -11.059  1.00  0.00           O  
ATOM    726  C3'  DT    23     -11.667   3.397 -14.429  1.00  0.00           C  
ATOM    727  H3'  DT    23     -11.235   2.934 -15.316  1.00  0.00           H  
ATOM    728  C2'  DT    23     -10.992   4.700 -14.306  1.00  0.00           C  
ATOM    729  H2'  DT    23     -10.093   4.721 -14.922  1.00  0.00           H  
ATOM    730 H2''  DT    23     -11.586   5.551 -14.638  1.00  0.00           H  
ATOM    731  O3'  DT    23     -13.025   3.346 -14.555  1.00  0.00           O  
ATOM    732  P   DG3    24     -13.949   3.998 -15.742  1.00  0.00           P  
ATOM    733  OP1 DG3    24     -13.272   3.714 -17.038  1.00  0.00           O  
ATOM    734  OP2 DG3    24     -15.322   3.501 -15.555  1.00  0.00           O  
ATOM    735  O5' DG3    24     -13.956   5.581 -15.482  1.00  0.00           O  
ATOM    736  C5' DG3    24     -14.566   6.121 -14.297  1.00  0.00           C  
ATOM    737  H5' DG3    24     -14.112   5.519 -13.509  1.00  0.00           H  
ATOM    738 H5'' DG3    24     -15.643   6.078 -14.454  1.00  0.00           H  
ATOM    739  C4' DG3    24     -14.234   7.560 -14.014  1.00  0.00           C  
ATOM    740  H4' DG3    24     -14.771   8.030 -13.191  1.00  0.00           H  
ATOM    741  O4' DG3    24     -12.900   7.730 -13.619  1.00  0.00           O  
ATOM    742  C1' DG3    24     -12.581   9.065 -13.896  1.00  0.00           C  
ATOM    743  H1' DG3    24     -13.050   9.738 -13.178  1.00  0.00           H  
ATOM    744  N9  DG3    24     -11.126   9.316 -13.686  1.00  0.00           N  
ATOM    745  C8  DG3    24     -10.067   8.783 -14.351  1.00  0.00           C  
ATOM    746  H8  DG3    24     -10.272   8.150 -15.202  1.00  0.00           H  
ATOM    747  N7  DG3    24      -8.907   9.364 -14.209  1.00  0.00           N  
ATOM    748  C5  DG3    24      -9.152  10.279 -13.195  1.00  0.00           C  
ATOM    749  C6  DG3    24      -8.254  11.053 -12.377  1.00  0.00           C  
ATOM    750  O6  DG3    24      -7.033  11.229 -12.491  1.00  0.00           O  
ATOM    751  N1  DG3    24      -8.895  11.927 -11.485  1.00  0.00           N  
ATOM    752  H1  DG3    24      -8.301  12.597 -11.017  1.00  0.00           H  
ATOM    753  C2  DG3    24     -10.209  11.880 -11.287  1.00  0.00           C  
ATOM    754  N2  DG3    24     -10.712  12.525 -10.292  1.00  0.00           N  
ATOM    755  H21 DG3    24     -10.215  13.266  -9.820  1.00  0.00           H  
ATOM    756  H22 DG3    24     -11.714  12.399 -10.313  1.00  0.00           H  
ATOM    757  N3  DG3    24     -11.096  11.104 -11.945  1.00  0.00           N  
ATOM    758  C4  DG3    24     -10.484  10.276 -12.941  1.00  0.00           C  
ATOM    759  C3' DG3    24     -14.386   8.450 -15.244  1.00  0.00           C  
ATOM    760  H3' DG3    24     -14.497   7.916 -16.188  1.00  0.00           H  
ATOM    761  C2' DG3    24     -13.078   9.342 -15.226  1.00  0.00           C  
ATOM    762  H2' DG3    24     -12.420   8.951 -16.002  1.00  0.00           H  
ATOM    763 H2'' DG3    24     -13.244  10.408 -15.380  1.00  0.00           H  
ATOM    764  O3' DG3    24     -15.379   9.439 -14.975  1.00  0.00           O  
ATOM    765 HO3' DG3    24     -15.647   9.818 -15.815  1.00  0.00           H  
TER     766      DG3    24 
ATOM    766 HO5' DC5    25      -1.696  14.787  11.376  1.00  0.00           H  
ATOM    767  O5' DC5    25      -2.201  14.836  12.191  1.00  0.00           O  
ATOM    768  C5' DC5    25      -3.187  15.841  12.221  1.00  0.00           C  
ATOM    769  H5' DC5    25      -3.743  15.688  13.146  1.00  0.00           H  
ATOM    770 H5'' DC5    25      -3.882  15.575  11.424  1.00  0.00           H  
ATOM    771  C4' DC5    25      -2.661  17.298  12.045  1.00  0.00           C  
ATOM    772  H4' DC5    25      -3.538  17.916  12.239  1.00  0.00           H  
ATOM    773  O4' DC5    25      -1.545  17.556  12.919  1.00  0.00           O  
ATOM    774  C1' DC5    25      -0.659  18.385  12.237  1.00  0.00           C  
ATOM    775  H1' DC5    25      -1.041  19.390  12.060  1.00  0.00           H  
ATOM    776  N1  DC5    25       0.665  18.480  12.934  1.00  0.00           N  
ATOM    777  C6  DC5    25       1.212  17.255  13.275  1.00  0.00           C  
ATOM    778  H6  DC5    25       0.740  16.343  12.941  1.00  0.00           H  
ATOM    779  C5  DC5    25       2.445  17.212  13.986  1.00  0.00           C  
ATOM    780  H5  DC5    25       2.867  16.264  14.284  1.00  0.00           H  
ATOM    781  C4  DC5    25       2.980  18.518  14.423  1.00  0.00           C  
ATOM    782  N4  DC5    25       4.034  18.638  15.185  1.00  0.00           N  
ATOM    783  H41 DC5    25       4.279  19.580  15.456  1.00  0.00           H  
ATOM    784  H42 DC5    25       4.178  17.938  15.898  1.00  0.00           H  
ATOM    785  N3  DC5    25       2.511  19.656  13.956  1.00  0.00           N  
ATOM    786  C2  DC5    25       1.380  19.655  13.176  1.00  0.00           C  
ATOM    787  O2  DC5    25       0.937  20.715  12.844  1.00  0.00           O  
ATOM    788  C3' DC5    25      -2.136  17.527  10.625  1.00  0.00           C  
ATOM    789  H3' DC5    25      -2.349  16.707   9.940  1.00  0.00           H  
ATOM    790  C2' DC5    25      -0.605  17.777  10.828  1.00  0.00           C  
ATOM    791  H2' DC5    25      -0.008  16.865  10.838  1.00  0.00           H  
ATOM    792 H2'' DC5    25      -0.142  18.460  10.115  1.00  0.00           H  
ATOM    793  O3' DC5    25      -2.722  18.681  10.031  1.00  0.00           O  
ATOM    794  P    DT    26      -2.512  18.963   8.461  1.00  0.00           P  
ATOM    795  OP1  DT    26      -3.809  19.555   8.011  1.00  0.00           O  
ATOM    796  OP2  DT    26      -1.967  17.722   7.867  1.00  0.00           O  
ATOM    797  O5'  DT    26      -1.421  20.103   8.443  1.00  0.00           O  
ATOM    798  C5'  DT    26      -1.637  21.288   9.122  1.00  0.00           C  
ATOM    799  H5'  DT    26      -1.869  21.077  10.166  1.00  0.00           H  
ATOM    800 H5''  DT    26      -2.488  21.821   8.699  1.00  0.00           H  
ATOM    801  C4'  DT    26      -0.465  22.320   9.099  1.00  0.00           C  
ATOM    802  H4'  DT    26      -0.627  23.268   9.612  1.00  0.00           H  
ATOM    803  O4'  DT    26       0.557  21.697   9.801  1.00  0.00           O  
ATOM    804  C1'  DT    26       1.738  22.003   9.170  1.00  0.00           C  
ATOM    805  H1'  DT    26       1.984  23.031   9.435  1.00  0.00           H  
ATOM    806  N1   DT    26       2.778  21.171   9.826  1.00  0.00           N  
ATOM    807  C6   DT    26       2.683  19.801   9.788  1.00  0.00           C  
ATOM    808  H6   DT    26       1.917  19.322   9.196  1.00  0.00           H  
ATOM    809  C5   DT    26       3.550  18.974  10.407  1.00  0.00           C  
ATOM    810  C7   DT    26       3.404  17.401  10.320  1.00  0.00           C  
ATOM    811  H71  DT    26       2.516  17.132   9.748  1.00  0.00           H  
ATOM    812  H72  DT    26       4.262  16.981   9.794  1.00  0.00           H  
ATOM    813  H73  DT    26       3.319  16.929  11.299  1.00  0.00           H  
ATOM    814  C4   DT    26       4.602  19.521  11.253  1.00  0.00           C  
ATOM    815  O4   DT    26       5.339  18.832  11.919  1.00  0.00           O  
ATOM    816  N3   DT    26       4.761  20.860  11.157  1.00  0.00           N  
ATOM    817  H3   DT    26       5.462  21.317  11.723  1.00  0.00           H  
ATOM    818  C2   DT    26       3.894  21.753  10.546  1.00  0.00           C  
ATOM    819  O2   DT    26       4.037  22.945  10.625  1.00  0.00           O  
ATOM    820  C3'  DT    26       0.045  22.655   7.661  1.00  0.00           C  
ATOM    821  H3'  DT    26      -0.611  22.337   6.850  1.00  0.00           H  
ATOM    822  C2'  DT    26       1.402  21.913   7.683  1.00  0.00           C  
ATOM    823  H2'  DT    26       1.258  20.842   7.540  1.00  0.00           H  
ATOM    824 H2''  DT    26       2.149  22.305   6.992  1.00  0.00           H  
ATOM    825  O3'  DT    26       0.172  24.095   7.550  1.00  0.00           O  
ATOM    826  P    DG    27       0.581  24.870   6.185  1.00  0.00           P  
ATOM    827  OP1  DG    27       0.257  26.303   6.439  1.00  0.00           O  
ATOM    828  OP2  DG    27      -0.026  24.156   5.076  1.00  0.00           O  
ATOM    829  O5'  DG    27       2.171  24.684   6.060  1.00  0.00           O  
ATOM    830  C5'  DG    27       3.133  25.754   6.516  1.00  0.00           C  
ATOM    831  H5'  DG    27       2.901  26.061   7.535  1.00  0.00           H  
ATOM    832 H5''  DG    27       2.856  26.608   5.898  1.00  0.00           H  
ATOM    833  C4'  DG    27       4.568  25.333   6.298  1.00  0.00           C  
ATOM    834  H4'  DG    27       5.153  26.213   6.564  1.00  0.00           H  
ATOM    835  O4'  DG    27       4.915  24.289   7.185  1.00  0.00           O  
ATOM    836  C1'  DG    27       5.868  23.448   6.539  1.00  0.00           C  
ATOM    837  H1'  DG    27       6.865  23.889   6.510  1.00  0.00           H  
ATOM    838  N9   DG    27       5.930  22.152   7.186  1.00  0.00           N  
ATOM    839  C8   DG    27       5.175  20.975   7.177  1.00  0.00           C  
ATOM    840  H8   DG    27       4.287  20.858   6.574  1.00  0.00           H  
ATOM    841  N7   DG    27       5.662  20.016   7.909  1.00  0.00           N  
ATOM    842  C5   DG    27       6.802  20.608   8.563  1.00  0.00           C  
ATOM    843  C6   DG    27       7.754  20.115   9.555  1.00  0.00           C  
ATOM    844  O6   DG    27       7.798  19.047  10.200  1.00  0.00           O  
ATOM    845  N1   DG    27       8.635  21.052   9.965  1.00  0.00           N  
ATOM    846  H1   DG    27       9.286  20.737  10.671  1.00  0.00           H  
ATOM    847  C2   DG    27       8.682  22.334   9.474  1.00  0.00           C  
ATOM    848  N2   DG    27       9.613  23.120   9.817  1.00  0.00           N  
ATOM    849  H21  DG    27      10.244  22.846  10.556  1.00  0.00           H  
ATOM    850  H22  DG    27       9.591  24.084   9.516  1.00  0.00           H  
ATOM    851  N3   DG    27       7.804  22.822   8.567  1.00  0.00           N  
ATOM    852  C4   DG    27       6.948  21.868   8.094  1.00  0.00           C  
ATOM    853  C3'  DG    27       4.948  24.776   4.906  1.00  0.00           C  
ATOM    854  H3'  DG    27       4.071  24.772   4.258  1.00  0.00           H  
ATOM    855  C2'  DG    27       5.277  23.318   5.135  1.00  0.00           C  
ATOM    856  H2'  DG    27       4.291  22.854   5.144  1.00  0.00           H  
ATOM    857 H2''  DG    27       5.945  22.889   4.388  1.00  0.00           H  
ATOM    858  O3'  DG    27       6.056  25.504   4.410  1.00  0.00           O  
ATOM    859  P    DA    28       6.056  26.271   2.999  1.00  0.00           P  
ATOM    860  OP1  DA    28       5.291  27.517   3.257  1.00  0.00           O  
ATOM    861  OP2  DA    28       5.783  25.303   1.874  1.00  0.00           O  
ATOM    862  O5'  DA    28       7.602  26.684   2.762  1.00  0.00           O  
ATOM    863  C5'  DA    28       8.289  27.597   3.678  1.00  0.00           C  
ATOM    864  H5'  DA    28       7.783  27.637   4.642  1.00  0.00           H  
ATOM    865 H5''  DA    28       8.496  28.517   3.131  1.00  0.00           H  
ATOM    866  C4'  DA    28       9.776  27.159   4.163  1.00  0.00           C  
ATOM    867  H4'  DA    28      10.176  28.077   4.594  1.00  0.00           H  
ATOM    868  O4'  DA    28       9.812  26.182   5.115  1.00  0.00           O  
ATOM    869  C1'  DA    28      10.575  25.069   4.624  1.00  0.00           C  
ATOM    870  H1'  DA    28      11.558  25.029   5.094  1.00  0.00           H  
ATOM    871  N9   DA    28       9.922  23.801   4.914  1.00  0.00           N  
ATOM    872  C8   DA    28       8.778  23.197   4.354  1.00  0.00           C  
ATOM    873  H8   DA    28       8.320  23.648   3.486  1.00  0.00           H  
ATOM    874  N7   DA    28       8.456  22.003   4.843  1.00  0.00           N  
ATOM    875  C5   DA    28       9.421  21.814   5.779  1.00  0.00           C  
ATOM    876  C6   DA    28       9.798  20.764   6.636  1.00  0.00           C  
ATOM    877  N6   DA    28       9.222  19.564   6.609  1.00  0.00           N  
ATOM    878  H61  DA    28       9.533  18.878   7.281  1.00  0.00           H  
ATOM    879  H62  DA    28       8.514  19.471   5.894  1.00  0.00           H  
ATOM    880  N1   DA    28      10.784  20.834   7.493  1.00  0.00           N  
ATOM    881  C2   DA    28      11.538  21.918   7.381  1.00  0.00           C  
ATOM    882  H2   DA    28      12.410  21.735   7.993  1.00  0.00           H  
ATOM    883  N3   DA    28      11.458  22.948   6.634  1.00  0.00           N  
ATOM    884  C4   DA    28      10.274  22.920   5.893  1.00  0.00           C  
ATOM    885  C3'  DA    28      10.748  26.887   3.026  1.00  0.00           C  
ATOM    886  H3'  DA    28      10.273  27.255   2.117  1.00  0.00           H  
ATOM    887  C2'  DA    28      10.803  25.355   3.103  1.00  0.00           C  
ATOM    888  H2'  DA    28       9.941  25.008   2.533  1.00  0.00           H  
ATOM    889 H2''  DA    28      11.703  24.934   2.655  1.00  0.00           H  
ATOM    890  O3'  DA    28      12.015  27.560   3.259  1.00  0.00           O  
ATOM    891  P    DC    29      13.306  27.149   2.494  1.00  0.00           P  
ATOM    892  OP1  DC    29      14.211  28.262   2.701  1.00  0.00           O  
ATOM    893  OP2  DC    29      13.040  26.715   1.099  1.00  0.00           O  
ATOM    894  O5'  DC    29      13.995  25.981   3.350  1.00  0.00           O  
ATOM    895  C5'  DC    29      14.588  26.260   4.685  1.00  0.00           C  
ATOM    896  H5'  DC    29      13.810  26.561   5.386  1.00  0.00           H  
ATOM    897 H5''  DC    29      15.309  27.077   4.695  1.00  0.00           H  
ATOM    898  C4'  DC    29      15.352  25.121   5.240  1.00  0.00           C  
ATOM    899  H4'  DC    29      15.788  25.395   6.201  1.00  0.00           H  
ATOM    900  O4'  DC    29      14.488  23.972   5.313  1.00  0.00           O  
ATOM    901  C1'  DC    29      15.041  22.917   4.582  1.00  0.00           C  
ATOM    902  H1'  DC    29      15.695  22.422   5.301  1.00  0.00           H  
ATOM    903  N1   DC    29      13.923  21.935   4.281  1.00  0.00           N  
ATOM    904  C6   DC    29      13.069  22.239   3.278  1.00  0.00           C  
ATOM    905  H6   DC    29      13.117  23.097   2.624  1.00  0.00           H  
ATOM    906  C5   DC    29      12.035  21.409   3.060  1.00  0.00           C  
ATOM    907  H5   DC    29      11.438  21.584   2.177  1.00  0.00           H  
ATOM    908  C4   DC    29      11.877  20.323   3.925  1.00  0.00           C  
ATOM    909  N4   DC    29      10.879  19.487   3.663  1.00  0.00           N  
ATOM    910  H41  DC    29      10.750  18.675   4.249  1.00  0.00           H  
ATOM    911  H42  DC    29      10.223  19.821   2.971  1.00  0.00           H  
ATOM    912  N3   DC    29      12.702  20.057   4.933  1.00  0.00           N  
ATOM    913  C2   DC    29      13.760  20.847   5.104  1.00  0.00           C  
ATOM    914  O2   DC    29      14.516  20.557   6.016  1.00  0.00           O  
ATOM    915  C3'  DC    29      16.507  24.729   4.283  1.00  0.00           C  
ATOM    916  H3'  DC    29      16.896  25.568   3.705  1.00  0.00           H  
ATOM    917  C2'  DC    29      15.918  23.568   3.522  1.00  0.00           C  
ATOM    918  H2'  DC    29      15.334  23.926   2.674  1.00  0.00           H  
ATOM    919 H2''  DC    29      16.697  22.839   3.301  1.00  0.00           H  
ATOM    920  O3'  DC    29      17.681  24.412   5.055  1.00  0.00           O  
ATOM    921  P    DG    30      19.109  23.820   4.547  1.00  0.00           P  
ATOM    922  OP1  DG    30      20.108  24.269   5.577  1.00  0.00           O  
ATOM    923  OP2  DG    30      19.240  24.264   3.173  1.00  0.00           O  
ATOM    924  O5'  DG    30      19.023  22.176   4.603  1.00  0.00           O  
ATOM    925  C5'  DG    30      18.995  21.391   5.857  1.00  0.00           C  
ATOM    926  H5'  DG    30      18.131  21.806   6.376  1.00  0.00           H  
ATOM    927 H5''  DG    30      19.936  21.393   6.407  1.00  0.00           H  
ATOM    928  C4'  DG    30      18.712  19.949   5.575  1.00  0.00           C  
ATOM    929  H4'  DG    30      18.733  19.497   6.567  1.00  0.00           H  
ATOM    930  O4'  DG    30      17.406  19.822   5.166  1.00  0.00           O  
ATOM    931  C1'  DG    30      17.328  18.575   4.518  1.00  0.00           C  
ATOM    932  H1'  DG    30      17.250  17.807   5.288  1.00  0.00           H  
ATOM    933  N9   DG    30      16.247  18.407   3.592  1.00  0.00           N  
ATOM    934  C8   DG    30      15.680  19.355   2.783  1.00  0.00           C  
ATOM    935  H8   DG    30      16.043  20.361   2.629  1.00  0.00           H  
ATOM    936  N7   DG    30      14.549  18.921   2.150  1.00  0.00           N  
ATOM    937  C5   DG    30      14.451  17.647   2.658  1.00  0.00           C  
ATOM    938  C6   DG    30      13.437  16.682   2.469  1.00  0.00           C  
ATOM    939  O6   DG    30      12.426  16.854   1.742  1.00  0.00           O  
ATOM    940  N1   DG    30      13.657  15.454   3.037  1.00  0.00           N  
ATOM    941  H1   DG    30      12.910  14.775   2.999  1.00  0.00           H  
ATOM    942  C2   DG    30      14.816  15.195   3.693  1.00  0.00           C  
ATOM    943  N2   DG    30      14.935  14.022   4.209  1.00  0.00           N  
ATOM    944  H21  DG    30      14.145  13.397   4.140  1.00  0.00           H  
ATOM    945  H22  DG    30      15.760  13.884   4.777  1.00  0.00           H  
ATOM    946  N3   DG    30      15.745  16.033   4.037  1.00  0.00           N  
ATOM    947  C4   DG    30      15.495  17.242   3.453  1.00  0.00           C  
ATOM    948  C3'  DG    30      19.647  19.285   4.613  1.00  0.00           C  
ATOM    949  H3'  DG    30      20.151  20.042   4.013  1.00  0.00           H  
ATOM    950  C2'  DG    30      18.649  18.453   3.790  1.00  0.00           C  
ATOM    951  H2'  DG    30      18.705  18.800   2.758  1.00  0.00           H  
ATOM    952 H2''  DG    30      18.927  17.402   3.870  1.00  0.00           H  
ATOM    953  O3'  DG    30      20.623  18.588   5.247  1.00  0.00           O  
ATOM    954  P    DA    31      21.806  17.787   4.497  1.00  0.00           P  
ATOM    955  OP1  DA    31      23.051  17.812   5.366  1.00  0.00           O  
ATOM    956  OP2  DA    31      21.875  18.276   3.151  1.00  0.00           O  
ATOM    957  O5'  DA    31      21.217  16.342   4.253  1.00  0.00           O  
ATOM    958  C5'  DA    31      20.785  15.554   5.280  1.00  0.00           C  
ATOM    959  H5'  DA    31      19.896  15.928   5.788  1.00  0.00           H  
ATOM    960 H5''  DA    31      21.569  15.535   6.037  1.00  0.00           H  
ATOM    961  C4'  DA    31      20.632  14.132   4.759  1.00  0.00           C  
ATOM    962  H4'  DA    31      20.414  13.476   5.601  1.00  0.00           H  
ATOM    963  O4'  DA    31      19.442  14.136   3.953  1.00  0.00           O  
ATOM    964  C1'  DA    31      19.814  13.682   2.657  1.00  0.00           C  
ATOM    965  H1'  DA    31      19.441  12.684   2.424  1.00  0.00           H  
ATOM    966  N9   DA    31      19.103  14.573   1.774  1.00  0.00           N  
ATOM    967  C8   DA    31      19.377  15.835   1.460  1.00  0.00           C  
ATOM    968  H8   DA    31      20.313  16.307   1.719  1.00  0.00           H  
ATOM    969  N7   DA    31      18.456  16.420   0.751  1.00  0.00           N  
ATOM    970  C5   DA    31      17.459  15.468   0.762  1.00  0.00           C  
ATOM    971  C6   DA    31      16.178  15.433   0.205  1.00  0.00           C  
ATOM    972  N6   DA    31      15.650  16.406  -0.460  1.00  0.00           N  
ATOM    973  H61  DA    31      14.798  16.295  -0.991  1.00  0.00           H  
ATOM    974  H62  DA    31      16.155  17.273  -0.345  1.00  0.00           H  
ATOM    975  N1   DA    31      15.498  14.319   0.261  1.00  0.00           N  
ATOM    976  C2   DA    31      16.006  13.300   0.885  1.00  0.00           C  
ATOM    977  H2   DA    31      15.253  12.535   1.005  1.00  0.00           H  
ATOM    978  N3   DA    31      17.115  13.164   1.482  1.00  0.00           N  
ATOM    979  C4   DA    31      17.820  14.316   1.372  1.00  0.00           C  
ATOM    980  C3'  DA    31      21.752  13.455   3.948  1.00  0.00           C  
ATOM    981  H3'  DA    31      22.733  13.914   4.072  1.00  0.00           H  
ATOM    982  C2'  DA    31      21.313  13.632   2.548  1.00  0.00           C  
ATOM    983  H2'  DA    31      21.736  14.586   2.231  1.00  0.00           H  
ATOM    984 H2''  DA    31      21.568  12.852   1.830  1.00  0.00           H  
ATOM    985  O3'  DA    31      21.838  12.108   4.362  1.00  0.00           O  
ATOM    986  P    DC    32      22.963  11.139   3.732  1.00  0.00           P  
ATOM    987  OP1  DC    32      23.407  10.151   4.696  1.00  0.00           O  
ATOM    988  OP2  DC    32      24.059  11.938   3.102  1.00  0.00           O  
ATOM    989  O5'  DC    32      22.335  10.430   2.513  1.00  0.00           O  
ATOM    990  C5'  DC    32      21.147   9.651   2.567  1.00  0.00           C  
ATOM    991  H5'  DC    32      20.448  10.000   3.327  1.00  0.00           H  
ATOM    992 H5''  DC    32      21.482   8.634   2.768  1.00  0.00           H  
ATOM    993  C4'  DC    32      20.526   9.693   1.152  1.00  0.00           C  
ATOM    994  H4'  DC    32      19.625   9.085   1.070  1.00  0.00           H  
ATOM    995  O4'  DC    32      20.111  11.055   0.868  1.00  0.00           O  
ATOM    996  C1'  DC    32      20.205  11.251  -0.542  1.00  0.00           C  
ATOM    997  H1'  DC    32      19.528  10.634  -1.134  1.00  0.00           H  
ATOM    998  N1   DC    32      19.890  12.678  -1.097  1.00  0.00           N  
ATOM    999  C6   DC    32      20.795  13.706  -1.038  1.00  0.00           C  
ATOM   1000  H6   DC    32      21.725  13.575  -0.506  1.00  0.00           H  
ATOM   1001  C5   DC    32      20.513  14.926  -1.586  1.00  0.00           C  
ATOM   1002  H5   DC    32      21.263  15.703  -1.572  1.00  0.00           H  
ATOM   1003  C4   DC    32      19.255  15.081  -2.203  1.00  0.00           C  
ATOM   1004  N4   DC    32      18.974  16.243  -2.732  1.00  0.00           N  
ATOM   1005  H41  DC    32      18.054  16.396  -3.120  1.00  0.00           H  
ATOM   1006  H42  DC    32      19.666  16.968  -2.858  1.00  0.00           H  
ATOM   1007  N3   DC    32      18.385  14.145  -2.219  1.00  0.00           N  
ATOM   1008  C2   DC    32      18.667  12.906  -1.733  1.00  0.00           C  
ATOM   1009  O2   DC    32      17.772  12.046  -1.756  1.00  0.00           O  
ATOM   1010  C3'  DC    32      21.335   9.401  -0.045  1.00  0.00           C  
ATOM   1011  H3'  DC    32      22.287   8.982   0.280  1.00  0.00           H  
ATOM   1012  C2'  DC    32      21.531  10.730  -0.805  1.00  0.00           C  
ATOM   1013  H2'  DC    32      22.281  11.358  -0.324  1.00  0.00           H  
ATOM   1014 H2''  DC    32      21.812  10.596  -1.850  1.00  0.00           H  
ATOM   1015  O3'  DC    32      20.785   8.414  -0.922  1.00  0.00           O  
ATOM   1016  P    DA    33      21.122   6.885  -0.790  1.00  0.00           P  
ATOM   1017  OP1  DA    33      20.964   6.360   0.558  1.00  0.00           O  
ATOM   1018  OP2  DA    33      22.444   6.771  -1.293  1.00  0.00           O  
ATOM   1019  O5'  DA    33      20.072   6.269  -1.814  1.00  0.00           O  
ATOM   1020  C5'  DA    33      18.672   6.087  -1.491  1.00  0.00           C  
ATOM   1021  H5'  DA    33      18.404   6.756  -0.673  1.00  0.00           H  
ATOM   1022 H5''  DA    33      18.514   5.086  -1.090  1.00  0.00           H  
ATOM   1023  C4'  DA    33      17.656   6.348  -2.652  1.00  0.00           C  
ATOM   1024  H4'  DA    33      16.696   5.995  -2.274  1.00  0.00           H  
ATOM   1025  O4'  DA    33      17.564   7.721  -2.887  1.00  0.00           O  
ATOM   1026  C1'  DA    33      17.799   8.023  -4.228  1.00  0.00           C  
ATOM   1027  H1'  DA    33      16.851   8.107  -4.759  1.00  0.00           H  
ATOM   1028  N9   DA    33      18.580   9.281  -4.211  1.00  0.00           N  
ATOM   1029  C8   DA    33      19.920   9.482  -3.856  1.00  0.00           C  
ATOM   1030  H8   DA    33      20.578   8.768  -3.382  1.00  0.00           H  
ATOM   1031  N7   DA    33      20.310  10.704  -4.086  1.00  0.00           N  
ATOM   1032  C5   DA    33      19.218  11.347  -4.683  1.00  0.00           C  
ATOM   1033  C6   DA    33      18.920  12.597  -5.167  1.00  0.00           C  
ATOM   1034  N6   DA    33      19.824  13.514  -5.200  1.00  0.00           N  
ATOM   1035  H61  DA    33      19.632  14.463  -5.488  1.00  0.00           H  
ATOM   1036  H62  DA    33      20.778  13.215  -5.059  1.00  0.00           H  
ATOM   1037  N1   DA    33      17.696  12.928  -5.622  1.00  0.00           N  
ATOM   1038  C2   DA    33      16.768  12.004  -5.612  1.00  0.00           C  
ATOM   1039  H2   DA    33      15.777  12.168  -6.010  1.00  0.00           H  
ATOM   1040  N3   DA    33      16.911  10.738  -5.214  1.00  0.00           N  
ATOM   1041  C4   DA    33      18.176  10.476  -4.750  1.00  0.00           C  
ATOM   1042  C3'  DA    33      17.916   5.661  -4.003  1.00  0.00           C  
ATOM   1043  H3'  DA    33      18.485   4.739  -3.884  1.00  0.00           H  
ATOM   1044  C2'  DA    33      18.633   6.857  -4.740  1.00  0.00           C  
ATOM   1045  H2'  DA    33      19.689   6.894  -4.472  1.00  0.00           H  
ATOM   1046 H2''  DA    33      18.536   6.862  -5.826  1.00  0.00           H  
ATOM   1047  O3'  DA    33      16.623   5.509  -4.527  1.00  0.00           O  
ATOM   1048  P    DC    34      16.384   4.889  -5.999  1.00  0.00           P  
ATOM   1049  OP1  DC    34      15.171   4.093  -5.851  1.00  0.00           O  
ATOM   1050  OP2  DC    34      17.556   4.176  -6.471  1.00  0.00           O  
ATOM   1051  O5'  DC    34      16.044   6.176  -6.866  1.00  0.00           O  
ATOM   1052  C5'  DC    34      14.748   6.816  -6.711  1.00  0.00           C  
ATOM   1053  H5'  DC    34      14.820   7.470  -5.842  1.00  0.00           H  
ATOM   1054 H5''  DC    34      14.019   6.027  -6.525  1.00  0.00           H  
ATOM   1055  C4'  DC    34      14.310   7.773  -7.818  1.00  0.00           C  
ATOM   1056  H4'  DC    34      13.269   8.095  -7.804  1.00  0.00           H  
ATOM   1057  O4'  DC    34      15.128   8.909  -7.688  1.00  0.00           O  
ATOM   1058  C1'  DC    34      15.680   9.333  -8.932  1.00  0.00           C  
ATOM   1059  H1'  DC    34      14.998   9.961  -9.506  1.00  0.00           H  
ATOM   1060  N1   DC    34      17.035   9.845  -8.688  1.00  0.00           N  
ATOM   1061  C6   DC    34      18.018   9.165  -7.999  1.00  0.00           C  
ATOM   1062  H6   DC    34      17.739   8.274  -7.455  1.00  0.00           H  
ATOM   1063  C5   DC    34      19.293   9.662  -7.891  1.00  0.00           C  
ATOM   1064  H5   DC    34      19.926   9.098  -7.222  1.00  0.00           H  
ATOM   1065  C4   DC    34      19.614  10.940  -8.428  1.00  0.00           C  
ATOM   1066  N4   DC    34      20.799  11.424  -8.266  1.00  0.00           N  
ATOM   1067  H41  DC    34      20.876  12.423  -8.395  1.00  0.00           H  
ATOM   1068  H42  DC    34      21.416  10.935  -7.633  1.00  0.00           H  
ATOM   1069  N3   DC    34      18.672  11.550  -9.170  1.00  0.00           N  
ATOM   1070  C2   DC    34      17.393  11.021  -9.334  1.00  0.00           C  
ATOM   1071  O2   DC    34      16.694  11.595 -10.130  1.00  0.00           O  
ATOM   1072  C3'  DC    34      14.515   7.223  -9.207  1.00  0.00           C  
ATOM   1073  H3'  DC    34      14.751   6.162  -9.128  1.00  0.00           H  
ATOM   1074  C2'  DC    34      15.720   8.042  -9.752  1.00  0.00           C  
ATOM   1075  H2'  DC    34      16.619   7.447  -9.597  1.00  0.00           H  
ATOM   1076 H2''  DC    34      15.490   8.245 -10.798  1.00  0.00           H  
ATOM   1077  O3'  DC    34      13.372   7.338 -10.023  1.00  0.00           O  
ATOM   1078  P    DT    35      13.142   6.626 -11.401  1.00  0.00           P  
ATOM   1079  OP1  DT    35      11.698   6.558 -11.641  1.00  0.00           O  
ATOM   1080  OP2  DT    35      13.863   5.312 -11.374  1.00  0.00           O  
ATOM   1081  O5'  DT    35      13.910   7.490 -12.473  1.00  0.00           O  
ATOM   1082  C5'  DT    35      13.393   8.756 -12.888  1.00  0.00           C  
ATOM   1083  H5'  DT    35      13.033   9.290 -12.009  1.00  0.00           H  
ATOM   1084 H5''  DT    35      12.579   8.611 -13.598  1.00  0.00           H  
ATOM   1085  C4'  DT    35      14.410   9.704 -13.583  1.00  0.00           C  
ATOM   1086  H4'  DT    35      13.848  10.610 -13.809  1.00  0.00           H  
ATOM   1087  O4'  DT    35      15.429  10.107 -12.742  1.00  0.00           O  
ATOM   1088  C1'  DT    35      16.492  10.517 -13.594  1.00  0.00           C  
ATOM   1089  H1'  DT    35      16.334  11.519 -13.994  1.00  0.00           H  
ATOM   1090  N1   DT    35      17.745  10.469 -12.822  1.00  0.00           N  
ATOM   1091  C6   DT    35      18.072   9.283 -12.181  1.00  0.00           C  
ATOM   1092  H6   DT    35      17.262   8.576 -12.077  1.00  0.00           H  
ATOM   1093  C5   DT    35      19.332   9.067 -11.640  1.00  0.00           C  
ATOM   1094  C7   DT    35      19.663   7.807 -10.844  1.00  0.00           C  
ATOM   1095  H71  DT    35      19.001   6.967 -11.051  1.00  0.00           H  
ATOM   1096  H72  DT    35      20.701   7.510 -10.992  1.00  0.00           H  
ATOM   1097  H73  DT    35      19.555   8.117  -9.805  1.00  0.00           H  
ATOM   1098  C4   DT    35      20.345  10.190 -11.733  1.00  0.00           C  
ATOM   1099  O4   DT    35      21.546  10.111 -11.279  1.00  0.00           O  
ATOM   1100  N3   DT    35      19.932  11.301 -12.405  1.00  0.00           N  
ATOM   1101  H3   DT    35      20.492  12.141 -12.419  1.00  0.00           H  
ATOM   1102  C2   DT    35      18.745  11.427 -13.019  1.00  0.00           C  
ATOM   1103  O2   DT    35      18.595  12.408 -13.780  1.00  0.00           O  
ATOM   1104  C3'  DT    35      15.080   9.018 -14.765  1.00  0.00           C  
ATOM   1105  H3'  DT    35      15.142   7.950 -14.557  1.00  0.00           H  
ATOM   1106  C2'  DT    35      16.514   9.572 -14.843  1.00  0.00           C  
ATOM   1107  H2'  DT    35      17.244   8.773 -14.714  1.00  0.00           H  
ATOM   1108 H2''  DT    35      16.716  10.213 -15.701  1.00  0.00           H  
ATOM   1109  O3'  DT    35      14.253   9.319 -15.852  1.00  0.00           O  
ATOM   1110  P   DC3    36      14.526   8.663 -17.266  1.00  0.00           P  
ATOM   1111  OP1 DC3    36      13.481   9.081 -18.255  1.00  0.00           O  
ATOM   1112  OP2 DC3    36      14.692   7.191 -17.070  1.00  0.00           O  
ATOM   1113  O5' DC3    36      15.908   9.224 -17.785  1.00  0.00           O  
ATOM   1114  C5' DC3    36      15.864  10.509 -18.386  1.00  0.00           C  
ATOM   1115  H5' DC3    36      15.445  11.231 -17.685  1.00  0.00           H  
ATOM   1116 H5'' DC3    36      15.187  10.407 -19.234  1.00  0.00           H  
ATOM   1117  C4' DC3    36      17.267  11.084 -18.796  1.00  0.00           C  
ATOM   1118  H4' DC3    36      17.096  12.111 -19.117  1.00  0.00           H  
ATOM   1119  O4' DC3    36      18.102  11.111 -17.687  1.00  0.00           O  
ATOM   1120  C1' DC3    36      19.264  10.515 -17.935  1.00  0.00           C  
ATOM   1121  H1' DC3    36      19.866  11.300 -18.390  1.00  0.00           H  
ATOM   1122  N1  DC3    36      19.885   9.925 -16.754  1.00  0.00           N  
ATOM   1123  C6  DC3    36      19.404   8.657 -16.290  1.00  0.00           C  
ATOM   1124  H6  DC3    36      18.699   8.035 -16.821  1.00  0.00           H  
ATOM   1125  C5  DC3    36      20.085   8.109 -15.240  1.00  0.00           C  
ATOM   1126  H5  DC3    36      19.671   7.200 -14.828  1.00  0.00           H  
ATOM   1127  C4  DC3    36      21.267   8.725 -14.786  1.00  0.00           C  
ATOM   1128  N4  DC3    36      21.819   8.242 -13.734  1.00  0.00           N  
ATOM   1129  H41 DC3    36      22.639   8.655 -13.313  1.00  0.00           H  
ATOM   1130  H42 DC3    36      21.624   7.272 -13.534  1.00  0.00           H  
ATOM   1131  N3  DC3    36      21.693   9.934 -15.131  1.00  0.00           N  
ATOM   1132  C2  DC3    36      20.990  10.569 -16.134  1.00  0.00           C  
ATOM   1133  O2  DC3    36      21.374  11.717 -16.509  1.00  0.00           O  
ATOM   1134  C3' DC3    36      18.040  10.363 -19.922  1.00  0.00           C  
ATOM   1135  H3' DC3    36      17.406   9.764 -20.575  1.00  0.00           H  
ATOM   1136  C2' DC3    36      18.993   9.612 -19.078  1.00  0.00           C  
ATOM   1137  H2' DC3    36      18.477   8.679 -18.848  1.00  0.00           H  
ATOM   1138 H2'' DC3    36      19.887   9.283 -19.607  1.00  0.00           H  
ATOM   1139  O3' DC3    36      18.772  11.331 -20.639  1.00  0.00           O  
ATOM   1140 HO3' DC3    36      19.040  10.974 -21.488  1.00  0.00           H  
TER    1141      DC3    36 
ATOM   1141 HO5' DT5    37       6.245 -20.976   5.011  1.00  0.00           H  
ATOM   1142  O5' DT5    37       5.515 -20.531   5.448  1.00  0.00           O  
ATOM   1143  C5' DT5    37       5.277 -21.220   6.705  1.00  0.00           C  
ATOM   1144  H5' DT5    37       6.173 -21.740   7.045  1.00  0.00           H  
ATOM   1145 H5'' DT5    37       4.520 -22.002   6.646  1.00  0.00           H  
ATOM   1146  C4' DT5    37       5.017 -20.250   7.803  1.00  0.00           C  
ATOM   1147  H4' DT5    37       4.861 -20.843   8.704  1.00  0.00           H  
ATOM   1148  O4' DT5    37       6.138 -19.417   8.052  1.00  0.00           O  
ATOM   1149  C1' DT5    37       5.749 -18.070   8.250  1.00  0.00           C  
ATOM   1150  H1' DT5    37       5.423 -17.824   9.261  1.00  0.00           H  
ATOM   1151  N1  DT5    37       6.859 -17.186   7.848  1.00  0.00           N  
ATOM   1152  C6  DT5    37       7.751 -17.666   6.888  1.00  0.00           C  
ATOM   1153  H6  DT5    37       7.607 -18.657   6.482  1.00  0.00           H  
ATOM   1154  C5  DT5    37       8.819 -16.931   6.466  1.00  0.00           C  
ATOM   1155  C7  DT5    37       9.841 -17.452   5.440  1.00  0.00           C  
ATOM   1156  H71 DT5    37       9.764 -18.540   5.442  1.00  0.00           H  
ATOM   1157  H72 DT5    37       9.733 -17.061   4.428  1.00  0.00           H  
ATOM   1158  H73 DT5    37      10.857 -17.264   5.785  1.00  0.00           H  
ATOM   1159  C4  DT5    37       9.180 -15.664   7.113  1.00  0.00           C  
ATOM   1160  O4  DT5    37      10.081 -14.890   6.781  1.00  0.00           O  
ATOM   1161  N3  DT5    37       8.254 -15.302   8.064  1.00  0.00           N  
ATOM   1162  H3  DT5    37       8.473 -14.546   8.697  1.00  0.00           H  
ATOM   1163  C2  DT5    37       7.095 -15.999   8.453  1.00  0.00           C  
ATOM   1164  O2  DT5    37       6.458 -15.653   9.475  1.00  0.00           O  
ATOM   1165  C3' DT5    37       3.862 -19.352   7.504  1.00  0.00           C  
ATOM   1166  H3' DT5    37       3.357 -19.637   6.581  1.00  0.00           H  
ATOM   1167  C2' DT5    37       4.538 -18.036   7.328  1.00  0.00           C  
ATOM   1168  H2' DT5    37       4.746 -17.958   6.261  1.00  0.00           H  
ATOM   1169 H2'' DT5    37       3.889 -17.250   7.714  1.00  0.00           H  
ATOM   1170  O3' DT5    37       2.913 -19.456   8.553  1.00  0.00           O  
ATOM   1171  P    DC    38       1.354 -18.985   8.474  1.00  0.00           P  
ATOM   1172  OP1  DC    38       0.838 -19.139   7.106  1.00  0.00           O  
ATOM   1173  OP2  DC    38       0.635 -19.679   9.579  1.00  0.00           O  
ATOM   1174  O5'  DC    38       1.421 -17.444   8.735  1.00  0.00           O  
ATOM   1175  C5'  DC    38       1.458 -16.967  10.058  1.00  0.00           C  
ATOM   1176  H5'  DC    38       2.225 -17.429  10.680  1.00  0.00           H  
ATOM   1177 H5''  DC    38       0.516 -17.054  10.600  1.00  0.00           H  
ATOM   1178  C4'  DC    38       1.769 -15.422  10.086  1.00  0.00           C  
ATOM   1179  H4'  DC    38       1.898 -15.096  11.119  1.00  0.00           H  
ATOM   1180  O4'  DC    38       3.014 -15.184   9.333  1.00  0.00           O  
ATOM   1181  C1'  DC    38       3.192 -13.808   9.065  1.00  0.00           C  
ATOM   1182  H1'  DC    38       3.524 -13.233   9.930  1.00  0.00           H  
ATOM   1183  N1   DC    38       4.214 -13.607   8.003  1.00  0.00           N  
ATOM   1184  C6   DC    38       4.197 -14.343   6.852  1.00  0.00           C  
ATOM   1185  H6   DC    38       3.466 -15.127   6.718  1.00  0.00           H  
ATOM   1186  C5   DC    38       5.174 -14.184   5.969  1.00  0.00           C  
ATOM   1187  H5   DC    38       5.220 -14.761   5.058  1.00  0.00           H  
ATOM   1188  C4   DC    38       6.245 -13.316   6.335  1.00  0.00           C  
ATOM   1189  N4   DC    38       7.307 -13.287   5.552  1.00  0.00           N  
ATOM   1190  H41  DC    38       8.019 -12.610   5.784  1.00  0.00           H  
ATOM   1191  H42  DC    38       7.235 -13.807   4.689  1.00  0.00           H  
ATOM   1192  N3   DC    38       6.333 -12.698   7.464  1.00  0.00           N  
ATOM   1193  C2   DC    38       5.292 -12.731   8.310  1.00  0.00           C  
ATOM   1194  O2   DC    38       5.322 -11.940   9.292  1.00  0.00           O  
ATOM   1195  C3'  DC    38       0.780 -14.545   9.285  1.00  0.00           C  
ATOM   1196  H3'  DC    38       0.245 -15.160   8.562  1.00  0.00           H  
ATOM   1197  C2'  DC    38       1.764 -13.539   8.617  1.00  0.00           C  
ATOM   1198  H2'  DC    38       1.622 -13.519   7.536  1.00  0.00           H  
ATOM   1199 H2''  DC    38       1.580 -12.552   9.040  1.00  0.00           H  
ATOM   1200  O3'  DC    38      -0.214 -14.102  10.193  1.00  0.00           O  
ATOM   1201  P    DG    39      -1.391 -13.107   9.864  1.00  0.00           P  
ATOM   1202  OP1  DG    39      -2.194 -13.090  11.120  1.00  0.00           O  
ATOM   1203  OP2  DG    39      -1.951 -13.558   8.550  1.00  0.00           O  
ATOM   1204  O5'  DG    39      -0.756 -11.693   9.592  1.00  0.00           O  
ATOM   1205  C5'  DG    39      -0.666 -10.744  10.618  1.00  0.00           C  
ATOM   1206  H5'  DG    39      -0.075 -11.143  11.443  1.00  0.00           H  
ATOM   1207 H5''  DG    39      -1.675 -10.408  10.857  1.00  0.00           H  
ATOM   1208  C4'  DG    39       0.087  -9.564  10.045  1.00  0.00           C  
ATOM   1209  H4'  DG    39       0.208  -8.821  10.833  1.00  0.00           H  
ATOM   1210  O4'  DG    39       1.411  -9.881   9.525  1.00  0.00           O  
ATOM   1211  C1'  DG    39       1.542  -9.281   8.181  1.00  0.00           C  
ATOM   1212  H1'  DG    39       1.750  -8.213   8.236  1.00  0.00           H  
ATOM   1213  N9   DG    39       2.495  -9.966   7.266  1.00  0.00           N  
ATOM   1214  C8   DG    39       2.298 -11.009   6.381  1.00  0.00           C  
ATOM   1215  H8   DG    39       1.432 -11.650   6.459  1.00  0.00           H  
ATOM   1216  N7   DG    39       3.308 -11.149   5.588  1.00  0.00           N  
ATOM   1217  C5   DG    39       4.267 -10.197   6.015  1.00  0.00           C  
ATOM   1218  C6   DG    39       5.637  -9.877   5.572  1.00  0.00           C  
ATOM   1219  O6   DG    39       6.371 -10.452   4.763  1.00  0.00           O  
ATOM   1220  N1   DG    39       6.176  -8.784   6.332  1.00  0.00           N  
ATOM   1221  H1   DG    39       7.009  -8.302   6.026  1.00  0.00           H  
ATOM   1222  C2   DG    39       5.475  -8.136   7.313  1.00  0.00           C  
ATOM   1223  N2   DG    39       6.113  -7.230   8.020  1.00  0.00           N  
ATOM   1224  H21  DG    39       7.019  -6.930   7.688  1.00  0.00           H  
ATOM   1225  H22  DG    39       5.510  -6.717   8.647  1.00  0.00           H  
ATOM   1226  N3   DG    39       4.261  -8.508   7.727  1.00  0.00           N  
ATOM   1227  C4   DG    39       3.702  -9.505   6.997  1.00  0.00           C  
ATOM   1228  C3'  DG    39      -0.708  -8.951   8.875  1.00  0.00           C  
ATOM   1229  H3'  DG    39      -1.723  -9.335   8.774  1.00  0.00           H  
ATOM   1230  C2'  DG    39       0.135  -9.332   7.650  1.00  0.00           C  
ATOM   1231  H2'  DG    39      -0.186 -10.309   7.287  1.00  0.00           H  
ATOM   1232 H2''  DG    39      -0.094  -8.575   6.900  1.00  0.00           H  
ATOM   1233  O3'  DG    39      -0.760  -7.513   8.843  1.00  0.00           O  
ATOM   1234  P    DT    40      -1.853  -6.758   9.698  1.00  0.00           P  
ATOM   1235  OP1  DT    40      -2.303  -7.506  10.909  1.00  0.00           O  
ATOM   1236  OP2  DT    40      -2.913  -6.231   8.864  1.00  0.00           O  
ATOM   1237  O5'  DT    40      -1.115  -5.478  10.209  1.00  0.00           O  
ATOM   1238  C5'  DT    40      -0.174  -5.532  11.282  1.00  0.00           C  
ATOM   1239  H5'  DT    40       0.347  -6.489  11.277  1.00  0.00           H  
ATOM   1240 H5''  DT    40      -0.687  -5.397  12.234  1.00  0.00           H  
ATOM   1241  C4'  DT    40       1.055  -4.615  11.121  1.00  0.00           C  
ATOM   1242  H4'  DT    40       1.598  -4.730  12.059  1.00  0.00           H  
ATOM   1243  O4'  DT    40       1.915  -5.047  10.074  1.00  0.00           O  
ATOM   1244  C1'  DT    40       2.167  -4.045   9.168  1.00  0.00           C  
ATOM   1245  H1'  DT    40       3.103  -3.520   9.360  1.00  0.00           H  
ATOM   1246  N1   DT    40       2.194  -4.721   7.830  1.00  0.00           N  
ATOM   1247  C6   DT    40       1.042  -5.351   7.244  1.00  0.00           C  
ATOM   1248  H6   DT    40       0.080  -5.243   7.722  1.00  0.00           H  
ATOM   1249  C5   DT    40       1.166  -5.894   6.018  1.00  0.00           C  
ATOM   1250  C7   DT    40      -0.122  -6.500   5.431  1.00  0.00           C  
ATOM   1251  H71  DT    40       0.127  -7.303   4.737  1.00  0.00           H  
ATOM   1252  H72  DT    40      -0.778  -6.800   6.248  1.00  0.00           H  
ATOM   1253  H73  DT    40      -0.547  -5.775   4.737  1.00  0.00           H  
ATOM   1254  C4   DT    40       2.487  -6.090   5.400  1.00  0.00           C  
ATOM   1255  O4   DT    40       2.724  -6.828   4.381  1.00  0.00           O  
ATOM   1256  N3   DT    40       3.534  -5.498   6.010  1.00  0.00           N  
ATOM   1257  H3   DT    40       4.365  -5.336   5.459  1.00  0.00           H  
ATOM   1258  C2   DT    40       3.501  -4.840   7.206  1.00  0.00           C  
ATOM   1259  O2   DT    40       4.540  -4.422   7.751  1.00  0.00           O  
ATOM   1260  C3'  DT    40       0.699  -3.150  10.997  1.00  0.00           C  
ATOM   1261  H3'  DT    40      -0.386  -3.063  11.055  1.00  0.00           H  
ATOM   1262  C2'  DT    40       1.036  -2.999   9.511  1.00  0.00           C  
ATOM   1263  H2'  DT    40       0.126  -3.188   8.942  1.00  0.00           H  
ATOM   1264 H2''  DT    40       1.242  -2.008   9.106  1.00  0.00           H  
ATOM   1265  O3'  DT    40       1.477  -2.350  11.853  1.00  0.00           O  
ATOM   1266  P    DC    41       1.623  -0.802  11.657  1.00  0.00           P  
ATOM   1267  OP1  DC    41       2.039  -0.144  12.906  1.00  0.00           O  
ATOM   1268  OP2  DC    41       0.493  -0.237  10.923  1.00  0.00           O  
ATOM   1269  O5'  DC    41       2.944  -0.664  10.640  1.00  0.00           O  
ATOM   1270  C5'  DC    41       4.260  -0.870  11.104  1.00  0.00           C  
ATOM   1271  H5'  DC    41       4.336  -1.910  11.423  1.00  0.00           H  
ATOM   1272 H5''  DC    41       4.498  -0.318  12.013  1.00  0.00           H  
ATOM   1273  C4'  DC    41       5.440  -0.515  10.135  1.00  0.00           C  
ATOM   1274  H4'  DC    41       6.344  -0.888  10.617  1.00  0.00           H  
ATOM   1275  O4'  DC    41       5.162  -1.259   8.950  1.00  0.00           O  
ATOM   1276  C1'  DC    41       4.859  -0.312   7.922  1.00  0.00           C  
ATOM   1277  H1'  DC    41       5.748  -0.203   7.302  1.00  0.00           H  
ATOM   1278  N1   DC    41       3.803  -0.849   6.961  1.00  0.00           N  
ATOM   1279  C6   DC    41       2.440  -0.720   7.199  1.00  0.00           C  
ATOM   1280  H6   DC    41       2.090  -0.205   8.082  1.00  0.00           H  
ATOM   1281  C5   DC    41       1.585  -1.335   6.367  1.00  0.00           C  
ATOM   1282  H5   DC    41       0.523  -1.359   6.561  1.00  0.00           H  
ATOM   1283  C4   DC    41       2.147  -1.999   5.249  1.00  0.00           C  
ATOM   1284  N4   DC    41       1.387  -2.589   4.425  1.00  0.00           N  
ATOM   1285  H41  DC    41       1.820  -2.959   3.591  1.00  0.00           H  
ATOM   1286  H42  DC    41       0.393  -2.619   4.603  1.00  0.00           H  
ATOM   1287  N3   DC    41       3.364  -1.945   4.915  1.00  0.00           N  
ATOM   1288  C2   DC    41       4.229  -1.351   5.748  1.00  0.00           C  
ATOM   1289  O2   DC    41       5.415  -1.242   5.403  1.00  0.00           O  
ATOM   1290  C3'  DC    41       5.526   0.961   9.796  1.00  0.00           C  
ATOM   1291  H3'  DC    41       5.192   1.625  10.593  1.00  0.00           H  
ATOM   1292  C2'  DC    41       4.693   1.068   8.495  1.00  0.00           C  
ATOM   1293  H2'  DC    41       3.652   1.324   8.689  1.00  0.00           H  
ATOM   1294 H2''  DC    41       5.120   1.748   7.757  1.00  0.00           H  
ATOM   1295  O3'  DC    41       6.952   1.146   9.576  1.00  0.00           O  
ATOM   1296  P    DA    42       7.539   2.583   9.270  1.00  0.00           P  
ATOM   1297  OP1  DA    42       8.995   2.579   9.560  1.00  0.00           O  
ATOM   1298  OP2  DA    42       6.715   3.667   9.788  1.00  0.00           O  
ATOM   1299  O5'  DA    42       7.563   2.782   7.655  1.00  0.00           O  
ATOM   1300  C5'  DA    42       8.232   1.983   6.736  1.00  0.00           C  
ATOM   1301  H5'  DA    42       8.011   0.950   7.007  1.00  0.00           H  
ATOM   1302 H5''  DA    42       9.300   2.183   6.653  1.00  0.00           H  
ATOM   1303  C4'  DA    42       7.664   2.254   5.346  1.00  0.00           C  
ATOM   1304  H4'  DA    42       8.320   1.771   4.621  1.00  0.00           H  
ATOM   1305  O4'  DA    42       6.354   1.706   5.234  1.00  0.00           O  
ATOM   1306  C1'  DA    42       5.593   2.584   4.388  1.00  0.00           C  
ATOM   1307  H1'  DA    42       5.898   2.417   3.354  1.00  0.00           H  
ATOM   1308  N9   DA    42       4.129   2.266   4.454  1.00  0.00           N  
ATOM   1309  C8   DA    42       3.173   2.882   5.243  1.00  0.00           C  
ATOM   1310  H8   DA    42       3.490   3.565   6.018  1.00  0.00           H  
ATOM   1311  N7   DA    42       1.967   2.357   5.083  1.00  0.00           N  
ATOM   1312  C5   DA    42       2.230   1.544   3.919  1.00  0.00           C  
ATOM   1313  C6   DA    42       1.441   0.624   3.164  1.00  0.00           C  
ATOM   1314  N6   DA    42       0.234   0.185   3.420  1.00  0.00           N  
ATOM   1315  H61  DA    42      -0.114  -0.530   2.797  1.00  0.00           H  
ATOM   1316  H62  DA    42      -0.422   0.628   4.047  1.00  0.00           H  
ATOM   1317  N1   DA    42       1.982   0.000   2.132  1.00  0.00           N  
ATOM   1318  C2   DA    42       3.245   0.260   1.849  1.00  0.00           C  
ATOM   1319  H2   DA    42       3.599  -0.252   0.966  1.00  0.00           H  
ATOM   1320  N3   DA    42       4.112   1.000   2.427  1.00  0.00           N  
ATOM   1321  C4   DA    42       3.494   1.664   3.465  1.00  0.00           C  
ATOM   1322  C3'  DA    42       7.652   3.743   4.948  1.00  0.00           C  
ATOM   1323  H3'  DA    42       7.980   4.396   5.757  1.00  0.00           H  
ATOM   1324  C2'  DA    42       6.151   3.979   4.729  1.00  0.00           C  
ATOM   1325  H2'  DA    42       5.713   4.378   5.644  1.00  0.00           H  
ATOM   1326 H2''  DA    42       5.873   4.730   3.989  1.00  0.00           H  
ATOM   1327  O3'  DA    42       8.369   4.022   3.718  1.00  0.00           O  
ATOM   1328  P    DC    43       9.988   4.104   3.682  1.00  0.00           P  
ATOM   1329  OP1  DC    43      10.479   3.095   4.644  1.00  0.00           O  
ATOM   1330  OP2  DC    43      10.551   4.182   2.333  1.00  0.00           O  
ATOM   1331  O5'  DC    43      10.259   5.560   4.360  1.00  0.00           O  
ATOM   1332  C5'  DC    43       9.886   6.646   3.661  1.00  0.00           C  
ATOM   1333  H5'  DC    43       8.871   6.935   3.934  1.00  0.00           H  
ATOM   1334 H5''  DC    43       9.874   6.446   2.589  1.00  0.00           H  
ATOM   1335  C4'  DC    43      10.887   7.738   3.831  1.00  0.00           C  
ATOM   1336  H4'  DC    43      11.829   7.300   3.498  1.00  0.00           H  
ATOM   1337  O4'  DC    43      10.656   8.829   2.924  1.00  0.00           O  
ATOM   1338  C1'  DC    43      11.361   9.952   3.364  1.00  0.00           C  
ATOM   1339  H1'  DC    43      12.439   9.821   3.273  1.00  0.00           H  
ATOM   1340  N1   DC    43      10.982  11.231   2.862  1.00  0.00           N  
ATOM   1341  C6   DC    43       9.687  11.594   2.635  1.00  0.00           C  
ATOM   1342  H6   DC    43       8.843  10.923   2.688  1.00  0.00           H  
ATOM   1343  C5   DC    43       9.331  12.883   2.304  1.00  0.00           C  
ATOM   1344  H5   DC    43       8.344  13.125   1.938  1.00  0.00           H  
ATOM   1345  C4   DC    43      10.387  13.870   2.292  1.00  0.00           C  
ATOM   1346  N4   DC    43      10.122  15.113   1.951  1.00  0.00           N  
ATOM   1347  H41  DC    43      10.934  15.702   1.836  1.00  0.00           H  
ATOM   1348  H42  DC    43       9.204  15.470   1.725  1.00  0.00           H  
ATOM   1349  N3   DC    43      11.647  13.492   2.540  1.00  0.00           N  
ATOM   1350  C2   DC    43      11.964  12.212   2.882  1.00  0.00           C  
ATOM   1351  O2   DC    43      13.165  11.949   3.100  1.00  0.00           O  
ATOM   1352  C3'  DC    43      11.138   8.382   5.150  1.00  0.00           C  
ATOM   1353  H3'  DC    43      10.299   8.158   5.809  1.00  0.00           H  
ATOM   1354  C2'  DC    43      11.199   9.883   4.842  1.00  0.00           C  
ATOM   1355  H2'  DC    43      10.294  10.351   5.230  1.00  0.00           H  
ATOM   1356 H2''  DC    43      12.023  10.353   5.380  1.00  0.00           H  
ATOM   1357  O3'  DC    43      12.371   7.994   5.756  1.00  0.00           O  
ATOM   1358  P    DG    44      12.609   8.313   7.304  1.00  0.00           P  
ATOM   1359  OP1  DG    44      13.471   7.286   7.844  1.00  0.00           O  
ATOM   1360  OP2  DG    44      11.352   8.693   7.980  1.00  0.00           O  
ATOM   1361  O5'  DG    44      13.496   9.651   7.396  1.00  0.00           O  
ATOM   1362  C5'  DG    44      14.879   9.679   7.193  1.00  0.00           C  
ATOM   1363  H5'  DG    44      14.978   9.706   6.108  1.00  0.00           H  
ATOM   1364 H5''  DG    44      15.348   8.847   7.719  1.00  0.00           H  
ATOM   1365  C4'  DG    44      15.520  10.922   7.895  1.00  0.00           C  
ATOM   1366  H4'  DG    44      16.575  10.655   7.971  1.00  0.00           H  
ATOM   1367  O4'  DG    44      15.279  12.105   7.081  1.00  0.00           O  
ATOM   1368  C1'  DG    44      14.481  12.983   7.909  1.00  0.00           C  
ATOM   1369  H1'  DG    44      15.098  13.791   8.303  1.00  0.00           H  
ATOM   1370  N9   DG    44      13.485  13.722   7.106  1.00  0.00           N  
ATOM   1371  C8   DG    44      12.288  13.291   6.531  1.00  0.00           C  
ATOM   1372  H8   DG    44      11.968  12.265   6.425  1.00  0.00           H  
ATOM   1373  N7   DG    44      11.505  14.273   6.094  1.00  0.00           N  
ATOM   1374  C5   DG    44      12.266  15.377   6.303  1.00  0.00           C  
ATOM   1375  C6   DG    44      11.982  16.760   5.962  1.00  0.00           C  
ATOM   1376  O6   DG    44      11.009  17.297   5.405  1.00  0.00           O  
ATOM   1377  N1   DG    44      13.028  17.668   6.313  1.00  0.00           N  
ATOM   1378  H1   DG    44      12.910  18.647   6.093  1.00  0.00           H  
ATOM   1379  C2   DG    44      14.207  17.184   6.691  1.00  0.00           C  
ATOM   1380  N2   DG    44      15.018  18.090   7.086  1.00  0.00           N  
ATOM   1381  H21  DG    44      14.820  19.065   6.915  1.00  0.00           H  
ATOM   1382  H22  DG    44      15.823  17.762   7.601  1.00  0.00           H  
ATOM   1383  N3   DG    44      14.463  15.959   7.122  1.00  0.00           N  
ATOM   1384  C4   DG    44      13.447  15.101   6.885  1.00  0.00           C  
ATOM   1385  C3'  DG    44      15.042  11.197   9.308  1.00  0.00           C  
ATOM   1386  H3'  DG    44      14.638  10.276   9.728  1.00  0.00           H  
ATOM   1387  C2'  DG    44      13.968  12.211   9.141  1.00  0.00           C  
ATOM   1388  H2'  DG    44      12.984  11.752   9.054  1.00  0.00           H  
ATOM   1389 H2''  DG    44      13.969  12.900   9.985  1.00  0.00           H  
ATOM   1390  O3'  DG    44      16.113  11.692  10.102  1.00  0.00           O  
ATOM   1391  P    DT    45      15.977  12.229  11.583  1.00  0.00           P  
ATOM   1392  OP1  DT    45      17.248  11.856  12.226  1.00  0.00           O  
ATOM   1393  OP2  DT    45      14.724  11.741  12.226  1.00  0.00           O  
ATOM   1394  O5'  DT    45      15.932  13.827  11.351  1.00  0.00           O  
ATOM   1395  C5'  DT    45      17.032  14.584  10.834  1.00  0.00           C  
ATOM   1396  H5'  DT    45      17.218  14.423   9.772  1.00  0.00           H  
ATOM   1397 H5''  DT    45      17.996  14.467  11.329  1.00  0.00           H  
ATOM   1398  C4'  DT    45      16.799  16.079  10.947  1.00  0.00           C  
ATOM   1399  H4'  DT    45      17.669  16.640  10.606  1.00  0.00           H  
ATOM   1400  O4'  DT    45      15.706  16.453  10.203  1.00  0.00           O  
ATOM   1401  C1'  DT    45      14.917  17.414  10.878  1.00  0.00           C  
ATOM   1402  H1'  DT    45      15.443  18.368  10.915  1.00  0.00           H  
ATOM   1403  N1   DT    45      13.624  17.444  10.096  1.00  0.00           N  
ATOM   1404  C6   DT    45      12.872  16.292  10.093  1.00  0.00           C  
ATOM   1405  H6   DT    45      13.265  15.343  10.427  1.00  0.00           H  
ATOM   1406  C5   DT    45      11.594  16.367   9.647  1.00  0.00           C  
ATOM   1407  C7   DT    45      10.738  15.101   9.674  1.00  0.00           C  
ATOM   1408  H71  DT    45      10.636  14.943   8.600  1.00  0.00           H  
ATOM   1409  H72  DT    45      11.296  14.346  10.228  1.00  0.00           H  
ATOM   1410  H73  DT    45       9.814  15.275  10.225  1.00  0.00           H  
ATOM   1411  C4   DT    45      11.105  17.597   9.005  1.00  0.00           C  
ATOM   1412  O4   DT    45       9.950  17.696   8.534  1.00  0.00           O  
ATOM   1413  N3   DT    45      11.875  18.705   9.127  1.00  0.00           N  
ATOM   1414  H3   DT    45      11.593  19.578   8.704  1.00  0.00           H  
ATOM   1415  C2   DT    45      13.065  18.712   9.680  1.00  0.00           C  
ATOM   1416  O2   DT    45      13.688  19.779   9.779  1.00  0.00           O  
ATOM   1417  C3'  DT    45      16.513  16.458  12.420  1.00  0.00           C  
ATOM   1418  H3'  DT    45      16.779  15.616  13.058  1.00  0.00           H  
ATOM   1419  C2'  DT    45      15.044  16.870  12.306  1.00  0.00           C  
ATOM   1420  H2'  DT    45      14.425  15.989  12.479  1.00  0.00           H  
ATOM   1421 H2''  DT    45      14.770  17.725  12.923  1.00  0.00           H  
ATOM   1422  O3'  DT    45      17.423  17.608  12.648  1.00  0.00           O  
ATOM   1423  P    DC    46      17.356  18.408  14.043  1.00  0.00           P  
ATOM   1424  OP1  DC    46      18.784  18.774  14.356  1.00  0.00           O  
ATOM   1425  OP2  DC    46      16.669  17.539  15.002  1.00  0.00           O  
ATOM   1426  O5'  DC    46      16.592  19.766  13.720  1.00  0.00           O  
ATOM   1427  C5'  DC    46      17.081  20.670  12.820  1.00  0.00           C  
ATOM   1428  H5'  DC    46      17.028  20.152  11.863  1.00  0.00           H  
ATOM   1429 H5''  DC    46      18.160  20.816  12.880  1.00  0.00           H  
ATOM   1430  C4'  DC    46      16.302  21.973  12.624  1.00  0.00           C  
ATOM   1431  H4'  DC    46      16.916  22.581  11.959  1.00  0.00           H  
ATOM   1432  O4'  DC    46      15.073  21.703  12.057  1.00  0.00           O  
ATOM   1433  C1'  DC    46      14.032  22.122  12.835  1.00  0.00           C  
ATOM   1434  H1'  DC    46      13.707  23.099  12.476  1.00  0.00           H  
ATOM   1435  N1   DC    46      12.966  21.131  12.708  1.00  0.00           N  
ATOM   1436  C6   DC    46      13.092  19.828  13.302  1.00  0.00           C  
ATOM   1437  H6   DC    46      14.005  19.592  13.828  1.00  0.00           H  
ATOM   1438  C5   DC    46      12.122  18.910  12.997  1.00  0.00           C  
ATOM   1439  H5   DC    46      12.254  17.874  13.276  1.00  0.00           H  
ATOM   1440  C4   DC    46      11.016  19.379  12.254  1.00  0.00           C  
ATOM   1441  N4   DC    46      10.023  18.568  12.112  1.00  0.00           N  
ATOM   1442  H41  DC    46       9.246  18.887  11.552  1.00  0.00           H  
ATOM   1443  H42  DC    46      10.104  17.664  12.555  1.00  0.00           H  
ATOM   1444  N3   DC    46      10.867  20.567  11.788  1.00  0.00           N  
ATOM   1445  C2   DC    46      11.853  21.484  11.937  1.00  0.00           C  
ATOM   1446  O2   DC    46      11.806  22.568  11.281  1.00  0.00           O  
ATOM   1447  C3'  DC    46      16.018  22.601  13.974  1.00  0.00           C  
ATOM   1448  H3'  DC    46      16.663  22.291  14.796  1.00  0.00           H  
ATOM   1449  C2'  DC    46      14.598  22.274  14.260  1.00  0.00           C  
ATOM   1450  H2'  DC    46      14.442  21.375  14.856  1.00  0.00           H  
ATOM   1451 H2''  DC    46      14.041  22.957  14.900  1.00  0.00           H  
ATOM   1452  O3'  DC    46      16.282  24.043  13.867  1.00  0.00           O  
ATOM   1453  P    DA    47      16.044  25.172  14.985  1.00  0.00           P  
ATOM   1454  OP1  DA    47      16.988  26.309  14.718  1.00  0.00           O  
ATOM   1455  OP2  DA    47      16.204  24.494  16.310  1.00  0.00           O  
ATOM   1456  O5'  DA    47      14.485  25.642  14.880  1.00  0.00           O  
ATOM   1457  C5'  DA    47      13.998  26.433  13.827  1.00  0.00           C  
ATOM   1458  H5'  DA    47      14.271  26.051  12.843  1.00  0.00           H  
ATOM   1459 H5''  DA    47      14.368  27.457  13.885  1.00  0.00           H  
ATOM   1460  C4'  DA    47      12.498  26.540  13.773  1.00  0.00           C  
ATOM   1461  H4'  DA    47      12.282  27.193  12.927  1.00  0.00           H  
ATOM   1462  O4'  DA    47      11.880  25.322  13.444  1.00  0.00           O  
ATOM   1463  C1'  DA    47      10.581  25.336  13.996  1.00  0.00           C  
ATOM   1464  H1'  DA    47      10.034  25.971  13.300  1.00  0.00           H  
ATOM   1465  N9   DA    47      10.062  23.982  14.177  1.00  0.00           N  
ATOM   1466  C8   DA    47      10.419  22.965  15.038  1.00  0.00           C  
ATOM   1467  H8   DA    47      11.201  23.132  15.764  1.00  0.00           H  
ATOM   1468  N7   DA    47       9.792  21.808  14.901  1.00  0.00           N  
ATOM   1469  C5   DA    47       8.881  22.115  13.889  1.00  0.00           C  
ATOM   1470  C6   DA    47       7.786  21.481  13.237  1.00  0.00           C  
ATOM   1471  N6   DA    47       7.395  20.240  13.416  1.00  0.00           N  
ATOM   1472  H61  DA    47       6.726  19.878  12.751  1.00  0.00           H  
ATOM   1473  H62  DA    47       7.817  19.566  14.038  1.00  0.00           H  
ATOM   1474  N1   DA    47       7.010  22.197  12.383  1.00  0.00           N  
ATOM   1475  C2   DA    47       7.205  23.526  12.193  1.00  0.00           C  
ATOM   1476  H2   DA    47       6.514  24.047  11.547  1.00  0.00           H  
ATOM   1477  N3   DA    47       8.235  24.247  12.611  1.00  0.00           N  
ATOM   1478  C4   DA    47       8.983  23.472  13.509  1.00  0.00           C  
ATOM   1479  C3'  DA    47      11.898  27.098  15.044  1.00  0.00           C  
ATOM   1480  H3'  DA    47      12.619  27.006  15.855  1.00  0.00           H  
ATOM   1481  C2'  DA    47      10.818  26.021  15.334  1.00  0.00           C  
ATOM   1482  H2'  DA    47      11.183  25.319  16.083  1.00  0.00           H  
ATOM   1483 H2''  DA    47       9.823  26.431  15.506  1.00  0.00           H  
ATOM   1484  O3'  DA    47      11.491  28.406  14.782  1.00  0.00           O  
ATOM   1485  P   DG3    48      10.458  29.219  15.773  1.00  0.00           P  
ATOM   1486  OP1 DG3    48      10.626  30.651  15.645  1.00  0.00           O  
ATOM   1487  OP2 DG3    48      10.658  28.540  17.053  1.00  0.00           O  
ATOM   1488  O5' DG3    48       9.058  28.724  15.170  1.00  0.00           O  
ATOM   1489  C5' DG3    48       8.642  29.258  13.914  1.00  0.00           C  
ATOM   1490  H5' DG3    48       9.189  28.881  13.050  1.00  0.00           H  
ATOM   1491 H5'' DG3    48       8.606  30.347  13.920  1.00  0.00           H  
ATOM   1492  C4' DG3    48       7.202  28.766  13.669  1.00  0.00           C  
ATOM   1493  H4' DG3    48       6.888  29.199  12.719  1.00  0.00           H  
ATOM   1494  O4' DG3    48       7.162  27.372  13.617  1.00  0.00           O  
ATOM   1495  C1' DG3    48       5.859  26.920  13.918  1.00  0.00           C  
ATOM   1496  H1' DG3    48       5.365  26.933  12.946  1.00  0.00           H  
ATOM   1497  N9  DG3    48       5.932  25.610  14.582  1.00  0.00           N  
ATOM   1498  C8  DG3    48       6.857  25.251  15.561  1.00  0.00           C  
ATOM   1499  H8  DG3    48       7.646  25.870  15.962  1.00  0.00           H  
ATOM   1500  N7  DG3    48       6.754  23.987  15.871  1.00  0.00           N  
ATOM   1501  C5  DG3    48       5.623  23.539  15.191  1.00  0.00           C  
ATOM   1502  C6  DG3    48       4.924  22.320  15.170  1.00  0.00           C  
ATOM   1503  O6  DG3    48       5.114  21.306  15.816  1.00  0.00           O  
ATOM   1504  N1  DG3    48       3.744  22.290  14.430  1.00  0.00           N  
ATOM   1505  H1  DG3    48       3.175  21.457  14.369  1.00  0.00           H  
ATOM   1506  C2  DG3    48       3.336  23.391  13.769  1.00  0.00           C  
ATOM   1507  N2  DG3    48       2.177  23.360  13.194  1.00  0.00           N  
ATOM   1508  H21 DG3    48       1.790  22.428  13.214  1.00  0.00           H  
ATOM   1509  H22 DG3    48       1.705  24.119  12.723  1.00  0.00           H  
ATOM   1510  N3  DG3    48       3.977  24.545  13.648  1.00  0.00           N  
ATOM   1511  C4  DG3    48       5.076  24.577  14.426  1.00  0.00           C  
ATOM   1512  C3' DG3    48       6.199  29.231  14.643  1.00  0.00           C  
ATOM   1513  H3' DG3    48       6.686  29.418  15.600  1.00  0.00           H  
ATOM   1514  C2' DG3    48       5.281  28.018  14.866  1.00  0.00           C  
ATOM   1515  H2' DG3    48       5.373  27.649  15.887  1.00  0.00           H  
ATOM   1516 H2'' DG3    48       4.253  28.300  14.638  1.00  0.00           H  
ATOM   1517  O3' DG3    48       5.490  30.347  14.084  1.00  0.00           O  
ATOM   1518 HO3' DG3    48       5.087  30.108  13.246  1.00  0.00           H  
END
