# Supplementary material for: Atomistic Picture of Opening–Closing Dynamics of DNA Holliday Junction Obtained by Molecular Simulations
Source: J Chem Inf Model. 2023 Apr 26;63(9):2794–809. doi: 10.1021/acs.jcim.3c00358 (PMC10170514; doi:10.1021/acs.jcim.3c00358)
Supplement: Supplementary file 1 — ci3c00358_si_001.zip [file ci3c00358_si_001.zip › open_24.pdb]

ATOM      1 HO5' DA5     1      -6.413   4.327   5.713  1.00  0.00
ATOM      2  O5' DA5     1      -5.899   3.578   5.403  1.00  0.00
ATOM      3  C5' DA5     1      -5.052   2.889   6.326  1.00  0.00
ATOM      4  H5' DA5     1      -5.603   2.551   7.204  1.00  0.00
ATOM      5 H5'' DA5     1      -4.356   3.669   6.633  1.00  0.00
ATOM      6  C4' DA5     1      -4.293   1.749   5.780  1.00  0.00
ATOM      7  H4' DA5     1      -3.678   1.551   6.658  1.00  0.00
ATOM      8  O4' DA5     1      -5.154   0.641   5.363  1.00  0.00
ATOM      9  C1' DA5     1      -5.018   0.422   3.977  1.00  0.00
ATOM     10  H1' DA5     1      -4.197  -0.286   3.867  1.00  0.00
ATOM     11  N9  DA5     1      -6.275  -0.053   3.353  1.00  0.00
ATOM     12  C8  DA5     1      -7.279   0.708   2.712  1.00  0.00
ATOM     13  H8  DA5     1      -7.058   1.740   2.482  1.00  0.00
ATOM     14  N7  DA5     1      -8.352   0.016   2.450  1.00  0.00
ATOM     15  C5  DA5     1      -8.034  -1.241   2.935  1.00  0.00
ATOM     16  C6  DA5     1      -8.614  -2.594   2.897  1.00  0.00
ATOM     17  N6  DA5     1      -9.802  -2.937   2.421  1.00  0.00
ATOM     18  H61 DA5     1     -10.153  -3.850   2.673  1.00  0.00
ATOM     19  H62 DA5     1     -10.289  -2.163   1.992  1.00  0.00
ATOM     20  N1  DA5     1      -8.108  -3.626   3.544  1.00  0.00
ATOM     21  C2  DA5     1      -6.942  -3.445   4.211  1.00  0.00
ATOM     22  H2  DA5     1      -6.491  -4.352   4.586  1.00  0.00
ATOM     23  N3  DA5     1      -6.229  -2.358   4.231  1.00  0.00
ATOM     24  C4  DA5     1      -6.811  -1.266   3.549  1.00  0.00
ATOM     25  C3' DA5     1      -3.458   2.067   4.517  1.00  0.00
ATOM     26  H3' DA5     1      -3.120   3.103   4.500  1.00  0.00
ATOM     27  C2' DA5     1      -4.473   1.726   3.365  1.00  0.00
ATOM     28  H2' DA5     1      -5.224   2.488   3.160  1.00  0.00
ATOM     29 H2'' DA5     1      -3.866   1.548   2.477  1.00  0.00
ATOM     30  O3' DA5     1      -2.327   1.154   4.369  1.00  0.00
ATOM     31  P   DC      2      -0.897   1.525   4.948  1.00  0.00
ATOM     32  OP1 DC      2      -0.958   1.957   6.348  1.00  0.00
ATOM     33  OP2 DC      2      -0.205   2.279   3.881  1.00  0.00
ATOM     34  O5' DC      2      -0.293   0.019   4.908  1.00  0.00
ATOM     35  C5' DC      2      -0.723  -0.916   5.872  1.00  0.00
ATOM     36  H5' DC      2      -1.641  -0.489   6.275  1.00  0.00
ATOM     37 H5'' DC      2       0.012  -0.819   6.670  1.00  0.00
ATOM     38  C4' DC      2      -0.997  -2.266   5.219  1.00  0.00
ATOM     39  H4' DC      2      -1.052  -3.025   5.999  1.00  0.00
ATOM     40  O4' DC      2      -2.212  -2.219   4.548  1.00  0.00
ATOM     41  C1' DC      2      -1.973  -2.917   3.326  1.00  0.00
ATOM     42  H1' DC      2      -1.955  -3.989   3.522  1.00  0.00
ATOM     43  N1  DC      2      -3.064  -2.662   2.342  1.00  0.00
ATOM     44  C6  DC      2      -3.195  -1.465   1.742  1.00  0.00
ATOM     45  H6  DC      2      -2.596  -0.654   2.129  1.00  0.00
ATOM     46  C5  DC      2      -4.287  -1.182   0.959  1.00  0.00
ATOM     47  H5  DC      2      -4.410  -0.181   0.574  1.00  0.00
ATOM     48  C4  DC      2      -5.204  -2.232   0.783  1.00  0.00
ATOM     49  N4  DC      2      -6.366  -2.050   0.254  1.00  0.00
ATOM     50  H41 DC      2      -6.973  -2.855   0.193  1.00  0.00
ATOM     51  H42 DC      2      -6.480  -1.147  -0.185  1.00  0.00
ATOM     52  N3  DC      2      -5.053  -3.477   1.202  1.00  0.00
ATOM     53  C2  DC      2      -3.995  -3.678   2.018  1.00  0.00
ATOM     54  O2  DC      2      -3.794  -4.789   2.383  1.00  0.00
ATOM     55  C3' DC      2       0.153  -2.718   4.337  1.00  0.00
ATOM     56  H3' DC      2       1.007  -2.049   4.434  1.00  0.00
ATOM     57  C2' DC      2      -0.563  -2.552   2.980  1.00  0.00
ATOM     58  H2' DC      2      -0.516  -1.487   2.755  1.00  0.00
ATOM     59 H2'' DC      2      -0.159  -3.239   2.237  1.00  0.00
ATOM     60  O3' DC      2       0.510  -4.082   4.673  1.00  0.00
ATOM     61  P   DC      3       1.714  -4.830   4.058  1.00  0.00
ATOM     62  OP1 DC      3       2.051  -6.107   4.744  1.00  0.00
ATOM     63  OP2 DC      3       2.818  -3.869   3.939  1.00  0.00
ATOM     64  O5' DC      3       1.302  -5.258   2.532  1.00  0.00
ATOM     65  C5' DC      3       0.349  -6.338   2.299  1.00  0.00
ATOM     66  H5' DC      3      -0.529  -6.241   2.937  1.00  0.00
ATOM     67 H5'' DC      3       0.762  -7.217   2.795  1.00  0.00
ATOM     68  C4' DC      3      -0.015  -6.643   0.854  1.00  0.00
ATOM     69  H4' DC      3      -0.475  -7.625   0.739  1.00  0.00
ATOM     70  O4' DC      3      -1.076  -5.683   0.381  1.00  0.00
ATOM     71  C1' DC      3      -0.699  -5.183  -0.853  1.00  0.00
ATOM     72  H1' DC      3      -0.910  -5.878  -1.666  1.00  0.00
ATOM     73  N1  DC      3      -1.502  -3.945  -1.185  1.00  0.00
ATOM     74  C6  DC      3      -1.030  -2.678  -0.963  1.00  0.00
ATOM     75  H6  DC      3      -0.130  -2.532  -0.383  1.00  0.00
ATOM     76  C5  DC      3      -1.932  -1.673  -1.292  1.00  0.00
ATOM     77  H5  DC      3      -1.731  -0.650  -1.010  1.00  0.00
ATOM     78  C4  DC      3      -3.154  -1.937  -1.974  1.00  0.00
ATOM     79  N4  DC      3      -3.917  -1.067  -2.531  1.00  0.00
ATOM     80  H41 DC      3      -4.804  -1.473  -2.793  1.00  0.00
ATOM     81  H42 DC      3      -3.724  -0.077  -2.493  1.00  0.00
ATOM     82  N3  DC      3      -3.630  -3.174  -2.150  1.00  0.00
ATOM     83  C2  DC      3      -2.786  -4.113  -1.652  1.00  0.00
ATOM     84  O2  DC      3      -3.249  -5.275  -1.641  1.00  0.00
ATOM     85  C3' DC      3       1.090  -6.490  -0.210  1.00  0.00
ATOM     86  H3' DC      3       2.067  -6.434   0.269  1.00  0.00
ATOM     87  C2' DC      3       0.811  -5.057  -0.760  1.00  0.00
ATOM     88  H2' DC      3       1.063  -4.416   0.086  1.00  0.00
ATOM     89 H2'' DC      3       1.273  -4.838  -1.723  1.00  0.00
ATOM     90  O3' DC      3       0.990  -7.529  -1.196  1.00  0.00
ATOM     91  P   DT      4       1.808  -7.479  -2.506  1.00  0.00
ATOM     92  OP1 DT      4       1.682  -8.868  -3.030  1.00  0.00
ATOM     93  OP2 DT      4       3.135  -6.946  -2.229  1.00  0.00
ATOM     94  O5' DT      4       1.068  -6.490  -3.552  1.00  0.00
ATOM     95  C5' DT      4      -0.204  -6.916  -4.103  1.00  0.00
ATOM     96  H5' DT      4      -0.988  -7.062  -3.360  1.00  0.00
ATOM     97 H5'' DT      4      -0.075  -7.931  -4.481  1.00  0.00
ATOM     98  C4' DT      4      -0.692  -5.913  -5.193  1.00  0.00
ATOM     99  H4' DT      4      -1.605  -6.380  -5.561  1.00  0.00
ATOM    100  O4' DT      4      -0.932  -4.647  -4.560  1.00  0.00
ATOM    101  C1' DT      4      -0.314  -3.636  -5.392  1.00  0.00
ATOM    102  H1' DT      4      -1.042  -3.308  -6.135  1.00  0.00
ATOM    103  N1  DT      4       0.206  -2.381  -4.751  1.00  0.00
ATOM    104  C6  DT      4       1.272  -2.439  -3.828  1.00  0.00
ATOM    105  H6  DT      4       1.877  -3.328  -3.926  1.00  0.00
ATOM    106  C5  DT      4       1.662  -1.330  -3.073  1.00  0.00
ATOM    107  C7  DT      4       2.854  -1.477  -2.178  1.00  0.00
ATOM    108  H71 DT      4       2.677  -1.277  -1.121  1.00  0.00
ATOM    109  H72 DT      4       3.218  -2.501  -2.263  1.00  0.00
ATOM    110  H73 DT      4       3.538  -0.682  -2.474  1.00  0.00
ATOM    111  C4  DT      4       0.815  -0.172  -3.061  1.00  0.00
ATOM    112  O4  DT      4       0.993   0.811  -2.357  1.00  0.00
ATOM    113  N3  DT      4      -0.283  -0.265  -3.896  1.00  0.00
ATOM    114  H3  DT      4      -0.943   0.498  -3.862  1.00  0.00
ATOM    115  C2  DT      4      -0.589  -1.254  -4.775  1.00  0.00
ATOM    116  O2  DT      4      -1.651  -1.217  -5.444  1.00  0.00
ATOM    117  C3' DT      4       0.218  -5.745  -6.430  1.00  0.00
ATOM    118  H3' DT      4       0.960  -6.544  -6.413  1.00  0.00
ATOM    119  C2' DT      4       0.807  -4.382  -6.113  1.00  0.00
ATOM    120  H2' DT      4       1.594  -4.599  -5.391  1.00  0.00
ATOM    121 H2'' DT      4       1.140  -3.898  -7.031  1.00  0.00
ATOM    122  O3' DT      4      -0.632  -5.834  -7.589  1.00  0.00
ATOM    123  P   DG      5       0.059  -5.722  -9.048  1.00  0.00
ATOM    124  OP1 DG      5      -0.860  -6.364  -9.926  1.00  0.00
ATOM    125  OP2 DG      5       1.400  -6.259  -8.934  1.00  0.00
ATOM    126  O5' DG      5       0.177  -4.202  -9.395  1.00  0.00
ATOM    127  C5' DG      5      -0.982  -3.457  -9.986  1.00  0.00
ATOM    128  H5' DG      5      -1.970  -3.707  -9.600  1.00  0.00
ATOM    129 H5'' DG      5      -0.943  -3.626 -11.062  1.00  0.00
ATOM    130  C4' DG      5      -0.831  -1.934  -9.999  1.00  0.00
ATOM    131  H4' DG      5      -1.672  -1.472 -10.516  1.00  0.00
ATOM    132  O4' DG      5      -0.607  -1.430  -8.686  1.00  0.00
ATOM    133  C1' DG      5       0.326  -0.408  -8.789  1.00  0.00
ATOM    134  H1' DG      5      -0.141   0.437  -9.293  1.00  0.00
ATOM    135  N9  DG      5       0.912   0.056  -7.559  1.00  0.00
ATOM    136  C8  DG      5       1.949  -0.528  -6.922  1.00  0.00
ATOM    137  H8  DG      5       2.292  -1.544  -7.055  1.00  0.00
ATOM    138  N7  DG      5       2.364   0.084  -5.837  1.00  0.00
ATOM    139  C5  DG      5       1.686   1.282  -5.917  1.00  0.00
ATOM    140  C6  DG      5       1.666   2.442  -5.059  1.00  0.00
ATOM    141  O6  DG      5       2.388   2.539  -4.047  1.00  0.00
ATOM    142  N1  DG      5       1.005   3.449  -5.592  1.00  0.00
ATOM    143  H1  DG      5       1.260   4.356  -5.227  1.00  0.00
ATOM    144  C2  DG      5       0.083   3.345  -6.574  1.00  0.00
ATOM    145  N2  DG      5      -0.727   4.415  -6.794  1.00  0.00
ATOM    146  H21 DG      5      -0.619   5.344  -6.413  1.00  0.00
ATOM    147  H22 DG      5      -1.633   4.139  -7.144  1.00  0.00
ATOM    148  N3  DG      5      -0.121   2.209  -7.278  1.00  0.00
ATOM    149  C4  DG      5       0.788   1.239  -6.974  1.00  0.00
ATOM    150  C3' DG      5       0.327  -1.500 -10.840  1.00  0.00
ATOM    151  H3' DG      5       0.675  -2.382 -11.377  1.00  0.00
ATOM    152  C2' DG      5       1.261  -1.053  -9.787  1.00  0.00
ATOM    153  H2' DG      5       1.779  -1.927  -9.391  1.00  0.00
ATOM    154 H2'' DG      5       1.946  -0.348 -10.258  1.00  0.00
ATOM    155  O3' DG      5      -0.044  -0.376 -11.653  1.00  0.00
ATOM    156  P   DA3     6       0.237  -0.385 -13.265  1.00  0.00
ATOM    157  OP1 DA3     6      -0.965  -1.098 -13.782  1.00  0.00
ATOM    158  OP2 DA3     6       1.607  -0.810 -13.560  1.00  0.00
ATOM    159  O5' DA3     6       0.226   1.179 -13.631  1.00  0.00
ATOM    160  C5' DA3     6      -0.990   1.841 -13.921  1.00  0.00
ATOM    161  H5' DA3     6      -1.811   1.423 -13.338  1.00  0.00
ATOM    162 H5'' DA3     6      -1.287   1.842 -14.970  1.00  0.00
ATOM    163  C4' DA3     6      -0.947   3.248 -13.385  1.00  0.00
ATOM    164  H4' DA3     6      -1.963   3.596 -13.573  1.00  0.00
ATOM    165  O4' DA3     6      -0.690   3.215 -11.962  1.00  0.00
ATOM    166  C1' DA3     6       0.419   4.101 -11.740  1.00  0.00
ATOM    167  H1' DA3     6       0.144   5.119 -11.465  1.00  0.00
ATOM    168  N9  DA3     6       1.369   3.603 -10.749  1.00  0.00
ATOM    169  C8  DA3     6       2.078   2.436 -10.842  1.00  0.00
ATOM    170  H8  DA3     6       2.047   1.792 -11.709  1.00  0.00
ATOM    171  N7  DA3     6       2.867   2.239  -9.822  1.00  0.00
ATOM    172  C5  DA3     6       2.734   3.421  -9.011  1.00  0.00
ATOM    173  C6  DA3     6       3.397   3.953  -7.879  1.00  0.00
ATOM    174  N6  DA3     6       4.447   3.375  -7.245  1.00  0.00
ATOM    175  H61 DA3     6       4.869   4.003  -6.576  1.00  0.00
ATOM    176  H62 DA3     6       4.575   2.379  -7.351  1.00  0.00
ATOM    177  N1  DA3     6       3.141   5.219  -7.514  1.00  0.00
ATOM    178  C2  DA3     6       2.185   5.921  -8.202  1.00  0.00
ATOM    179  H2  DA3     6       1.857   6.858  -7.776  1.00  0.00
ATOM    180  N3  DA3     6       1.516   5.570  -9.278  1.00  0.00
ATOM    181  C4  DA3     6       1.854   4.315  -9.645  1.00  0.00
ATOM    182  C3' DA3     6      -0.051   4.156 -14.142  1.00  0.00
ATOM    183  H3' DA3     6       0.269   3.666 -15.062  1.00  0.00
ATOM    184  C2' DA3     6       1.051   4.302 -13.103  1.00  0.00
ATOM    185  H2' DA3     6       1.891   3.617 -13.216  1.00  0.00
ATOM    186 H2'' DA3     6       1.411   5.324 -13.222  1.00  0.00
ATOM    187  O3' DA3     6      -0.674   5.416 -14.524  1.00  0.00
ATOM    188 HO3' DA3     6      -0.108   6.016 -15.015  1.00  0.00
TER   
ATOM    189 HO5' DT5     7     -27.391 -11.989 -16.550  1.00  0.00
ATOM    190  O5' DT5     7     -26.476 -11.704 -16.605  1.00  0.00
ATOM    191  C5' DT5     7     -25.477 -12.663 -16.824  1.00  0.00
ATOM    192  H5' DT5     7     -25.611 -13.202 -17.762  1.00  0.00
ATOM    193 H5'' DT5     7     -25.544 -13.524 -16.158  1.00  0.00
ATOM    194  C4' DT5     7     -24.081 -12.070 -16.888  1.00  0.00
ATOM    195  H4' DT5     7     -23.461 -12.930 -17.140  1.00  0.00
ATOM    196  O4' DT5     7     -23.963 -11.036 -17.870  1.00  0.00
ATOM    197  C1' DT5     7     -22.980 -10.157 -17.345  1.00  0.00
ATOM    198  H1' DT5     7     -21.972 -10.563 -17.422  1.00  0.00
ATOM    199  N1  DT5     7     -23.028  -8.905 -18.042  1.00  0.00
ATOM    200  C6  DT5     7     -24.225  -8.220 -18.103  1.00  0.00
ATOM    201  H6  DT5     7     -25.141  -8.548 -17.635  1.00  0.00
ATOM    202  C5  DT5     7     -24.330  -7.097 -18.828  1.00  0.00
ATOM    203  C7  DT5     7     -25.704  -6.398 -18.868  1.00  0.00
ATOM    204  H71 DT5     7     -25.855  -5.728 -19.715  1.00  0.00
ATOM    205  H72 DT5     7     -26.490  -7.150 -18.807  1.00  0.00
ATOM    206  H73 DT5     7     -25.883  -5.815 -17.964  1.00  0.00
ATOM    207  C4  DT5     7     -23.177  -6.589 -19.591  1.00  0.00
ATOM    208  O4  DT5     7     -23.144  -5.678 -20.331  1.00  0.00
ATOM    209  N3  DT5     7     -22.022  -7.316 -19.449  1.00  0.00
ATOM    210  H3  DT5     7     -21.138  -6.945 -19.767  1.00  0.00
ATOM    211  C2  DT5     7     -21.852  -8.452 -18.712  1.00  0.00
ATOM    212  O2  DT5     7     -20.724  -9.006 -18.714  1.00  0.00
ATOM    213  C3' DT5     7     -23.640 -11.488 -15.550  1.00  0.00
ATOM    214  H3' DT5     7     -24.456 -11.455 -14.828  1.00  0.00
ATOM    215  C2' DT5     7     -23.365 -10.037 -15.861  1.00  0.00
ATOM    216  H2' DT5     7     -24.256  -9.422 -15.733  1.00  0.00
ATOM    217 H2'' DT5     7     -22.594  -9.615 -15.215  1.00  0.00
ATOM    218  O3' DT5     7     -22.473 -12.172 -15.083  1.00  0.00
ATOM    219  P   DG      8     -21.877 -12.025 -13.589  1.00  0.00
ATOM    220  OP1 DG      8     -21.535 -13.383 -13.032  1.00  0.00
ATOM    221  OP2 DG      8     -22.795 -11.190 -12.720  1.00  0.00
ATOM    222  O5' DG      8     -20.472 -11.239 -13.690  1.00  0.00
ATOM    223  C5' DG      8     -19.332 -11.829 -14.255  1.00  0.00
ATOM    224  H5' DG      8     -19.620 -12.201 -15.238  1.00  0.00
ATOM    225 H5'' DG      8     -19.098 -12.690 -13.629  1.00  0.00
ATOM    226  C4' DG      8     -18.090 -11.007 -14.444  1.00  0.00
ATOM    227  H4' DG      8     -17.315 -11.660 -14.844  1.00  0.00
ATOM    228  O4' DG      8     -18.410  -9.952 -15.381  1.00  0.00
ATOM    229  C1' DG      8     -18.163  -8.672 -14.803  1.00  0.00
ATOM    230  H1' DG      8     -17.174  -8.336 -15.114  1.00  0.00
ATOM    231  N9  DG      8     -19.151  -7.695 -15.434  1.00  0.00
ATOM    232  C8  DG      8     -20.547  -7.635 -15.276  1.00  0.00
ATOM    233  H8  DG      8     -21.053  -8.282 -14.575  1.00  0.00
ATOM    234  N7  DG      8     -21.077  -6.620 -15.910  1.00  0.00
ATOM    235  C5  DG      8     -20.035  -6.055 -16.601  1.00  0.00
ATOM    236  C6  DG      8     -19.923  -4.944 -17.552  1.00  0.00
ATOM    237  O6  DG      8     -20.834  -4.276 -18.027  1.00  0.00
ATOM    238  N1  DG      8     -18.589  -4.749 -17.943  1.00  0.00
ATOM    239  H1  DG      8     -18.451  -4.002 -18.609  1.00  0.00
ATOM    240  C2  DG      8     -17.519  -5.423 -17.521  1.00  0.00
ATOM    241  N2  DG      8     -16.359  -5.135 -17.985  1.00  0.00
ATOM    242  H21 DG      8     -16.254  -4.487 -18.752  1.00  0.00
ATOM    243  H22 DG      8     -15.530  -5.453 -17.503  1.00  0.00
ATOM    244  N3  DG      8     -17.579  -6.375 -16.675  1.00  0.00
ATOM    245  C4  DG      8     -18.861  -6.686 -16.265  1.00  0.00
ATOM    246  C3' DG      8     -17.650 -10.341 -13.052  1.00  0.00
ATOM    247  H3' DG      8     -18.181 -10.814 -12.226  1.00  0.00
ATOM    248  C2' DG      8     -18.102  -8.858 -13.313  1.00  0.00
ATOM    249  H2' DG      8     -19.121  -8.748 -12.944  1.00  0.00
ATOM    250 H2'' DG      8     -17.354  -8.220 -12.842  1.00  0.00
ATOM    251  O3' DG      8     -16.285 -10.438 -12.769  1.00  0.00
ATOM    252  P   DT      9     -15.700 -10.256 -11.321  1.00  0.00
ATOM    253  OP1 DT      9     -14.387 -10.970 -11.330  1.00  0.00
ATOM    254  OP2 DT      9     -16.762 -10.556 -10.339  1.00  0.00
ATOM    255  O5' DT      9     -15.321  -8.731 -11.268  1.00  0.00
ATOM    256  C5' DT      9     -14.271  -8.126 -12.017  1.00  0.00
ATOM    257  H5' DT      9     -14.555  -8.281 -13.057  1.00  0.00
ATOM    258 H5'' DT      9     -13.314  -8.633 -11.889  1.00  0.00
ATOM    259  C4' DT      9     -14.016  -6.682 -11.783  1.00  0.00
ATOM    260  H4' DT      9     -12.959  -6.520 -11.996  1.00  0.00
ATOM    261  O4' DT      9     -14.883  -5.963 -12.647  1.00  0.00
ATOM    262  C1' DT      9     -15.743  -5.195 -11.874  1.00  0.00
ATOM    263  H1' DT      9     -15.191  -4.269 -11.715  1.00  0.00
ATOM    264  N1  DT      9     -17.063  -4.925 -12.593  1.00  0.00
ATOM    265  C6  DT      9     -18.244  -5.559 -12.194  1.00  0.00
ATOM    266  H6  DT      9     -18.234  -6.394 -11.509  1.00  0.00
ATOM    267  C5  DT      9     -19.400  -5.157 -12.786  1.00  0.00
ATOM    268  C7  DT      9     -20.618  -5.940 -12.336  1.00  0.00
ATOM    269  H71 DT      9     -20.384  -6.781 -11.683  1.00  0.00
ATOM    270  H72 DT      9     -21.354  -5.460 -11.690  1.00  0.00
ATOM    271  H73 DT      9     -21.272  -6.209 -13.166  1.00  0.00
ATOM    272  C4  DT      9     -19.492  -4.014 -13.695  1.00  0.00
ATOM    273  O4  DT      9     -20.514  -3.570 -14.179  1.00  0.00
ATOM    274  N3  DT      9     -18.288  -3.384 -13.916  1.00  0.00
ATOM    275  H3  DT      9     -18.172  -2.566 -14.497  1.00  0.00
ATOM    276  C2  DT      9     -17.117  -3.775 -13.440  1.00  0.00
ATOM    277  O2  DT      9     -16.111  -3.205 -13.831  1.00  0.00
ATOM    278  C3' DT      9     -14.386  -6.341 -10.252  1.00  0.00
ATOM    279  H3' DT      9     -14.274  -7.150  -9.530  1.00  0.00
ATOM    280  C2' DT      9     -15.814  -5.797 -10.498  1.00  0.00
ATOM    281  H2' DT      9     -16.505  -6.639 -10.529  1.00  0.00
ATOM    282 H2'' DT      9     -16.150  -5.020  -9.811  1.00  0.00
ATOM    283  O3' DT      9     -13.635  -5.288  -9.721  1.00  0.00
ATOM    284  P   DG     10     -13.403  -5.192  -8.076  1.00  0.00
ATOM    285  OP1 DG     10     -14.203  -6.143  -7.354  1.00  0.00
ATOM    286  OP2 DG     10     -13.377  -3.831  -7.662  1.00  0.00
ATOM    287  O5' DG     10     -11.831  -5.586  -7.995  1.00  0.00
ATOM    288  C5' DG     10     -11.341  -6.930  -8.007  1.00  0.00
ATOM    289  H5' DG     10     -10.644  -7.130  -8.821  1.00  0.00
ATOM    290 H5'' DG     10     -12.158  -7.599  -8.277  1.00  0.00
ATOM    291  C4' DG     10     -10.810  -7.353  -6.636  1.00  0.00
ATOM    292  H4' DG     10     -10.310  -8.320  -6.691  1.00  0.00
ATOM    293  O4' DG     10      -9.884  -6.446  -6.156  1.00  0.00
ATOM    294  C1' DG     10     -10.306  -6.098  -4.824  1.00  0.00
ATOM    295  H1' DG     10      -9.856  -6.804  -4.126  1.00  0.00
ATOM    296  N9  DG     10      -9.749  -4.789  -4.406  1.00  0.00
ATOM    297  C8  DG     10     -10.208  -3.516  -4.390  1.00  0.00
ATOM    298  H8  DG     10     -11.215  -3.364  -4.750  1.00  0.00
ATOM    299  N7  DG     10      -9.398  -2.636  -3.867  1.00  0.00
ATOM    300  C5  DG     10      -8.321  -3.430  -3.495  1.00  0.00
ATOM    301  C6  DG     10      -7.046  -3.084  -2.993  1.00  0.00
ATOM    302  O6  DG     10      -6.541  -1.936  -2.851  1.00  0.00
ATOM    303  N1  DG     10      -6.193  -4.173  -2.860  1.00  0.00
ATOM    304  H1  DG     10      -5.267  -4.019  -2.488  1.00  0.00
ATOM    305  C2  DG     10      -6.473  -5.438  -3.291  1.00  0.00
ATOM    306  N2  DG     10      -5.558  -6.330  -3.197  1.00  0.00
ATOM    307  H21 DG     10      -4.721  -6.010  -2.732  1.00  0.00
ATOM    308  H22 DG     10      -5.792  -7.304  -3.324  1.00  0.00
ATOM    309  N3  DG     10      -7.591  -5.704  -3.873  1.00  0.00
ATOM    310  C4  DG     10      -8.485  -4.689  -3.890  1.00  0.00
ATOM    311  C3' DG     10     -11.812  -7.609  -5.569  1.00  0.00
ATOM    312  H3' DG     10     -12.848  -7.739  -5.880  1.00  0.00
ATOM    313  C2' DG     10     -11.789  -6.318  -4.692  1.00  0.00
ATOM    314  H2' DG     10     -12.339  -5.495  -5.149  1.00  0.00
ATOM    315 H2'' DG     10     -12.066  -6.373  -3.640  1.00  0.00
ATOM    316  O3' DG     10     -11.477  -8.617  -4.678  1.00  0.00
ATOM    317  P   DG     11     -12.271 -10.021  -4.585  1.00  0.00
ATOM    318  OP1 DG     11     -12.326 -10.702  -5.917  1.00  0.00
ATOM    319  OP2 DG     11     -13.553  -9.803  -3.863  1.00  0.00
ATOM    320  O5' DG     11     -11.366 -10.845  -3.569  1.00  0.00
ATOM    321  C5' DG     11     -10.178 -11.506  -4.040  1.00  0.00
ATOM    322  H5' DG     11      -9.692 -10.965  -4.852  1.00  0.00
ATOM    323 H5'' DG     11     -10.413 -12.506  -4.405  1.00  0.00
ATOM    324  C4' DG     11      -9.153 -11.562  -2.924  1.00  0.00
ATOM    325  H4' DG     11      -8.503 -12.334  -3.335  1.00  0.00
ATOM    326  O4' DG     11      -8.484 -10.370  -2.648  1.00  0.00
ATOM    327  C1' DG     11      -8.631 -10.030  -1.285  1.00  0.00
ATOM    328  H1' DG     11      -7.749 -10.259  -0.687  1.00  0.00
ATOM    329  N9  DG     11      -8.815  -8.569  -1.328  1.00  0.00
ATOM    330  C8  DG     11      -9.945  -7.839  -1.637  1.00  0.00
ATOM    331  H8  DG     11     -10.835  -8.309  -2.029  1.00  0.00
ATOM    332  N7  DG     11      -9.786  -6.540  -1.450  1.00  0.00
ATOM    333  C5  DG     11      -8.475  -6.470  -0.918  1.00  0.00
ATOM    334  C6  DG     11      -7.782  -5.406  -0.340  1.00  0.00
ATOM    335  O6  DG     11      -8.146  -4.223  -0.316  1.00  0.00
ATOM    336  N1  DG     11      -6.527  -5.685   0.086  1.00  0.00
ATOM    337  H1  DG     11      -5.981  -4.908   0.428  1.00  0.00
ATOM    338  C2  DG     11      -5.986  -6.940   0.092  1.00  0.00
ATOM    339  N2  DG     11      -4.752  -7.022   0.579  1.00  0.00
ATOM    340  H21 DG     11      -4.264  -6.215   0.939  1.00  0.00
ATOM    341  H22 DG     11      -4.170  -7.833   0.421  1.00  0.00
ATOM    342  N3  DG     11      -6.548  -8.051  -0.494  1.00  0.00
ATOM    343  C4  DG     11      -7.845  -7.682  -0.908  1.00  0.00
ATOM    344  C3' DG     11      -9.768 -12.119  -1.546  1.00  0.00
ATOM    345  H3' DG     11     -10.757 -12.557  -1.678  1.00  0.00
ATOM    346  C2' DG     11      -9.875 -10.844  -0.689  1.00  0.00
ATOM    347  H2' DG     11     -10.853 -10.444  -0.959  1.00  0.00
ATOM    348 H2'' DG     11      -9.766 -10.879   0.395  1.00  0.00
ATOM    349  O3' DG     11      -8.942 -13.117  -1.023  1.00  0.00
ATOM    350  P   DT3    12      -9.083 -13.747   0.388  1.00  0.00
ATOM    351  OP1 DT3    12      -8.361 -15.042   0.409  1.00  0.00
ATOM    352  OP2 DT3    12     -10.550 -13.848   0.721  1.00  0.00
ATOM    353  O5' DT3    12      -8.436 -12.871   1.522  1.00  0.00
ATOM    354  C5' DT3    12      -7.052 -12.541   1.459  1.00  0.00
ATOM    355  H5' DT3    12      -6.812 -12.313   0.420  1.00  0.00
ATOM    356 H5'' DT3    12      -6.536 -13.452   1.764  1.00  0.00
ATOM    357  C4' DT3    12      -6.659 -11.435   2.432  1.00  0.00
ATOM    358  H4' DT3    12      -5.602 -11.175   2.373  1.00  0.00
ATOM    359  O4' DT3    12      -7.409 -10.325   2.047  1.00  0.00
ATOM    360  C1' DT3    12      -7.868  -9.745   3.239  1.00  0.00
ATOM    361  H1' DT3    12      -7.044  -9.321   3.812  1.00  0.00
ATOM    362  N1  DT3    12      -8.796  -8.631   2.973  1.00  0.00
ATOM    363  C6  DT3    12     -10.128  -8.837   2.658  1.00  0.00
ATOM    364  H6  DT3    12     -10.413  -9.846   2.399  1.00  0.00
ATOM    365  C5  DT3    12     -11.001  -7.848   2.475  1.00  0.00
ATOM    366  C7  DT3    12     -12.432  -8.010   1.969  1.00  0.00
ATOM    367  H71 DT3    12     -12.668  -7.347   1.137  1.00  0.00
ATOM    368  H72 DT3    12     -12.548  -9.041   1.633  1.00  0.00
ATOM    369  H73 DT3    12     -13.067  -7.842   2.839  1.00  0.00
ATOM    370  C4  DT3    12     -10.482  -6.443   2.602  1.00  0.00
ATOM    371  O4  DT3    12     -11.185  -5.429   2.455  1.00  0.00
ATOM    372  N3  DT3    12      -9.138  -6.288   2.725  1.00  0.00
ATOM    373  H3  DT3    12      -8.833  -5.371   3.019  1.00  0.00
ATOM    374  C2  DT3    12      -8.249  -7.314   3.047  1.00  0.00
ATOM    375  O2  DT3    12      -7.130  -7.015   3.423  1.00  0.00
ATOM    376  C3' DT3    12      -7.091 -11.864   3.883  1.00  0.00
ATOM    377  H3' DT3    12      -7.357 -12.910   4.034  1.00  0.00
ATOM    378  C2' DT3    12      -8.371 -10.977   4.002  1.00  0.00
ATOM    379  H2' DT3    12      -9.283 -11.368   3.553  1.00  0.00
ATOM    380 H2'' DT3    12      -8.530 -10.739   5.054  1.00  0.00
ATOM    381  O3' DT3    12      -6.231 -11.458   4.950  1.00  0.00
ATOM    382 HO3' DT3    12      -6.515 -11.731   5.826  1.00  0.00
TER   
ATOM    383 HO5' DA5    13     -19.540  19.022  -6.414  1.00  0.00
ATOM    384  O5' DA5    13     -19.524  18.808  -7.350  1.00  0.00
ATOM    385  C5' DA5    13     -19.821  19.812  -8.282  1.00  0.00
ATOM    386  H5' DA5    13     -19.140  20.663  -8.290  1.00  0.00
ATOM    387 H5'' DA5    13     -20.874  20.087  -8.223  1.00  0.00
ATOM    388  C4' DA5    13     -19.710  19.140  -9.742  1.00  0.00
ATOM    389  H4' DA5    13     -20.101  19.944 -10.366  1.00  0.00
ATOM    390  O4' DA5    13     -18.373  18.933 -10.023  1.00  0.00
ATOM    391  C1' DA5    13     -18.197  17.478 -10.232  1.00  0.00
ATOM    392  H1' DA5    13     -18.318  17.447 -11.315  1.00  0.00
ATOM    393  N9  DA5    13     -16.887  17.158  -9.778  1.00  0.00
ATOM    394  C8  DA5    13     -16.352  16.972  -8.516  1.00  0.00
ATOM    395  H8  DA5    13     -16.932  17.044  -7.607  1.00  0.00
ATOM    396  N7  DA5    13     -15.150  16.516  -8.465  1.00  0.00
ATOM    397  C5  DA5    13     -14.792  16.498  -9.892  1.00  0.00
ATOM    398  C6  DA5    13     -13.633  16.205 -10.641  1.00  0.00
ATOM    399  N6  DA5    13     -12.469  15.866 -10.097  1.00  0.00
ATOM    400  H61 DA5    13     -11.617  15.866 -10.639  1.00  0.00
ATOM    401  H62 DA5    13     -12.430  15.887  -9.088  1.00  0.00
ATOM    402  N1  DA5    13     -13.685  16.199 -11.987  1.00  0.00
ATOM    403  C2  DA5    13     -14.761  16.686 -12.564  1.00  0.00
ATOM    404  H2  DA5    13     -14.673  16.798 -13.635  1.00  0.00
ATOM    405  N3  DA5    13     -15.840  17.130 -11.985  1.00  0.00
ATOM    406  C4  DA5    13     -15.850  16.920 -10.656  1.00  0.00
ATOM    407  C3' DA5    13     -20.470  17.811  -9.818  1.00  0.00
ATOM    408  H3' DA5    13     -21.314  17.759  -9.129  1.00  0.00
ATOM    409  C2' DA5    13     -19.438  16.753  -9.598  1.00  0.00
ATOM    410  H2' DA5    13     -19.312  16.592  -8.527  1.00  0.00
ATOM    411 H2'' DA5    13     -19.583  15.796 -10.100  1.00  0.00
ATOM    412  O3' DA5    13     -20.880  17.613 -11.154  1.00  0.00
ATOM    413  P   DC     14     -22.358  17.902 -11.587  1.00  0.00
ATOM    414  OP1 DC     14     -22.540  19.404 -11.664  1.00  0.00
ATOM    415  OP2 DC     14     -23.139  17.075 -10.666  1.00  0.00
ATOM    416  O5' DC     14     -22.546  17.214 -13.040  1.00  0.00
ATOM    417  C5' DC     14     -21.753  17.581 -14.125  1.00  0.00
ATOM    418  H5' DC     14     -21.199  18.505 -13.959  1.00  0.00
ATOM    419 H5'' DC     14     -22.363  17.871 -14.981  1.00  0.00
ATOM    420  C4' DC     14     -20.815  16.529 -14.701  1.00  0.00
ATOM    421  H4' DC     14     -20.247  16.918 -15.546  1.00  0.00
ATOM    422  O4' DC     14     -19.782  16.260 -13.724  1.00  0.00
ATOM    423  C1' DC     14     -19.225  15.027 -14.063  1.00  0.00
ATOM    424  H1' DC     14     -18.774  15.232 -15.034  1.00  0.00
ATOM    425  N1  DC     14     -18.250  14.490 -13.085  1.00  0.00
ATOM    426  C6  DC     14     -18.704  14.097 -11.861  1.00  0.00
ATOM    427  H6  DC     14     -19.764  14.194 -11.680  1.00  0.00
ATOM    428  C5  DC     14     -17.797  13.571 -10.955  1.00  0.00
ATOM    429  H5  DC     14     -18.222  13.244 -10.017  1.00  0.00
ATOM    430  C4  DC     14     -16.451  13.474 -11.374  1.00  0.00
ATOM    431  N4  DC     14     -15.543  12.966 -10.575  1.00  0.00
ATOM    432  H41 DC     14     -14.582  12.723 -10.766  1.00  0.00
ATOM    433  H42 DC     14     -15.765  12.756  -9.612  1.00  0.00
ATOM    434  N3  DC     14     -16.018  13.817 -12.615  1.00  0.00
ATOM    435  C2  DC     14     -16.924  14.369 -13.438  1.00  0.00
ATOM    436  O2  DC     14     -16.543  14.726 -14.554  1.00  0.00
ATOM    437  C3' DC     14     -21.437  15.122 -15.026  1.00  0.00
ATOM    438  H3' DC     14     -22.460  15.074 -14.654  1.00  0.00
ATOM    439  C2' DC     14     -20.434  14.171 -14.373  1.00  0.00
ATOM    440  H2' DC     14     -20.903  13.837 -13.448  1.00  0.00
ATOM    441 H2'' DC     14     -20.119  13.413 -15.090  1.00  0.00
ATOM    442  O3' DC     14     -21.488  14.953 -16.506  1.00  0.00
ATOM    443  P   DG     15     -22.193  13.657 -17.231  1.00  0.00
ATOM    444  OP1 DG     15     -22.636  14.159 -18.527  1.00  0.00
ATOM    445  OP2 DG     15     -23.242  13.221 -16.287  1.00  0.00
ATOM    446  O5' DG     15     -20.973  12.598 -17.351  1.00  0.00
ATOM    447  C5' DG     15     -20.182  12.487 -18.513  1.00  0.00
ATOM    448  H5' DG     15     -19.499  13.336 -18.529  1.00  0.00
ATOM    449 H5'' DG     15     -20.913  12.419 -19.319  1.00  0.00
ATOM    450  C4' DG     15     -19.259  11.295 -18.477  1.00  0.00
ATOM    451  H4' DG     15     -18.590  11.569 -19.292  1.00  0.00
ATOM    452  O4' DG     15     -18.754  11.377 -17.124  1.00  0.00
ATOM    453  C1' DG     15     -18.947  10.111 -16.453  1.00  0.00
ATOM    454  H1' DG     15     -18.125   9.409 -16.597  1.00  0.00
ATOM    455  N9  DG     15     -18.993  10.283 -14.954  1.00  0.00
ATOM    456  C8  DG     15     -20.048  10.581 -14.148  1.00  0.00
ATOM    457  H8  DG     15     -20.986  10.739 -14.660  1.00  0.00
ATOM    458  N7  DG     15     -19.801  10.743 -12.893  1.00  0.00
ATOM    459  C5  DG     15     -18.436  10.484 -12.824  1.00  0.00
ATOM    460  C6  DG     15     -17.534  10.225 -11.698  1.00  0.00
ATOM    461  O6  DG     15     -17.813  10.281 -10.544  1.00  0.00
ATOM    462  N1  DG     15     -16.200  10.018 -12.055  1.00  0.00
ATOM    463  H1  DG     15     -15.524   9.899 -11.315  1.00  0.00
ATOM    464  C2  DG     15     -15.913   9.731 -13.327  1.00  0.00
ATOM    465  N2  DG     15     -14.648   9.332 -13.457  1.00  0.00
ATOM    466  H21 DG     15     -13.978   9.579 -12.742  1.00  0.00
ATOM    467  H22 DG     15     -14.236   9.302 -14.378  1.00  0.00
ATOM    468  N3  DG     15     -16.626   9.737 -14.463  1.00  0.00
ATOM    469  C4  DG     15     -17.943  10.140 -14.101  1.00  0.00
ATOM    470  C3' DG     15     -19.901   9.873 -18.597  1.00  0.00
ATOM    471  H3' DG     15     -20.850   9.927 -19.130  1.00  0.00
ATOM    472  C2' DG     15     -20.197   9.553 -17.092  1.00  0.00
ATOM    473  H2' DG     15     -21.035  10.130 -16.701  1.00  0.00
ATOM    474 H2'' DG     15     -20.324   8.505 -16.818  1.00  0.00
ATOM    475  O3' DG     15     -19.188   8.857 -19.307  1.00  0.00
ATOM    476  P   DA     16     -19.926   7.609 -19.973  1.00  0.00
ATOM    477  OP1 DA     16     -19.923   7.738 -21.446  1.00  0.00
ATOM    478  OP2 DA     16     -21.206   7.400 -19.271  1.00  0.00
ATOM    479  O5' DA     16     -18.933   6.442 -19.517  1.00  0.00
ATOM    480  C5' DA     16     -17.539   6.445 -19.862  1.00  0.00
ATOM    481  H5' DA     16     -17.057   7.134 -19.169  1.00  0.00
ATOM    482 H5'' DA     16     -17.370   6.701 -20.908  1.00  0.00
ATOM    483  C4' DA     16     -16.845   5.024 -19.620  1.00  0.00
ATOM    484  H4' DA     16     -15.800   5.237 -19.396  1.00  0.00
ATOM    485  O4' DA     16     -17.395   4.307 -18.559  1.00  0.00
ATOM    486  C1' DA     16     -17.062   2.939 -18.728  1.00  0.00
ATOM    487  H1' DA     16     -16.101   2.713 -18.265  1.00  0.00
ATOM    488  N9  DA     16     -18.145   2.034 -18.252  1.00  0.00
ATOM    489  C8  DA     16     -19.550   2.192 -18.317  1.00  0.00
ATOM    490  H8  DA     16     -19.911   3.119 -18.736  1.00  0.00
ATOM    491  N7  DA     16     -20.245   1.291 -17.752  1.00  0.00
ATOM    492  C5  DA     16     -19.195   0.390 -17.282  1.00  0.00
ATOM    493  C6  DA     16     -19.183  -0.850 -16.590  1.00  0.00
ATOM    494  N6  DA     16     -20.328  -1.524 -16.309  1.00  0.00
ATOM    495  H61 DA     16     -20.323  -2.240 -15.597  1.00  0.00
ATOM    496  H62 DA     16     -21.177  -1.125 -16.683  1.00  0.00
ATOM    497  N1  DA     16     -18.097  -1.464 -16.416  1.00  0.00
ATOM    498  C2  DA     16     -17.003  -0.961 -16.960  1.00  0.00
ATOM    499  H2  DA     16     -16.139  -1.608 -16.949  1.00  0.00
ATOM    500  N3  DA     16     -16.724   0.187 -17.500  1.00  0.00
ATOM    501  C4  DA     16     -17.910   0.816 -17.691  1.00  0.00
ATOM    502  C3' DA     16     -16.956   4.123 -20.824  1.00  0.00
ATOM    503  H3' DA     16     -17.831   4.559 -21.305  1.00  0.00
ATOM    504  C2' DA     16     -17.032   2.728 -20.284  1.00  0.00
ATOM    505  H2' DA     16     -17.866   2.079 -20.549  1.00  0.00
ATOM    506 H2'' DA     16     -16.175   2.102 -20.533  1.00  0.00
ATOM    507  O3' DA     16     -15.785   4.249 -21.651  1.00  0.00
ATOM    508  P   DC     17     -15.747   3.568 -23.062  1.00  0.00
ATOM    509  OP1 DC     17     -14.918   4.221 -24.036  1.00  0.00
ATOM    510  OP2 DC     17     -17.155   3.361 -23.462  1.00  0.00
ATOM    511  O5' DC     17     -15.004   2.116 -22.926  1.00  0.00
ATOM    512  C5' DC     17     -13.635   2.088 -22.535  1.00  0.00
ATOM    513  H5' DC     17     -13.553   2.672 -21.618  1.00  0.00
ATOM    514 H5'' DC     17     -12.959   2.575 -23.237  1.00  0.00
ATOM    515  C4' DC     17     -13.261   0.630 -22.330  1.00  0.00
ATOM    516  H4' DC     17     -12.216   0.547 -22.030  1.00  0.00
ATOM    517  O4' DC     17     -14.040   0.018 -21.318  1.00  0.00
ATOM    518  C1' DC     17     -14.680  -1.162 -21.794  1.00  0.00
ATOM    519  H1' DC     17     -14.062  -2.049 -21.652  1.00  0.00
ATOM    520  N1  DC     17     -15.952  -1.337 -21.126  1.00  0.00
ATOM    521  C6  DC     17     -17.019  -0.541 -21.438  1.00  0.00
ATOM    522  H6  DC     17     -16.775   0.366 -21.971  1.00  0.00
ATOM    523  C5  DC     17     -18.253  -0.788 -20.939  1.00  0.00
ATOM    524  H5  DC     17     -19.103  -0.181 -21.216  1.00  0.00
ATOM    525  C4  DC     17     -18.455  -1.992 -20.244  1.00  0.00
ATOM    526  N4  DC     17     -19.708  -2.285 -19.870  1.00  0.00
ATOM    527  H41 DC     17     -19.967  -3.140 -19.399  1.00  0.00
ATOM    528  H42 DC     17     -20.372  -1.543 -20.035  1.00  0.00
ATOM    529  N3  DC     17     -17.454  -2.814 -19.891  1.00  0.00
ATOM    530  C2  DC     17     -16.189  -2.466 -20.311  1.00  0.00
ATOM    531  O2  DC     17     -15.287  -3.224 -19.918  1.00  0.00
ATOM    532  C3' DC     17     -13.478  -0.218 -23.583  1.00  0.00
ATOM    533  H3' DC     17     -13.613   0.446 -24.438  1.00  0.00
ATOM    534  C2' DC     17     -14.756  -0.978 -23.291  1.00  0.00
ATOM    535  H2' DC     17     -15.612  -0.391 -23.624  1.00  0.00
ATOM    536 H2'' DC     17     -14.776  -1.951 -23.783  1.00  0.00
ATOM    537  O3' DC     17     -12.322  -1.021 -23.712  1.00  0.00
ATOM    538  P   DA3    18     -11.976  -2.208 -24.748  1.00  0.00
ATOM    539  OP1 DA3    18     -10.558  -2.428 -24.857  1.00  0.00
ATOM    540  OP2 DA3    18     -12.617  -1.901 -26.074  1.00  0.00
ATOM    541  O5' DA3    18     -12.630  -3.535 -24.100  1.00  0.00
ATOM    542  C5' DA3    18     -11.867  -4.441 -23.329  1.00  0.00
ATOM    543  H5' DA3    18     -11.608  -3.969 -22.382  1.00  0.00
ATOM    544 H5'' DA3    18     -10.952  -4.737 -23.842  1.00  0.00
ATOM    545  C4' DA3    18     -12.710  -5.728 -23.115  1.00  0.00
ATOM    546  H4' DA3    18     -12.105  -6.422 -22.530  1.00  0.00
ATOM    547  O4' DA3    18     -13.937  -5.412 -22.477  1.00  0.00
ATOM    548  C1' DA3    18     -15.001  -6.098 -23.144  1.00  0.00
ATOM    549  H1' DA3    18     -15.049  -7.132 -22.803  1.00  0.00
ATOM    550  N9  DA3    18     -16.342  -5.508 -22.981  1.00  0.00
ATOM    551  C8  DA3    18     -16.946  -4.455 -23.683  1.00  0.00
ATOM    552  H8  DA3    18     -16.445  -3.953 -24.497  1.00  0.00
ATOM    553  N7  DA3    18     -18.148  -4.232 -23.341  1.00  0.00
ATOM    554  C5  DA3    18     -18.407  -5.163 -22.308  1.00  0.00
ATOM    555  C6  DA3    18     -19.525  -5.561 -21.611  1.00  0.00
ATOM    556  N6  DA3    18     -20.767  -5.060 -21.776  1.00  0.00
ATOM    557  H61 DA3    18     -21.620  -5.363 -21.329  1.00  0.00
ATOM    558  H62 DA3    18     -20.832  -4.301 -22.438  1.00  0.00
ATOM    559  N1  DA3    18     -19.502  -6.589 -20.763  1.00  0.00
ATOM    560  C2  DA3    18     -18.328  -7.216 -20.591  1.00  0.00
ATOM    561  H2  DA3    18     -18.263  -8.108 -19.985  1.00  0.00
ATOM    562  N3  DA3    18     -17.255  -6.930 -21.241  1.00  0.00
ATOM    563  C4  DA3    18     -17.324  -5.900 -22.096  1.00  0.00
ATOM    564  C3' DA3    18     -13.056  -6.419 -24.434  1.00  0.00
ATOM    565  H3' DA3    18     -12.433  -6.048 -25.248  1.00  0.00
ATOM    566  C2' DA3    18     -14.517  -6.067 -24.591  1.00  0.00
ATOM    567  H2' DA3    18     -14.573  -5.068 -25.021  1.00  0.00
ATOM    568 H2'' DA3    18     -14.934  -6.851 -25.223  1.00  0.00
ATOM    569  O3' DA3    18     -12.981  -7.813 -24.402  1.00  0.00
ATOM    570 HO3' DA3    18     -13.198  -8.250 -25.229  1.00  0.00
TER   
ATOM    571 HO5' DT5    19       8.095  10.823  -1.366  1.00  0.00
ATOM    572  O5' DT5    19       7.250  10.926  -1.811  1.00  0.00
ATOM    573  C5' DT5    19       7.146  11.841  -2.874  1.00  0.00
ATOM    574  H5' DT5    19       7.779  11.429  -3.660  1.00  0.00
ATOM    575 H5'' DT5    19       7.566  12.830  -2.692  1.00  0.00
ATOM    576  C4' DT5    19       5.799  12.002  -3.580  1.00  0.00
ATOM    577  H4' DT5    19       5.908  12.902  -4.186  1.00  0.00
ATOM    578  O4' DT5    19       5.592  10.861  -4.426  1.00  0.00
ATOM    579  C1' DT5    19       4.334  10.262  -3.989  1.00  0.00
ATOM    580  H1' DT5    19       3.576  10.451  -4.749  1.00  0.00
ATOM    581  N1  DT5    19       4.435   8.766  -3.969  1.00  0.00
ATOM    582  C6  DT5    19       5.162   8.058  -3.077  1.00  0.00
ATOM    583  H6  DT5    19       5.800   8.493  -2.322  1.00  0.00
ATOM    584  C5  DT5    19       5.347   6.689  -3.126  1.00  0.00
ATOM    585  C7  DT5    19       6.266   5.944  -2.187  1.00  0.00
ATOM    586  H71 DT5    19       6.366   6.496  -1.252  1.00  0.00
ATOM    587  H72 DT5    19       5.894   4.941  -1.978  1.00  0.00
ATOM    588  H73 DT5    19       7.178   5.715  -2.738  1.00  0.00
ATOM    589  C4  DT5    19       4.691   5.952  -4.224  1.00  0.00
ATOM    590  O4  DT5    19       4.878   4.803  -4.651  1.00  0.00
ATOM    591  N3  DT5    19       3.905   6.723  -5.018  1.00  0.00
ATOM    592  H3  DT5    19       3.456   6.211  -5.764  1.00  0.00
ATOM    593  C2  DT5    19       3.746   8.060  -4.968  1.00  0.00
ATOM    594  O2  DT5    19       3.132   8.644  -5.860  1.00  0.00
ATOM    595  C3' DT5    19       4.655  12.142  -2.559  1.00  0.00
ATOM    596  H3' DT5    19       4.998  12.315  -1.539  1.00  0.00
ATOM    597  C2' DT5    19       3.873  10.792  -2.681  1.00  0.00
ATOM    598  H2' DT5    19       4.250  10.108  -1.921  1.00  0.00
ATOM    599 H2'' DT5    19       2.799  10.879  -2.517  1.00  0.00
ATOM    600  O3' DT5    19       3.892  13.243  -3.079  1.00  0.00
ATOM    601  P   DC     20       2.505  13.750  -2.388  1.00  0.00
ATOM    602  OP1 DC     20       2.259  15.060  -2.963  1.00  0.00
ATOM    603  OP2 DC     20       2.612  13.764  -0.936  1.00  0.00
ATOM    604  O5' DC     20       1.318  12.768  -2.821  1.00  0.00
ATOM    605  C5' DC     20       1.039  12.512  -4.183  1.00  0.00
ATOM    606  H5' DC     20       1.980  12.406  -4.724  1.00  0.00
ATOM    607 H5'' DC     20       0.574  13.422  -4.563  1.00  0.00
ATOM    608  C4' DC     20       0.072  11.294  -4.375  1.00  0.00
ATOM    609  H4' DC     20      -0.299  11.440  -5.389  1.00  0.00
ATOM    610  O4' DC     20       0.797  10.067  -4.288  1.00  0.00
ATOM    611  C1' DC     20      -0.079   9.146  -3.893  1.00  0.00
ATOM    612  H1' DC     20      -0.670   8.932  -4.783  1.00  0.00
ATOM    613  N1  DC     20       0.566   7.888  -3.318  1.00  0.00
ATOM    614  C6  DC     20       1.145   7.915  -2.030  1.00  0.00
ATOM    615  H6  DC     20       1.006   8.847  -1.501  1.00  0.00
ATOM    616  C5  DC     20       1.747   6.835  -1.579  1.00  0.00
ATOM    617  H5  DC     20       2.217   6.895  -0.609  1.00  0.00
ATOM    618  C4  DC     20       1.822   5.738  -2.360  1.00  0.00
ATOM    619  N4  DC     20       2.551   4.691  -2.053  1.00  0.00
ATOM    620  H41 DC     20       2.557   3.850  -2.613  1.00  0.00
ATOM    621  H42 DC     20       3.032   4.678  -1.165  1.00  0.00
ATOM    622  N3  DC     20       1.346   5.650  -3.587  1.00  0.00
ATOM    623  C2  DC     20       0.572   6.620  -4.047  1.00  0.00
ATOM    624  O2  DC     20       0.066   6.514  -5.183  1.00  0.00
ATOM    625  C3' DC     20      -1.142  11.233  -3.414  1.00  0.00
ATOM    626  H3' DC     20      -1.205  11.954  -2.599  1.00  0.00
ATOM    627  C2' DC     20      -1.035   9.837  -2.899  1.00  0.00
ATOM    628  H2' DC     20      -0.712   9.968  -1.866  1.00  0.00
ATOM    629 H2'' DC     20      -1.947   9.251  -3.008  1.00  0.00
ATOM    630  O3' DC     20      -2.319  11.340  -4.206  1.00  0.00
ATOM    631  P   DA     21      -3.878  11.140  -3.829  1.00  0.00
ATOM    632  OP1 DA     21      -4.797  12.215  -4.406  1.00  0.00
ATOM    633  OP2 DA     21      -3.936  11.021  -2.395  1.00  0.00
ATOM    634  O5' DA     21      -4.403   9.787  -4.525  1.00  0.00
ATOM    635  C5' DA     21      -4.316   9.481  -5.947  1.00  0.00
ATOM    636  H5' DA     21      -3.293   9.631  -6.293  1.00  0.00
ATOM    637 H5'' DA     21      -4.804  10.345  -6.400  1.00  0.00
ATOM    638  C4' DA     21      -4.907   8.193  -6.422  1.00  0.00
ATOM    639  H4' DA     21      -5.193   8.259  -7.471  1.00  0.00
ATOM    640  O4' DA     21      -3.949   7.133  -6.257  1.00  0.00
ATOM    641  C1' DA     21      -4.534   6.176  -5.303  1.00  0.00
ATOM    642  H1' DA     21      -4.775   5.307  -5.915  1.00  0.00
ATOM    643  N9  DA     21      -3.505   5.707  -4.316  1.00  0.00
ATOM    644  C8  DA     21      -2.852   6.451  -3.378  1.00  0.00
ATOM    645  H8  DA     21      -2.938   7.520  -3.257  1.00  0.00
ATOM    646  N7  DA     21      -2.095   5.686  -2.620  1.00  0.00
ATOM    647  C5  DA     21      -2.133   4.375  -3.228  1.00  0.00
ATOM    648  C6  DA     21      -1.432   3.194  -3.065  1.00  0.00
ATOM    649  N6  DA     21      -0.539   2.997  -2.165  1.00  0.00
ATOM    650  H61 DA     21      -0.147   2.067  -2.164  1.00  0.00
ATOM    651  H62 DA     21      -0.273   3.764  -1.564  1.00  0.00
ATOM    652  N1  DA     21      -1.730   2.104  -3.803  1.00  0.00
ATOM    653  C2  DA     21      -2.600   2.273  -4.760  1.00  0.00
ATOM    654  H2  DA     21      -2.892   1.452  -5.397  1.00  0.00
ATOM    655  N3  DA     21      -3.369   3.342  -4.993  1.00  0.00
ATOM    656  C4  DA     21      -3.049   4.413  -4.215  1.00  0.00
ATOM    657  C3' DA     21      -6.257   7.825  -5.788  1.00  0.00
ATOM    658  H3' DA     21      -6.661   8.747  -5.370  1.00  0.00
ATOM    659  C2' DA     21      -5.657   6.937  -4.656  1.00  0.00
ATOM    660  H2' DA     21      -5.291   7.610  -3.881  1.00  0.00
ATOM    661 H2'' DA     21      -6.410   6.306  -4.183  1.00  0.00
ATOM    662  O3' DA     21      -7.161   7.219  -6.700  1.00  0.00
ATOM    663  P   DC     22      -8.366   6.225  -6.273  1.00  0.00
ATOM    664  OP1 DC     22      -7.841   4.883  -6.191  1.00  0.00
ATOM    665  OP2 DC     22      -9.100   6.814  -5.130  1.00  0.00
ATOM    666  O5' DC     22      -9.374   6.288  -7.523  1.00  0.00
ATOM    667  C5' DC     22      -9.247   5.581  -8.802  1.00  0.00
ATOM    668  H5' DC     22     -10.006   4.798  -8.787  1.00  0.00
ATOM    669 H5'' DC     22      -8.214   5.238  -8.861  1.00  0.00
ATOM    670  C4' DC     22      -9.395   6.584  -9.984  1.00  0.00
ATOM    671  H4' DC     22      -9.144   6.064 -10.908  1.00  0.00
ATOM    672  O4' DC     22     -10.719   7.136  -9.981  1.00  0.00
ATOM    673  C1' DC     22     -10.650   8.527 -10.086  1.00  0.00
ATOM    674  H1' DC     22     -10.514   8.844 -11.120  1.00  0.00
ATOM    675  N1  DC     22     -11.976   9.076  -9.620  1.00  0.00
ATOM    676  C6  DC     22     -12.223   9.124  -8.290  1.00  0.00
ATOM    677  H6  DC     22     -11.520   8.758  -7.557  1.00  0.00
ATOM    678  C5  DC     22     -13.481   9.552  -7.926  1.00  0.00
ATOM    679  H5  DC     22     -13.811   9.593  -6.898  1.00  0.00
ATOM    680  C4  DC     22     -14.339  10.048  -8.952  1.00  0.00
ATOM    681  N4  DC     22     -15.544  10.474  -8.836  1.00  0.00
ATOM    682  H41 DC     22     -16.123  10.557  -9.659  1.00  0.00
ATOM    683  H42 DC     22     -15.906  10.548  -7.896  1.00  0.00
ATOM    684  N3  DC     22     -14.101   9.902 -10.232  1.00  0.00
ATOM    685  C2  DC     22     -12.875   9.489 -10.592  1.00  0.00
ATOM    686  O2  DC     22     -12.591   9.544 -11.803  1.00  0.00
ATOM    687  C3' DC     22      -8.493   7.836  -9.839  1.00  0.00
ATOM    688  H3' DC     22      -7.702   7.657  -9.111  1.00  0.00
ATOM    689  C2' DC     22      -9.412   9.008  -9.332  1.00  0.00
ATOM    690  H2' DC     22      -9.471   9.103  -8.248  1.00  0.00
ATOM    691 H2'' DC     22      -9.213  10.002  -9.732  1.00  0.00
ATOM    692  O3' DC     22      -7.853   8.165 -11.070  1.00  0.00
ATOM    693  P   DG     23      -6.335   8.577 -11.139  1.00  0.00
ATOM    694  OP1 DG     23      -5.504   7.372 -11.142  1.00  0.00
ATOM    695  OP2 DG     23      -6.127   9.486 -10.101  1.00  0.00
ATOM    696  O5' DG     23      -6.279   9.303 -12.602  1.00  0.00
ATOM    697  C5' DG     23      -6.554   8.572 -13.855  1.00  0.00
ATOM    698  H5' DG     23      -7.249   7.767 -13.616  1.00  0.00
ATOM    699 H5'' DG     23      -5.678   8.101 -14.301  1.00  0.00
ATOM    700  C4' DG     23      -7.137   9.449 -14.986  1.00  0.00
ATOM    701  H4' DG     23      -7.315   8.890 -15.904  1.00  0.00
ATOM    702  O4' DG     23      -8.439   9.926 -14.643  1.00  0.00
ATOM    703  C1' DG     23      -8.470  11.300 -14.669  1.00  0.00
ATOM    704  H1' DG     23      -9.018  11.559 -15.575  1.00  0.00
ATOM    705  N9  DG     23      -9.378  11.741 -13.541  1.00  0.00
ATOM    706  C8  DG     23      -8.907  11.766 -12.277  1.00  0.00
ATOM    707  H8  DG     23      -7.945  11.379 -11.973  1.00  0.00
ATOM    708  N7  DG     23      -9.844  12.226 -11.458  1.00  0.00
ATOM    709  C5  DG     23     -10.885  12.533 -12.186  1.00  0.00
ATOM    710  C6  DG     23     -12.212  12.886 -11.842  1.00  0.00
ATOM    711  O6  DG     23     -12.708  13.050 -10.787  1.00  0.00
ATOM    712  N1  DG     23     -13.020  13.093 -12.945  1.00  0.00
ATOM    713  H1  DG     23     -13.893  13.537 -12.698  1.00  0.00
ATOM    714  C2  DG     23     -12.782  12.621 -14.193  1.00  0.00
ATOM    715  N2  DG     23     -13.679  12.591 -15.062  1.00  0.00
ATOM    716  H21 DG     23     -14.435  13.242 -14.902  1.00  0.00
ATOM    717  H22 DG     23     -13.394  12.355 -16.002  1.00  0.00
ATOM    718  N3  DG     23     -11.596  12.142 -14.555  1.00  0.00
ATOM    719  C4  DG     23     -10.661  12.191 -13.551  1.00  0.00
ATOM    720  C3' DG     23      -6.273  10.670 -15.338  1.00  0.00
ATOM    721  H3' DG     23      -5.299  10.608 -14.853  1.00  0.00
ATOM    722  C2' DG     23      -7.080  11.758 -14.633  1.00  0.00
ATOM    723  H2' DG     23      -6.653  11.860 -13.635  1.00  0.00
ATOM    724 H2'' DG     23      -7.104  12.725 -15.136  1.00  0.00
ATOM    725  O3' DG     23      -6.170  10.850 -16.759  1.00  0.00
ATOM    726  P   DT3    24      -5.733  12.202 -17.534  1.00  0.00
ATOM    727  OP1 DT3    24      -5.271  11.760 -18.857  1.00  0.00
ATOM    728  OP2 DT3    24      -4.733  12.949 -16.688  1.00  0.00
ATOM    729  O5' DT3    24      -7.033  13.047 -17.735  1.00  0.00
ATOM    730  C5' DT3    24      -8.144  12.565 -18.412  1.00  0.00
ATOM    731  H5' DT3    24      -8.410  11.614 -17.951  1.00  0.00
ATOM    732 H5'' DT3    24      -7.942  12.283 -19.446  1.00  0.00
ATOM    733  C4' DT3    24      -9.416  13.434 -18.339  1.00  0.00
ATOM    734  H4' DT3    24     -10.340  13.011 -18.733  1.00  0.00
ATOM    735  O4' DT3    24      -9.667  13.566 -16.948  1.00  0.00
ATOM    736  C1' DT3    24     -10.233  14.831 -16.683  1.00  0.00
ATOM    737  H1' DT3    24     -11.302  14.809 -16.894  1.00  0.00
ATOM    738  N1  DT3    24     -10.046  15.283 -15.298  1.00  0.00
ATOM    739  C6  DT3    24      -8.845  15.214 -14.745  1.00  0.00
ATOM    740  H6  DT3    24      -7.961  15.046 -15.341  1.00  0.00
ATOM    741  C5  DT3    24      -8.727  15.254 -13.415  1.00  0.00
ATOM    742  C7  DT3    24      -7.380  15.108 -12.828  1.00  0.00
ATOM    743  H71 DT3    24      -7.363  14.339 -12.056  1.00  0.00
ATOM    744  H72 DT3    24      -6.615  14.801 -13.541  1.00  0.00
ATOM    745  H73 DT3    24      -7.204  16.022 -12.261  1.00  0.00
ATOM    746  C4  DT3    24      -9.916  15.580 -12.571  1.00  0.00
ATOM    747  O4  DT3    24      -9.920  15.768 -11.346  1.00  0.00
ATOM    748  N3  DT3    24     -10.976  15.992 -13.240  1.00  0.00
ATOM    749  H3  DT3    24     -11.751  16.304 -12.673  1.00  0.00
ATOM    750  C2  DT3    24     -11.177  15.662 -14.599  1.00  0.00
ATOM    751  O2  DT3    24     -12.280  15.745 -15.143  1.00  0.00
ATOM    752  C3' DT3    24      -9.288  14.875 -18.900  1.00  0.00
ATOM    753  H3' DT3    24      -8.241  14.865 -19.203  1.00  0.00
ATOM    754  C2' DT3    24      -9.562  15.724 -17.702  1.00  0.00
ATOM    755  H2' DT3    24      -8.624  16.200 -17.414  1.00  0.00
ATOM    756 H2'' DT3    24     -10.302  16.492 -17.927  1.00  0.00
ATOM    757  O3' DT3    24     -10.092  15.180 -20.007  1.00  0.00
ATOM    758 HO3' DT3    24     -10.000  16.075 -20.340  1.00  0.00
TER   
END   
