# Supplementary material for: Atomistic Picture of Opening–Closing Dynamics of DNA Holliday Junction Obtained by Molecular Simulations
Source: J Chem Inf Model. 2023 Apr 26;63(9):2794–809. doi: 10.1021/acs.jcim.3c00358 (PMC10170514; doi:10.1021/acs.jcim.3c00358)
Supplement: Supplementary file 1 — ci3c00358_si_001.zip [file ci3c00358_si_001.zip › open_48.pdb]

ATOM      1 HO5' DC5     1      70.491  37.143  45.894  1.00  0.00           H  
ATOM      2  O5' DC5     1      70.041  36.921  45.075  1.00  0.00           O  
ATOM      3  C5' DC5     1      70.897  37.356  43.930  1.00  0.00           C  
ATOM      4  H5' DC5     1      71.571  36.538  43.678  1.00  0.00           H  
ATOM      5 H5'' DC5     1      71.520  38.168  44.303  1.00  0.00           H  
ATOM      6  C4' DC5     1      70.173  37.643  42.604  1.00  0.00           C  
ATOM      7  H4' DC5     1      70.850  38.153  41.919  1.00  0.00           H  
ATOM      8  O4' DC5     1      69.733  36.381  42.024  1.00  0.00           O  
ATOM      9  C1' DC5     1      68.474  36.660  41.436  1.00  0.00           C  
ATOM     10  H1' DC5     1      68.598  37.241  40.522  1.00  0.00           H  
ATOM     11  N1  DC5     1      67.670  35.486  41.035  1.00  0.00           N  
ATOM     12  C6  DC5     1      66.795  34.874  41.919  1.00  0.00           C  
ATOM     13  H6  DC5     1      66.824  35.252  42.931  1.00  0.00           H  
ATOM     14  C5  DC5     1      66.076  33.811  41.572  1.00  0.00           C  
ATOM     15  H5  DC5     1      65.384  33.262  42.194  1.00  0.00           H  
ATOM     16  C4  DC5     1      66.421  33.213  40.356  1.00  0.00           C  
ATOM     17  N4  DC5     1      65.877  32.147  39.944  1.00  0.00           N  
ATOM     18  H41 DC5     1      65.851  32.059  38.938  1.00  0.00           H  
ATOM     19  H42 DC5     1      65.201  31.727  40.567  1.00  0.00           H  
ATOM     20  N3  DC5     1      67.305  33.730  39.491  1.00  0.00           N  
ATOM     21  C2  DC5     1      67.992  34.856  39.821  1.00  0.00           C  
ATOM     22  O2  DC5     1      68.934  35.175  39.125  1.00  0.00           O  
ATOM     23  C3' DC5     1      68.915  38.529  42.866  1.00  0.00           C  
ATOM     24  H3' DC5     1      68.737  38.754  43.918  1.00  0.00           H  
ATOM     25  C2' DC5     1      67.770  37.632  42.353  1.00  0.00           C  
ATOM     26  H2' DC5     1      67.396  37.183  43.273  1.00  0.00           H  
ATOM     27 H2'' DC5     1      66.929  38.097  41.839  1.00  0.00           H  
ATOM     28  O3' DC5     1      68.920  39.763  42.144  1.00  0.00           O  
ATOM     29  P    DA     2      67.722  40.894  42.196  1.00  0.00           P  
ATOM     30  OP1  DA     2      68.390  42.188  42.416  1.00  0.00           O  
ATOM     31  OP2  DA     2      66.689  40.624  43.170  1.00  0.00           O  
ATOM     32  O5'  DA     2      67.221  40.857  40.660  1.00  0.00           O  
ATOM     33  C5'  DA     2      67.987  41.485  39.660  1.00  0.00           C  
ATOM     34  H5'  DA     2      68.971  41.016  39.648  1.00  0.00           H  
ATOM     35 H5''  DA     2      68.028  42.529  39.968  1.00  0.00           H  
ATOM     36  C4'  DA     2      67.343  41.540  38.275  1.00  0.00           C  
ATOM     37  H4'  DA     2      68.176  41.922  37.683  1.00  0.00           H  
ATOM     38  O4'  DA     2      67.068  40.240  37.827  1.00  0.00           O  
ATOM     39  C1'  DA     2      65.656  40.001  37.820  1.00  0.00           C  
ATOM     40  H1'  DA     2      65.389  39.835  36.777  1.00  0.00           H  
ATOM     41  N9   DA     2      65.271  38.787  38.585  1.00  0.00           N  
ATOM     42  C8   DA     2      65.071  38.678  39.913  1.00  0.00           C  
ATOM     43  H8   DA     2      65.146  39.521  40.583  1.00  0.00           H  
ATOM     44  N7   DA     2      64.646  37.460  40.339  1.00  0.00           N  
ATOM     45  C5   DA     2      64.654  36.714  39.155  1.00  0.00           C  
ATOM     46  C6   DA     2      64.189  35.410  38.845  1.00  0.00           C  
ATOM     47  N6   DA     2      63.694  34.526  39.753  1.00  0.00           N  
ATOM     48  H61  DA     2      63.580  33.588  39.399  1.00  0.00           H  
ATOM     49  H62  DA     2      63.308  34.906  40.606  1.00  0.00           H  
ATOM     50  N1   DA     2      64.163  35.031  37.561  1.00  0.00           N  
ATOM     51  C2   DA     2      64.658  35.797  36.634  1.00  0.00           C  
ATOM     52  H2   DA     2      64.619  35.375  35.641  1.00  0.00           H  
ATOM     53  N3   DA     2      65.077  37.059  36.765  1.00  0.00           N  
ATOM     54  C4   DA     2      65.038  37.451  38.044  1.00  0.00           C  
ATOM     55  C3'  DA     2      66.125  42.421  38.049  1.00  0.00           C  
ATOM     56  H3'  DA     2      66.046  43.112  38.887  1.00  0.00           H  
ATOM     57  C2'  DA     2      64.979  41.350  38.183  1.00  0.00           C  
ATOM     58  H2'  DA     2      64.648  41.407  39.220  1.00  0.00           H  
ATOM     59 H2''  DA     2      64.147  41.528  37.501  1.00  0.00           H  
ATOM     60  O3'  DA     2      66.270  43.001  36.791  1.00  0.00           O  
ATOM     61  P    DG     3      65.539  44.200  36.166  1.00  0.00           P  
ATOM     62  OP1  DG     3      66.297  44.605  34.973  1.00  0.00           O  
ATOM     63  OP2  DG     3      65.356  45.218  37.227  1.00  0.00           O  
ATOM     64  O5'  DG     3      64.116  43.628  35.727  1.00  0.00           O  
ATOM     65  C5'  DG     3      63.812  42.864  34.508  1.00  0.00           C  
ATOM     66  H5'  DG     3      64.548  42.067  34.405  1.00  0.00           H  
ATOM     67 H5''  DG     3      63.689  43.559  33.678  1.00  0.00           H  
ATOM     68  C4'  DG     3      62.452  42.078  34.601  1.00  0.00           C  
ATOM     69  H4'  DG     3      62.254  41.544  33.671  1.00  0.00           H  
ATOM     70  O4'  DG     3      62.431  40.988  35.475  1.00  0.00           O  
ATOM     71  C1'  DG     3      61.146  40.862  36.034  1.00  0.00           C  
ATOM     72  H1'  DG     3      60.511  40.410  35.273  1.00  0.00           H  
ATOM     73  N9   DG     3      61.115  39.837  37.186  1.00  0.00           N  
ATOM     74  C8   DG     3      60.806  39.970  38.506  1.00  0.00           C  
ATOM     75  H8   DG     3      60.628  40.904  39.019  1.00  0.00           H  
ATOM     76  N7   DG     3      60.749  38.833  39.203  1.00  0.00           N  
ATOM     77  C5   DG     3      60.941  37.884  38.189  1.00  0.00           C  
ATOM     78  C6   DG     3      60.938  36.428  38.174  1.00  0.00           C  
ATOM     79  O6   DG     3      60.814  35.699  39.151  1.00  0.00           O  
ATOM     80  N1   DG     3      61.057  35.856  36.936  1.00  0.00           N  
ATOM     81  H1   DG     3      60.939  34.856  37.016  1.00  0.00           H  
ATOM     82  C2   DG     3      61.304  36.530  35.805  1.00  0.00           C  
ATOM     83  N2   DG     3      61.344  35.747  34.728  1.00  0.00           N  
ATOM     84  H21  DG     3      61.055  34.780  34.775  1.00  0.00           H  
ATOM     85  H22  DG     3      61.668  36.084  33.833  1.00  0.00           H  
ATOM     86  N3   DG     3      61.498  37.832  35.765  1.00  0.00           N  
ATOM     87  C4   DG     3      61.210  38.463  36.938  1.00  0.00           C  
ATOM     88  C3'  DG     3      61.263  43.034  35.016  1.00  0.00           C  
ATOM     89  H3'  DG     3      61.564  44.070  35.169  1.00  0.00           H  
ATOM     90  C2'  DG     3      60.811  42.366  36.235  1.00  0.00           C  
ATOM     91  H2'  DG     3      61.516  42.775  36.958  1.00  0.00           H  
ATOM     92 H2''  DG     3      59.779  42.608  36.490  1.00  0.00           H  
ATOM     93  O3'  DG     3      60.201  42.915  34.052  1.00  0.00           O  
ATOM     94  P    DA     4      59.918  44.027  33.027  1.00  0.00           P  
ATOM     95  OP1  DA     4      61.138  44.291  32.264  1.00  0.00           O  
ATOM     96  OP2  DA     4      59.146  45.099  33.714  1.00  0.00           O  
ATOM     97  O5'  DA     4      58.893  43.116  32.182  1.00  0.00           O  
ATOM     98  C5'  DA     4      59.317  42.365  31.032  1.00  0.00           C  
ATOM     99  H5'  DA     4      60.303  41.943  31.222  1.00  0.00           H  
ATOM    100 H5''  DA     4      59.534  43.065  30.226  1.00  0.00           H  
ATOM    101  C4'  DA     4      58.508  41.066  30.722  1.00  0.00           C  
ATOM    102  H4'  DA     4      58.889  40.677  29.777  1.00  0.00           H  
ATOM    103  O4'  DA     4      58.745  40.054  31.767  1.00  0.00           O  
ATOM    104  C1'  DA     4      57.508  39.855  32.450  1.00  0.00           C  
ATOM    105  H1'  DA     4      57.019  38.971  32.043  1.00  0.00           H  
ATOM    106  N9   DA     4      57.748  39.595  33.920  1.00  0.00           N  
ATOM    107  C8   DA     4      57.833  40.578  34.868  1.00  0.00           C  
ATOM    108  H8   DA     4      57.949  41.640  34.707  1.00  0.00           H  
ATOM    109  N7   DA     4      57.884  40.178  36.063  1.00  0.00           N  
ATOM    110  C5   DA     4      57.706  38.819  35.954  1.00  0.00           C  
ATOM    111  C6   DA     4      57.656  37.697  36.813  1.00  0.00           C  
ATOM    112  N6   DA     4      57.531  37.811  38.142  1.00  0.00           N  
ATOM    113  H61  DA     4      57.645  36.983  38.709  1.00  0.00           H  
ATOM    114  H62  DA     4      57.723  38.659  38.655  1.00  0.00           H  
ATOM    115  N1   DA     4      57.627  36.456  36.351  1.00  0.00           N  
ATOM    116  C2   DA     4      57.750  36.305  35.013  1.00  0.00           C  
ATOM    117  H2   DA     4      57.786  35.261  34.739  1.00  0.00           H  
ATOM    118  N3   DA     4      57.867  37.228  34.119  1.00  0.00           N  
ATOM    119  C4   DA     4      57.750  38.461  34.633  1.00  0.00           C  
ATOM    120  C3'  DA     4      57.012  41.471  30.764  1.00  0.00           C  
ATOM    121  H3'  DA     4      56.932  42.550  30.634  1.00  0.00           H  
ATOM    122  C2'  DA     4      56.594  41.031  32.177  1.00  0.00           C  
ATOM    123  H2'  DA     4      56.782  41.857  32.863  1.00  0.00           H  
ATOM    124 H2''  DA     4      55.550  40.766  32.349  1.00  0.00           H  
ATOM    125  O3'  DA     4      56.400  40.777  29.737  1.00  0.00           O  
ATOM    126  P    DC     5      54.747  40.642  29.552  1.00  0.00           P  
ATOM    127  OP1  DC     5      54.452  40.284  28.134  1.00  0.00           O  
ATOM    128  OP2  DC     5      54.104  41.779  30.261  1.00  0.00           O  
ATOM    129  O5'  DC     5      54.491  39.327  30.467  1.00  0.00           O  
ATOM    130  C5'  DC     5      55.050  37.995  30.090  1.00  0.00           C  
ATOM    131  H5'  DC     5      56.097  38.051  30.387  1.00  0.00           H  
ATOM    132 H5''  DC     5      55.061  37.976  29.001  1.00  0.00           H  
ATOM    133  C4'  DC     5      54.557  36.744  30.715  1.00  0.00           C  
ATOM    134  H4'  DC     5      55.027  35.927  30.169  1.00  0.00           H  
ATOM    135  O4'  DC     5      54.961  36.738  32.062  1.00  0.00           O  
ATOM    136  C1'  DC     5      53.875  36.524  32.847  1.00  0.00           C  
ATOM    137  H1'  DC     5      53.834  35.461  33.085  1.00  0.00           H  
ATOM    138  N1   DC     5      54.001  37.295  34.148  1.00  0.00           N  
ATOM    139  C6   DC     5      54.246  38.602  34.136  1.00  0.00           C  
ATOM    140  H6   DC     5      54.189  39.139  33.201  1.00  0.00           H  
ATOM    141  C5   DC     5      54.475  39.317  35.293  1.00  0.00           C  
ATOM    142  H5   DC     5      54.644  40.380  35.202  1.00  0.00           H  
ATOM    143  C4   DC     5      54.246  38.625  36.464  1.00  0.00           C  
ATOM    144  N4   DC     5      54.468  39.323  37.568  1.00  0.00           N  
ATOM    145  H41  DC     5      54.195  38.921  38.453  1.00  0.00           H  
ATOM    146  H42  DC     5      54.665  40.311  37.487  1.00  0.00           H  
ATOM    147  N3   DC     5      54.006  37.300  36.553  1.00  0.00           N  
ATOM    148  C2   DC     5      53.945  36.633  35.389  1.00  0.00           C  
ATOM    149  O2   DC     5      53.724  35.422  35.435  1.00  0.00           O  
ATOM    150  C3'  DC     5      53.033  36.387  30.632  1.00  0.00           C  
ATOM    151  H3'  DC     5      52.589  36.925  29.793  1.00  0.00           H  
ATOM    152  C2'  DC     5      52.665  36.916  32.002  1.00  0.00           C  
ATOM    153  H2'  DC     5      52.617  38.002  31.911  1.00  0.00           H  
ATOM    154 H2''  DC     5      51.732  36.471  32.347  1.00  0.00           H  
ATOM    155  O3'  DC     5      52.740  34.991  30.560  1.00  0.00           O  
ATOM    156  P    DC     6      51.367  34.454  30.006  1.00  0.00           P  
ATOM    157  OP1  DC     6      51.552  33.095  29.384  1.00  0.00           O  
ATOM    158  OP2  DC     6      50.642  35.405  29.210  1.00  0.00           O  
ATOM    159  O5'  DC     6      50.510  34.204  31.315  1.00  0.00           O  
ATOM    160  C5'  DC     6      50.935  33.373  32.420  1.00  0.00           C  
ATOM    161  H5'  DC     6      51.956  33.644  32.687  1.00  0.00           H  
ATOM    162 H5''  DC     6      51.008  32.309  32.191  1.00  0.00           H  
ATOM    163  C4'  DC     6      50.023  33.576  33.662  1.00  0.00           C  
ATOM    164  H4'  DC     6      50.094  32.664  34.255  1.00  0.00           H  
ATOM    165  O4'  DC     6      50.712  34.622  34.366  1.00  0.00           O  
ATOM    166  C1'  DC     6      49.713  35.529  34.732  1.00  0.00           C  
ATOM    167  H1'  DC     6      49.227  35.124  35.620  1.00  0.00           H  
ATOM    168  N1   DC     6      50.119  36.866  35.122  1.00  0.00           N  
ATOM    169  C6   DC     6      50.369  37.860  34.233  1.00  0.00           C  
ATOM    170  H6   DC     6      50.207  37.696  33.178  1.00  0.00           H  
ATOM    171  C5   DC     6      50.856  39.044  34.687  1.00  0.00           C  
ATOM    172  H5   DC     6      51.006  39.917  34.069  1.00  0.00           H  
ATOM    173  C4   DC     6      51.074  39.150  36.059  1.00  0.00           C  
ATOM    174  N4   DC     6      51.663  40.182  36.528  1.00  0.00           N  
ATOM    175  H41  DC     6      51.962  40.062  37.485  1.00  0.00           H  
ATOM    176  H42  DC     6      52.179  40.790  35.909  1.00  0.00           H  
ATOM    177  N3   DC     6      50.827  38.214  37.009  1.00  0.00           N  
ATOM    178  C2   DC     6      50.218  37.121  36.563  1.00  0.00           C  
ATOM    179  O2   DC     6      49.938  36.331  37.427  1.00  0.00           O  
ATOM    180  C3'  DC     6      48.604  34.078  33.365  1.00  0.00           C  
ATOM    181  H3'  DC     6      48.334  33.783  32.350  1.00  0.00           H  
ATOM    182  C2'  DC     6      48.710  35.573  33.586  1.00  0.00           C  
ATOM    183  H2'  DC     6      49.120  36.123  32.739  1.00  0.00           H  
ATOM    184 H2''  DC     6      47.781  35.969  33.997  1.00  0.00           H  
ATOM    185  O3'  DC     6      47.566  33.524  34.109  1.00  0.00           O  
ATOM    186  P    DT     7      47.001  31.968  33.973  1.00  0.00           P  
ATOM    187  OP1  DT     7      47.648  31.222  35.104  1.00  0.00           O  
ATOM    188  OP2  DT     7      47.193  31.521  32.584  1.00  0.00           O  
ATOM    189  O5'  DT     7      45.492  31.979  34.187  1.00  0.00           O  
ATOM    190  C5'  DT     7      45.037  32.306  35.520  1.00  0.00           C  
ATOM    191  H5'  DT     7      45.657  32.953  36.141  1.00  0.00           H  
ATOM    192 H5''  DT     7      44.784  31.357  35.993  1.00  0.00           H  
ATOM    193  C4'  DT     7      43.717  33.072  35.420  1.00  0.00           C  
ATOM    194  H4'  DT     7      43.292  33.134  36.422  1.00  0.00           H  
ATOM    195  O4'  DT     7      43.885  34.403  35.003  1.00  0.00           O  
ATOM    196  C1'  DT     7      42.776  34.677  34.210  1.00  0.00           C  
ATOM    197  H1'  DT     7      41.933  35.018  34.810  1.00  0.00           H  
ATOM    198  N1   DT     7      43.029  35.838  33.262  1.00  0.00           N  
ATOM    199  C6   DT     7      44.141  35.668  32.434  1.00  0.00           C  
ATOM    200  H6   DT     7      44.679  34.748  32.261  1.00  0.00           H  
ATOM    201  C5   DT     7      44.748  36.774  31.914  1.00  0.00           C  
ATOM    202  C7   DT     7      46.028  36.573  31.171  1.00  0.00           C  
ATOM    203  H71  DT     7      45.942  35.642  30.610  1.00  0.00           H  
ATOM    204  H72  DT     7      46.179  37.382  30.457  1.00  0.00           H  
ATOM    205  H73  DT     7      46.877  36.719  31.840  1.00  0.00           H  
ATOM    206  C4   DT     7      44.231  38.117  32.135  1.00  0.00           C  
ATOM    207  O4   DT     7      44.751  39.210  31.865  1.00  0.00           O  
ATOM    208  N3   DT     7      43.040  38.171  32.880  1.00  0.00           N  
ATOM    209  H3   DT     7      42.709  39.056  33.235  1.00  0.00           H  
ATOM    210  C2   DT     7      42.399  37.053  33.497  1.00  0.00           C  
ATOM    211  O2   DT     7      41.421  37.227  34.272  1.00  0.00           O  
ATOM    212  C3'  DT     7      42.697  32.344  34.543  1.00  0.00           C  
ATOM    213  H3'  DT     7      43.027  31.372  34.178  1.00  0.00           H  
ATOM    214  C2'  DT     7      42.479  33.388  33.457  1.00  0.00           C  
ATOM    215  H2'  DT     7      43.175  33.235  32.632  1.00  0.00           H  
ATOM    216 H2''  DT     7      41.499  33.251  32.999  1.00  0.00           H  
ATOM    217  O3'  DT     7      41.485  32.192  35.275  1.00  0.00           O  
ATOM    218  P    DG     8      40.276  31.209  34.821  1.00  0.00           P  
ATOM    219  OP1  DG     8      39.243  31.165  35.891  1.00  0.00           O  
ATOM    220  OP2  DG     8      40.869  29.967  34.326  1.00  0.00           O  
ATOM    221  O5'  DG     8      39.538  31.847  33.523  1.00  0.00           O  
ATOM    222  C5'  DG     8      38.810  33.017  33.741  1.00  0.00           C  
ATOM    223  H5'  DG     8      39.441  33.738  34.264  1.00  0.00           H  
ATOM    224 H5''  DG     8      37.945  32.810  34.373  1.00  0.00           H  
ATOM    225  C4'  DG     8      38.245  33.626  32.453  1.00  0.00           C  
ATOM    226  H4'  DG     8      37.299  34.152  32.579  1.00  0.00           H  
ATOM    227  O4'  DG     8      39.142  34.658  31.950  1.00  0.00           O  
ATOM    228  C1'  DG     8      39.164  34.715  30.583  1.00  0.00           C  
ATOM    229  H1'  DG     8      38.190  35.016  30.200  1.00  0.00           H  
ATOM    230  N9   DG     8      40.269  35.588  30.208  1.00  0.00           N  
ATOM    231  C8   DG     8      41.564  35.234  29.910  1.00  0.00           C  
ATOM    232  H8   DG     8      41.944  34.222  29.895  1.00  0.00           H  
ATOM    233  N7   DG     8      42.353  36.198  29.574  1.00  0.00           N  
ATOM    234  C5   DG     8      41.599  37.362  29.819  1.00  0.00           C  
ATOM    235  C6   DG     8      41.887  38.741  29.693  1.00  0.00           C  
ATOM    236  O6   DG     8      42.893  39.265  29.257  1.00  0.00           O  
ATOM    237  N1   DG     8      40.809  39.512  30.059  1.00  0.00           N  
ATOM    238  H1   DG     8      40.837  40.513  29.928  1.00  0.00           H  
ATOM    239  C2   DG     8      39.662  38.992  30.596  1.00  0.00           C  
ATOM    240  N2   DG     8      38.751  39.893  30.906  1.00  0.00           N  
ATOM    241  H21  DG     8      38.963  40.838  30.621  1.00  0.00           H  
ATOM    242  H22  DG     8      37.802  39.559  31.001  1.00  0.00           H  
ATOM    243  N3   DG     8      39.369  37.716  30.784  1.00  0.00           N  
ATOM    244  C4   DG     8      40.350  36.955  30.291  1.00  0.00           C  
ATOM    245  C3'  DG     8      38.175  32.715  31.218  1.00  0.00           C  
ATOM    246  H3'  DG     8      38.389  31.659  31.382  1.00  0.00           H  
ATOM    247  C2'  DG     8      39.238  33.217  30.243  1.00  0.00           C  
ATOM    248  H2'  DG     8      40.222  32.797  30.451  1.00  0.00           H  
ATOM    249 H2''  DG     8      38.878  32.979  29.242  1.00  0.00           H  
ATOM    250  O3'  DG     8      36.854  32.865  30.702  1.00  0.00           O  
ATOM    251  P    DA     9      35.697  31.801  31.214  1.00  0.00           P  
ATOM    252  OP1  DA     9      35.579  31.836  32.689  1.00  0.00           O  
ATOM    253  OP2  DA     9      35.820  30.524  30.415  1.00  0.00           O  
ATOM    254  O5'  DA     9      34.312  32.443  30.672  1.00  0.00           O  
ATOM    255  C5'  DA     9      33.772  33.603  31.194  1.00  0.00           C  
ATOM    256  H5'  DA     9      34.459  33.904  31.984  1.00  0.00           H  
ATOM    257 H5''  DA     9      32.709  33.488  31.407  1.00  0.00           H  
ATOM    258  C4'  DA     9      33.756  34.731  30.130  1.00  0.00           C  
ATOM    259  H4'  DA     9      33.123  35.520  30.536  1.00  0.00           H  
ATOM    260  O4'  DA     9      35.091  35.228  29.939  1.00  0.00           O  
ATOM    261  C1'  DA     9      35.244  35.480  28.566  1.00  0.00           C  
ATOM    262  H1'  DA     9      34.662  36.368  28.323  1.00  0.00           H  
ATOM    263  N9   DA     9      36.622  35.684  28.121  1.00  0.00           N  
ATOM    264  C8   DA     9      37.545  34.706  27.737  1.00  0.00           C  
ATOM    265  H8   DA     9      37.313  33.677  27.968  1.00  0.00           H  
ATOM    266  N7   DA     9      38.636  35.181  27.340  1.00  0.00           N  
ATOM    267  C5   DA     9      38.454  36.562  27.333  1.00  0.00           C  
ATOM    268  C6   DA     9      39.206  37.711  27.056  1.00  0.00           C  
ATOM    269  N6   DA     9      40.464  37.782  26.677  1.00  0.00           N  
ATOM    270  H61  DA     9      40.850  38.661  26.360  1.00  0.00           H  
ATOM    271  H62  DA     9      40.957  36.952  26.383  1.00  0.00           H  
ATOM    272  N1   DA     9      38.773  38.945  27.184  1.00  0.00           N  
ATOM    273  C2   DA     9      37.549  39.077  27.567  1.00  0.00           C  
ATOM    274  H2   DA     9      37.248  40.112  27.632  1.00  0.00           H  
ATOM    275  N3   DA     9      36.662  38.123  27.894  1.00  0.00           N  
ATOM    276  C4   DA     9      37.191  36.876  27.728  1.00  0.00           C  
ATOM    277  C3'  DA     9      33.169  34.435  28.718  1.00  0.00           C  
ATOM    278  H3'  DA     9      32.574  33.521  28.709  1.00  0.00           H  
ATOM    279  C2'  DA     9      34.536  34.281  27.949  1.00  0.00           C  
ATOM    280  H2'  DA     9      34.971  33.309  28.185  1.00  0.00           H  
ATOM    281 H2''  DA     9      34.521  34.446  26.872  1.00  0.00           H  
ATOM    282  O3'  DA     9      32.567  35.451  28.029  1.00  0.00           O  
ATOM    283  P    DC    10      31.087  35.406  27.573  1.00  0.00           P  
ATOM    284  OP1  DC    10      30.220  35.346  28.771  1.00  0.00           O  
ATOM    285  OP2  DC    10      30.892  34.353  26.556  1.00  0.00           O  
ATOM    286  O5'  DC    10      31.025  36.822  26.892  1.00  0.00           O  
ATOM    287  C5'  DC    10      30.867  37.983  27.719  1.00  0.00           C  
ATOM    288  H5'  DC    10      31.509  37.841  28.589  1.00  0.00           H  
ATOM    289 H5''  DC    10      29.834  38.199  27.996  1.00  0.00           H  
ATOM    290  C4'  DC    10      31.283  39.363  27.074  1.00  0.00           C  
ATOM    291  H4'  DC    10      31.148  40.253  27.688  1.00  0.00           H  
ATOM    292  O4'  DC    10      32.693  39.286  26.966  1.00  0.00           O  
ATOM    293  C1'  DC    10      33.023  39.386  25.588  1.00  0.00           C  
ATOM    294  H1'  DC    10      33.306  40.415  25.373  1.00  0.00           H  
ATOM    295  N1   DC    10      34.164  38.432  25.285  1.00  0.00           N  
ATOM    296  C6   DC    10      34.040  37.090  25.296  1.00  0.00           C  
ATOM    297  H6   DC    10      33.140  36.584  25.611  1.00  0.00           H  
ATOM    298  C5   DC    10      34.967  36.233  24.845  1.00  0.00           C  
ATOM    299  H5   DC    10      34.939  35.162  24.981  1.00  0.00           H  
ATOM    300  C4   DC    10      36.196  36.862  24.404  1.00  0.00           C  
ATOM    301  N4   DC    10      37.298  36.213  24.264  1.00  0.00           N  
ATOM    302  H41  DC    10      38.104  36.785  24.054  1.00  0.00           H  
ATOM    303  H42  DC    10      37.306  35.209  24.367  1.00  0.00           H  
ATOM    304  N3   DC    10      36.357  38.166  24.347  1.00  0.00           N  
ATOM    305  C2   DC    10      35.371  38.997  24.804  1.00  0.00           C  
ATOM    306  O2   DC    10      35.577  40.208  24.780  1.00  0.00           O  
ATOM    307  C3'  DC    10      30.696  39.804  25.672  1.00  0.00           C  
ATOM    308  H3'  DC    10      29.703  39.361  25.588  1.00  0.00           H  
ATOM    309  C2'  DC    10      31.802  39.151  24.709  1.00  0.00           C  
ATOM    310  H2'  DC    10      31.623  38.077  24.672  1.00  0.00           H  
ATOM    311 H2''  DC    10      31.790  39.664  23.747  1.00  0.00           H  
ATOM    312  O3'  DC    10      30.708  41.213  25.615  1.00  0.00           O  
ATOM    313  P    DG    11      30.056  42.103  24.433  1.00  0.00           P  
ATOM    314  OP1  DG    11      29.977  43.513  25.061  1.00  0.00           O  
ATOM    315  OP2  DG    11      28.866  41.406  23.913  1.00  0.00           O  
ATOM    316  O5'  DG    11      31.008  42.269  23.226  1.00  0.00           O  
ATOM    317  C5'  DG    11      32.346  42.806  23.362  1.00  0.00           C  
ATOM    318  H5'  DG    11      32.772  42.257  24.202  1.00  0.00           H  
ATOM    319 H5''  DG    11      32.316  43.883  23.521  1.00  0.00           H  
ATOM    320  C4'  DG    11      33.335  42.636  22.196  1.00  0.00           C  
ATOM    321  H4'  DG    11      34.093  43.419  22.216  1.00  0.00           H  
ATOM    322  O4'  DG    11      33.946  41.331  22.236  1.00  0.00           O  
ATOM    323  C1'  DG    11      34.119  40.988  20.875  1.00  0.00           C  
ATOM    324  H1'  DG    11      34.974  41.577  20.543  1.00  0.00           H  
ATOM    325  N9   DG    11      34.307  39.539  20.727  1.00  0.00           N  
ATOM    326  C8   DG    11      33.466  38.458  20.840  1.00  0.00           C  
ATOM    327  H8   DG    11      32.397  38.597  20.784  1.00  0.00           H  
ATOM    328  N7   DG    11      34.049  37.332  21.098  1.00  0.00           N  
ATOM    329  C5   DG    11      35.383  37.626  20.981  1.00  0.00           C  
ATOM    330  C6   DG    11      36.534  36.785  21.047  1.00  0.00           C  
ATOM    331  O6   DG    11      36.588  35.574  21.295  1.00  0.00           O  
ATOM    332  N1   DG    11      37.674  37.408  20.720  1.00  0.00           N  
ATOM    333  H1   DG    11      38.524  36.867  20.650  1.00  0.00           H  
ATOM    334  C2   DG    11      37.680  38.666  20.227  1.00  0.00           C  
ATOM    335  N2   DG    11      38.888  39.214  19.896  1.00  0.00           N  
ATOM    336  H21  DG    11      39.672  38.576  19.914  1.00  0.00           H  
ATOM    337  H22  DG    11      38.863  40.084  19.384  1.00  0.00           H  
ATOM    338  N3   DG    11      36.676  39.541  20.278  1.00  0.00           N  
ATOM    339  C4   DG    11      35.516  38.942  20.644  1.00  0.00           C  
ATOM    340  C3'  DG    11      32.563  42.904  20.879  1.00  0.00           C  
ATOM    341  H3'  DG    11      31.499  43.036  21.071  1.00  0.00           H  
ATOM    342  C2'  DG    11      32.746  41.539  20.259  1.00  0.00           C  
ATOM    343  H2'  DG    11      32.004  40.925  20.768  1.00  0.00           H  
ATOM    344 H2''  DG    11      32.711  41.479  19.171  1.00  0.00           H  
ATOM    345  O3'  DG    11      33.132  44.001  20.176  1.00  0.00           O  
ATOM    346  P   DA3    12      32.745  44.296  18.683  1.00  0.00           P  
ATOM    347  OP1 DA3    12      33.121  45.687  18.376  1.00  0.00           O  
ATOM    348  OP2 DA3    12      31.385  43.935  18.507  1.00  0.00           O  
ATOM    349  O5' DA3    12      33.687  43.347  17.789  1.00  0.00           O  
ATOM    350  C5' DA3    12      35.135  43.625  17.584  1.00  0.00           C  
ATOM    351  H5' DA3    12      35.680  43.446  18.512  1.00  0.00           H  
ATOM    352 H5'' DA3    12      35.169  44.694  17.373  1.00  0.00           H  
ATOM    353  C4' DA3    12      35.743  42.639  16.555  1.00  0.00           C  
ATOM    354  H4' DA3    12      36.772  42.840  16.257  1.00  0.00           H  
ATOM    355  O4' DA3    12      35.815  41.349  17.248  1.00  0.00           O  
ATOM    356  C1' DA3    12      35.388  40.315  16.363  1.00  0.00           C  
ATOM    357  H1' DA3    12      36.189  40.114  15.652  1.00  0.00           H  
ATOM    358  N9  DA3    12      35.095  39.056  17.047  1.00  0.00           N  
ATOM    359  C8  DA3    12      33.865  38.488  17.408  1.00  0.00           C  
ATOM    360  H8  DA3    12      32.946  39.055  17.407  1.00  0.00           H  
ATOM    361  N7  DA3    12      33.904  37.268  17.768  1.00  0.00           N  
ATOM    362  C5  DA3    12      35.311  36.992  17.627  1.00  0.00           C  
ATOM    363  C6  DA3    12      36.083  35.808  17.843  1.00  0.00           C  
ATOM    364  N6  DA3    12      35.675  34.650  18.403  1.00  0.00           N  
ATOM    365  H61 DA3    12      36.368  33.993  18.733  1.00  0.00           H  
ATOM    366  H62 DA3    12      34.687  34.692  18.611  1.00  0.00           H  
ATOM    367  N1  DA3    12      37.350  35.782  17.642  1.00  0.00           N  
ATOM    368  C2  DA3    12      37.918  36.953  17.285  1.00  0.00           C  
ATOM    369  H2  DA3    12      38.985  36.975  17.124  1.00  0.00           H  
ATOM    370  N3  DA3    12      37.325  38.124  16.954  1.00  0.00           N  
ATOM    371  C4  DA3    12      35.961  38.073  17.172  1.00  0.00           C  
ATOM    372  C3' DA3    12      34.839  42.277  15.307  1.00  0.00           C  
ATOM    373  H3' DA3    12      34.001  42.969  15.390  1.00  0.00           H  
ATOM    374  C2' DA3    12      34.297  40.880  15.505  1.00  0.00           C  
ATOM    375  H2' DA3    12      33.321  40.972  15.981  1.00  0.00           H  
ATOM    376 H2'' DA3    12      34.207  40.356  14.554  1.00  0.00           H  
ATOM    377  O3' DA3    12      35.525  42.440  14.103  1.00  0.00           O  
ATOM    378 HO3' DA3    12      35.834  43.348  14.059  1.00  0.00           H  
TER     379      DA3    12 
ATOM    379 HO5' DG5    13      34.350  39.988  71.050  1.00  0.00           H  
ATOM    380  O5' DG5    13      34.716  40.688  71.598  1.00  0.00           O  
ATOM    381  C5' DG5    13      35.759  39.946  72.325  1.00  0.00           C  
ATOM    382  H5' DG5    13      35.366  39.083  72.861  1.00  0.00           H  
ATOM    383 H5'' DG5    13      36.143  40.702  73.010  1.00  0.00           H  
ATOM    384  C4' DG5    13      36.946  39.550  71.441  1.00  0.00           C  
ATOM    385  H4' DG5    13      37.785  39.419  72.123  1.00  0.00           H  
ATOM    386  O4' DG5    13      36.633  38.395  70.570  1.00  0.00           O  
ATOM    387  C1' DG5    13      37.317  38.648  69.363  1.00  0.00           C  
ATOM    388  H1' DG5    13      38.381  38.461  69.503  1.00  0.00           H  
ATOM    389  N9  DG5    13      36.829  37.646  68.386  1.00  0.00           N  
ATOM    390  C8  DG5    13      35.798  37.755  67.485  1.00  0.00           C  
ATOM    391  H8  DG5    13      35.317  38.702  67.289  1.00  0.00           H  
ATOM    392  N7  DG5    13      35.683  36.685  66.707  1.00  0.00           N  
ATOM    393  C5  DG5    13      36.691  35.769  67.194  1.00  0.00           C  
ATOM    394  C6  DG5    13      36.905  34.418  66.892  1.00  0.00           C  
ATOM    395  O6  DG5    13      36.463  33.678  66.013  1.00  0.00           O  
ATOM    396  N1  DG5    13      37.993  33.921  67.631  1.00  0.00           N  
ATOM    397  H1  DG5    13      38.496  33.129  67.256  1.00  0.00           H  
ATOM    398  C2  DG5    13      38.611  34.574  68.642  1.00  0.00           C  
ATOM    399  N2  DG5    13      39.591  33.975  69.218  1.00  0.00           N  
ATOM    400  H21 DG5    13      39.951  33.091  68.887  1.00  0.00           H  
ATOM    401  H22 DG5    13      40.178  34.489  69.860  1.00  0.00           H  
ATOM    402  N3  DG5    13      38.340  35.850  69.012  1.00  0.00           N  
ATOM    403  C4  DG5    13      37.367  36.391  68.189  1.00  0.00           C  
ATOM    404  C3' DG5    13      37.475  40.602  70.477  1.00  0.00           C  
ATOM    405  H3' DG5    13      37.006  41.577  70.610  1.00  0.00           H  
ATOM    406  C2' DG5    13      36.978  40.078  69.109  1.00  0.00           C  
ATOM    407  H2' DG5    13      35.893  40.108  69.002  1.00  0.00           H  
ATOM    408 H2'' DG5    13      37.524  40.500  68.266  1.00  0.00           H  
ATOM    409  O3' DG5    13      38.861  40.702  70.432  1.00  0.00           O  
ATOM    410  P    DA    14      39.627  41.798  71.286  1.00  0.00           P  
ATOM    411  OP1  DA    14      39.114  41.678  72.650  1.00  0.00           O  
ATOM    412  OP2  DA    14      39.528  43.044  70.531  1.00  0.00           O  
ATOM    413  O5'  DA    14      41.088  41.248  71.183  1.00  0.00           O  
ATOM    414  C5'  DA    14      41.531  40.158  72.023  1.00  0.00           C  
ATOM    415  H5'  DA    14      40.642  39.644  72.389  1.00  0.00           H  
ATOM    416 H5''  DA    14      42.104  40.666  72.799  1.00  0.00           H  
ATOM    417  C4'  DA    14      42.388  39.172  71.206  1.00  0.00           C  
ATOM    418  H4'  DA    14      42.765  38.391  71.867  1.00  0.00           H  
ATOM    419  O4'  DA    14      41.644  38.537  70.248  1.00  0.00           O  
ATOM    420  C1'  DA    14      42.371  38.709  68.986  1.00  0.00           C  
ATOM    421  H1'  DA    14      43.092  37.902  68.851  1.00  0.00           H  
ATOM    422  N9   DA    14      41.306  38.524  67.884  1.00  0.00           N  
ATOM    423  C8   DA    14      40.339  39.430  67.595  1.00  0.00           C  
ATOM    424  H8   DA    14      40.266  40.344  68.164  1.00  0.00           H  
ATOM    425  N7   DA    14      39.497  39.128  66.621  1.00  0.00           N  
ATOM    426  C5   DA    14      40.045  37.807  66.279  1.00  0.00           C  
ATOM    427  C6   DA    14      39.733  36.810  65.320  1.00  0.00           C  
ATOM    428  N6   DA    14      38.866  36.908  64.324  1.00  0.00           N  
ATOM    429  H61  DA    14      38.767  36.170  63.641  1.00  0.00           H  
ATOM    430  H62  DA    14      38.558  37.853  64.147  1.00  0.00           H  
ATOM    431  N1   DA    14      40.227  35.583  65.383  1.00  0.00           N  
ATOM    432  C2   DA    14      41.234  35.376  66.262  1.00  0.00           C  
ATOM    433  H2   DA    14      41.811  34.467  66.199  1.00  0.00           H  
ATOM    434  N3   DA    14      41.724  36.205  67.151  1.00  0.00           N  
ATOM    435  C4   DA    14      41.103  37.380  67.045  1.00  0.00           C  
ATOM    436  C3'  DA    14      43.583  39.732  70.488  1.00  0.00           C  
ATOM    437  H3'  DA    14      43.975  40.594  71.027  1.00  0.00           H  
ATOM    438  C2'  DA    14      43.125  40.047  69.099  1.00  0.00           C  
ATOM    439  H2'  DA    14      42.429  40.886  69.066  1.00  0.00           H  
ATOM    440 H2''  DA    14      43.896  40.035  68.329  1.00  0.00           H  
ATOM    441  O3'  DA    14      44.599  38.722  70.527  1.00  0.00           O  
ATOM    442  P    DG    15      46.149  38.891  70.206  1.00  0.00           P  
ATOM    443  OP1  DG    15      46.899  38.730  71.484  1.00  0.00           O  
ATOM    444  OP2  DG    15      46.366  40.113  69.426  1.00  0.00           O  
ATOM    445  O5'  DG    15      46.567  37.728  69.207  1.00  0.00           O  
ATOM    446  C5'  DG    15      46.538  36.372  69.457  1.00  0.00           C  
ATOM    447  H5'  DG    15      45.580  36.202  69.949  1.00  0.00           H  
ATOM    448 H5''  DG    15      47.325  36.254  70.201  1.00  0.00           H  
ATOM    449  C4'  DG    15      46.808  35.403  68.256  1.00  0.00           C  
ATOM    450  H4'  DG    15      46.868  34.376  68.617  1.00  0.00           H  
ATOM    451  O4'  DG    15      45.768  35.414  67.231  1.00  0.00           O  
ATOM    452  C1'  DG    15      46.200  36.035  66.088  1.00  0.00           C  
ATOM    453  H1'  DG    15      46.214  35.215  65.369  1.00  0.00           H  
ATOM    454  N9   DG    15      45.157  36.923  65.614  1.00  0.00           N  
ATOM    455  C8   DG    15      44.649  37.997  66.256  1.00  0.00           C  
ATOM    456  H8   DG    15      45.141  38.392  67.133  1.00  0.00           H  
ATOM    457  N7   DG    15      43.719  38.597  65.618  1.00  0.00           N  
ATOM    458  C5   DG    15      43.403  37.788  64.511  1.00  0.00           C  
ATOM    459  C6   DG    15      42.458  37.881  63.415  1.00  0.00           C  
ATOM    460  O6   DG    15      41.547  38.636  63.197  1.00  0.00           O  
ATOM    461  N1   DG    15      42.639  36.883  62.533  1.00  0.00           N  
ATOM    462  H1   DG    15      42.090  36.940  61.688  1.00  0.00           H  
ATOM    463  C2   DG    15      43.547  35.893  62.609  1.00  0.00           C  
ATOM    464  N2   DG    15      43.668  34.942  61.759  1.00  0.00           N  
ATOM    465  H21  DG    15      43.137  34.985  60.901  1.00  0.00           H  
ATOM    466  H22  DG    15      44.350  34.213  61.917  1.00  0.00           H  
ATOM    467  N3   DG    15      44.422  35.779  63.629  1.00  0.00           N  
ATOM    468  C4   DG    15      44.290  36.743  64.541  1.00  0.00           C  
ATOM    469  C3'  DG    15      48.117  35.717  67.531  1.00  0.00           C  
ATOM    470  H3'  DG    15      48.904  36.227  68.088  1.00  0.00           H  
ATOM    471  C2'  DG    15      47.603  36.656  66.439  1.00  0.00           C  
ATOM    472  H2'  DG    15      47.414  37.667  66.801  1.00  0.00           H  
ATOM    473 H2''  DG    15      48.223  36.685  65.544  1.00  0.00           H  
ATOM    474  O3'  DG    15      48.701  34.511  67.038  1.00  0.00           O  
ATOM    475  P    DT    16      50.022  34.390  66.114  1.00  0.00           P  
ATOM    476  OP1  DT    16      50.385  32.978  66.182  1.00  0.00           O  
ATOM    477  OP2  DT    16      50.973  35.418  66.471  1.00  0.00           O  
ATOM    478  O5'  DT    16      49.454  34.751  64.610  1.00  0.00           O  
ATOM    479  C5'  DT    16      48.684  33.840  63.847  1.00  0.00           C  
ATOM    480  H5'  DT    16      47.766  33.583  64.376  1.00  0.00           H  
ATOM    481 H5''  DT    16      49.238  32.910  63.722  1.00  0.00           H  
ATOM    482  C4'  DT    16      48.271  34.459  62.484  1.00  0.00           C  
ATOM    483  H4'  DT    16      47.753  33.715  61.879  1.00  0.00           H  
ATOM    484  O4'  DT    16      47.370  35.550  62.794  1.00  0.00           O  
ATOM    485  C1'  DT    16      47.315  36.285  61.599  1.00  0.00           C  
ATOM    486  H1'  DT    16      46.900  35.620  60.841  1.00  0.00           H  
ATOM    487  N1   DT    16      46.402  37.428  61.711  1.00  0.00           N  
ATOM    488  C6   DT    16      46.663  38.402  62.662  1.00  0.00           C  
ATOM    489  H6   DT    16      47.384  38.073  63.396  1.00  0.00           H  
ATOM    490  C5   DT    16      45.994  39.566  62.668  1.00  0.00           C  
ATOM    491  C7   DT    16      46.206  40.524  63.809  1.00  0.00           C  
ATOM    492  H71  DT    16      45.268  40.649  64.350  1.00  0.00           H  
ATOM    493  H72  DT    16      46.971  40.196  64.513  1.00  0.00           H  
ATOM    494  H73  DT    16      46.532  41.511  63.479  1.00  0.00           H  
ATOM    495  C4   DT    16      44.849  39.787  61.722  1.00  0.00           C  
ATOM    496  O4   DT    16      44.172  40.828  61.798  1.00  0.00           O  
ATOM    497  N3   DT    16      44.683  38.810  60.774  1.00  0.00           N  
ATOM    498  H3   DT    16      44.126  39.031  59.962  1.00  0.00           H  
ATOM    499  C2   DT    16      45.517  37.691  60.628  1.00  0.00           C  
ATOM    500  O2   DT    16      45.325  36.928  59.717  1.00  0.00           O  
ATOM    501  C3'  DT    16      49.382  35.146  61.662  1.00  0.00           C  
ATOM    502  H3'  DT    16      50.227  35.460  62.275  1.00  0.00           H  
ATOM    503  C2'  DT    16      48.761  36.496  61.215  1.00  0.00           C  
ATOM    504  H2'  DT    16      49.092  37.321  61.847  1.00  0.00           H  
ATOM    505 H2''  DT    16      48.959  36.718  60.166  1.00  0.00           H  
ATOM    506  O3'  DT    16      49.801  34.349  60.589  1.00  0.00           O  
ATOM    507  P    DG    17      50.846  34.808  59.427  1.00  0.00           P  
ATOM    508  OP1  DG    17      51.644  33.678  58.971  1.00  0.00           O  
ATOM    509  OP2  DG    17      51.591  36.056  59.819  1.00  0.00           O  
ATOM    510  O5'  DG    17      49.715  35.198  58.226  1.00  0.00           O  
ATOM    511  C5'  DG    17      48.919  34.251  57.550  1.00  0.00           C  
ATOM    512  H5'  DG    17      48.060  34.130  58.210  1.00  0.00           H  
ATOM    513 H5''  DG    17      49.553  33.375  57.414  1.00  0.00           H  
ATOM    514  C4'  DG    17      48.329  34.693  56.219  1.00  0.00           C  
ATOM    515  H4'  DG    17      47.836  33.820  55.793  1.00  0.00           H  
ATOM    516  O4'  DG    17      47.350  35.714  56.336  1.00  0.00           O  
ATOM    517  C1'  DG    17      47.930  36.969  55.853  1.00  0.00           C  
ATOM    518  H1'  DG    17      47.400  37.285  54.955  1.00  0.00           H  
ATOM    519  N9   DG    17      47.744  38.027  56.851  1.00  0.00           N  
ATOM    520  C8   DG    17      48.552  38.471  57.888  1.00  0.00           C  
ATOM    521  H8   DG    17      49.422  37.884  58.142  1.00  0.00           H  
ATOM    522  N7   DG    17      48.117  39.493  58.584  1.00  0.00           N  
ATOM    523  C5   DG    17      46.918  39.834  57.928  1.00  0.00           C  
ATOM    524  C6   DG    17      45.949  40.869  58.195  1.00  0.00           C  
ATOM    525  O6   DG    17      45.995  41.650  59.157  1.00  0.00           O  
ATOM    526  N1   DG    17      44.967  40.953  57.233  1.00  0.00           N  
ATOM    527  H1   DG    17      44.283  41.684  57.364  1.00  0.00           H  
ATOM    528  C2   DG    17      44.973  40.216  56.068  1.00  0.00           C  
ATOM    529  N2   DG    17      44.025  40.463  55.198  1.00  0.00           N  
ATOM    530  H21  DG    17      43.243  40.979  55.576  1.00  0.00           H  
ATOM    531  H22  DG    17      43.864  39.796  54.457  1.00  0.00           H  
ATOM    532  N3   DG    17      45.786  39.202  55.788  1.00  0.00           N  
ATOM    533  C4   DG    17      46.747  39.019  56.786  1.00  0.00           C  
ATOM    534  C3'  DG    17      49.391  35.173  55.259  1.00  0.00           C  
ATOM    535  H3'  DG    17      50.367  34.781  55.544  1.00  0.00           H  
ATOM    536  C2'  DG    17      49.378  36.721  55.359  1.00  0.00           C  
ATOM    537  H2'  DG    17      50.152  37.039  56.059  1.00  0.00           H  
ATOM    538 H2''  DG    17      49.573  37.079  54.348  1.00  0.00           H  
ATOM    539  O3'  DG    17      49.117  34.615  54.001  1.00  0.00           O  
ATOM    540  P    DT    18      49.912  34.695  52.615  1.00  0.00           P  
ATOM    541  OP1  DT    18      49.260  33.710  51.716  1.00  0.00           O  
ATOM    542  OP2  DT    18      51.376  34.609  52.737  1.00  0.00           O  
ATOM    543  O5'  DT    18      49.556  36.162  52.044  1.00  0.00           O  
ATOM    544  C5'  DT    18      48.606  36.423  51.082  1.00  0.00           C  
ATOM    545  H5'  DT    18      47.617  36.045  51.345  1.00  0.00           H  
ATOM    546 H5''  DT    18      48.902  36.104  50.083  1.00  0.00           H  
ATOM    547  C4'  DT    18      48.400  37.962  51.086  1.00  0.00           C  
ATOM    548  H4'  DT    18      47.861  38.209  50.171  1.00  0.00           H  
ATOM    549  O4'  DT    18      47.876  38.545  52.336  1.00  0.00           O  
ATOM    550  C1'  DT    18      48.172  39.967  52.265  1.00  0.00           C  
ATOM    551  H1'  DT    18      47.341  40.525  51.833  1.00  0.00           H  
ATOM    552  N1   DT    18      48.366  40.519  53.658  1.00  0.00           N  
ATOM    553  C6   DT    18      49.541  40.404  54.319  1.00  0.00           C  
ATOM    554  H6   DT    18      50.226  39.639  53.987  1.00  0.00           H  
ATOM    555  C5   DT    18      49.732  41.066  55.529  1.00  0.00           C  
ATOM    556  C7   DT    18      50.980  40.771  56.369  1.00  0.00           C  
ATOM    557  H71  DT    18      51.720  40.185  55.824  1.00  0.00           H  
ATOM    558  H72  DT    18      51.410  41.657  56.833  1.00  0.00           H  
ATOM    559  H73  DT    18      50.607  40.316  57.287  1.00  0.00           H  
ATOM    560  C4   DT    18      48.674  41.913  56.040  1.00  0.00           C  
ATOM    561  O4   DT    18      48.670  42.531  57.119  1.00  0.00           O  
ATOM    562  N3   DT    18      47.620  42.020  55.242  1.00  0.00           N  
ATOM    563  H3   DT    18      46.886  42.637  55.557  1.00  0.00           H  
ATOM    564  C2   DT    18      47.330  41.427  54.061  1.00  0.00           C  
ATOM    565  O2   DT    18      46.309  41.752  53.395  1.00  0.00           O  
ATOM    566  C3'  DT    18      49.766  38.648  51.113  1.00  0.00           C  
ATOM    567  H3'  DT    18      50.275  38.339  52.027  1.00  0.00           H  
ATOM    568  C2'  DT    18      49.418  40.085  51.304  1.00  0.00           C  
ATOM    569  H2'  DT    18      50.276  40.475  51.853  1.00  0.00           H  
ATOM    570 H2''  DT    18      49.165  40.694  50.436  1.00  0.00           H  
ATOM    571  O3'  DT    18      50.533  38.298  49.952  1.00  0.00           O  
ATOM    572  P    DG    19      50.642  39.268  48.697  1.00  0.00           P  
ATOM    573  OP1  DG    19      51.628  40.325  48.858  1.00  0.00           O  
ATOM    574  OP2  DG    19      49.277  39.566  48.285  1.00  0.00           O  
ATOM    575  O5'  DG    19      51.253  38.184  47.767  1.00  0.00           O  
ATOM    576  C5'  DG    19      50.690  36.860  47.685  1.00  0.00           C  
ATOM    577  H5'  DG    19      49.647  36.878  47.371  1.00  0.00           H  
ATOM    578 H5''  DG    19      50.789  36.356  48.647  1.00  0.00           H  
ATOM    579  C4'  DG    19      51.412  35.936  46.658  1.00  0.00           C  
ATOM    580  H4'  DG    19      51.004  34.931  46.759  1.00  0.00           H  
ATOM    581  O4'  DG    19      51.052  36.581  45.380  1.00  0.00           O  
ATOM    582  C1'  DG    19      52.293  36.673  44.681  1.00  0.00           C  
ATOM    583  H1'  DG    19      52.371  35.769  44.077  1.00  0.00           H  
ATOM    584  N9   DG    19      52.296  37.763  43.678  1.00  0.00           N  
ATOM    585  C8   DG    19      52.939  38.942  43.727  1.00  0.00           C  
ATOM    586  H8   DG    19      53.342  39.340  44.647  1.00  0.00           H  
ATOM    587  N7   DG    19      52.896  39.622  42.610  1.00  0.00           N  
ATOM    588  C5   DG    19      52.191  38.789  41.706  1.00  0.00           C  
ATOM    589  C6   DG    19      51.828  38.888  40.324  1.00  0.00           C  
ATOM    590  O6   DG    19      52.030  39.770  39.492  1.00  0.00           O  
ATOM    591  N1   DG    19      51.109  37.788  39.855  1.00  0.00           N  
ATOM    592  H1   DG    19      50.807  37.893  38.897  1.00  0.00           H  
ATOM    593  C2   DG    19      50.863  36.708  40.614  1.00  0.00           C  
ATOM    594  N2   DG    19      49.929  35.888  40.127  1.00  0.00           N  
ATOM    595  H21  DG    19      49.588  36.132  39.207  1.00  0.00           H  
ATOM    596  H22  DG    19      49.574  35.107  40.659  1.00  0.00           H  
ATOM    597  N3   DG    19      51.133  36.549  41.916  1.00  0.00           N  
ATOM    598  C4   DG    19      51.870  37.631  42.384  1.00  0.00           C  
ATOM    599  C3'  DG    19      53.001  35.814  46.766  1.00  0.00           C  
ATOM    600  H3'  DG    19      53.413  36.101  47.734  1.00  0.00           H  
ATOM    601  C2'  DG    19      53.363  36.876  45.739  1.00  0.00           C  
ATOM    602  H2'  DG    19      53.390  37.833  46.261  1.00  0.00           H  
ATOM    603 H2''  DG    19      54.389  36.677  45.430  1.00  0.00           H  
ATOM    604  O3'  DG    19      53.369  34.506  46.323  1.00  0.00           O  
ATOM    605  P    DG    20      53.430  33.353  47.494  1.00  0.00           P  
ATOM    606  OP1  DG    20      52.500  33.655  48.605  1.00  0.00           O  
ATOM    607  OP2  DG    20      54.825  33.169  47.861  1.00  0.00           O  
ATOM    608  O5'  DG    20      52.955  32.062  46.663  1.00  0.00           O  
ATOM    609  C5'  DG    20      51.667  31.932  46.020  1.00  0.00           C  
ATOM    610  H5'  DG    20      50.925  32.704  46.227  1.00  0.00           H  
ATOM    611 H5''  DG    20      51.204  31.049  46.460  1.00  0.00           H  
ATOM    612  C4'  DG    20      51.755  31.838  44.486  1.00  0.00           C  
ATOM    613  H4'  DG    20      50.748  31.577  44.162  1.00  0.00           H  
ATOM    614  O4'  DG    20      52.156  33.040  43.889  1.00  0.00           O  
ATOM    615  C1'  DG    20      53.229  32.721  42.981  1.00  0.00           C  
ATOM    616  H1'  DG    20      52.683  32.287  42.144  1.00  0.00           H  
ATOM    617  N9   DG    20      53.853  34.002  42.574  1.00  0.00           N  
ATOM    618  C8   DG    20      54.593  34.906  43.310  1.00  0.00           C  
ATOM    619  H8   DG    20      54.938  34.565  44.274  1.00  0.00           H  
ATOM    620  N7   DG    20      54.970  35.986  42.679  1.00  0.00           N  
ATOM    621  C5   DG    20      54.418  35.788  41.452  1.00  0.00           C  
ATOM    622  C6   DG    20      54.366  36.657  40.237  1.00  0.00           C  
ATOM    623  O6   DG    20      54.633  37.881  40.164  1.00  0.00           O  
ATOM    624  N1   DG    20      53.872  36.052  39.104  1.00  0.00           N  
ATOM    625  H1   DG    20      53.865  36.569  38.236  1.00  0.00           H  
ATOM    626  C2   DG    20      53.263  34.859  39.131  1.00  0.00           C  
ATOM    627  N2   DG    20      53.028  34.322  37.963  1.00  0.00           N  
ATOM    628  H21  DG    20      53.248  34.888  37.155  1.00  0.00           H  
ATOM    629  H22  DG    20      52.541  33.442  37.867  1.00  0.00           H  
ATOM    630  N3   DG    20      53.195  34.020  40.201  1.00  0.00           N  
ATOM    631  C4   DG    20      53.768  34.539  41.334  1.00  0.00           C  
ATOM    632  C3'  DG    20      52.809  30.720  44.054  1.00  0.00           C  
ATOM    633  H3'  DG    20      53.123  30.204  44.961  1.00  0.00           H  
ATOM    634  C2'  DG    20      53.998  31.542  43.632  1.00  0.00           C  
ATOM    635  H2'  DG    20      54.513  31.935  44.508  1.00  0.00           H  
ATOM    636 H2''  DG    20      54.690  31.043  42.954  1.00  0.00           H  
ATOM    637  O3'  DG    20      52.292  29.799  43.135  1.00  0.00           O  
ATOM    638  P    DT    21      53.237  28.597  42.576  1.00  0.00           P  
ATOM    639  OP1  DT    21      52.370  27.341  42.462  1.00  0.00           O  
ATOM    640  OP2  DT    21      54.532  28.448  43.313  1.00  0.00           O  
ATOM    641  O5'  DT    21      53.650  29.062  41.070  1.00  0.00           O  
ATOM    642  C5'  DT    21      52.697  29.066  40.104  1.00  0.00           C  
ATOM    643  H5'  DT    21      51.822  29.636  40.416  1.00  0.00           H  
ATOM    644 H5''  DT    21      52.474  28.038  39.817  1.00  0.00           H  
ATOM    645  C4'  DT    21      53.154  29.748  38.763  1.00  0.00           C  
ATOM    646  H4'  DT    21      52.288  29.761  38.101  1.00  0.00           H  
ATOM    647  O4'  DT    21      53.648  31.044  38.986  1.00  0.00           O  
ATOM    648  C1'  DT    21      54.833  31.137  38.186  1.00  0.00           C  
ATOM    649  H1'  DT    21      54.435  31.259  37.179  1.00  0.00           H  
ATOM    650  N1   DT    21      55.686  32.177  38.703  1.00  0.00           N  
ATOM    651  C6   DT    21      56.079  32.223  40.042  1.00  0.00           C  
ATOM    652  H6   DT    21      55.797  31.471  40.766  1.00  0.00           H  
ATOM    653  C5   DT    21      56.926  33.254  40.386  1.00  0.00           C  
ATOM    654  C7   DT    21      57.346  33.234  41.882  1.00  0.00           C  
ATOM    655  H71  DT    21      56.864  34.052  42.416  1.00  0.00           H  
ATOM    656  H72  DT    21      57.180  32.233  42.281  1.00  0.00           H  
ATOM    657  H73  DT    21      58.428  33.357  41.871  1.00  0.00           H  
ATOM    658  C4   DT    21      57.382  34.372  39.484  1.00  0.00           C  
ATOM    659  O4   DT    21      57.952  35.364  39.793  1.00  0.00           O  
ATOM    660  N3   DT    21      56.907  34.173  38.199  1.00  0.00           N  
ATOM    661  H3   DT    21      57.106  34.956  37.593  1.00  0.00           H  
ATOM    662  C2   DT    21      56.143  33.135  37.802  1.00  0.00           C  
ATOM    663  O2   DT    21      55.807  33.065  36.630  1.00  0.00           O  
ATOM    664  C3'  DT    21      54.289  28.900  38.108  1.00  0.00           C  
ATOM    665  H3'  DT    21      54.319  27.962  38.662  1.00  0.00           H  
ATOM    666  C2'  DT    21      55.549  29.730  38.294  1.00  0.00           C  
ATOM    667  H2'  DT    21      55.857  29.678  39.339  1.00  0.00           H  
ATOM    668 H2''  DT    21      56.366  29.604  37.584  1.00  0.00           H  
ATOM    669  O3'  DT    21      54.060  28.637  36.768  1.00  0.00           O  
ATOM    670  P    DC    22      55.060  27.679  35.900  1.00  0.00           P  
ATOM    671  OP1  DC    22      54.209  27.073  34.820  1.00  0.00           O  
ATOM    672  OP2  DC    22      55.913  26.799  36.697  1.00  0.00           O  
ATOM    673  O5'  DC    22      56.080  28.661  35.235  1.00  0.00           O  
ATOM    674  C5'  DC    22      55.739  29.404  34.084  1.00  0.00           C  
ATOM    675  H5'  DC    22      55.187  30.300  34.367  1.00  0.00           H  
ATOM    676 H5''  DC    22      55.086  28.960  33.332  1.00  0.00           H  
ATOM    677  C4'  DC    22      56.954  29.893  33.218  1.00  0.00           C  
ATOM    678  H4'  DC    22      56.624  30.163  32.215  1.00  0.00           H  
ATOM    679  O4'  DC    22      57.483  31.047  33.860  1.00  0.00           O  
ATOM    680  C1'  DC    22      58.871  30.766  34.116  1.00  0.00           C  
ATOM    681  H1'  DC    22      59.408  31.381  33.394  1.00  0.00           H  
ATOM    682  N1   DC    22      59.204  31.343  35.481  1.00  0.00           N  
ATOM    683  C6   DC    22      58.738  30.670  36.592  1.00  0.00           C  
ATOM    684  H6   DC    22      58.169  29.769  36.422  1.00  0.00           H  
ATOM    685  C5   DC    22      59.031  31.170  37.809  1.00  0.00           C  
ATOM    686  H5   DC    22      58.643  30.667  38.683  1.00  0.00           H  
ATOM    687  C4   DC    22      59.794  32.301  37.850  1.00  0.00           C  
ATOM    688  N4   DC    22      60.138  32.819  39.007  1.00  0.00           N  
ATOM    689  H41  DC    22      60.456  33.772  38.904  1.00  0.00           H  
ATOM    690  H42  DC    22      59.967  32.500  39.949  1.00  0.00           H  
ATOM    691  N3   DC    22      60.203  33.055  36.805  1.00  0.00           N  
ATOM    692  C2   DC    22      59.748  32.617  35.590  1.00  0.00           C  
ATOM    693  O2   DC    22      59.999  33.305  34.580  1.00  0.00           O  
ATOM    694  C3'  DC    22      58.051  28.789  33.071  1.00  0.00           C  
ATOM    695  H3'  DC    22      57.627  27.834  33.379  1.00  0.00           H  
ATOM    696  C2'  DC    22      59.148  29.265  33.981  1.00  0.00           C  
ATOM    697  H2'  DC    22      59.231  28.639  34.869  1.00  0.00           H  
ATOM    698 H2''  DC    22      60.086  29.224  33.425  1.00  0.00           H  
ATOM    699  O3'  DC    22      58.375  28.796  31.690  1.00  0.00           O  
ATOM    700  P    DT    23      59.262  27.776  30.992  1.00  0.00           P  
ATOM    701  OP1  DT    23      58.861  27.680  29.603  1.00  0.00           O  
ATOM    702  OP2  DT    23      59.401  26.605  31.879  1.00  0.00           O  
ATOM    703  O5'  DT    23      60.669  28.564  31.039  1.00  0.00           O  
ATOM    704  C5'  DT    23      60.756  29.899  30.511  1.00  0.00           C  
ATOM    705  H5'  DT    23      59.869  30.442  30.837  1.00  0.00           H  
ATOM    706 H5''  DT    23      60.827  29.757  29.433  1.00  0.00           H  
ATOM    707  C4'  DT    23      61.988  30.697  30.903  1.00  0.00           C  
ATOM    708  H4'  DT    23      62.059  31.450  30.119  1.00  0.00           H  
ATOM    709  O4'  DT    23      61.880  31.306  32.189  1.00  0.00           O  
ATOM    710  C1'  DT    23      63.055  30.992  32.970  1.00  0.00           C  
ATOM    711  H1'  DT    23      63.848  31.705  32.743  1.00  0.00           H  
ATOM    712  N1   DT    23      62.803  31.176  34.441  1.00  0.00           N  
ATOM    713  C6   DT    23      62.392  30.077  35.146  1.00  0.00           C  
ATOM    714  H6   DT    23      62.155  29.146  34.653  1.00  0.00           H  
ATOM    715  C5   DT    23      62.208  30.217  36.498  1.00  0.00           C  
ATOM    716  C7   DT    23      61.806  28.934  37.205  1.00  0.00           C  
ATOM    717  H71  DT    23      62.376  28.820  38.128  1.00  0.00           H  
ATOM    718  H72  DT    23      60.760  28.975  37.511  1.00  0.00           H  
ATOM    719  H73  DT    23      61.945  28.094  36.526  1.00  0.00           H  
ATOM    720  C4   DT    23      62.594  31.425  37.205  1.00  0.00           C  
ATOM    721  O4   DT    23      62.781  31.554  38.411  1.00  0.00           O  
ATOM    722  N3   DT    23      63.032  32.448  36.371  1.00  0.00           N  
ATOM    723  H3   DT    23      63.362  33.315  36.772  1.00  0.00           H  
ATOM    724  C2   DT    23      63.235  32.333  35.064  1.00  0.00           C  
ATOM    725  O2   DT    23      63.756  33.310  34.483  1.00  0.00           O  
ATOM    726  C3'  DT    23      63.391  29.941  30.988  1.00  0.00           C  
ATOM    727  H3'  DT    23      63.319  29.066  30.342  1.00  0.00           H  
ATOM    728  C2'  DT    23      63.577  29.722  32.485  1.00  0.00           C  
ATOM    729  H2'  DT    23      62.971  28.856  32.754  1.00  0.00           H  
ATOM    730 H2''  DT    23      64.631  29.590  32.727  1.00  0.00           H  
ATOM    731  O3'  DT    23      64.350  30.769  30.403  1.00  0.00           O  
ATOM    732  P   DG3    24      65.192  30.313  29.111  1.00  0.00           P  
ATOM    733  OP1 DG3    24      65.929  29.056  29.353  1.00  0.00           O  
ATOM    734  OP2 DG3    24      64.266  30.380  27.960  1.00  0.00           O  
ATOM    735  O5' DG3    24      66.224  31.552  29.040  1.00  0.00           O  
ATOM    736  C5' DG3    24      65.700  32.795  28.698  1.00  0.00           C  
ATOM    737  H5' DG3    24      64.666  32.897  29.027  1.00  0.00           H  
ATOM    738 H5'' DG3    24      65.717  32.831  27.609  1.00  0.00           H  
ATOM    739  C4' DG3    24      66.480  33.975  29.360  1.00  0.00           C  
ATOM    740  H4' DG3    24      66.118  34.912  28.938  1.00  0.00           H  
ATOM    741  O4' DG3    24      66.142  34.061  30.788  1.00  0.00           O  
ATOM    742  C1' DG3    24      67.299  34.053  31.597  1.00  0.00           C  
ATOM    743  H1' DG3    24      67.502  35.052  31.983  1.00  0.00           H  
ATOM    744  N9  DG3    24      67.144  33.141  32.722  1.00  0.00           N  
ATOM    745  C8  DG3    24      66.790  31.815  32.707  1.00  0.00           C  
ATOM    746  H8  DG3    24      66.563  31.281  31.795  1.00  0.00           H  
ATOM    747  N7  DG3    24      66.565  31.252  33.901  1.00  0.00           N  
ATOM    748  C5  DG3    24      66.844  32.342  34.774  1.00  0.00           C  
ATOM    749  C6  DG3    24      66.826  32.436  36.236  1.00  0.00           C  
ATOM    750  O6  DG3    24      66.476  31.601  37.076  1.00  0.00           O  
ATOM    751  N1  DG3    24      67.204  33.687  36.722  1.00  0.00           N  
ATOM    752  H1  DG3    24      67.394  33.724  37.713  1.00  0.00           H  
ATOM    753  C2  DG3    24      67.659  34.647  35.888  1.00  0.00           C  
ATOM    754  N2  DG3    24      68.188  35.685  36.488  1.00  0.00           N  
ATOM    755  H21 DG3    24      68.324  35.717  37.489  1.00  0.00           H  
ATOM    756  H22 DG3    24      68.641  36.382  35.916  1.00  0.00           H  
ATOM    757  N3  DG3    24      67.625  34.647  34.555  1.00  0.00           N  
ATOM    758  C4  DG3    24      67.305  33.447  34.060  1.00  0.00           C  
ATOM    759  C3' DG3    24      67.953  33.889  29.197  1.00  0.00           C  
ATOM    760  H3' DG3    24      68.167  33.130  28.445  1.00  0.00           H  
ATOM    761  C2' DG3    24      68.411  33.527  30.647  1.00  0.00           C  
ATOM    762  H2' DG3    24      68.583  32.454  30.729  1.00  0.00           H  
ATOM    763 H2'' DG3    24      69.380  34.007  30.779  1.00  0.00           H  
ATOM    764  O3' DG3    24      68.538  35.093  28.673  1.00  0.00           O  
ATOM    765 HO3' DG3    24      69.495  35.043  28.647  1.00  0.00           H  
TER     766      DG3    24 
ATOM    766 HO5' DC5    25      18.714  54.468  36.435  1.00  0.00           H  
ATOM    767  O5' DC5    25      19.429  55.083  36.615  1.00  0.00           O  
ATOM    768  C5' DC5    25      19.285  56.355  36.043  1.00  0.00           C  
ATOM    769  H5' DC5    25      18.244  56.627  36.216  1.00  0.00           H  
ATOM    770 H5'' DC5    25      19.376  56.358  34.957  1.00  0.00           H  
ATOM    771  C4' DC5    25      19.955  57.534  36.655  1.00  0.00           C  
ATOM    772  H4' DC5    25      19.582  58.375  36.068  1.00  0.00           H  
ATOM    773  O4' DC5    25      19.599  57.795  38.035  1.00  0.00           O  
ATOM    774  C1' DC5    25      20.826  57.933  38.794  1.00  0.00           C  
ATOM    775  H1' DC5    25      21.023  58.992  38.962  1.00  0.00           H  
ATOM    776  N1  DC5    25      20.502  57.246  40.034  1.00  0.00           N  
ATOM    777  C6  DC5    25      20.305  55.905  40.128  1.00  0.00           C  
ATOM    778  H6  DC5    25      20.154  55.305  39.244  1.00  0.00           H  
ATOM    779  C5  DC5    25      20.237  55.342  41.392  1.00  0.00           C  
ATOM    780  H5  DC5    25      19.953  54.302  41.460  1.00  0.00           H  
ATOM    781  C4  DC5    25      20.483  56.052  42.546  1.00  0.00           C  
ATOM    782  N4  DC5    25      20.603  55.492  43.670  1.00  0.00           N  
ATOM    783  H41 DC5    25      20.680  56.006  44.536  1.00  0.00           H  
ATOM    784  H42 DC5    25      20.242  54.550  43.731  1.00  0.00           H  
ATOM    785  N3  DC5    25      20.712  57.355  42.521  1.00  0.00           N  
ATOM    786  C2  DC5    25      20.661  57.996  41.280  1.00  0.00           C  
ATOM    787  O2  DC5    25      20.942  59.194  41.284  1.00  0.00           O  
ATOM    788  C3' DC5    25      21.486  57.594  36.526  1.00  0.00           C  
ATOM    789  H3' DC5    25      21.795  56.830  35.813  1.00  0.00           H  
ATOM    790  C2' DC5    25      21.962  57.240  37.975  1.00  0.00           C  
ATOM    791  H2' DC5    25      22.048  56.182  38.222  1.00  0.00           H  
ATOM    792 H2'' DC5    25      22.911  57.728  38.197  1.00  0.00           H  
ATOM    793  O3' DC5    25      21.949  58.855  36.060  1.00  0.00           O  
ATOM    794  P    DT    26      23.477  59.188  35.603  1.00  0.00           P  
ATOM    795  OP1  DT    26      23.528  60.440  34.800  1.00  0.00           O  
ATOM    796  OP2  DT    26      24.259  57.997  35.120  1.00  0.00           O  
ATOM    797  O5'  DT    26      24.124  59.526  37.011  1.00  0.00           O  
ATOM    798  C5'  DT    26      23.748  60.698  37.608  1.00  0.00           C  
ATOM    799  H5'  DT    26      22.660  60.756  37.649  1.00  0.00           H  
ATOM    800 H5''  DT    26      24.212  61.521  37.067  1.00  0.00           H  
ATOM    801  C4'  DT    26      24.191  60.657  39.073  1.00  0.00           C  
ATOM    802  H4'  DT    26      23.898  61.516  39.676  1.00  0.00           H  
ATOM    803  O4'  DT    26      23.598  59.553  39.726  1.00  0.00           O  
ATOM    804  C1'  DT    26      24.358  59.356  40.876  1.00  0.00           C  
ATOM    805  H1'  DT    26      23.900  60.056  41.576  1.00  0.00           H  
ATOM    806  N1   DT    26      24.269  57.947  41.463  1.00  0.00           N  
ATOM    807  C6   DT    26      24.348  56.782  40.737  1.00  0.00           C  
ATOM    808  H6   DT    26      24.566  56.864  39.682  1.00  0.00           H  
ATOM    809  C5   DT    26      24.139  55.571  41.342  1.00  0.00           C  
ATOM    810  C7   DT    26      23.935  54.298  40.495  1.00  0.00           C  
ATOM    811  H71  DT    26      22.897  53.988  40.615  1.00  0.00           H  
ATOM    812  H72  DT    26      24.117  54.478  39.435  1.00  0.00           H  
ATOM    813  H73  DT    26      24.563  53.464  40.806  1.00  0.00           H  
ATOM    814  C4   DT    26      23.903  55.433  42.776  1.00  0.00           C  
ATOM    815  O4   DT    26      23.663  54.396  43.481  1.00  0.00           O  
ATOM    816  N3   DT    26      23.888  56.614  43.449  1.00  0.00           N  
ATOM    817  H3   DT    26      23.699  56.565  44.439  1.00  0.00           H  
ATOM    818  C2   DT    26      24.085  57.845  42.882  1.00  0.00           C  
ATOM    819  O2   DT    26      24.119  58.815  43.621  1.00  0.00           O  
ATOM    820  C3'  DT    26      25.709  60.496  39.228  1.00  0.00           C  
ATOM    821  H3'  DT    26      26.048  59.858  38.413  1.00  0.00           H  
ATOM    822  C2'  DT    26      25.841  59.793  40.580  1.00  0.00           C  
ATOM    823  H2'  DT    26      26.518  58.960  40.396  1.00  0.00           H  
ATOM    824 H2''  DT    26      26.228  60.451  41.359  1.00  0.00           H  
ATOM    825  O3'  DT    26      26.238  61.841  39.208  1.00  0.00           O  
ATOM    826  P    DG    27      27.827  62.067  39.093  1.00  0.00           P  
ATOM    827  OP1  DG    27      28.130  63.291  38.379  1.00  0.00           O  
ATOM    828  OP2  DG    27      28.506  60.789  38.654  1.00  0.00           O  
ATOM    829  O5'  DG    27      28.193  62.269  40.608  1.00  0.00           O  
ATOM    830  C5'  DG    27      27.820  63.435  41.446  1.00  0.00           C  
ATOM    831  H5'  DG    27      26.746  63.368  41.618  1.00  0.00           H  
ATOM    832 H5''  DG    27      28.104  64.336  40.902  1.00  0.00           H  
ATOM    833  C4'  DG    27      28.550  63.695  42.782  1.00  0.00           C  
ATOM    834  H4'  DG    27      28.120  64.571  43.270  1.00  0.00           H  
ATOM    835  O4'  DG    27      28.228  62.608  43.637  1.00  0.00           O  
ATOM    836  C1'  DG    27      29.336  61.743  43.770  1.00  0.00           C  
ATOM    837  H1'  DG    27      29.780  61.852  44.761  1.00  0.00           H  
ATOM    838  N9   DG    27      28.935  60.309  43.486  1.00  0.00           N  
ATOM    839  C8   DG    27      29.049  59.614  42.279  1.00  0.00           C  
ATOM    840  H8   DG    27      29.494  60.086  41.415  1.00  0.00           H  
ATOM    841  N7   DG    27      28.584  58.400  42.290  1.00  0.00           N  
ATOM    842  C5   DG    27      28.065  58.289  43.636  1.00  0.00           C  
ATOM    843  C6   DG    27      27.451  57.219  44.376  1.00  0.00           C  
ATOM    844  O6   DG    27      27.109  56.098  44.038  1.00  0.00           O  
ATOM    845  N1   DG    27      27.294  57.529  45.722  1.00  0.00           N  
ATOM    846  H1   DG    27      27.180  56.693  46.277  1.00  0.00           H  
ATOM    847  C2   DG    27      27.538  58.707  46.336  1.00  0.00           C  
ATOM    848  N2   DG    27      27.150  58.767  47.594  1.00  0.00           N  
ATOM    849  H21  DG    27      26.967  57.891  48.061  1.00  0.00           H  
ATOM    850  H22  DG    27      27.260  59.643  48.083  1.00  0.00           H  
ATOM    851  N3   DG    27      28.034  59.718  45.656  1.00  0.00           N  
ATOM    852  C4   DG    27      28.305  59.452  44.356  1.00  0.00           C  
ATOM    853  C3'  DG    27      30.014  63.766  42.506  1.00  0.00           C  
ATOM    854  H3'  DG    27      30.282  63.959  41.467  1.00  0.00           H  
ATOM    855  C2'  DG    27      30.463  62.316  42.809  1.00  0.00           C  
ATOM    856  H2'  DG    27      30.490  61.780  41.860  1.00  0.00           H  
ATOM    857 H2''  DG    27      31.426  62.221  43.312  1.00  0.00           H  
ATOM    858  O3'  DG    27      30.616  64.823  43.214  1.00  0.00           O  
ATOM    859  P    DA    28      32.161  64.945  43.627  1.00  0.00           P  
ATOM    860  OP1  DA    28      32.398  66.362  43.962  1.00  0.00           O  
ATOM    861  OP2  DA    28      32.931  64.308  42.557  1.00  0.00           O  
ATOM    862  O5'  DA    28      32.383  64.067  44.996  1.00  0.00           O  
ATOM    863  C5'  DA    28      31.618  64.131  46.171  1.00  0.00           C  
ATOM    864  H5'  DA    28      30.586  63.884  45.919  1.00  0.00           H  
ATOM    865 H5''  DA    28      31.549  65.173  46.483  1.00  0.00           H  
ATOM    866  C4'  DA    28      32.048  63.331  47.412  1.00  0.00           C  
ATOM    867  H4'  DA    28      31.499  63.768  48.247  1.00  0.00           H  
ATOM    868  O4'  DA    28      31.670  62.071  47.285  1.00  0.00           O  
ATOM    869  C1'  DA    28      32.785  61.127  47.400  1.00  0.00           C  
ATOM    870  H1'  DA    28      32.883  60.707  48.401  1.00  0.00           H  
ATOM    871  N9   DA    28      32.546  60.118  46.363  1.00  0.00           N  
ATOM    872  C8   DA    28      32.686  60.198  44.995  1.00  0.00           C  
ATOM    873  H8   DA    28      33.132  61.088  44.577  1.00  0.00           H  
ATOM    874  N7   DA    28      32.469  59.105  44.374  1.00  0.00           N  
ATOM    875  C5   DA    28      31.822  58.312  45.314  1.00  0.00           C  
ATOM    876  C6   DA    28      31.091  57.104  45.340  1.00  0.00           C  
ATOM    877  N6   DA    28      30.921  56.393  44.210  1.00  0.00           N  
ATOM    878  H61  DA    28      30.578  55.444  44.179  1.00  0.00           H  
ATOM    879  H62  DA    28      31.439  56.849  43.473  1.00  0.00           H  
ATOM    880  N1   DA    28      30.512  56.658  46.443  1.00  0.00           N  
ATOM    881  C2   DA    28      30.694  57.352  47.542  1.00  0.00           C  
ATOM    882  H2   DA    28      30.386  57.023  48.523  1.00  0.00           H  
ATOM    883  N3   DA    28      31.297  58.511  47.703  1.00  0.00           N  
ATOM    884  C4   DA    28      31.893  58.946  46.527  1.00  0.00           C  
ATOM    885  C3'  DA    28      33.526  63.343  47.808  1.00  0.00           C  
ATOM    886  H3'  DA    28      34.109  64.139  47.342  1.00  0.00           H  
ATOM    887  C2'  DA    28      33.985  62.001  47.270  1.00  0.00           C  
ATOM    888  H2'  DA    28      34.187  62.086  46.203  1.00  0.00           H  
ATOM    889 H2''  DA    28      34.903  61.662  47.751  1.00  0.00           H  
ATOM    890  O3'  DA    28      33.605  63.502  49.212  1.00  0.00           O  
ATOM    891  P    DC    29      34.946  63.144  50.046  1.00  0.00           P  
ATOM    892  OP1  DC    29      34.827  63.836  51.368  1.00  0.00           O  
ATOM    893  OP2  DC    29      36.154  63.398  49.212  1.00  0.00           O  
ATOM    894  O5'  DC    29      34.836  61.572  50.281  1.00  0.00           O  
ATOM    895  C5'  DC    29      33.706  61.037  50.949  1.00  0.00           C  
ATOM    896  H5'  DC    29      32.699  61.250  50.590  1.00  0.00           H  
ATOM    897 H5''  DC    29      33.798  61.435  51.960  1.00  0.00           H  
ATOM    898  C4'  DC    29      33.937  59.591  51.030  1.00  0.00           C  
ATOM    899  H4'  DC    29      33.139  59.210  51.668  1.00  0.00           H  
ATOM    900  O4'  DC    29      33.788  59.015  49.715  1.00  0.00           O  
ATOM    901  C1'  DC    29      34.637  57.878  49.709  1.00  0.00           C  
ATOM    902  H1'  DC    29      34.247  57.110  50.377  1.00  0.00           H  
ATOM    903  N1   DC    29      34.729  57.520  48.311  1.00  0.00           N  
ATOM    904  C6   DC    29      35.373  58.355  47.365  1.00  0.00           C  
ATOM    905  H6   DC    29      35.848  59.270  47.685  1.00  0.00           H  
ATOM    906  C5   DC    29      35.432  57.977  46.124  1.00  0.00           C  
ATOM    907  H5   DC    29      35.956  58.655  45.467  1.00  0.00           H  
ATOM    908  C4   DC    29      34.989  56.692  45.781  1.00  0.00           C  
ATOM    909  N4   DC    29      34.841  56.369  44.528  1.00  0.00           N  
ATOM    910  H41  DC    29      34.410  55.465  44.395  1.00  0.00           H  
ATOM    911  H42  DC    29      35.065  57.095  43.863  1.00  0.00           H  
ATOM    912  N3   DC    29      34.478  55.848  46.631  1.00  0.00           N  
ATOM    913  C2   DC    29      34.412  56.209  47.958  1.00  0.00           C  
ATOM    914  O2   DC    29      34.029  55.402  48.780  1.00  0.00           O  
ATOM    915  C3'  DC    29      35.232  59.080  51.568  1.00  0.00           C  
ATOM    916  H3'  DC    29      35.877  59.888  51.913  1.00  0.00           H  
ATOM    917  C2'  DC    29      35.858  58.331  50.410  1.00  0.00           C  
ATOM    918  H2'  DC    29      36.432  59.026  49.797  1.00  0.00           H  
ATOM    919 H2''  DC    29      36.536  57.527  50.699  1.00  0.00           H  
ATOM    920  O3'  DC    29      35.037  58.172  52.555  1.00  0.00           O  
ATOM    921  P    DG    30      36.091  57.819  53.695  1.00  0.00           P  
ATOM    922  OP1  DG    30      35.320  58.132  54.933  1.00  0.00           O  
ATOM    923  OP2  DG    30      37.354  58.618  53.405  1.00  0.00           O  
ATOM    924  O5'  DG    30      36.294  56.259  53.405  1.00  0.00           O  
ATOM    925  C5'  DG    30      35.453  55.253  53.876  1.00  0.00           C  
ATOM    926  H5'  DG    30      34.415  55.545  53.720  1.00  0.00           H  
ATOM    927 H5''  DG    30      35.536  55.121  54.955  1.00  0.00           H  
ATOM    928  C4'  DG    30      35.796  53.805  53.327  1.00  0.00           C  
ATOM    929  H4'  DG    30      35.030  53.106  53.665  1.00  0.00           H  
ATOM    930  O4'  DG    30      35.809  53.718  51.915  1.00  0.00           O  
ATOM    931  C1'  DG    30      37.097  53.181  51.428  1.00  0.00           C  
ATOM    932  H1'  DG    30      37.062  52.101  51.284  1.00  0.00           H  
ATOM    933  N9   DG    30      37.386  53.854  50.184  1.00  0.00           N  
ATOM    934  C8   DG    30      37.925  55.105  49.938  1.00  0.00           C  
ATOM    935  H8   DG    30      38.177  55.785  50.738  1.00  0.00           H  
ATOM    936  N7   DG    30      38.106  55.371  48.697  1.00  0.00           N  
ATOM    937  C5   DG    30      37.573  54.197  48.096  1.00  0.00           C  
ATOM    938  C6   DG    30      37.424  53.861  46.704  1.00  0.00           C  
ATOM    939  O6   DG    30      37.877  54.508  45.748  1.00  0.00           O  
ATOM    940  N1   DG    30      36.865  52.581  46.486  1.00  0.00           N  
ATOM    941  H1   DG    30      36.733  52.207  45.557  1.00  0.00           H  
ATOM    942  C2   DG    30      36.570  51.681  47.492  1.00  0.00           C  
ATOM    943  N2   DG    30      36.005  50.510  47.165  1.00  0.00           N  
ATOM    944  H21  DG    30      35.737  50.215  46.236  1.00  0.00           H  
ATOM    945  H22  DG    30      35.723  49.871  47.894  1.00  0.00           H  
ATOM    946  N3   DG    30      36.674  51.977  48.807  1.00  0.00           N  
ATOM    947  C4   DG    30      37.151  53.294  49.026  1.00  0.00           C  
ATOM    948  C3'  DG    30      37.183  53.486  53.791  1.00  0.00           C  
ATOM    949  H3'  DG    30      37.608  54.220  54.475  1.00  0.00           H  
ATOM    950  C2'  DG    30      38.119  53.383  52.553  1.00  0.00           C  
ATOM    951  H2'  DG    30      38.567  54.362  52.384  1.00  0.00           H  
ATOM    952 H2''  DG    30      38.808  52.539  52.520  1.00  0.00           H  
ATOM    953  O3'  DG    30      37.318  52.225  54.418  1.00  0.00           O  
ATOM    954  P    DA    31      38.431  51.910  55.481  1.00  0.00           P  
ATOM    955  OP1  DA    31      37.767  51.761  56.793  1.00  0.00           O  
ATOM    956  OP2  DA    31      39.507  52.882  55.339  1.00  0.00           O  
ATOM    957  O5'  DA    31      39.027  50.497  55.085  1.00  0.00           O  
ATOM    958  C5'  DA    31      39.933  50.332  53.967  1.00  0.00           C  
ATOM    959  H5'  DA    31      40.657  51.147  54.013  1.00  0.00           H  
ATOM    960 H5''  DA    31      39.446  50.494  53.006  1.00  0.00           H  
ATOM    961  C4'  DA    31      40.684  49.055  53.886  1.00  0.00           C  
ATOM    962  H4'  DA    31      41.236  49.093  52.946  1.00  0.00           H  
ATOM    963  O4'  DA    31      41.716  49.024  54.920  1.00  0.00           O  
ATOM    964  C1'  DA    31      42.199  47.741  54.770  1.00  0.00           C  
ATOM    965  H1'  DA    31      42.654  47.612  53.788  1.00  0.00           H  
ATOM    966  N9   DA    31      43.128  47.248  55.853  1.00  0.00           N  
ATOM    967  C8   DA    31      43.679  47.979  56.858  1.00  0.00           C  
ATOM    968  H8   DA    31      43.343  48.942  57.211  1.00  0.00           H  
ATOM    969  N7   DA    31      44.673  47.405  57.568  1.00  0.00           N  
ATOM    970  C5   DA    31      44.758  46.205  56.889  1.00  0.00           C  
ATOM    971  C6   DA    31      45.619  45.048  57.062  1.00  0.00           C  
ATOM    972  N6   DA    31      46.522  44.856  58.084  1.00  0.00           N  
ATOM    973  H61  DA    31      47.083  44.019  58.029  1.00  0.00           H  
ATOM    974  H62  DA    31      46.584  45.490  58.869  1.00  0.00           H  
ATOM    975  N1   DA    31      45.619  44.073  56.215  1.00  0.00           N  
ATOM    976  C2   DA    31      44.719  44.142  55.216  1.00  0.00           C  
ATOM    977  H2   DA    31      44.699  43.212  54.668  1.00  0.00           H  
ATOM    978  N3   DA    31      43.797  45.086  54.954  1.00  0.00           N  
ATOM    979  C4   DA    31      43.932  46.095  55.807  1.00  0.00           C  
ATOM    980  C3'  DA    31      39.922  47.709  53.933  1.00  0.00           C  
ATOM    981  H3'  DA    31      39.063  47.833  54.593  1.00  0.00           H  
ATOM    982  C2'  DA    31      40.910  46.972  54.826  1.00  0.00           C  
ATOM    983  H2'  DA    31      40.579  47.002  55.863  1.00  0.00           H  
ATOM    984 H2''  DA    31      40.981  45.909  54.590  1.00  0.00           H  
ATOM    985  O3'  DA    31      39.905  46.981  52.782  1.00  0.00           O  
ATOM    986  P    DC    32      38.548  46.837  51.933  1.00  0.00           P  
ATOM    987  OP1  DC    32      38.904  46.691  50.523  1.00  0.00           O  
ATOM    988  OP2  DC    32      37.478  47.711  52.393  1.00  0.00           O  
ATOM    989  O5'  DC    32      38.169  45.404  52.521  1.00  0.00           O  
ATOM    990  C5'  DC    32      37.627  45.194  53.745  1.00  0.00           C  
ATOM    991  H5'  DC    32      36.565  45.433  53.696  1.00  0.00           H  
ATOM    992 H5''  DC    32      38.005  45.841  54.538  1.00  0.00           H  
ATOM    993  C4'  DC    32      37.775  43.715  54.237  1.00  0.00           C  
ATOM    994  H4'  DC    32      37.565  42.991  53.450  1.00  0.00           H  
ATOM    995  O4'  DC    32      39.158  43.628  54.780  1.00  0.00           O  
ATOM    996  C1'  DC    32      39.207  43.020  56.031  1.00  0.00           C  
ATOM    997  H1'  DC    32      39.081  41.938  55.972  1.00  0.00           H  
ATOM    998  N1   DC    32      40.471  43.362  56.822  1.00  0.00           N  
ATOM    999  C6   DC    32      40.586  44.504  57.555  1.00  0.00           C  
ATOM   1000  H6   DC    32      39.775  45.217  57.526  1.00  0.00           H  
ATOM   1001  C5   DC    32      41.680  44.771  58.249  1.00  0.00           C  
ATOM   1002  H5   DC    32      41.783  45.668  58.841  1.00  0.00           H  
ATOM   1003  C4   DC    32      42.659  43.659  58.333  1.00  0.00           C  
ATOM   1004  N4   DC    32      43.711  43.717  59.144  1.00  0.00           N  
ATOM   1005  H41  DC    32      44.358  42.945  59.225  1.00  0.00           H  
ATOM   1006  H42  DC    32      43.927  44.608  59.568  1.00  0.00           H  
ATOM   1007  N3   DC    32      42.569  42.564  57.605  1.00  0.00           N  
ATOM   1008  C2   DC    32      41.536  42.417  56.844  1.00  0.00           C  
ATOM   1009  O2   DC    32      41.648  41.502  56.039  1.00  0.00           O  
ATOM   1010  C3'  DC    32      36.920  43.376  55.467  1.00  0.00           C  
ATOM   1011  H3'  DC    32      36.128  44.122  55.530  1.00  0.00           H  
ATOM   1012  C2'  DC    32      37.934  43.507  56.598  1.00  0.00           C  
ATOM   1013  H2'  DC    32      37.979  44.575  56.812  1.00  0.00           H  
ATOM   1014 H2''  DC    32      37.803  43.035  57.572  1.00  0.00           H  
ATOM   1015  O3'  DC    32      36.603  42.014  55.329  1.00  0.00           O  
ATOM   1016  P    DA    33      35.056  41.599  55.121  1.00  0.00           P  
ATOM   1017  OP1  DA    33      34.518  41.973  53.747  1.00  0.00           O  
ATOM   1018  OP2  DA    33      34.378  42.033  56.373  1.00  0.00           O  
ATOM   1019  O5'  DA    33      35.235  40.033  55.136  1.00  0.00           O  
ATOM   1020  C5'  DA    33      35.654  39.425  53.948  1.00  0.00           C  
ATOM   1021  H5'  DA    33      36.031  40.165  53.241  1.00  0.00           H  
ATOM   1022 H5''  DA    33      34.812  38.971  53.426  1.00  0.00           H  
ATOM   1023  C4'  DA    33      36.633  38.305  54.139  1.00  0.00           C  
ATOM   1024  H4'  DA    33      36.681  37.761  53.196  1.00  0.00           H  
ATOM   1025  O4'  DA    33      37.948  38.779  54.651  1.00  0.00           O  
ATOM   1026  C1'  DA    33      38.245  38.121  55.868  1.00  0.00           C  
ATOM   1027  H1'  DA    33      38.937  37.291  55.724  1.00  0.00           H  
ATOM   1028  N9   DA    33      38.823  38.996  56.915  1.00  0.00           N  
ATOM   1029  C8   DA    33      38.237  39.959  57.703  1.00  0.00           C  
ATOM   1030  H8   DA    33      37.181  40.160  57.586  1.00  0.00           H  
ATOM   1031  N7   DA    33      38.945  40.503  58.629  1.00  0.00           N  
ATOM   1032  C5   DA    33      40.178  39.820  58.541  1.00  0.00           C  
ATOM   1033  C6   DA    33      41.409  39.848  59.285  1.00  0.00           C  
ATOM   1034  N6   DA    33      41.638  40.639  60.311  1.00  0.00           N  
ATOM   1035  H61  DA    33      42.534  40.685  60.772  1.00  0.00           H  
ATOM   1036  H62  DA    33      40.898  41.265  60.595  1.00  0.00           H  
ATOM   1037  N1   DA    33      42.380  39.018  58.984  1.00  0.00           N  
ATOM   1038  C2   DA    33      42.236  38.186  57.975  1.00  0.00           C  
ATOM   1039  H2   DA    33      43.036  37.462  57.991  1.00  0.00           H  
ATOM   1040  N3   DA    33      41.137  38.006  57.227  1.00  0.00           N  
ATOM   1041  C4   DA    33      40.093  38.861  57.526  1.00  0.00           C  
ATOM   1042  C3'  DA    33      36.098  37.202  55.040  1.00  0.00           C  
ATOM   1043  H3'  DA    33      35.047  37.423  55.226  1.00  0.00           H  
ATOM   1044  C2'  DA    33      36.920  37.510  56.284  1.00  0.00           C  
ATOM   1045  H2'  DA    33      36.304  38.272  56.760  1.00  0.00           H  
ATOM   1046 H2''  DA    33      37.045  36.575  56.829  1.00  0.00           H  
ATOM   1047  O3'  DA    33      36.193  35.921  54.370  1.00  0.00           O  
ATOM   1048  P    DC    34      36.149  34.492  55.091  1.00  0.00           P  
ATOM   1049  OP1  DC    34      35.764  33.526  54.108  1.00  0.00           O  
ATOM   1050  OP2  DC    34      35.334  34.607  56.324  1.00  0.00           O  
ATOM   1051  O5'  DC    34      37.671  34.123  55.570  1.00  0.00           O  
ATOM   1052  C5'  DC    34      38.713  34.006  54.615  1.00  0.00           C  
ATOM   1053  H5'  DC    34      38.831  34.999  54.181  1.00  0.00           H  
ATOM   1054 H5''  DC    34      38.292  33.422  53.796  1.00  0.00           H  
ATOM   1055  C4'  DC    34      40.129  33.720  55.106  1.00  0.00           C  
ATOM   1056  H4'  DC    34      40.855  33.765  54.294  1.00  0.00           H  
ATOM   1057  O4'  DC    34      40.499  34.797  55.990  1.00  0.00           O  
ATOM   1058  C1'  DC    34      40.855  34.309  57.279  1.00  0.00           C  
ATOM   1059  H1'  DC    34      41.939  34.190  57.298  1.00  0.00           H  
ATOM   1060  N1   DC    34      40.410  35.173  58.348  1.00  0.00           N  
ATOM   1061  C6   DC    34      39.133  35.575  58.461  1.00  0.00           C  
ATOM   1062  H6   DC    34      38.391  35.045  57.884  1.00  0.00           H  
ATOM   1063  C5   DC    34      38.652  36.369  59.469  1.00  0.00           C  
ATOM   1064  H5   DC    34      37.593  36.555  59.566  1.00  0.00           H  
ATOM   1065  C4   DC    34      39.655  36.939  60.368  1.00  0.00           C  
ATOM   1066  N4   DC    34      39.310  37.671  61.363  1.00  0.00           N  
ATOM   1067  H41  DC    34      40.042  37.997  61.977  1.00  0.00           H  
ATOM   1068  H42  DC    34      38.338  37.771  61.618  1.00  0.00           H  
ATOM   1069  N3   DC    34      40.930  36.559  60.330  1.00  0.00           N  
ATOM   1070  C2   DC    34      41.307  35.657  59.322  1.00  0.00           C  
ATOM   1071  O2   DC    34      42.466  35.267  59.239  1.00  0.00           O  
ATOM   1072  C3'  DC    34      40.260  32.462  55.952  1.00  0.00           C  
ATOM   1073  H3'  DC    34      39.420  31.828  55.671  1.00  0.00           H  
ATOM   1074  C2'  DC    34      40.210  32.933  57.425  1.00  0.00           C  
ATOM   1075  H2'  DC    34      39.170  32.922  57.748  1.00  0.00           H  
ATOM   1076 H2''  DC    34      40.729  32.250  58.097  1.00  0.00           H  
ATOM   1077  O3'  DC    34      41.496  31.892  55.483  1.00  0.00           O  
ATOM   1078  P    DT    35      41.974  30.472  55.828  1.00  0.00           P  
ATOM   1079  OP1  DT    35      43.072  30.129  54.927  1.00  0.00           O  
ATOM   1080  OP2  DT    35      40.795  29.627  55.850  1.00  0.00           O  
ATOM   1081  O5'  DT    35      42.429  30.505  57.309  1.00  0.00           O  
ATOM   1082  C5'  DT    35      43.562  31.166  57.801  1.00  0.00           C  
ATOM   1083  H5'  DT    35      43.410  32.178  57.427  1.00  0.00           H  
ATOM   1084 H5''  DT    35      44.500  30.796  57.386  1.00  0.00           H  
ATOM   1085  C4'  DT    35      43.666  31.273  59.313  1.00  0.00           C  
ATOM   1086  H4'  DT    35      44.669  31.648  59.520  1.00  0.00           H  
ATOM   1087  O4'  DT    35      42.670  32.098  59.837  1.00  0.00           O  
ATOM   1088  C1'  DT    35      42.358  31.591  61.156  1.00  0.00           C  
ATOM   1089  H1'  DT    35      43.132  31.797  61.895  1.00  0.00           H  
ATOM   1090  N1   DT    35      41.047  32.193  61.536  1.00  0.00           N  
ATOM   1091  C6   DT    35      39.889  31.975  60.881  1.00  0.00           C  
ATOM   1092  H6   DT    35      39.976  31.245  60.091  1.00  0.00           H  
ATOM   1093  C5   DT    35      38.744  32.668  61.126  1.00  0.00           C  
ATOM   1094  C7   DT    35      37.459  32.416  60.330  1.00  0.00           C  
ATOM   1095  H71  DT    35      36.612  32.122  60.948  1.00  0.00           H  
ATOM   1096  H72  DT    35      37.197  33.275  59.712  1.00  0.00           H  
ATOM   1097  H73  DT    35      37.608  31.612  59.611  1.00  0.00           H  
ATOM   1098  C4   DT    35      38.790  33.678  62.173  1.00  0.00           C  
ATOM   1099  O4   DT    35      37.846  34.411  62.457  1.00  0.00           O  
ATOM   1100  N3   DT    35      39.970  33.820  62.910  1.00  0.00           N  
ATOM   1101  H3   DT    35      39.960  34.374  63.754  1.00  0.00           H  
ATOM   1102  C2   DT    35      41.074  33.045  62.628  1.00  0.00           C  
ATOM   1103  O2   DT    35      42.011  32.988  63.420  1.00  0.00           O  
ATOM   1104  C3'  DT    35      43.462  29.889  60.000  1.00  0.00           C  
ATOM   1105  H3'  DT    35      43.184  29.189  59.212  1.00  0.00           H  
ATOM   1106  C2'  DT    35      42.354  30.055  60.990  1.00  0.00           C  
ATOM   1107  H2'  DT    35      41.405  29.645  60.643  1.00  0.00           H  
ATOM   1108 H2''  DT    35      42.628  29.622  61.952  1.00  0.00           H  
ATOM   1109  O3'  DT    35      44.676  29.567  60.663  1.00  0.00           O  
ATOM   1110  P   DC3    36      45.059  28.218  61.339  1.00  0.00           P  
ATOM   1111  OP1 DC3    36      46.540  28.062  61.244  1.00  0.00           O  
ATOM   1112  OP2 DC3    36      44.242  27.163  60.799  1.00  0.00           O  
ATOM   1113  O5' DC3    36      44.735  28.412  62.893  1.00  0.00           O  
ATOM   1114  C5' DC3    36      45.442  29.300  63.723  1.00  0.00           C  
ATOM   1115  H5' DC3    36      45.460  30.343  63.407  1.00  0.00           H  
ATOM   1116 H5'' DC3    36      46.393  28.927  64.105  1.00  0.00           H  
ATOM   1117  C4' DC3    36      44.710  29.581  65.020  1.00  0.00           C  
ATOM   1118  H4' DC3    36      45.491  29.979  65.668  1.00  0.00           H  
ATOM   1119  O4' DC3    36      43.714  30.593  64.863  1.00  0.00           O  
ATOM   1120  C1' DC3    36      43.007  30.510  66.068  1.00  0.00           C  
ATOM   1121  H1' DC3    36      43.332  31.254  66.797  1.00  0.00           H  
ATOM   1122  N1  DC3    36      41.532  30.746  65.679  1.00  0.00           N  
ATOM   1123  C6  DC3    36      40.957  30.124  64.598  1.00  0.00           C  
ATOM   1124  H6  DC3    36      41.560  29.441  64.019  1.00  0.00           H  
ATOM   1125  C5  DC3    36      39.665  30.341  64.247  1.00  0.00           C  
ATOM   1126  H5  DC3    36      39.412  29.985  63.259  1.00  0.00           H  
ATOM   1127  C4  DC3    36      38.952  31.264  65.062  1.00  0.00           C  
ATOM   1128  N4  DC3    36      37.794  31.613  64.620  1.00  0.00           N  
ATOM   1129  H41 DC3    36      37.206  32.262  65.123  1.00  0.00           H  
ATOM   1130  H42 DC3    36      37.522  31.069  63.814  1.00  0.00           H  
ATOM   1131  N3  DC3    36      39.374  31.752  66.210  1.00  0.00           N  
ATOM   1132  C2  DC3    36      40.718  31.549  66.520  1.00  0.00           C  
ATOM   1133  O2  DC3    36      41.154  32.145  67.475  1.00  0.00           O  
ATOM   1134  C3' DC3    36      44.076  28.418  65.845  1.00  0.00           C  
ATOM   1135  H3' DC3    36      43.509  27.874  65.090  1.00  0.00           H  
ATOM   1136  C2' DC3    36      43.151  29.133  66.710  1.00  0.00           C  
ATOM   1137  H2' DC3    36      42.152  28.699  66.718  1.00  0.00           H  
ATOM   1138 H2'' DC3    36      43.541  29.149  67.728  1.00  0.00           H  
ATOM   1139  O3' DC3    36      45.038  27.651  66.583  1.00  0.00           O  
ATOM   1140 HO3' DC3    36      45.780  27.460  66.006  1.00  0.00           H  
TER    1141      DC3    36 
ATOM   1141 HO5' DT5    37      44.793  27.845  17.728  1.00  0.00           H  
ATOM   1142  O5' DT5    37      44.378  28.666  18.000  1.00  0.00           O  
ATOM   1143  C5' DT5    37      44.867  29.564  16.978  1.00  0.00           C  
ATOM   1144  H5' DT5    37      44.493  29.202  16.020  1.00  0.00           H  
ATOM   1145 H5'' DT5    37      45.954  29.541  17.055  1.00  0.00           H  
ATOM   1146  C4' DT5    37      44.419  31.038  17.182  1.00  0.00           C  
ATOM   1147  H4' DT5    37      44.741  31.636  16.329  1.00  0.00           H  
ATOM   1148  O4' DT5    37      42.989  31.130  17.357  1.00  0.00           O  
ATOM   1149  C1' DT5    37      42.809  32.311  18.036  1.00  0.00           C  
ATOM   1150  H1' DT5    37      43.031  33.088  17.306  1.00  0.00           H  
ATOM   1151  N1  DT5    37      41.347  32.418  18.405  1.00  0.00           N  
ATOM   1152  C6  DT5    37      40.823  31.589  19.374  1.00  0.00           C  
ATOM   1153  H6  DT5    37      41.516  30.913  19.852  1.00  0.00           H  
ATOM   1154  C5  DT5    37      39.538  31.670  19.734  1.00  0.00           C  
ATOM   1155  C7  DT5    37      39.040  30.493  20.649  1.00  0.00           C  
ATOM   1156  H71 DT5    37      38.313  29.940  20.054  1.00  0.00           H  
ATOM   1157  H72 DT5    37      39.810  29.830  21.042  1.00  0.00           H  
ATOM   1158  H73 DT5    37      38.509  30.934  21.494  1.00  0.00           H  
ATOM   1159  C4  DT5    37      38.645  32.661  19.156  1.00  0.00           C  
ATOM   1160  O4  DT5    37      37.448  32.679  19.382  1.00  0.00           O  
ATOM   1161  N3  DT5    37      39.323  33.626  18.353  1.00  0.00           N  
ATOM   1162  H3  DT5    37      38.743  34.386  18.025  1.00  0.00           H  
ATOM   1163  C2  DT5    37      40.583  33.455  17.864  1.00  0.00           C  
ATOM   1164  O2  DT5    37      41.026  34.138  16.869  1.00  0.00           O  
ATOM   1165  C3' DT5    37      45.129  31.631  18.417  1.00  0.00           C  
ATOM   1166  H3' DT5    37      45.594  30.853  19.022  1.00  0.00           H  
ATOM   1167  C2' DT5    37      43.926  32.275  19.106  1.00  0.00           C  
ATOM   1168  H2' DT5    37      43.623  31.577  19.886  1.00  0.00           H  
ATOM   1169 H2'' DT5    37      44.195  33.256  19.498  1.00  0.00           H  
ATOM   1170  O3' DT5    37      46.131  32.447  17.944  1.00  0.00           O  
ATOM   1171  P    DC    38      47.009  33.410  18.954  1.00  0.00           P  
ATOM   1172  OP1  DC    38      47.028  32.937  20.354  1.00  0.00           O  
ATOM   1173  OP2  DC    38      48.321  33.527  18.323  1.00  0.00           O  
ATOM   1174  O5'  DC    38      46.344  34.889  18.960  1.00  0.00           O  
ATOM   1175  C5'  DC    38      46.113  35.708  17.781  1.00  0.00           C  
ATOM   1176  H5'  DC    38      45.703  35.013  17.046  1.00  0.00           H  
ATOM   1177 H5''  DC    38      47.043  36.093  17.365  1.00  0.00           H  
ATOM   1178  C4'  DC    38      45.116  36.825  18.165  1.00  0.00           C  
ATOM   1179  H4'  DC    38      44.962  37.590  17.404  1.00  0.00           H  
ATOM   1180  O4'  DC    38      43.823  36.178  18.368  1.00  0.00           O  
ATOM   1181  C1'  DC    38      43.400  36.769  19.552  1.00  0.00           C  
ATOM   1182  H1'  DC    38      43.104  37.807  19.401  1.00  0.00           H  
ATOM   1183  N1   DC    38      42.290  35.876  20.047  1.00  0.00           N  
ATOM   1184  C6   DC    38      42.461  34.890  20.948  1.00  0.00           C  
ATOM   1185  H6   DC    38      43.413  34.459  21.221  1.00  0.00           H  
ATOM   1186  C5   DC    38      41.352  34.338  21.553  1.00  0.00           C  
ATOM   1187  H5   DC    38      41.487  33.615  22.343  1.00  0.00           H  
ATOM   1188  C4   DC    38      40.113  34.901  21.281  1.00  0.00           C  
ATOM   1189  N4   DC    38      39.037  34.518  21.809  1.00  0.00           N  
ATOM   1190  H41  DC    38      38.181  34.940  21.477  1.00  0.00           H  
ATOM   1191  H42  DC    38      38.998  33.938  22.635  1.00  0.00           H  
ATOM   1192  N3   DC    38      39.954  35.756  20.299  1.00  0.00           N  
ATOM   1193  C2   DC    38      40.995  36.312  19.725  1.00  0.00           C  
ATOM   1194  O2   DC    38      40.865  37.230  18.946  1.00  0.00           O  
ATOM   1195  C3'  DC    38      45.504  37.569  19.484  1.00  0.00           C  
ATOM   1196  H3'  DC    38      46.570  37.452  19.682  1.00  0.00           H  
ATOM   1197  C2'  DC    38      44.633  36.830  20.457  1.00  0.00           C  
ATOM   1198  H2'  DC    38      45.167  35.904  20.674  1.00  0.00           H  
ATOM   1199 H2''  DC    38      44.474  37.278  21.439  1.00  0.00           H  
ATOM   1200  O3'  DC    38      45.103  38.982  19.540  1.00  0.00           O  
ATOM   1201  P    DG    39      46.134  40.039  18.946  1.00  0.00           P  
ATOM   1202  OP1  DG    39      46.428  39.799  17.545  1.00  0.00           O  
ATOM   1203  OP2  DG    39      47.264  40.006  19.884  1.00  0.00           O  
ATOM   1204  O5'  DG    39      45.426  41.555  19.099  1.00  0.00           O  
ATOM   1205  C5'  DG    39      44.409  42.071  18.355  1.00  0.00           C  
ATOM   1206  H5'  DG    39      43.983  41.217  17.829  1.00  0.00           H  
ATOM   1207 H5''  DG    39      44.871  42.595  17.518  1.00  0.00           H  
ATOM   1208  C4'  DG    39      43.245  42.834  18.942  1.00  0.00           C  
ATOM   1209  H4'  DG    39      42.731  43.439  18.195  1.00  0.00           H  
ATOM   1210  O4'  DG    39      42.287  41.933  19.500  1.00  0.00           O  
ATOM   1211  C1'  DG    39      42.090  42.238  20.798  1.00  0.00           C  
ATOM   1212  H1'  DG    39      41.112  42.715  20.871  1.00  0.00           H  
ATOM   1213  N9   DG    39      42.002  41.042  21.608  1.00  0.00           N  
ATOM   1214  C8   DG    39      42.810  39.930  21.622  1.00  0.00           C  
ATOM   1215  H8   DG    39      43.740  39.961  21.076  1.00  0.00           H  
ATOM   1216  N7   DG    39      42.282  38.893  22.211  1.00  0.00           N  
ATOM   1217  C5   DG    39      40.992  39.286  22.623  1.00  0.00           C  
ATOM   1218  C6   DG    39      39.933  38.703  23.367  1.00  0.00           C  
ATOM   1219  O6   DG    39      39.897  37.529  23.793  1.00  0.00           O  
ATOM   1220  N1   DG    39      38.898  39.534  23.618  1.00  0.00           N  
ATOM   1221  H1   DG    39      38.105  39.162  24.121  1.00  0.00           H  
ATOM   1222  C2   DG    39      38.805  40.819  23.192  1.00  0.00           C  
ATOM   1223  N2   DG    39      37.612  41.394  23.100  1.00  0.00           N  
ATOM   1224  H21  DG    39      36.814  40.929  23.511  1.00  0.00           H  
ATOM   1225  H22  DG    39      37.605  42.245  22.556  1.00  0.00           H  
ATOM   1226  N3   DG    39      39.735  41.386  22.445  1.00  0.00           N  
ATOM   1227  C4   DG    39      40.833  40.612  22.179  1.00  0.00           C  
ATOM   1228  C3'  DG    39      43.712  43.848  20.046  1.00  0.00           C  
ATOM   1229  H3'  DG    39      44.799  43.926  20.072  1.00  0.00           H  
ATOM   1230  C2'  DG    39      43.120  43.236  21.389  1.00  0.00           C  
ATOM   1231  H2'  DG    39      43.927  42.708  21.897  1.00  0.00           H  
ATOM   1232 H2''  DG    39      42.586  43.969  21.994  1.00  0.00           H  
ATOM   1233  O3'  DG    39      42.994  45.100  19.867  1.00  0.00           O  
ATOM   1234  P    DT    40      43.372  46.380  20.820  1.00  0.00           P  
ATOM   1235  OP1  DT    40      43.265  47.695  20.149  1.00  0.00           O  
ATOM   1236  OP2  DT    40      44.600  46.082  21.568  1.00  0.00           O  
ATOM   1237  O5'  DT    40      42.150  46.412  21.911  1.00  0.00           O  
ATOM   1238  C5'  DT    40      40.804  46.549  21.602  1.00  0.00           C  
ATOM   1239  H5'  DT    40      40.546  45.916  20.753  1.00  0.00           H  
ATOM   1240 H5''  DT    40      40.571  47.586  21.362  1.00  0.00           H  
ATOM   1241  C4'  DT    40      39.846  46.213  22.778  1.00  0.00           C  
ATOM   1242  H4'  DT    40      38.831  46.338  22.400  1.00  0.00           H  
ATOM   1243  O4'  DT    40      40.084  44.822  23.142  1.00  0.00           O  
ATOM   1244  C1'  DT    40      40.005  44.810  24.544  1.00  0.00           C  
ATOM   1245  H1'  DT    40      38.951  44.751  24.812  1.00  0.00           H  
ATOM   1246  N1   DT    40      40.660  43.598  25.096  1.00  0.00           N  
ATOM   1247  C6   DT    40      42.003  43.325  24.797  1.00  0.00           C  
ATOM   1248  H6   DT    40      42.493  44.136  24.281  1.00  0.00           H  
ATOM   1249  C5   DT    40      42.636  42.202  25.196  1.00  0.00           C  
ATOM   1250  C7   DT    40      44.090  41.922  24.831  1.00  0.00           C  
ATOM   1251  H71  DT    40      44.504  42.566  24.054  1.00  0.00           H  
ATOM   1252  H72  DT    40      44.597  42.022  25.790  1.00  0.00           H  
ATOM   1253  H73  DT    40      44.216  40.874  24.559  1.00  0.00           H  
ATOM   1254  C4   DT    40      41.855  41.112  25.829  1.00  0.00           C  
ATOM   1255  O4   DT    40      42.207  39.961  26.052  1.00  0.00           O  
ATOM   1256  N3   DT    40      40.509  41.428  26.100  1.00  0.00           N  
ATOM   1257  H3   DT    40      39.901  40.668  26.370  1.00  0.00           H  
ATOM   1258  C2   DT    40      39.919  42.605  25.677  1.00  0.00           C  
ATOM   1259  O2   DT    40      38.719  42.755  26.028  1.00  0.00           O  
ATOM   1260  C3'  DT    40      40.152  47.117  23.968  1.00  0.00           C  
ATOM   1261  H3'  DT    40      40.831  47.904  23.641  1.00  0.00           H  
ATOM   1262  C2'  DT    40      40.637  46.114  25.011  1.00  0.00           C  
ATOM   1263  H2'  DT    40      41.726  46.099  25.062  1.00  0.00           H  
ATOM   1264 H2''  DT    40      40.296  46.378  26.012  1.00  0.00           H  
ATOM   1265  O3'  DT    40      38.885  47.720  24.263  1.00  0.00           O  
ATOM   1266  P    DC    41      38.748  48.862  25.375  1.00  0.00           P  
ATOM   1267  OP1  DC    41      37.601  49.736  25.152  1.00  0.00           O  
ATOM   1268  OP2  DC    41      40.051  49.459  25.551  1.00  0.00           O  
ATOM   1269  O5'  DC    41      38.372  48.084  26.765  1.00  0.00           O  
ATOM   1270  C5'  DC    41      37.038  47.531  26.953  1.00  0.00           C  
ATOM   1271  H5'  DC    41      36.662  46.915  26.136  1.00  0.00           H  
ATOM   1272 H5''  DC    41      36.336  48.335  27.173  1.00  0.00           H  
ATOM   1273  C4'  DC    41      37.069  46.549  28.144  1.00  0.00           C  
ATOM   1274  H4'  DC    41      36.171  45.941  28.255  1.00  0.00           H  
ATOM   1275  O4'  DC    41      38.102  45.568  27.947  1.00  0.00           O  
ATOM   1276  C1'  DC    41      38.711  45.376  29.202  1.00  0.00           C  
ATOM   1277  H1'  DC    41      38.084  44.809  29.889  1.00  0.00           H  
ATOM   1278  N1   DC    41      39.923  44.550  29.117  1.00  0.00           N  
ATOM   1279  C6   DC    41      41.095  44.949  28.577  1.00  0.00           C  
ATOM   1280  H6   DC    41      41.281  45.974  28.289  1.00  0.00           H  
ATOM   1281  C5   DC    41      42.174  44.132  28.499  1.00  0.00           C  
ATOM   1282  H5   DC    41      43.041  44.492  27.965  1.00  0.00           H  
ATOM   1283  C4   DC    41      42.013  42.827  28.927  1.00  0.00           C  
ATOM   1284  N4   DC    41      43.067  42.072  28.819  1.00  0.00           N  
ATOM   1285  H41  DC    41      43.102  41.071  28.956  1.00  0.00           H  
ATOM   1286  H42  DC    41      43.875  42.521  28.414  1.00  0.00           H  
ATOM   1287  N3   DC    41      40.970  42.301  29.451  1.00  0.00           N  
ATOM   1288  C2   DC    41      39.912  43.157  29.596  1.00  0.00           C  
ATOM   1289  O2   DC    41      38.878  42.728  30.143  1.00  0.00           O  
ATOM   1290  C3'  DC    41      37.457  47.365  29.416  1.00  0.00           C  
ATOM   1291  H3'  DC    41      37.580  48.433  29.240  1.00  0.00           H  
ATOM   1292  C2'  DC    41      38.845  46.819  29.719  1.00  0.00           C  
ATOM   1293  H2'  DC    41      39.692  47.194  29.145  1.00  0.00           H  
ATOM   1294 H2''  DC    41      39.145  46.806  30.767  1.00  0.00           H  
ATOM   1295  O3'  DC    41      36.566  47.099  30.449  1.00  0.00           O  
ATOM   1296  P    DA    42      36.068  48.149  31.553  1.00  0.00           P  
ATOM   1297  OP1  DA    42      34.603  48.238  31.532  1.00  0.00           O  
ATOM   1298  OP2  DA    42      36.922  49.374  31.505  1.00  0.00           O  
ATOM   1299  O5'  DA    42      36.462  47.387  32.966  1.00  0.00           O  
ATOM   1300  C5'  DA    42      35.635  46.392  33.602  1.00  0.00           C  
ATOM   1301  H5'  DA    42      35.260  45.738  32.814  1.00  0.00           H  
ATOM   1302 H5''  DA    42      34.869  46.811  34.253  1.00  0.00           H  
ATOM   1303  C4'  DA    42      36.620  45.638  34.559  1.00  0.00           C  
ATOM   1304  H4'  DA    42      36.005  45.005  35.199  1.00  0.00           H  
ATOM   1305  O4'  DA    42      37.441  44.727  33.811  1.00  0.00           O  
ATOM   1306  C1'  DA    42      38.681  44.764  34.485  1.00  0.00           C  
ATOM   1307  H1'  DA    42      38.684  44.135  35.375  1.00  0.00           H  
ATOM   1308  N9   DA    42      39.748  44.215  33.584  1.00  0.00           N  
ATOM   1309  C8   DA    42      40.687  44.854  32.809  1.00  0.00           C  
ATOM   1310  H8   DA    42      40.619  45.926  32.706  1.00  0.00           H  
ATOM   1311  N7   DA    42      41.561  44.185  32.136  1.00  0.00           N  
ATOM   1312  C5   DA    42      41.303  42.923  32.716  1.00  0.00           C  
ATOM   1313  C6   DA    42      42.043  41.733  32.612  1.00  0.00           C  
ATOM   1314  N6   DA    42      43.201  41.547  32.003  1.00  0.00           N  
ATOM   1315  H61  DA    42      43.519  40.589  32.038  1.00  0.00           H  
ATOM   1316  H62  DA    42      43.598  42.311  31.477  1.00  0.00           H  
ATOM   1317  N1   DA    42      41.640  40.678  33.243  1.00  0.00           N  
ATOM   1318  C2   DA    42      40.556  40.808  34.069  1.00  0.00           C  
ATOM   1319  H2   DA    42      40.295  39.911  34.610  1.00  0.00           H  
ATOM   1320  N3   DA    42      39.832  41.838  34.362  1.00  0.00           N  
ATOM   1321  C4   DA    42      40.271  42.960  33.629  1.00  0.00           C  
ATOM   1322  C3'  DA    42      37.572  46.546  35.350  1.00  0.00           C  
ATOM   1323  H3'  DA    42      37.474  47.619  35.186  1.00  0.00           H  
ATOM   1324  C2'  DA    42      38.951  46.159  34.782  1.00  0.00           C  
ATOM   1325  H2'  DA    42      39.107  46.860  33.962  1.00  0.00           H  
ATOM   1326 H2''  DA    42      39.739  46.347  35.510  1.00  0.00           H  
ATOM   1327  O3'  DA    42      37.496  46.150  36.715  1.00  0.00           O  
ATOM   1328  P    DC    43      36.175  46.602  37.566  1.00  0.00           P  
ATOM   1329  OP1  DC    43      35.510  47.843  37.077  1.00  0.00           O  
ATOM   1330  OP2  DC    43      35.314  45.431  37.730  1.00  0.00           O  
ATOM   1331  O5'  DC    43      36.829  47.017  38.949  1.00  0.00           O  
ATOM   1332  C5'  DC    43      36.987  46.049  39.965  1.00  0.00           C  
ATOM   1333  H5'  DC    43      37.997  46.048  40.373  1.00  0.00           H  
ATOM   1334 H5''  DC    43      36.842  45.083  39.482  1.00  0.00           H  
ATOM   1335  C4'  DC    43      36.093  46.348  41.162  1.00  0.00           C  
ATOM   1336  H4'  DC    43      36.204  45.513  41.854  1.00  0.00           H  
ATOM   1337  O4'  DC    43      36.538  47.480  41.934  1.00  0.00           O  
ATOM   1338  C1'  DC    43      35.498  48.399  42.128  1.00  0.00           C  
ATOM   1339  H1'  DC    43      34.913  48.037  42.974  1.00  0.00           H  
ATOM   1340  N1   DC    43      35.940  49.863  42.373  1.00  0.00           N  
ATOM   1341  C6   DC    43      36.174  50.757  41.323  1.00  0.00           C  
ATOM   1342  H6   DC    43      36.291  50.352  40.329  1.00  0.00           H  
ATOM   1343  C5   DC    43      36.338  52.066  41.590  1.00  0.00           C  
ATOM   1344  H5   DC    43      36.553  52.730  40.766  1.00  0.00           H  
ATOM   1345  C4   DC    43      36.194  52.567  42.932  1.00  0.00           C  
ATOM   1346  N4   DC    43      36.444  53.864  43.292  1.00  0.00           N  
ATOM   1347  H41  DC    43      36.267  54.117  44.254  1.00  0.00           H  
ATOM   1348  H42  DC    43      36.796  54.605  42.704  1.00  0.00           H  
ATOM   1349  N3   DC    43      36.055  51.669  43.912  1.00  0.00           N  
ATOM   1350  C2   DC    43      35.868  50.338  43.655  1.00  0.00           C  
ATOM   1351  O2   DC    43      35.487  49.612  44.545  1.00  0.00           O  
ATOM   1352  C3'  DC    43      34.607  46.643  40.814  1.00  0.00           C  
ATOM   1353  H3'  DC    43      34.281  46.305  39.830  1.00  0.00           H  
ATOM   1354  C2'  DC    43      34.622  48.147  40.864  1.00  0.00           C  
ATOM   1355  H2'  DC    43      35.177  48.607  40.047  1.00  0.00           H  
ATOM   1356 H2''  DC    43      33.587  48.476  40.958  1.00  0.00           H  
ATOM   1357  O3'  DC    43      33.754  46.217  41.890  1.00  0.00           O  
ATOM   1358  P    DG    44      32.376  45.387  41.844  1.00  0.00           P  
ATOM   1359  OP1  DG    44      32.805  43.960  41.782  1.00  0.00           O  
ATOM   1360  OP2  DG    44      31.348  45.911  40.944  1.00  0.00           O  
ATOM   1361  O5'  DG    44      31.769  45.693  43.338  1.00  0.00           O  
ATOM   1362  C5'  DG    44      32.289  45.003  44.505  1.00  0.00           C  
ATOM   1363  H5'  DG    44      33.374  44.901  44.475  1.00  0.00           H  
ATOM   1364 H5''  DG    44      31.850  44.011  44.611  1.00  0.00           H  
ATOM   1365  C4'  DG    44      32.103  45.801  45.840  1.00  0.00           C  
ATOM   1366  H4'  DG    44      32.488  45.233  46.687  1.00  0.00           H  
ATOM   1367  O4'  DG    44      32.695  47.091  45.718  1.00  0.00           O  
ATOM   1368  C1'  DG    44      31.770  48.129  45.996  1.00  0.00           C  
ATOM   1369  H1'  DG    44      31.623  48.268  47.067  1.00  0.00           H  
ATOM   1370  N9   DG    44      32.113  49.402  45.303  1.00  0.00           N  
ATOM   1371  C8   DG    44      31.988  49.684  43.951  1.00  0.00           C  
ATOM   1372  H8   DG    44      31.594  48.983  43.231  1.00  0.00           H  
ATOM   1373  N7   DG    44      32.463  50.825  43.604  1.00  0.00           N  
ATOM   1374  C5   DG    44      32.910  51.408  44.820  1.00  0.00           C  
ATOM   1375  C6   DG    44      33.356  52.752  45.079  1.00  0.00           C  
ATOM   1376  O6   DG    44      33.594  53.667  44.297  1.00  0.00           O  
ATOM   1377  N1   DG    44      33.374  53.009  46.408  1.00  0.00           N  
ATOM   1378  H1   DG    44      33.665  53.956  46.600  1.00  0.00           H  
ATOM   1379  C2   DG    44      33.079  52.124  47.432  1.00  0.00           C  
ATOM   1380  N2   DG    44      33.113  52.587  48.626  1.00  0.00           N  
ATOM   1381  H21  DG    44      33.397  53.550  48.742  1.00  0.00           H  
ATOM   1382  H22  DG    44      33.021  51.930  49.387  1.00  0.00           H  
ATOM   1383  N3   DG    44      32.737  50.870  47.226  1.00  0.00           N  
ATOM   1384  C4   DG    44      32.663  50.562  45.872  1.00  0.00           C  
ATOM   1385  C3'  DG    44      30.649  45.987  46.187  1.00  0.00           C  
ATOM   1386  H3'  DG    44      30.055  45.283  45.605  1.00  0.00           H  
ATOM   1387  C2'  DG    44      30.416  47.398  45.709  1.00  0.00           C  
ATOM   1388  H2'  DG    44      30.031  47.416  44.689  1.00  0.00           H  
ATOM   1389 H2''  DG    44      29.621  47.932  46.230  1.00  0.00           H  
ATOM   1390  O3'  DG    44      30.414  45.766  47.569  1.00  0.00           O  
ATOM   1391  P    DT    45      29.040  45.981  48.285  1.00  0.00           P  
ATOM   1392  OP1  DT    45      28.937  44.988  49.399  1.00  0.00           O  
ATOM   1393  OP2  DT    45      28.004  46.041  47.261  1.00  0.00           O  
ATOM   1394  O5'  DT    45      29.238  47.478  48.904  1.00  0.00           O  
ATOM   1395  C5'  DT    45      30.221  47.881  49.958  1.00  0.00           C  
ATOM   1396  H5'  DT    45      31.255  47.732  49.646  1.00  0.00           H  
ATOM   1397 H5''  DT    45      30.098  47.233  50.825  1.00  0.00           H  
ATOM   1398  C4'  DT    45      30.039  49.341  50.361  1.00  0.00           C  
ATOM   1399  H4'  DT    45      30.641  49.576  51.239  1.00  0.00           H  
ATOM   1400  O4'  DT    45      30.430  50.151  49.237  1.00  0.00           O  
ATOM   1401  C1'  DT    45      29.600  51.289  49.289  1.00  0.00           C  
ATOM   1402  H1'  DT    45      30.056  52.002  49.976  1.00  0.00           H  
ATOM   1403  N1   DT    45      29.581  51.823  47.910  1.00  0.00           N  
ATOM   1404  C6   DT    45      29.234  51.075  46.773  1.00  0.00           C  
ATOM   1405  H6   DT    45      28.906  50.064  46.970  1.00  0.00           H  
ATOM   1406  C5   DT    45      29.257  51.608  45.517  1.00  0.00           C  
ATOM   1407  C7   DT    45      28.791  50.825  44.314  1.00  0.00           C  
ATOM   1408  H71  DT    45      29.484  50.885  43.474  1.00  0.00           H  
ATOM   1409  H72  DT    45      28.859  49.803  44.688  1.00  0.00           H  
ATOM   1410  H73  DT    45      27.755  51.024  44.042  1.00  0.00           H  
ATOM   1411  C4   DT    45      29.729  53.017  45.346  1.00  0.00           C  
ATOM   1412  O4   DT    45      29.881  53.629  44.308  1.00  0.00           O  
ATOM   1413  N3   DT    45      30.083  53.663  46.527  1.00  0.00           N  
ATOM   1414  H3   DT    45      30.187  54.658  46.392  1.00  0.00           H  
ATOM   1415  C2   DT    45      29.989  53.147  47.795  1.00  0.00           C  
ATOM   1416  O2   DT    45      30.275  53.954  48.696  1.00  0.00           O  
ATOM   1417  C3'  DT    45      28.541  49.591  50.704  1.00  0.00           C  
ATOM   1418  H3'  DT    45      27.931  48.745  50.388  1.00  0.00           H  
ATOM   1419  C2'  DT    45      28.190  50.774  49.868  1.00  0.00           C  
ATOM   1420  H2'  DT    45      27.600  50.317  49.074  1.00  0.00           H  
ATOM   1421 H2''  DT    45      27.577  51.557  50.312  1.00  0.00           H  
ATOM   1422  O3'  DT    45      28.399  50.169  51.994  1.00  0.00           O  
ATOM   1423  P    DC    46      27.064  50.142  52.821  1.00  0.00           P  
ATOM   1424  OP1  DC    46      27.436  49.565  54.127  1.00  0.00           O  
ATOM   1425  OP2  DC    46      26.003  49.504  52.075  1.00  0.00           O  
ATOM   1426  O5'  DC    46      26.628  51.637  53.020  1.00  0.00           O  
ATOM   1427  C5'  DC    46      27.609  52.538  53.539  1.00  0.00           C  
ATOM   1428  H5'  DC    46      28.645  52.372  53.243  1.00  0.00           H  
ATOM   1429 H5''  DC    46      27.647  52.387  54.617  1.00  0.00           H  
ATOM   1430  C4'  DC    46      27.294  54.034  53.097  1.00  0.00           C  
ATOM   1431  H4'  DC    46      28.035  54.714  53.517  1.00  0.00           H  
ATOM   1432  O4'  DC    46      27.569  54.004  51.711  1.00  0.00           O  
ATOM   1433  C1'  DC    46      26.563  54.782  51.099  1.00  0.00           C  
ATOM   1434  H1'  DC    46      26.731  55.844  51.277  1.00  0.00           H  
ATOM   1435  N1   DC    46      26.341  54.473  49.653  1.00  0.00           N  
ATOM   1436  C6   DC    46      25.831  53.316  49.274  1.00  0.00           C  
ATOM   1437  H6   DC    46      25.494  52.601  50.010  1.00  0.00           H  
ATOM   1438  C5   DC    46      25.824  53.056  47.956  1.00  0.00           C  
ATOM   1439  H5   DC    46      25.415  52.112  47.628  1.00  0.00           H  
ATOM   1440  C4   DC    46      26.317  54.082  47.004  1.00  0.00           C  
ATOM   1441  N4   DC    46      26.219  53.897  45.680  1.00  0.00           N  
ATOM   1442  H41  DC    46      26.582  54.532  44.985  1.00  0.00           H  
ATOM   1443  H42  DC    46      25.499  53.274  45.341  1.00  0.00           H  
ATOM   1444  N3   DC    46      26.969  55.178  47.385  1.00  0.00           N  
ATOM   1445  C2   DC    46      26.954  55.455  48.801  1.00  0.00           C  
ATOM   1446  O2   DC    46      27.575  56.426  49.200  1.00  0.00           O  
ATOM   1447  C3'  DC    46      25.840  54.409  53.379  1.00  0.00           C  
ATOM   1448  H3'  DC    46      25.348  53.630  53.963  1.00  0.00           H  
ATOM   1449  C2'  DC    46      25.286  54.630  51.956  1.00  0.00           C  
ATOM   1450  H2'  DC    46      24.789  53.811  51.437  1.00  0.00           H  
ATOM   1451 H2''  DC    46      24.696  55.544  51.887  1.00  0.00           H  
ATOM   1452  O3'  DC    46      25.777  55.657  54.010  1.00  0.00           O  
ATOM   1453  P    DA    47      24.696  55.982  55.086  1.00  0.00           P  
ATOM   1454  OP1  DA    47      25.348  56.758  56.153  1.00  0.00           O  
ATOM   1455  OP2  DA    47      23.856  54.808  55.464  1.00  0.00           O  
ATOM   1456  O5'  DA    47      23.826  57.014  54.246  1.00  0.00           O  
ATOM   1457  C5'  DA    47      24.296  58.345  54.068  1.00  0.00           C  
ATOM   1458  H5'  DA    47      25.382  58.315  53.978  1.00  0.00           H  
ATOM   1459 H5''  DA    47      24.154  59.007  54.922  1.00  0.00           H  
ATOM   1460  C4'  DA    47      23.643  58.978  52.824  1.00  0.00           C  
ATOM   1461  H4'  DA    47      24.051  59.977  52.662  1.00  0.00           H  
ATOM   1462  O4'  DA    47      23.846  58.149  51.691  1.00  0.00           O  
ATOM   1463  C1'  DA    47      22.642  57.979  51.005  1.00  0.00           C  
ATOM   1464  H1'  DA    47      22.572  58.867  50.376  1.00  0.00           H  
ATOM   1465  N9   DA    47      22.683  56.839  50.105  1.00  0.00           N  
ATOM   1466  C8   DA    47      22.369  55.526  50.365  1.00  0.00           C  
ATOM   1467  H8   DA    47      22.091  55.221  51.363  1.00  0.00           H  
ATOM   1468  N7   DA    47      22.371  54.765  49.282  1.00  0.00           N  
ATOM   1469  C5   DA    47      22.898  55.631  48.367  1.00  0.00           C  
ATOM   1470  C6   DA    47      23.358  55.442  47.056  1.00  0.00           C  
ATOM   1471  N6   DA    47      23.242  54.335  46.297  1.00  0.00           N  
ATOM   1472  H61  DA    47      23.293  54.319  45.289  1.00  0.00           H  
ATOM   1473  H62  DA    47      22.907  53.475  46.710  1.00  0.00           H  
ATOM   1474  N1   DA    47      23.795  56.479  46.322  1.00  0.00           N  
ATOM   1475  C2   DA    47      23.963  57.647  46.903  1.00  0.00           C  
ATOM   1476  H2   DA    47      24.521  58.425  46.405  1.00  0.00           H  
ATOM   1477  N3   DA    47      23.632  57.933  48.164  1.00  0.00           N  
ATOM   1478  C4   DA    47      23.064  56.871  48.801  1.00  0.00           C  
ATOM   1479  C3'  DA    47      22.078  59.043  53.021  1.00  0.00           C  
ATOM   1480  H3'  DA    47      21.982  58.812  54.082  1.00  0.00           H  
ATOM   1481  C2'  DA    47      21.545  57.990  52.133  1.00  0.00           C  
ATOM   1482  H2'  DA    47      21.610  57.085  52.737  1.00  0.00           H  
ATOM   1483 H2''  DA    47      20.498  58.117  51.858  1.00  0.00           H  
ATOM   1484  O3'  DA    47      21.431  60.296  52.687  1.00  0.00           O  
ATOM   1485  P   DG3    48      21.680  61.576  53.563  1.00  0.00           P  
ATOM   1486  OP1 DG3    48      22.958  61.435  54.362  1.00  0.00           O  
ATOM   1487  OP2 DG3    48      20.437  61.689  54.289  1.00  0.00           O  
ATOM   1488  O5' DG3    48      21.872  62.747  52.529  1.00  0.00           O  
ATOM   1489  C5' DG3    48      23.052  62.892  51.706  1.00  0.00           C  
ATOM   1490  H5' DG3    48      23.518  61.909  51.759  1.00  0.00           H  
ATOM   1491 H5'' DG3    48      23.751  63.623  52.115  1.00  0.00           H  
ATOM   1492  C4' DG3    48      22.805  63.288  50.229  1.00  0.00           C  
ATOM   1493  H4' DG3    48      23.687  63.786  49.824  1.00  0.00           H  
ATOM   1494  O4' DG3    48      22.499  62.071  49.516  1.00  0.00           O  
ATOM   1495  C1' DG3    48      21.314  62.228  48.841  1.00  0.00           C  
ATOM   1496  H1' DG3    48      21.536  62.706  47.887  1.00  0.00           H  
ATOM   1497  N9  DG3    48      20.705  60.898  48.542  1.00  0.00           N  
ATOM   1498  C8  DG3    48      20.126  59.931  49.300  1.00  0.00           C  
ATOM   1499  H8  DG3    48      19.888  60.064  50.345  1.00  0.00           H  
ATOM   1500  N7  DG3    48      19.892  58.827  48.693  1.00  0.00           N  
ATOM   1501  C5  DG3    48      20.336  59.054  47.408  1.00  0.00           C  
ATOM   1502  C6  DG3    48      20.376  58.184  46.309  1.00  0.00           C  
ATOM   1503  O6  DG3    48      20.181  56.981  46.248  1.00  0.00           O  
ATOM   1504  N1  DG3    48      20.761  58.826  45.077  1.00  0.00           N  
ATOM   1505  H1  DG3    48      20.596  58.349  44.202  1.00  0.00           H  
ATOM   1506  C2  DG3    48      20.927  60.187  44.990  1.00  0.00           C  
ATOM   1507  N2  DG3    48      21.483  60.542  43.887  1.00  0.00           N  
ATOM   1508  H21 DG3    48      21.348  59.940  43.087  1.00  0.00           H  
ATOM   1509  H22 DG3    48      21.833  61.476  43.731  1.00  0.00           H  
ATOM   1510  N3  DG3    48      21.063  60.996  46.057  1.00  0.00           N  
ATOM   1511  C4  DG3    48      20.720  60.370  47.220  1.00  0.00           C  
ATOM   1512  C3' DG3    48      21.567  64.257  50.070  1.00  0.00           C  
ATOM   1513  H3' DG3    48      21.204  64.690  51.003  1.00  0.00           H  
ATOM   1514  C2' DG3    48      20.558  63.259  49.660  1.00  0.00           C  
ATOM   1515  H2' DG3    48      20.038  62.896  50.547  1.00  0.00           H  
ATOM   1516 H2'' DG3    48      19.740  63.669  49.068  1.00  0.00           H  
ATOM   1517  O3' DG3    48      21.648  65.259  49.114  1.00  0.00           O  
ATOM   1518 HO3' DG3    48      21.361  64.816  48.313  1.00  0.00           H  
END
