# Supplementary material for: Atomistic Picture of Opening–Closing Dynamics of DNA Holliday Junction Obtained by Molecular Simulations
Source: J Chem Inf Model. 2023 Apr 26;63(9):2794–809. doi: 10.1021/acs.jcim.3c00358 (PMC10170514; doi:10.1021/acs.jcim.3c00358)
Supplement: Supplementary file 1 — ci3c00358_si_001.zip [file ci3c00358_si_001.zip › open_64.pdb]

ATOM      1 HO5' DA5 X   1     -18.237   7.926 -23.732  0.00  0.00            
ATOM      2  O5' DA5 X   1     -17.975   8.705 -24.228  0.00  0.00            
ATOM      3  C5' DA5 X   1     -19.008   9.533 -24.790  0.00  0.00            
ATOM      4  H5' DA5 X   1     -19.547   8.866 -25.463  0.00  0.00            
ATOM      5 H5'' DA5 X   1     -18.553  10.329 -25.379  0.00  0.00            
ATOM      6  C4' DA5 X   1     -19.905  10.145 -23.729  0.00  0.00            
ATOM      7  H4' DA5 X   1     -20.533  10.905 -24.192  0.00  0.00            
ATOM      8  O4' DA5 X   1     -20.637   9.029 -23.236  0.00  0.00            
ATOM      9  C1' DA5 X   1     -20.657   9.041 -21.891  0.00  0.00            
ATOM     10  H1' DA5 X   1     -21.569   9.569 -21.611  0.00  0.00            
ATOM     11  N9  DA5 X   1     -20.815   7.716 -21.337  0.00  0.00            
ATOM     12  C8  DA5 X   1     -21.716   7.168 -20.465  0.00  0.00            
ATOM     13  H8  DA5 X   1     -22.574   7.719 -20.110  0.00  0.00            
ATOM     14  N7  DA5 X   1     -21.518   5.896 -20.185  0.00  0.00            
ATOM     15  C5  DA5 X   1     -20.473   5.482 -21.037  0.00  0.00            
ATOM     16  C6  DA5 X   1     -19.784   4.263 -21.374  0.00  0.00            
ATOM     17  N6  DA5 X   1     -20.200   3.176 -20.839  0.00  0.00            
ATOM     18  H61 DA5 X   1     -19.443   2.563 -20.573  0.00  0.00            
ATOM     19  H62 DA5 X   1     -21.034   3.159 -20.269  0.00  0.00            
ATOM     20  N1  DA5 X   1     -18.573   4.348 -21.858  0.00  0.00            
ATOM     21  C2  DA5 X   1     -18.206   5.481 -22.476  0.00  0.00            
ATOM     22  H2  DA5 X   1     -17.181   5.439 -22.815  0.00  0.00            
ATOM     23  N3  DA5 X   1     -18.932   6.590 -22.654  0.00  0.00            
ATOM     24  C4  DA5 X   1     -20.068   6.589 -21.812  0.00  0.00            
ATOM     25  C3' DA5 X   1     -19.127  10.825 -22.516  0.00  0.00            
ATOM     26  H3' DA5 X   1     -18.061  11.018 -22.636  0.00  0.00            
ATOM     27  C2' DA5 X   1     -19.359   9.706 -21.455  0.00  0.00            
ATOM     28  H2' DA5 X   1     -18.463   9.089 -21.400  0.00  0.00            
ATOM     29 H2'' DA5 X   1     -19.422  10.152 -20.462  0.00  0.00            
ATOM     30  O3' DA5 X   1     -19.698  12.038 -22.134  0.00  0.00            
ATOM     31  P   DG  X   2     -19.149  12.786 -20.939  0.00  0.00            
ATOM     32  OP1 DG  X   2     -19.573  14.199 -21.217  0.00  0.00            
ATOM     33  OP2 DG  X   2     -17.656  12.567 -20.725  0.00  0.00            
ATOM     34  O5' DG  X   2     -19.925  12.297 -19.655  0.00  0.00            
ATOM     35  C5' DG  X   2     -21.320  12.606 -19.521  0.00  0.00            
ATOM     36  H5' DG  X   2     -21.965  12.061 -20.210  0.00  0.00            
ATOM     37 H5'' DG  X   2     -21.490  13.676 -19.646  0.00  0.00            
ATOM     38  C4' DG  X   2     -21.873  12.227 -18.168  0.00  0.00            
ATOM     39  H4' DG  X   2     -22.906  12.570 -18.114  0.00  0.00            
ATOM     40  O4' DG  X   2     -21.850  10.806 -18.053  0.00  0.00            
ATOM     41  C1' DG  X   2     -20.900  10.324 -16.982  0.00  0.00            
ATOM     42  H1' DG  X   2     -21.433  10.135 -16.050  0.00  0.00            
ATOM     43  N9  DG  X   2     -20.163   9.147 -17.540  0.00  0.00            
ATOM     44  C8  DG  X   2     -19.046   9.052 -18.279  0.00  0.00            
ATOM     45  H8  DG  X   2     -18.615   9.974 -18.640  0.00  0.00            
ATOM     46  N7  DG  X   2     -18.632   7.860 -18.546  0.00  0.00            
ATOM     47  C5  DG  X   2     -19.531   7.012 -17.835  0.00  0.00            
ATOM     48  C6  DG  X   2     -19.752   5.547 -17.695  0.00  0.00            
ATOM     49  O6  DG  X   2     -19.111   4.620 -18.185  0.00  0.00            
ATOM     50  N1  DG  X   2     -20.683   5.257 -16.800  0.00  0.00            
ATOM     51  H1  DG  X   2     -20.724   4.291 -16.507  0.00  0.00            
ATOM     52  C2  DG  X   2     -21.484   6.226 -16.215  0.00  0.00            
ATOM     53  N2  DG  X   2     -22.338   5.786 -15.312  0.00  0.00            
ATOM     54  H21 DG  X   2     -22.475   4.860 -14.931  0.00  0.00            
ATOM     55  H22 DG  X   2     -22.937   6.531 -14.985  0.00  0.00            
ATOM     56  N3  DG  X   2     -21.544   7.539 -16.427  0.00  0.00            
ATOM     57  C4  DG  X   2     -20.489   7.901 -17.227  0.00  0.00            
ATOM     58  C3' DG  X   2     -21.060  12.700 -16.964  0.00  0.00            
ATOM     59  H3' DG  X   2     -20.668  13.655 -17.313  0.00  0.00            
ATOM     60  C2' DG  X   2     -20.063  11.555 -16.767  0.00  0.00            
ATOM     61  H2' DG  X   2     -19.248  11.549 -17.490  0.00  0.00            
ATOM     62 H2'' DG  X   2     -19.660  11.683 -15.763  0.00  0.00            
ATOM     63  O3' DG  X   2     -21.901  12.991 -15.869  0.00  0.00            
ATOM     64  P   DC  X   3     -21.309  13.597 -14.498  0.00  0.00            
ATOM     65  OP1 DC  X   3     -22.220  14.694 -14.104  0.00  0.00            
ATOM     66  OP2 DC  X   3     -19.844  13.933 -14.619  0.00  0.00            
ATOM     67  O5' DC  X   3     -21.567  12.272 -13.655  0.00  0.00            
ATOM     68  C5' DC  X   3     -22.925  11.913 -13.304  0.00  0.00            
ATOM     69  H5' DC  X   3     -23.517  11.755 -14.205  0.00  0.00            
ATOM     70 H5'' DC  X   3     -23.293  12.726 -12.678  0.00  0.00            
ATOM     71  C4' DC  X   3     -22.953  10.553 -12.517  0.00  0.00            
ATOM     72  H4' DC  X   3     -23.936  10.106 -12.373  0.00  0.00            
ATOM     73  O4' DC  X   3     -22.201   9.649 -13.280  0.00  0.00            
ATOM     74  C1' DC  X   3     -21.559   8.810 -12.393  0.00  0.00            
ATOM     75  H1' DC  X   3     -22.202   8.046 -11.956  0.00  0.00            
ATOM     76  N1  DC  X   3     -20.378   8.265 -13.132  0.00  0.00            
ATOM     77  C6  DC  X   3     -19.626   9.083 -13.951  0.00  0.00            
ATOM     78  H6  DC  X   3     -19.874  10.117 -14.139  0.00  0.00            
ATOM     79  C5  DC  X   3     -18.580   8.535 -14.654  0.00  0.00            
ATOM     80  H5  DC  X   3     -18.110   9.132 -15.421  0.00  0.00            
ATOM     81  C4  DC  X   3     -18.359   7.190 -14.491  0.00  0.00            
ATOM     82  N4  DC  X   3     -17.582   6.612 -15.292  0.00  0.00            
ATOM     83  H41 DC  X   3     -17.487   5.607 -15.254  0.00  0.00            
ATOM     84  H42 DC  X   3     -16.818   7.101 -15.737  0.00  0.00            
ATOM     85  N3  DC  X   3     -19.057   6.340 -13.811  0.00  0.00            
ATOM     86  C2  DC  X   3     -20.042   6.909 -13.022  0.00  0.00            
ATOM     87  O2  DC  X   3     -20.699   6.135 -12.264  0.00  0.00            
ATOM     88  C3' DC  X   3     -22.266  10.690 -11.134  0.00  0.00            
ATOM     89  H3' DC  X   3     -21.880  11.707 -11.062  0.00  0.00            
ATOM     90  C2' DC  X   3     -21.142   9.580 -11.135  0.00  0.00            
ATOM     91  H2' DC  X   3     -20.119   9.939 -11.245  0.00  0.00            
ATOM     92 H2'' DC  X   3     -21.339   8.952 -10.266  0.00  0.00            
ATOM     93  O3' DC  X   3     -23.137  10.474 -10.003  0.00  0.00            
ATOM     94  P   DA  X   4     -22.660  10.938  -8.528  0.00  0.00            
ATOM     95  OP1 DA  X   4     -23.836  10.935  -7.659  0.00  0.00            
ATOM     96  OP2 DA  X   4     -21.884  12.243  -8.559  0.00  0.00            
ATOM     97  O5' DA  X   4     -21.606   9.835  -8.022  0.00  0.00            
ATOM     98  C5' DA  X   4     -21.971   8.715  -7.226  0.00  0.00            
ATOM     99  H5' DA  X   4     -22.716   8.082  -7.709  0.00  0.00            
ATOM    100 H5'' DA  X   4     -22.204   8.843  -6.169  0.00  0.00            
ATOM    101  C4' DA  X   4     -20.677   7.754  -7.011  0.00  0.00            
ATOM    102  H4' DA  X   4     -20.788   6.847  -6.418  0.00  0.00            
ATOM    103  O4' DA  X   4     -20.151   7.459  -8.298  0.00  0.00            
ATOM    104  C1' DA  X   4     -18.725   7.583  -8.276  0.00  0.00            
ATOM    105  H1' DA  X   4     -18.351   6.775  -7.648  0.00  0.00            
ATOM    106  N9  DA  X   4     -18.107   7.425  -9.597  0.00  0.00            
ATOM    107  C8  DA  X   4     -17.730   8.344 -10.514  0.00  0.00            
ATOM    108  H8  DA  X   4     -17.948   9.352 -10.191  0.00  0.00            
ATOM    109  N7  DA  X   4     -17.054   7.879 -11.545  0.00  0.00            
ATOM    110  C5  DA  X   4     -17.070   6.507 -11.364  0.00  0.00            
ATOM    111  C6  DA  X   4     -16.641   5.345 -12.048  0.00  0.00            
ATOM    112  N6  DA  X   4     -15.859   5.394 -13.077  0.00  0.00            
ATOM    113  H61 DA  X   4     -15.410   4.504 -13.242  0.00  0.00            
ATOM    114  H62 DA  X   4     -15.520   6.222 -13.547  0.00  0.00            
ATOM    115  N1  DA  X   4     -16.762   4.137 -11.508  0.00  0.00            
ATOM    116  C2  DA  X   4     -17.413   4.047 -10.371  0.00  0.00            
ATOM    117  H2  DA  X   4     -17.551   3.043  -9.997  0.00  0.00            
ATOM    118  N3  DA  X   4     -17.955   5.007  -9.650  0.00  0.00            
ATOM    119  C4  DA  X   4     -17.768   6.234 -10.200  0.00  0.00            
ATOM    120  C3' DA  X   4     -19.545   8.616  -6.379  0.00  0.00            
ATOM    121  H3' DA  X   4     -19.908   9.568  -5.992  0.00  0.00            
ATOM    122  C2' DA  X   4     -18.638   8.898  -7.557  0.00  0.00            
ATOM    123  H2' DA  X   4     -18.952   9.704  -8.220  0.00  0.00            
ATOM    124 H2'' DA  X   4     -17.640   9.069  -7.154  0.00  0.00            
ATOM    125  O3' DA  X   4     -18.792   7.889  -5.423  0.00  0.00            
ATOM    126  P   DG  X   5     -19.281   7.765  -3.927  0.00  0.00            
ATOM    127  OP1 DG  X   5     -20.769   8.001  -3.834  0.00  0.00            
ATOM    128  OP2 DG  X   5     -18.366   8.672  -3.141  0.00  0.00            
ATOM    129  O5' DG  X   5     -18.913   6.257  -3.492  0.00  0.00            
ATOM    130  C5' DG  X   5     -19.813   5.151  -3.647  0.00  0.00            
ATOM    131  H5' DG  X   5     -20.477   5.445  -4.460  0.00  0.00            
ATOM    132 H5'' DG  X   5     -20.320   4.972  -2.698  0.00  0.00            
ATOM    133  C4' DG  X   5     -19.169   3.890  -4.089  0.00  0.00            
ATOM    134  H4' DG  X   5     -19.955   3.147  -4.223  0.00  0.00            
ATOM    135  O4' DG  X   5     -18.577   4.155  -5.402  0.00  0.00            
ATOM    136  C1' DG  X   5     -17.288   3.577  -5.387  0.00  0.00            
ATOM    137  H1' DG  X   5     -17.397   2.527  -5.659  0.00  0.00            
ATOM    138  N9  DG  X   5     -16.463   4.289  -6.336  0.00  0.00            
ATOM    139  C8  DG  X   5     -16.309   5.630  -6.564  0.00  0.00            
ATOM    140  H8  DG  X   5     -16.951   6.278  -5.986  0.00  0.00            
ATOM    141  N7  DG  X   5     -15.633   6.010  -7.644  0.00  0.00            
ATOM    142  C5  DG  X   5     -15.147   4.799  -8.110  0.00  0.00            
ATOM    143  C6  DG  X   5     -14.281   4.441  -9.160  0.00  0.00            
ATOM    144  O6  DG  X   5     -13.707   5.217  -9.887  0.00  0.00            
ATOM    145  N1  DG  X   5     -14.087   3.101  -9.364  0.00  0.00            
ATOM    146  H1  DG  X   5     -13.477   2.752 -10.089  0.00  0.00            
ATOM    147  C2  DG  X   5     -14.696   2.167  -8.590  0.00  0.00            
ATOM    148  N2  DG  X   5     -14.691   0.928  -9.005  0.00  0.00            
ATOM    149  H21 DG  X   5     -13.910   0.721  -9.612  0.00  0.00            
ATOM    150  H22 DG  X   5     -15.172   0.154  -8.570  0.00  0.00            
ATOM    151  N3  DG  X   5     -15.513   2.392  -7.586  0.00  0.00            
ATOM    152  C4  DG  X   5     -15.706   3.674  -7.365  0.00  0.00            
ATOM    153  C3' DG  X   5     -18.039   3.306  -3.243  0.00  0.00            
ATOM    154  H3' DG  X   5     -18.054   3.670  -2.216  0.00  0.00            
ATOM    155  C2' DG  X   5     -16.738   3.792  -3.937  0.00  0.00            
ATOM    156  H2' DG  X   5     -16.735   4.844  -3.652  0.00  0.00            
ATOM    157 H2'' DG  X   5     -15.873   3.200  -3.636  0.00  0.00            
ATOM    158  O3' DG  X   5     -18.187   1.848  -3.154  0.00  0.00            
ATOM    159  P   DA  X   6     -17.269   0.895  -2.229  0.00  0.00            
ATOM    160  OP1 DA  X   6     -18.109  -0.280  -1.909  0.00  0.00            
ATOM    161  OP2 DA  X   6     -16.730   1.737  -1.122  0.00  0.00            
ATOM    162  O5' DA  X   6     -16.093   0.443  -3.233  0.00  0.00            
ATOM    163  C5' DA  X   6     -16.399  -0.452  -4.321  0.00  0.00            
ATOM    164  H5' DA  X   6     -16.962   0.181  -5.008  0.00  0.00            
ATOM    165 H5'' DA  X   6     -17.108  -1.227  -4.030  0.00  0.00            
ATOM    166  C4' DA  X   6     -15.135  -1.076  -4.964  0.00  0.00            
ATOM    167  H4' DA  X   6     -15.414  -1.855  -5.673  0.00  0.00            
ATOM    168  O4' DA  X   6     -14.441  -0.200  -5.711  0.00  0.00            
ATOM    169  C1' DA  X   6     -13.154   0.031  -5.175  0.00  0.00            
ATOM    170  H1' DA  X   6     -12.327  -0.574  -5.547  0.00  0.00            
ATOM    171  N9  DA  X   6     -12.830   1.448  -5.376  0.00  0.00            
ATOM    172  C8  DA  X   6     -13.298   2.515  -4.647  0.00  0.00            
ATOM    173  H8  DA  X   6     -13.937   2.304  -3.802  0.00  0.00            
ATOM    174  N7  DA  X   6     -12.894   3.670  -5.092  0.00  0.00            
ATOM    175  C5  DA  X   6     -12.208   3.379  -6.216  0.00  0.00            
ATOM    176  C6  DA  X   6     -11.571   4.076  -7.237  0.00  0.00            
ATOM    177  N6  DA  X   6     -11.642   5.356  -7.292  0.00  0.00            
ATOM    178  H61 DA  X   6     -10.998   5.803  -7.930  0.00  0.00            
ATOM    179  H62 DA  X   6     -12.055   5.917  -6.560  0.00  0.00            
ATOM    180  N1  DA  X   6     -10.705   3.495  -8.053  0.00  0.00            
ATOM    181  C2  DA  X   6     -10.610   2.093  -8.099  0.00  0.00            
ATOM    182  H2  DA  X   6      -9.783   1.723  -8.686  0.00  0.00            
ATOM    183  N3  DA  X   6     -11.289   1.306  -7.218  0.00  0.00            
ATOM    184  C4  DA  X   6     -12.024   2.026  -6.340  0.00  0.00            
ATOM    185  C3' DA  X   6     -14.126  -1.565  -3.919  0.00  0.00            
ATOM    186  H3' DA  X   6     -14.679  -1.954  -3.063  0.00  0.00            
ATOM    187  C2' DA  X   6     -13.280  -0.344  -3.711  0.00  0.00            
ATOM    188  H2' DA  X   6     -13.890   0.312  -3.091  0.00  0.00            
ATOM    189 H2'' DA  X   6     -12.294  -0.646  -3.357  0.00  0.00            
ATOM    190  O3' DA  X   6     -13.480  -2.745  -4.449  0.00  0.00            
ATOM    191  P   DC  X   7     -12.463  -3.624  -3.609  0.00  0.00            
ATOM    192  OP1 DC  X   7     -12.564  -5.044  -4.088  0.00  0.00            
ATOM    193  OP2 DC  X   7     -12.662  -3.428  -2.188  0.00  0.00            
ATOM    194  O5' DC  X   7     -10.994  -3.028  -4.013  0.00  0.00            
ATOM    195  C5' DC  X   7     -10.117  -3.583  -5.032  0.00  0.00            
ATOM    196  H5' DC  X   7     -10.711  -3.478  -5.941  0.00  0.00            
ATOM    197 H5'' DC  X   7      -9.940  -4.644  -4.855  0.00  0.00            
ATOM    198  C4' DC  X   7      -8.817  -2.741  -5.247  0.00  0.00            
ATOM    199  H4' DC  X   7      -8.197  -3.302  -5.946  0.00  0.00            
ATOM    200  O4' DC  X   7      -9.212  -1.394  -5.701  0.00  0.00            
ATOM    201  C1' DC  X   7      -8.030  -0.625  -5.448  0.00  0.00            
ATOM    202  H1' DC  X   7      -7.395  -0.776  -6.321  0.00  0.00            
ATOM    203  N1  DC  X   7      -8.317   0.767  -5.107  0.00  0.00            
ATOM    204  C6  DC  X   7      -9.047   1.131  -4.037  0.00  0.00            
ATOM    205  H6  DC  X   7      -9.526   0.331  -3.493  0.00  0.00            
ATOM    206  C5  DC  X   7      -9.370   2.425  -3.895  0.00  0.00            
ATOM    207  H5  DC  X   7     -10.105   2.703  -3.155  0.00  0.00            
ATOM    208  C4  DC  X   7      -8.901   3.360  -4.851  0.00  0.00            
ATOM    209  N4  DC  X   7      -9.146   4.643  -4.718  0.00  0.00            
ATOM    210  H41 DC  X   7      -8.785   5.179  -5.494  0.00  0.00            
ATOM    211  H42 DC  X   7      -9.691   5.130  -4.020  0.00  0.00            
ATOM    212  N3  DC  X   7      -8.065   3.077  -5.773  0.00  0.00            
ATOM    213  C2  DC  X   7      -7.783   1.791  -5.918  0.00  0.00            
ATOM    214  O2  DC  X   7      -6.888   1.581  -6.766  0.00  0.00            
ATOM    215  C3' DC  X   7      -8.057  -2.577  -3.961  0.00  0.00            
ATOM    216  H3' DC  X   7      -8.778  -2.396  -3.164  0.00  0.00            
ATOM    217  C2' DC  X   7      -7.295  -1.313  -4.315  0.00  0.00            
ATOM    218  H2' DC  X   7      -7.114  -0.717  -3.420  0.00  0.00            
ATOM    219 H2'' DC  X   7      -6.346  -1.703  -4.682  0.00  0.00            
ATOM    220  O3' DC  X   7      -7.129  -3.624  -3.638  0.00  0.00            
ATOM    221  P   DC  X   8      -6.707  -3.812  -2.145  0.00  0.00            
ATOM    222  OP1 DC  X   8      -6.481  -5.300  -2.169  0.00  0.00            
ATOM    223  OP2 DC  X   8      -7.750  -3.310  -1.317  0.00  0.00            
ATOM    224  O5' DC  X   8      -5.250  -3.134  -1.835  0.00  0.00            
ATOM    225  C5' DC  X   8      -4.235  -3.455  -2.738  0.00  0.00            
ATOM    226  H5' DC  X   8      -4.577  -3.893  -3.676  0.00  0.00            
ATOM    227 H5'' DC  X   8      -3.618  -4.209  -2.248  0.00  0.00            
ATOM    228  C4' DC  X   8      -3.409  -2.230  -3.097  0.00  0.00            
ATOM    229  H4' DC  X   8      -2.700  -2.497  -3.880  0.00  0.00            
ATOM    230  O4' DC  X   8      -4.282  -1.224  -3.579  0.00  0.00            
ATOM    231  C1' DC  X   8      -3.871   0.021  -2.924  0.00  0.00            
ATOM    232  H1' DC  X   8      -3.290   0.623  -3.624  0.00  0.00            
ATOM    233  N1  DC  X   8      -5.061   0.874  -2.629  0.00  0.00            
ATOM    234  C6  DC  X   8      -6.000   0.564  -1.637  0.00  0.00            
ATOM    235  H6  DC  X   8      -5.998  -0.447  -1.256  0.00  0.00            
ATOM    236  C5  DC  X   8      -6.963   1.451  -1.335  0.00  0.00            
ATOM    237  H5  DC  X   8      -7.676   1.206  -0.561  0.00  0.00            
ATOM    238  C4  DC  X   8      -6.894   2.680  -1.996  0.00  0.00            
ATOM    239  N4  DC  X   8      -7.681   3.548  -1.630  0.00  0.00            
ATOM    240  H41 DC  X   8      -7.519   4.441  -2.074  0.00  0.00            
ATOM    241  H42 DC  X   8      -8.505   3.260  -1.122  0.00  0.00            
ATOM    242  N3  DC  X   8      -6.015   3.015  -2.912  0.00  0.00            
ATOM    243  C2  DC  X   8      -5.105   2.080  -3.327  0.00  0.00            
ATOM    244  O2  DC  X   8      -4.292   2.392  -4.201  0.00  0.00            
ATOM    245  C3' DC  X   8      -2.563  -1.850  -1.914  0.00  0.00            
ATOM    246  H3' DC  X   8      -2.968  -2.397  -1.062  0.00  0.00            
ATOM    247  C2' DC  X   8      -2.909  -0.366  -1.757  0.00  0.00            
ATOM    248  H2' DC  X   8      -3.336  -0.132  -0.782  0.00  0.00            
ATOM    249 H2'' DC  X   8      -2.007   0.247  -1.747  0.00  0.00            
ATOM    250  O3' DC  X   8      -1.184  -1.969  -2.038  0.00  0.00            
ATOM    251  P   DT  X   9      -0.243  -2.448  -0.846  0.00  0.00            
ATOM    252  OP1 DT  X   9      -0.986  -3.459  -0.044  0.00  0.00            
ATOM    253  OP2 DT  X   9       0.232  -1.220  -0.185  0.00  0.00            
ATOM    254  O5' DT  X   9       0.999  -3.260  -1.435  0.00  0.00            
ATOM    255  C5' DT  X   9       2.087  -2.565  -2.155  0.00  0.00            
ATOM    256  H5' DT  X   9       2.126  -1.544  -1.776  0.00  0.00            
ATOM    257 H5'' DT  X   9       1.937  -2.456  -3.229  0.00  0.00            
ATOM    258  C4' DT  X   9       3.458  -3.246  -1.869  0.00  0.00            
ATOM    259  H4' DT  X   9       4.157  -2.691  -2.495  0.00  0.00            
ATOM    260  O4' DT  X   9       3.664  -3.116  -0.436  0.00  0.00            
ATOM    261  C1' DT  X   9       4.030  -4.431  -0.064  0.00  0.00            
ATOM    262  H1' DT  X   9       5.077  -4.634  -0.291  0.00  0.00            
ATOM    263  N1  DT  X   9       3.778  -4.410   1.368  0.00  0.00            
ATOM    264  C6  DT  X   9       2.519  -4.569   1.919  0.00  0.00            
ATOM    265  H6  DT  X   9       1.672  -4.755   1.275  0.00  0.00            
ATOM    266  C5  DT  X   9       2.362  -4.411   3.210  0.00  0.00            
ATOM    267  C7  DT  X   9       0.963  -4.528   3.747  0.00  0.00            
ATOM    268  H71 DT  X   9       0.901  -5.362   4.446  0.00  0.00            
ATOM    269  H72 DT  X   9       0.717  -3.631   4.316  0.00  0.00            
ATOM    270  H73 DT  X   9       0.244  -4.731   2.954  0.00  0.00            
ATOM    271  C4  DT  X   9       3.441  -4.131   4.085  0.00  0.00            
ATOM    272  O4  DT  X   9       3.473  -3.956   5.296  0.00  0.00            
ATOM    273  N3  DT  X   9       4.676  -3.904   3.452  0.00  0.00            
ATOM    274  H3  DT  X   9       5.493  -3.832   4.042  0.00  0.00            
ATOM    275  C2  DT  X   9       4.946  -4.147   2.183  0.00  0.00            
ATOM    276  O2  DT  X   9       6.107  -4.132   1.809  0.00  0.00            
ATOM    277  C3' DT  X   9       3.369  -4.717  -2.236  0.00  0.00            
ATOM    278  H3' DT  X   9       2.438  -4.949  -2.754  0.00  0.00            
ATOM    279  C2' DT  X   9       3.189  -5.397  -0.857  0.00  0.00            
ATOM    280  H2' DT  X   9       2.132  -5.446  -0.594  0.00  0.00            
ATOM    281 H2'' DT  X   9       3.493  -6.444  -0.845  0.00  0.00            
ATOM    282  O3' DT  X   9       4.494  -4.971  -3.036  0.00  0.00            
ATOM    283  P   DG  X  10       4.817  -6.411  -3.648  0.00  0.00            
ATOM    284  OP1 DG  X  10       5.770  -6.260  -4.732  0.00  0.00            
ATOM    285  OP2 DG  X  10       3.491  -7.019  -3.868  0.00  0.00            
ATOM    286  O5' DG  X  10       5.488  -7.194  -2.389  0.00  0.00            
ATOM    287  C5' DG  X  10       6.795  -6.876  -1.889  0.00  0.00            
ATOM    288  H5' DG  X  10       6.758  -5.816  -1.638  0.00  0.00            
ATOM    289 H5'' DG  X  10       7.507  -7.160  -2.664  0.00  0.00            
ATOM    290  C4' DG  X  10       7.168  -7.524  -0.521  0.00  0.00            
ATOM    291  H4' DG  X  10       8.209  -7.266  -0.329  0.00  0.00            
ATOM    292  O4' DG  X  10       6.270  -7.079   0.542  0.00  0.00            
ATOM    293  C1' DG  X  10       5.929  -8.218   1.255  0.00  0.00            
ATOM    294  H1' DG  X  10       6.773  -8.493   1.888  0.00  0.00            
ATOM    295  N9  DG  X  10       4.826  -8.039   2.181  0.00  0.00            
ATOM    296  C8  DG  X  10       3.506  -7.928   1.894  0.00  0.00            
ATOM    297  H8  DG  X  10       3.131  -8.100   0.896  0.00  0.00            
ATOM    298  N7  DG  X  10       2.732  -7.647   2.946  0.00  0.00            
ATOM    299  C5  DG  X  10       3.670  -7.376   3.982  0.00  0.00            
ATOM    300  C6  DG  X  10       3.507  -7.167   5.429  0.00  0.00            
ATOM    301  O6  DG  X  10       2.438  -7.147   6.055  0.00  0.00            
ATOM    302  N1  DG  X  10       4.681  -7.256   6.044  0.00  0.00            
ATOM    303  H1  DG  X  10       4.656  -7.303   7.053  0.00  0.00            
ATOM    304  C2  DG  X  10       5.948  -7.249   5.491  0.00  0.00            
ATOM    305  N2  DG  X  10       6.996  -7.383   6.248  0.00  0.00            
ATOM    306  H21 DG  X  10       6.989  -7.381   7.258  0.00  0.00            
ATOM    307  H22 DG  X  10       7.890  -7.409   5.779  0.00  0.00            
ATOM    308  N3  DG  X  10       6.175  -7.505   4.140  0.00  0.00            
ATOM    309  C4  DG  X  10       4.972  -7.659   3.471  0.00  0.00            
ATOM    310  C3' DG  X  10       7.084  -9.089  -0.555  0.00  0.00            
ATOM    311  H3' DG  X  10       6.829  -9.419  -1.562  0.00  0.00            
ATOM    312  C2' DG  X  10       5.749  -9.275   0.194  0.00  0.00            
ATOM    313  H2' DG  X  10       4.874  -9.213  -0.454  0.00  0.00            
ATOM    314 H2'' DG  X  10       5.856 -10.274   0.618  0.00  0.00            
ATOM    315  O3' DG  X  10       7.939  -9.893   0.254  0.00  0.00            
ATOM    316  P   DA  X  11       9.029 -10.732  -0.497  0.00  0.00            
ATOM    317  OP1 DA  X  11       9.746  -9.903  -1.429  0.00  0.00            
ATOM    318  OP2 DA  X  11       8.401 -12.037  -0.899  0.00  0.00            
ATOM    319  O5' DA  X  11      10.010 -11.098   0.687  0.00  0.00            
ATOM    320  C5' DA  X  11      10.934 -10.086   1.165  0.00  0.00            
ATOM    321  H5' DA  X  11      10.531  -9.086   1.006  0.00  0.00            
ATOM    322 H5'' DA  X  11      11.890 -10.281   0.681  0.00  0.00            
ATOM    323  C4' DA  X  11      11.081 -10.248   2.703  0.00  0.00            
ATOM    324  H4' DA  X  11      11.824  -9.494   2.964  0.00  0.00            
ATOM    325  O4' DA  X  11       9.878  -9.747   3.265  0.00  0.00            
ATOM    326  C1' DA  X  11       9.548 -10.492   4.353  0.00  0.00            
ATOM    327  H1' DA  X  11       9.775  -9.862   5.212  0.00  0.00            
ATOM    328  N9  DA  X  11       8.086 -10.687   4.428  0.00  0.00            
ATOM    329  C8  DA  X  11       7.198 -11.159   3.477  0.00  0.00            
ATOM    330  H8  DA  X  11       7.620 -11.442   2.524  0.00  0.00            
ATOM    331  N7  DA  X  11       5.969 -11.121   3.886  0.00  0.00            
ATOM    332  C5  DA  X  11       6.112 -10.785   5.235  0.00  0.00            
ATOM    333  C6  DA  X  11       5.313 -10.562   6.340  0.00  0.00            
ATOM    334  N6  DA  X  11       4.018 -10.604   6.245  0.00  0.00            
ATOM    335  H61 DA  X  11       3.399 -10.520   7.039  0.00  0.00            
ATOM    336  H62 DA  X  11       3.585 -10.910   5.385  0.00  0.00            
ATOM    337  N1  DA  X  11       5.770 -10.270   7.519  0.00  0.00            
ATOM    338  C2  DA  X  11       7.066 -10.267   7.767  0.00  0.00            
ATOM    339  H2  DA  X  11       7.318 -10.075   8.800  0.00  0.00            
ATOM    340  N3  DA  X  11       7.966 -10.517   6.868  0.00  0.00            
ATOM    341  C4  DA  X  11       7.453 -10.685   5.656  0.00  0.00            
ATOM    342  C3' DA  X  11      11.414 -11.638   3.220  0.00  0.00            
ATOM    343  H3' DA  X  11      11.067 -12.283   2.414  0.00  0.00            
ATOM    344  C2' DA  X  11      10.427 -11.727   4.382  0.00  0.00            
ATOM    345  H2' DA  X  11       9.846 -12.644   4.280  0.00  0.00            
ATOM    346 H2'' DA  X  11      10.922 -11.921   5.333  0.00  0.00            
ATOM    347  O3' DA  X  11      12.767 -11.708   3.506  0.00  0.00            
ATOM    348  P   DC  X  12      13.386 -13.089   3.904  0.00  0.00            
ATOM    349  OP1 DC  X  12      14.814 -12.916   3.968  0.00  0.00            
ATOM    350  OP2 DC  X  12      12.942 -14.121   3.001  0.00  0.00            
ATOM    351  O5' DC  X  12      12.925 -13.564   5.282  0.00  0.00            
ATOM    352  C5' DC  X  12      13.413 -12.980   6.414  0.00  0.00            
ATOM    353  H5' DC  X  12      13.314 -11.905   6.261  0.00  0.00            
ATOM    354 H5'' DC  X  12      14.498 -13.003   6.516  0.00  0.00            
ATOM    355  C4' DC  X  12      12.680 -13.238   7.731  0.00  0.00            
ATOM    356  H4' DC  X  12      13.026 -12.490   8.444  0.00  0.00            
ATOM    357  O4' DC  X  12      11.324 -12.880   7.554  0.00  0.00            
ATOM    358  C1' DC  X  12      10.507 -13.925   7.962  0.00  0.00            
ATOM    359  H1' DC  X  12      10.423 -13.933   9.048  0.00  0.00            
ATOM    360  N1  DC  X  12       9.108 -13.907   7.416  0.00  0.00            
ATOM    361  C6  DC  X  12       8.880 -14.419   6.130  0.00  0.00            
ATOM    362  H6  DC  X  12       9.760 -14.674   5.558  0.00  0.00            
ATOM    363  C5  DC  X  12       7.578 -14.570   5.679  0.00  0.00            
ATOM    364  H5  DC  X  12       7.415 -14.927   4.673  0.00  0.00            
ATOM    365  C4  DC  X  12       6.551 -14.101   6.580  0.00  0.00            
ATOM    366  N4  DC  X  12       5.262 -14.280   6.213  0.00  0.00            
ATOM    367  H41 DC  X  12       4.524 -13.911   6.796  0.00  0.00            
ATOM    368  H42 DC  X  12       5.147 -14.367   5.213  0.00  0.00            
ATOM    369  N3  DC  X  12       6.683 -13.598   7.765  0.00  0.00            
ATOM    370  C2  DC  X  12       7.994 -13.518   8.187  0.00  0.00            
ATOM    371  O2  DC  X  12       8.200 -13.092   9.343  0.00  0.00            
ATOM    372  C3' DC  X  12      12.694 -14.699   8.121  0.00  0.00            
ATOM    373  H3' DC  X  12      13.508 -15.207   7.602  0.00  0.00            
ATOM    374  C2' DC  X  12      11.289 -15.188   7.699  0.00  0.00            
ATOM    375  H2' DC  X  12      11.249 -15.366   6.624  0.00  0.00            
ATOM    376 H2'' DC  X  12      11.083 -16.094   8.269  0.00  0.00            
ATOM    377  O3' DC  X  12      12.753 -14.723   9.555  0.00  0.00            
ATOM    378  P   DG  X  13      13.969 -15.443  10.407  0.00  0.00            
ATOM    379  OP1 DG  X  13      15.083 -14.505  10.414  0.00  0.00            
ATOM    380  OP2 DG  X  13      14.175 -16.787   9.825  0.00  0.00            
ATOM    381  O5' DG  X  13      13.467 -15.550  11.849  0.00  0.00            
ATOM    382  C5' DG  X  13      13.229 -14.434  12.716  0.00  0.00            
ATOM    383  H5' DG  X  13      12.924 -13.532  12.185  0.00  0.00            
ATOM    384 H5'' DG  X  13      14.119 -14.323  13.335  0.00  0.00            
ATOM    385  C4' DG  X  13      11.990 -14.840  13.515  0.00  0.00            
ATOM    386  H4' DG  X  13      11.906 -14.096  14.307  0.00  0.00            
ATOM    387  O4' DG  X  13      10.862 -14.743  12.615  0.00  0.00            
ATOM    388  C1' DG  X  13      10.166 -15.990  12.681  0.00  0.00            
ATOM    389  H1' DG  X  13       9.448 -15.905  13.496  0.00  0.00            
ATOM    390  N9  DG  X  13       9.320 -16.312  11.517  0.00  0.00            
ATOM    391  C8  DG  X  13       9.778 -16.873  10.423  0.00  0.00            
ATOM    392  H8  DG  X  13      10.828 -17.065  10.257  0.00  0.00            
ATOM    393  N7  DG  X  13       8.878 -17.094   9.468  0.00  0.00            
ATOM    394  C5  DG  X  13       7.705 -16.511  10.103  0.00  0.00            
ATOM    395  C6  DG  X  13       6.448 -16.213   9.561  0.00  0.00            
ATOM    396  O6  DG  X  13       6.018 -16.422   8.432  0.00  0.00            
ATOM    397  N1  DG  X  13       5.572 -15.687  10.525  0.00  0.00            
ATOM    398  H1  DG  X  13       4.585 -15.811  10.350  0.00  0.00            
ATOM    399  C2  DG  X  13       5.928 -15.382  11.775  0.00  0.00            
ATOM    400  N2  DG  X  13       4.960 -15.009  12.562  0.00  0.00            
ATOM    401  H21 DG  X  13       3.978 -15.114  12.350  0.00  0.00            
ATOM    402  H22 DG  X  13       5.189 -14.888  13.539  0.00  0.00            
ATOM    403  N3  DG  X  13       7.150 -15.554  12.268  0.00  0.00            
ATOM    404  C4  DG  X  13       7.980 -16.108  11.367  0.00  0.00            
ATOM    405  C3' DG  X  13      11.872 -16.269  14.157  0.00  0.00            
ATOM    406  H3' DG  X  13      12.900 -16.608  14.285  0.00  0.00            
ATOM    407  C2' DG  X  13      11.112 -17.139  13.126  0.00  0.00            
ATOM    408  H2' DG  X  13      11.725 -17.440  12.276  0.00  0.00            
ATOM    409 H2'' DG  X  13      10.568 -17.951  13.608  0.00  0.00            
ATOM    410  O3' DG  X  13      11.171 -16.118  15.402  0.00  0.00            
ATOM    411  P   DA  X  14      10.875 -17.408  16.324  0.00  0.00            
ATOM    412  OP1 DA  X  14      11.267 -16.929  17.654  0.00  0.00            
ATOM    413  OP2 DA  X  14      11.332 -18.742  15.808  0.00  0.00            
ATOM    414  O5' DA  X  14       9.313 -17.373  16.236  0.00  0.00            
ATOM    415  C5' DA  X  14       8.599 -16.257  16.681  0.00  0.00            
ATOM    416  H5' DA  X  14       8.542 -15.420  15.986  0.00  0.00            
ATOM    417 H5'' DA  X  14       8.984 -15.834  17.609  0.00  0.00            
ATOM    418  C4' DA  X  14       7.034 -16.466  16.975  0.00  0.00            
ATOM    419  H4' DA  X  14       6.660 -15.617  17.546  0.00  0.00            
ATOM    420  O4' DA  X  14       6.207 -16.583  15.815  0.00  0.00            
ATOM    421  C1' DA  X  14       5.815 -17.968  15.627  0.00  0.00            
ATOM    422  H1' DA  X  14       4.739 -17.957  15.796  0.00  0.00            
ATOM    423  N9  DA  X  14       6.138 -18.404  14.256  0.00  0.00            
ATOM    424  C8  DA  X  14       7.373 -18.810  13.818  0.00  0.00            
ATOM    425  H8  DA  X  14       8.268 -18.771  14.422  0.00  0.00            
ATOM    426  N7  DA  X  14       7.429 -19.129  12.565  0.00  0.00            
ATOM    427  C5  DA  X  14       6.120 -19.023  12.121  0.00  0.00            
ATOM    428  C6  DA  X  14       5.410 -19.146  10.874  0.00  0.00            
ATOM    429  N6  DA  X  14       6.013 -19.510   9.759  0.00  0.00            
ATOM    430  H61 DA  X  14       5.472 -19.687   8.925  0.00  0.00            
ATOM    431  H62 DA  X  14       7.015 -19.401   9.688  0.00  0.00            
ATOM    432  N1  DA  X  14       4.070 -18.917  10.788  0.00  0.00            
ATOM    433  C2  DA  X  14       3.509 -18.605  11.919  0.00  0.00            
ATOM    434  H2  DA  X  14       2.449 -18.489  11.748  0.00  0.00            
ATOM    435  N3  DA  X  14       3.989 -18.503  13.101  0.00  0.00            
ATOM    436  C4  DA  X  14       5.343 -18.630  13.172  0.00  0.00            
ATOM    437  C3' DA  X  14       6.895 -17.763  17.728  0.00  0.00            
ATOM    438  H3' DA  X  14       7.832 -18.079  18.187  0.00  0.00            
ATOM    439  C2' DA  X  14       6.512 -18.795  16.681  0.00  0.00            
ATOM    440  H2' DA  X  14       7.480 -19.108  16.288  0.00  0.00            
ATOM    441 H2'' DA  X  14       5.914 -19.608  17.090  0.00  0.00            
ATOM    442  O3' DA  X  14       5.909 -17.582  18.763  0.00  0.00            
ATOM    443  P   DC  X  15       5.285 -18.803  19.596  0.00  0.00            
ATOM    444  OP1 DC  X  15       4.743 -18.242  20.899  0.00  0.00            
ATOM    445  OP2 DC  X  15       6.351 -19.863  19.722  0.00  0.00            
ATOM    446  O5' DC  X  15       4.093 -19.204  18.637  0.00  0.00            
ATOM    447  C5' DC  X  15       3.055 -18.297  18.263  0.00  0.00            
ATOM    448  H5' DC  X  15       3.466 -17.406  17.789  0.00  0.00            
ATOM    449 H5'' DC  X  15       2.520 -17.971  19.155  0.00  0.00            
ATOM    450  C4' DC  X  15       2.232 -19.039  17.196  0.00  0.00            
ATOM    451  H4' DC  X  15       1.411 -18.403  16.865  0.00  0.00            
ATOM    452  O4' DC  X  15       2.886 -19.418  16.040  0.00  0.00            
ATOM    453  C1' DC  X  15       2.467 -20.724  15.567  0.00  0.00            
ATOM    454  H1' DC  X  15       1.480 -20.586  15.126  0.00  0.00            
ATOM    455  N1  DC  X  15       3.499 -21.247  14.625  0.00  0.00            
ATOM    456  C6  DC  X  15       4.754 -21.554  15.059  0.00  0.00            
ATOM    457  H6  DC  X  15       5.055 -21.311  16.067  0.00  0.00            
ATOM    458  C5  DC  X  15       5.662 -22.062  14.133  0.00  0.00            
ATOM    459  H5  DC  X  15       6.653 -22.219  14.531  0.00  0.00            
ATOM    460  C4  DC  X  15       5.246 -22.348  12.839  0.00  0.00            
ATOM    461  N4  DC  X  15       6.059 -22.625  11.911  0.00  0.00            
ATOM    462  H41 DC  X  15       5.685 -22.762  10.983  0.00  0.00            
ATOM    463  H42 DC  X  15       7.029 -22.687  12.187  0.00  0.00            
ATOM    464  N3  DC  X  15       3.977 -22.191  12.476  0.00  0.00            
ATOM    465  C2  DC  X  15       3.081 -21.662  13.412  0.00  0.00            
ATOM    466  O2  DC  X  15       1.890 -21.605  13.090  0.00  0.00            
ATOM    467  C3' DC  X  15       1.646 -20.317  17.813  0.00  0.00            
ATOM    468  H3' DC  X  15       2.180 -20.521  18.741  0.00  0.00            
ATOM    469  C2' DC  X  15       2.241 -21.481  16.870  0.00  0.00            
ATOM    470  H2' DC  X  15       3.155 -21.830  17.349  0.00  0.00            
ATOM    471 H2'' DC  X  15       1.601 -22.347  16.701  0.00  0.00            
ATOM    472  O3' DC  X  15       0.203 -20.186  17.854  0.00  0.00            
ATOM    473  P   DA3 X  16      -0.703 -21.336  18.530  0.00  0.00            
ATOM    474  OP1 DA3 X  16      -2.038 -20.797  18.613  0.00  0.00            
ATOM    475  OP2 DA3 X  16       0.008 -21.799  19.763  0.00  0.00            
ATOM    476  O5' DA3 X  16      -0.771 -22.582  17.532  0.00  0.00            
ATOM    477  C5' DA3 X  16      -1.435 -22.540  16.312  0.00  0.00            
ATOM    478  H5' DA3 X  16      -1.053 -21.748  15.668  0.00  0.00            
ATOM    479 H5'' DA3 X  16      -2.450 -22.226  16.554  0.00  0.00            
ATOM    480  C4' DA3 X  16      -1.380 -23.929  15.640  0.00  0.00            
ATOM    481  H4' DA3 X  16      -2.079 -23.954  14.804  0.00  0.00            
ATOM    482  O4' DA3 X  16      -0.120 -24.110  15.064  0.00  0.00            
ATOM    483  C1' DA3 X  16       0.408 -25.394  15.375  0.00  0.00            
ATOM    484  H1' DA3 X  16       0.011 -26.063  14.611  0.00  0.00            
ATOM    485  N9  DA3 X  16       1.888 -25.402  15.300  0.00  0.00            
ATOM    486  C8  DA3 X  16       2.801 -25.050  16.285  0.00  0.00            
ATOM    487  H8  DA3 X  16       2.550 -25.149  17.331  0.00  0.00            
ATOM    488  N7  DA3 X  16       4.057 -25.109  15.855  0.00  0.00            
ATOM    489  C5  DA3 X  16       3.913 -25.267  14.487  0.00  0.00            
ATOM    490  C6  DA3 X  16       4.886 -25.445  13.458  0.00  0.00            
ATOM    491  N6  DA3 X  16       6.188 -25.363  13.544  0.00  0.00            
ATOM    492  H61 DA3 X  16       6.725 -25.443  12.692  0.00  0.00            
ATOM    493  H62 DA3 X  16       6.577 -25.074  14.431  0.00  0.00            
ATOM    494  N1  DA3 X  16       4.454 -25.731  12.219  0.00  0.00            
ATOM    495  C2  DA3 X  16       3.137 -25.701  11.949  0.00  0.00            
ATOM    496  H2  DA3 X  16       2.835 -25.790  10.916  0.00  0.00            
ATOM    497  N3  DA3 X  16       2.143 -25.579  12.809  0.00  0.00            
ATOM    498  C4  DA3 X  16       2.612 -25.386  14.114  0.00  0.00            
ATOM    499  C3' DA3 X  16      -1.554 -25.194  16.660  0.00  0.00            
ATOM    500  H3' DA3 X  16      -1.903 -24.789  17.610  0.00  0.00            
ATOM    501  C2' DA3 X  16      -0.119 -25.701  16.811  0.00  0.00            
ATOM    502  H2' DA3 X  16       0.375 -25.085  17.563  0.00  0.00            
ATOM    503 H2'' DA3 X  16      -0.184 -26.764  17.043  0.00  0.00            
ATOM    504  O3' DA3 X  16      -2.391 -26.156  16.148  0.00  0.00            
ATOM    505 HO3' DA3 X  16      -3.227 -25.695  16.048  0.00  0.00            
ATOM    506 HO5' DC5 X  17      22.045  27.379 -21.232  0.00  0.00            
ATOM    507  O5' DC5 X  17      22.753  27.071 -20.661  0.00  0.00            
ATOM    508  C5' DC5 X  17      23.810  28.074 -20.609  0.00  0.00            
ATOM    509  H5' DC5 X  17      23.765  28.590 -21.568  0.00  0.00            
ATOM    510 H5'' DC5 X  17      24.819  27.671 -20.522  0.00  0.00            
ATOM    511  C4' DC5 X  17      23.678  29.116 -19.479  0.00  0.00            
ATOM    512  H4' DC5 X  17      24.536  29.777 -19.598  0.00  0.00            
ATOM    513  O4' DC5 X  17      22.499  29.966 -19.685  0.00  0.00            
ATOM    514  C1' DC5 X  17      21.991  30.261 -18.366  0.00  0.00            
ATOM    515  H1' DC5 X  17      22.494  31.176 -18.051  0.00  0.00            
ATOM    516  N1  DC5 X  17      20.501  30.327 -18.423  0.00  0.00            
ATOM    517  C6  DC5 X  17      19.762  29.435 -19.113  0.00  0.00            
ATOM    518  H6  DC5 X  17      20.243  28.589 -19.581  0.00  0.00            
ATOM    519  C5  DC5 X  17      18.430  29.595 -19.046  0.00  0.00            
ATOM    520  H5  DC5 X  17      17.936  28.727 -19.458  0.00  0.00            
ATOM    521  C4  DC5 X  17      17.902  30.697 -18.350  0.00  0.00            
ATOM    522  N4  DC5 X  17      16.596  30.879 -18.279  0.00  0.00            
ATOM    523  H41 DC5 X  17      16.195  31.704 -17.854  0.00  0.00            
ATOM    524  H42 DC5 X  17      15.952  30.311 -18.810  0.00  0.00            
ATOM    525  N3  DC5 X  17      18.583  31.555 -17.684  0.00  0.00            
ATOM    526  C2  DC5 X  17      19.921  31.389 -17.749  0.00  0.00            
ATOM    527  O2  DC5 X  17      20.573  32.309 -17.202  0.00  0.00            
ATOM    528  C3' DC5 X  17      23.623  28.495 -18.092  0.00  0.00            
ATOM    529  H3' DC5 X  17      23.770  27.416 -18.113  0.00  0.00            
ATOM    530  C2' DC5 X  17      22.322  29.046 -17.462  0.00  0.00            
ATOM    531  H2' DC5 X  17      21.500  28.333 -17.404  0.00  0.00            
ATOM    532 H2'' DC5 X  17      22.497  29.285 -16.413  0.00  0.00            
ATOM    533  O3' DC5 X  17      24.732  29.080 -17.410  0.00  0.00            
ATOM    534  P   DT  X  18      25.336  28.339 -16.129  0.00  0.00            
ATOM    535  OP1 DT  X  18      25.260  26.882 -16.364  0.00  0.00            
ATOM    536  OP2 DT  X  18      26.692  28.793 -15.871  0.00  0.00            
ATOM    537  O5' DT  X  18      24.498  28.892 -14.955  0.00  0.00            
ATOM    538  C5' DT  X  18      24.565  30.279 -14.567  0.00  0.00            
ATOM    539  H5' DT  X  18      24.446  30.797 -15.519  0.00  0.00            
ATOM    540 H5'' DT  X  18      25.528  30.641 -14.209  0.00  0.00            
ATOM    541  C4' DT  X  18      23.451  30.836 -13.644  0.00  0.00            
ATOM    542  H4' DT  X  18      23.620  31.864 -13.324  0.00  0.00            
ATOM    543  O4' DT  X  18      22.204  30.821 -14.295  0.00  0.00            
ATOM    544  C1' DT  X  18      21.217  30.393 -13.389  0.00  0.00            
ATOM    545  H1' DT  X  18      20.787  31.233 -12.843  0.00  0.00            
ATOM    546  N1  DT  X  18      20.056  29.793 -14.064  0.00  0.00            
ATOM    547  C6  DT  X  18      20.130  28.576 -14.729  0.00  0.00            
ATOM    548  H6  DT  X  18      21.094  28.119 -14.895  0.00  0.00            
ATOM    549  C5  DT  X  18      19.055  28.063 -15.407  0.00  0.00            
ATOM    550  C7  DT  X  18      19.311  26.767 -16.160  0.00  0.00            
ATOM    551  H71 DT  X  18      18.666  25.965 -15.801  0.00  0.00            
ATOM    552  H72 DT  X  18      19.149  26.872 -17.233  0.00  0.00            
ATOM    553  H73 DT  X  18      20.350  26.450 -16.060  0.00  0.00            
ATOM    554  C4  DT  X  18      17.750  28.713 -15.338  0.00  0.00            
ATOM    555  O4  DT  X  18      16.655  28.402 -15.829  0.00  0.00            
ATOM    556  N3  DT  X  18      17.839  29.940 -14.715  0.00  0.00            
ATOM    557  H3  DT  X  18      16.975  30.432 -14.537  0.00  0.00            
ATOM    558  C2  DT  X  18      18.911  30.573 -14.190  0.00  0.00            
ATOM    559  O2  DT  X  18      18.795  31.743 -13.822  0.00  0.00            
ATOM    560  C3' DT  X  18      23.335  30.038 -12.364  0.00  0.00            
ATOM    561  H3' DT  X  18      24.053  29.221 -12.420  0.00  0.00            
ATOM    562  C2' DT  X  18      21.961  29.438 -12.501  0.00  0.00            
ATOM    563  H2' DT  X  18      22.089  28.447 -12.936  0.00  0.00            
ATOM    564 H2'' DT  X  18      21.503  29.258 -11.529  0.00  0.00            
ATOM    565  O3' DT  X  18      23.412  30.822 -11.202  0.00  0.00            
ATOM    566  P   DG  X  19      23.642  30.241  -9.712  0.00  0.00            
ATOM    567  OP1 DG  X  19      24.192  31.284  -8.855  0.00  0.00            
ATOM    568  OP2 DG  X  19      24.240  28.955  -9.726  0.00  0.00            
ATOM    569  O5' DG  X  19      22.117  30.118  -9.211  0.00  0.00            
ATOM    570  C5' DG  X  19      21.397  31.305  -9.097  0.00  0.00            
ATOM    571  H5' DG  X  19      21.596  31.951  -9.952  0.00  0.00            
ATOM    572 H5'' DG  X  19      21.773  31.855  -8.235  0.00  0.00            
ATOM    573  C4' DG  X  19      19.828  31.137  -9.066  0.00  0.00            
ATOM    574  H4' DG  X  19      19.380  32.120  -8.917  0.00  0.00            
ATOM    575  O4' DG  X  19      19.341  30.475 -10.163  0.00  0.00            
ATOM    576  C1' DG  X  19      18.378  29.497  -9.758  0.00  0.00            
ATOM    577  H1' DG  X  19      17.498  30.079  -9.485  0.00  0.00            
ATOM    578  N9  DG  X  19      17.991  28.589 -10.866  0.00  0.00            
ATOM    579  C8  DG  X  19      18.707  27.602 -11.425  0.00  0.00            
ATOM    580  H8  DG  X  19      19.726  27.399 -11.128  0.00  0.00            
ATOM    581  N7  DG  X  19      18.025  26.869 -12.312  0.00  0.00            
ATOM    582  C5  DG  X  19      16.810  27.538 -12.372  0.00  0.00            
ATOM    583  C6  DG  X  19      15.617  27.321 -13.169  0.00  0.00            
ATOM    584  O6  DG  X  19      15.211  26.361 -13.880  0.00  0.00            
ATOM    585  N1  DG  X  19      14.668  28.364 -13.037  0.00  0.00            
ATOM    586  H1  DG  X  19      13.759  28.211 -13.451  0.00  0.00            
ATOM    587  C2  DG  X  19      14.828  29.484 -12.321  0.00  0.00            
ATOM    588  N2  DG  X  19      13.782  30.397 -12.230  0.00  0.00            
ATOM    589  H21 DG  X  19      12.917  30.166 -12.698  0.00  0.00            
ATOM    590  H22 DG  X  19      13.896  31.194 -11.620  0.00  0.00            
ATOM    591  N3  DG  X  19      15.858  29.649 -11.536  0.00  0.00            
ATOM    592  C4  DG  X  19      16.870  28.689 -11.619  0.00  0.00            
ATOM    593  C3' DG  X  19      19.411  30.279  -7.874  0.00  0.00            
ATOM    594  H3' DG  X  19      20.191  30.201  -7.116  0.00  0.00            
ATOM    595  C2' DG  X  19      19.033  28.949  -8.506  0.00  0.00            
ATOM    596  H2' DG  X  19      19.849  28.252  -8.697  0.00  0.00            
ATOM    597 H2'' DG  X  19      18.255  28.471  -7.910  0.00  0.00            
ATOM    598  O3' DG  X  19      18.278  30.912  -7.262  0.00  0.00            
ATOM    599  P   DA  X  20      18.387  31.769  -5.943  0.00  0.00            
ATOM    600  OP1 DA  X  20      19.023  33.082  -6.252  0.00  0.00            
ATOM    601  OP2 DA  X  20      18.945  31.020  -4.813  0.00  0.00            
ATOM    602  O5' DA  X  20      16.840  32.039  -5.717  0.00  0.00            
ATOM    603  C5' DA  X  20      16.119  33.088  -6.387  0.00  0.00            
ATOM    604  H5' DA  X  20      16.657  33.231  -7.325  0.00  0.00            
ATOM    605 H5'' DA  X  20      16.193  34.035  -5.852  0.00  0.00            
ATOM    606  C4' DA  X  20      14.728  32.546  -6.732  0.00  0.00            
ATOM    607  H4' DA  X  20      14.156  33.447  -6.953  0.00  0.00            
ATOM    608  O4' DA  X  20      14.718  31.607  -7.825  0.00  0.00            
ATOM    609  C1' DA  X  20      13.851  30.496  -7.475  0.00  0.00            
ATOM    610  H1' DA  X  20      12.840  30.785  -7.763  0.00  0.00            
ATOM    611  N9  DA  X  20      14.168  29.206  -7.986  0.00  0.00            
ATOM    612  C8  DA  X  20      15.242  28.341  -7.687  0.00  0.00            
ATOM    613  H8  DA  X  20      15.961  28.561  -6.912  0.00  0.00            
ATOM    614  N7  DA  X  20      15.274  27.204  -8.426  0.00  0.00            
ATOM    615  C5  DA  X  20      14.125  27.325  -9.205  0.00  0.00            
ATOM    616  C6  DA  X  20      13.467  26.556 -10.170  0.00  0.00            
ATOM    617  N6  DA  X  20      14.037  25.490 -10.711  0.00  0.00            
ATOM    618  H61 DA  X  20      13.639  25.076 -11.542  0.00  0.00            
ATOM    619  H62 DA  X  20      14.962  25.238 -10.392  0.00  0.00            
ATOM    620  N1  DA  X  20      12.407  26.961 -10.818  0.00  0.00            
ATOM    621  C2  DA  X  20      11.876  28.149 -10.472  0.00  0.00            
ATOM    622  H2  DA  X  20      10.993  28.459 -11.012  0.00  0.00            
ATOM    623  N3  DA  X  20      12.332  29.039  -9.570  0.00  0.00            
ATOM    624  C4  DA  X  20      13.488  28.533  -8.953  0.00  0.00            
ATOM    625  C3' DA  X  20      13.858  31.909  -5.654  0.00  0.00            
ATOM    626  H3' DA  X  20      14.207  32.150  -4.649  0.00  0.00            
ATOM    627  C2' DA  X  20      13.976  30.424  -5.934  0.00  0.00            
ATOM    628  H2' DA  X  20      14.947  30.018  -5.648  0.00  0.00            
ATOM    629 H2'' DA  X  20      13.212  29.794  -5.478  0.00  0.00            
ATOM    630  O3' DA  X  20      12.507  32.342  -5.817  0.00  0.00            
ATOM    631  P   DG  X  21      11.579  32.430  -4.445  0.00  0.00            
ATOM    632  OP1 DG  X  21      11.621  33.814  -3.966  0.00  0.00            
ATOM    633  OP2 DG  X  21      12.082  31.372  -3.546  0.00  0.00            
ATOM    634  O5' DG  X  21      10.089  32.049  -4.792  0.00  0.00            
ATOM    635  C5' DG  X  21       9.243  32.932  -5.464  0.00  0.00            
ATOM    636  H5' DG  X  21       9.829  33.480  -6.202  0.00  0.00            
ATOM    637 H5'' DG  X  21       8.734  33.556  -4.730  0.00  0.00            
ATOM    638  C4' DG  X  21       8.237  32.246  -6.449  0.00  0.00            
ATOM    639  H4' DG  X  21       7.650  33.000  -6.973  0.00  0.00            
ATOM    640  O4' DG  X  21       8.736  31.375  -7.437  0.00  0.00            
ATOM    641  C1' DG  X  21       8.387  30.048  -7.123  0.00  0.00            
ATOM    642  H1' DG  X  21       7.597  29.813  -7.836  0.00  0.00            
ATOM    643  N9  DG  X  21       9.395  29.000  -7.235  0.00  0.00            
ATOM    644  C8  DG  X  21      10.659  28.861  -6.641  0.00  0.00            
ATOM    645  H8  DG  X  21      11.038  29.713  -6.095  0.00  0.00            
ATOM    646  N7  DG  X  21      11.273  27.757  -6.730  0.00  0.00            
ATOM    647  C5  DG  X  21      10.383  27.017  -7.560  0.00  0.00            
ATOM    648  C6  DG  X  21      10.493  25.734  -8.194  0.00  0.00            
ATOM    649  O6  DG  X  21      11.412  24.969  -8.204  0.00  0.00            
ATOM    650  N1  DG  X  21       9.420  25.398  -8.942  0.00  0.00            
ATOM    651  H1  DG  X  21       9.446  24.545  -9.481  0.00  0.00            
ATOM    652  C2  DG  X  21       8.347  26.202  -9.158  0.00  0.00            
ATOM    653  N2  DG  X  21       7.422  25.658  -9.882  0.00  0.00            
ATOM    654  H21 DG  X  21       7.604  24.796 -10.376  0.00  0.00            
ATOM    655  H22 DG  X  21       6.496  26.037 -10.021  0.00  0.00            
ATOM    656  N3  DG  X  21       8.160  27.359  -8.593  0.00  0.00            
ATOM    657  C4  DG  X  21       9.223  27.750  -7.816  0.00  0.00            
ATOM    658  C3' DG  X  21       7.191  31.402  -5.604  0.00  0.00            
ATOM    659  H3' DG  X  21       7.324  31.663  -4.554  0.00  0.00            
ATOM    660  C2' DG  X  21       7.775  30.048  -5.772  0.00  0.00            
ATOM    661  H2' DG  X  21       8.540  29.951  -5.002  0.00  0.00            
ATOM    662 H2'' DG  X  21       6.980  29.303  -5.752  0.00  0.00            
ATOM    663  O3' DG  X  21       5.827  31.520  -6.070  0.00  0.00            
ATOM    664  P   DT  X  22       4.627  30.714  -5.345  0.00  0.00            
ATOM    665  OP1 DT  X  22       3.486  31.640  -5.488  0.00  0.00            
ATOM    666  OP2 DT  X  22       5.075  30.363  -4.021  0.00  0.00            
ATOM    667  O5' DT  X  22       4.462  29.390  -6.130  0.00  0.00            
ATOM    668  C5' DT  X  22       4.261  29.470  -7.545  0.00  0.00            
ATOM    669  H5' DT  X  22       5.228  29.774  -7.947  0.00  0.00            
ATOM    670 H5'' DT  X  22       3.459  30.147  -7.839  0.00  0.00            
ATOM    671  C4' DT  X  22       3.828  28.069  -8.104  0.00  0.00            
ATOM    672  H4' DT  X  22       3.278  28.201  -9.036  0.00  0.00            
ATOM    673  O4' DT  X  22       5.031  27.220  -8.186  0.00  0.00            
ATOM    674  C1' DT  X  22       4.699  26.020  -7.423  0.00  0.00            
ATOM    675  H1' DT  X  22       4.228  25.265  -8.053  0.00  0.00            
ATOM    676  N1  DT  X  22       5.840  25.330  -6.782  0.00  0.00            
ATOM    677  C6  DT  X  22       6.567  25.936  -5.791  0.00  0.00            
ATOM    678  H6  DT  X  22       6.156  26.845  -5.378  0.00  0.00            
ATOM    679  C5  DT  X  22       7.699  25.392  -5.215  0.00  0.00            
ATOM    680  C7  DT  X  22       8.462  26.205  -4.123  0.00  0.00            
ATOM    681  H71 DT  X  22       7.894  27.128  -4.003  0.00  0.00            
ATOM    682  H72 DT  X  22       8.487  25.649  -3.186  0.00  0.00            
ATOM    683  H73 DT  X  22       9.464  26.399  -4.505  0.00  0.00            
ATOM    684  C4  DT  X  22       8.189  24.150  -5.717  0.00  0.00            
ATOM    685  O4  DT  X  22       9.311  23.715  -5.436  0.00  0.00            
ATOM    686  N3  DT  X  22       7.369  23.563  -6.648  0.00  0.00            
ATOM    687  H3  DT  X  22       7.655  22.680  -7.046  0.00  0.00            
ATOM    688  C2  DT  X  22       6.252  24.080  -7.205  0.00  0.00            
ATOM    689  O2  DT  X  22       5.534  23.324  -7.929  0.00  0.00            
ATOM    690  C3' DT  X  22       2.736  27.358  -7.232  0.00  0.00            
ATOM    691  H3' DT  X  22       2.202  27.976  -6.510  0.00  0.00            
ATOM    692  C2' DT  X  22       3.611  26.387  -6.446  0.00  0.00            
ATOM    693  H2' DT  X  22       4.028  26.886  -5.572  0.00  0.00            
ATOM    694 H2'' DT  X  22       2.957  25.622  -6.026  0.00  0.00            
ATOM    695  O3' DT  X  22       1.850  26.548  -8.038  0.00  0.00            
ATOM    696  P   DG  X  23       0.492  25.946  -7.417  0.00  0.00            
ATOM    697  OP1 DG  X  23      -0.550  26.765  -8.066  0.00  0.00            
ATOM    698  OP2 DG  X  23       0.522  25.917  -5.887  0.00  0.00            
ATOM    699  O5' DG  X  23       0.538  24.442  -8.048  0.00  0.00            
ATOM    700  C5' DG  X  23       1.643  23.588  -7.830  0.00  0.00            
ATOM    701  H5' DG  X  23       1.826  23.521  -6.758  0.00  0.00            
ATOM    702 H5'' DG  X  23       2.488  23.974  -8.401  0.00  0.00            
ATOM    703  C4' DG  X  23       1.352  22.134  -8.244  0.00  0.00            
ATOM    704  H4' DG  X  23       1.042  22.182  -9.287  0.00  0.00            
ATOM    705  O4' DG  X  23       2.462  21.231  -8.177  0.00  0.00            
ATOM    706  C1' DG  X  23       2.437  20.671  -6.876  0.00  0.00            
ATOM    707  H1' DG  X  23       2.633  19.631  -7.137  0.00  0.00            
ATOM    708  N9  DG  X  23       3.490  21.176  -5.957  0.00  0.00            
ATOM    709  C8  DG  X  23       3.585  22.290  -5.150  0.00  0.00            
ATOM    710  H8  DG  X  23       2.788  23.009  -5.027  0.00  0.00            
ATOM    711  N7  DG  X  23       4.726  22.381  -4.560  0.00  0.00            
ATOM    712  C5  DG  X  23       5.440  21.320  -4.927  0.00  0.00            
ATOM    713  C6  DG  X  23       6.833  20.954  -4.569  0.00  0.00            
ATOM    714  O6  DG  X  23       7.612  21.529  -3.831  0.00  0.00            
ATOM    715  N1  DG  X  23       7.163  19.741  -5.084  0.00  0.00            
ATOM    716  H1  DG  X  23       8.076  19.363  -4.873  0.00  0.00            
ATOM    717  C2  DG  X  23       6.398  19.028  -5.896  0.00  0.00            
ATOM    718  N2  DG  X  23       6.857  17.903  -6.418  0.00  0.00            
ATOM    719  H21 DG  X  23       7.857  17.769  -6.463  0.00  0.00            
ATOM    720  H22 DG  X  23       6.240  17.310  -6.955  0.00  0.00            
ATOM    721  N3  DG  X  23       5.158  19.304  -6.321  0.00  0.00            
ATOM    722  C4  DG  X  23       4.725  20.479  -5.783  0.00  0.00            
ATOM    723  C3' DG  X  23       0.197  21.478  -7.382  0.00  0.00            
ATOM    724  H3' DG  X  23      -0.579  22.177  -7.071  0.00  0.00            
ATOM    725  C2' DG  X  23       1.036  20.825  -6.275  0.00  0.00            
ATOM    726  H2' DG  X  23       1.158  21.566  -5.484  0.00  0.00            
ATOM    727 H2'' DG  X  23       0.714  19.892  -5.812  0.00  0.00            
ATOM    728  O3' DG  X  23      -0.430  20.434  -8.125  0.00  0.00            
ATOM    729  P   DT  X  24      -1.718  19.679  -7.614  0.00  0.00            
ATOM    730  OP1 DT  X  24      -2.555  19.345  -8.770  0.00  0.00            
ATOM    731  OP2 DT  X  24      -2.303  20.350  -6.468  0.00  0.00            
ATOM    732  O5' DT  X  24      -1.053  18.371  -7.080  0.00  0.00            
ATOM    733  C5' DT  X  24      -0.294  17.504  -7.912  0.00  0.00            
ATOM    734  H5' DT  X  24       0.391  18.085  -8.530  0.00  0.00            
ATOM    735 H5'' DT  X  24      -0.920  16.877  -8.546  0.00  0.00            
ATOM    736  C4' DT  X  24       0.531  16.583  -6.971  0.00  0.00            
ATOM    737  H4' DT  X  24       0.922  15.823  -7.648  0.00  0.00            
ATOM    738  O4' DT  X  24       1.671  17.261  -6.451  0.00  0.00            
ATOM    739  C1' DT  X  24       2.077  16.486  -5.319  0.00  0.00            
ATOM    740  H1' DT  X  24       2.759  15.675  -5.572  0.00  0.00            
ATOM    741  N1  DT  X  24       2.749  17.199  -4.205  0.00  0.00            
ATOM    742  C6  DT  X  24       2.252  18.407  -3.730  0.00  0.00            
ATOM    743  H6  DT  X  24       1.226  18.649  -3.965  0.00  0.00            
ATOM    744  C5  DT  X  24       2.951  19.222  -2.896  0.00  0.00            
ATOM    745  C7  DT  X  24       2.303  20.515  -2.419  0.00  0.00            
ATOM    746  H71 DT  X  24       2.207  20.443  -1.336  0.00  0.00            
ATOM    747  H72 DT  X  24       2.910  21.398  -2.617  0.00  0.00            
ATOM    748  H73 DT  X  24       1.284  20.530  -2.805  0.00  0.00            
ATOM    749  C4  DT  X  24       4.263  18.723  -2.431  0.00  0.00            
ATOM    750  O4  DT  X  24       4.945  19.165  -1.512  0.00  0.00            
ATOM    751  N3  DT  X  24       4.704  17.553  -2.934  0.00  0.00            
ATOM    752  H3  DT  X  24       5.638  17.244  -2.706  0.00  0.00            
ATOM    753  C2  DT  X  24       4.035  16.740  -3.840  0.00  0.00            
ATOM    754  O2  DT  X  24       4.562  15.752  -4.386  0.00  0.00            
ATOM    755  C3' DT  X  24      -0.141  15.888  -5.815  0.00  0.00            
ATOM    756  H3' DT  X  24      -0.927  16.529  -5.416  0.00  0.00            
ATOM    757  C2' DT  X  24       0.900  15.875  -4.625  0.00  0.00            
ATOM    758  H2' DT  X  24       0.525  16.499  -3.814  0.00  0.00            
ATOM    759 H2'' DT  X  24       1.021  14.820  -4.377  0.00  0.00            
ATOM    760  O3' DT  X  24      -0.661  14.654  -6.089  0.00  0.00            
ATOM    761  P   DG  X  25      -2.294  14.390  -6.009  0.00  0.00            
ATOM    762  OP1 DG  X  25      -2.974  15.002  -7.133  0.00  0.00            
ATOM    763  OP2 DG  X  25      -2.608  14.747  -4.640  0.00  0.00            
ATOM    764  O5' DG  X  25      -2.515  12.798  -6.138  0.00  0.00            
ATOM    765  C5' DG  X  25      -1.949  12.100  -7.265  0.00  0.00            
ATOM    766  H5' DG  X  25      -1.199  11.364  -6.975  0.00  0.00            
ATOM    767 H5'' DG  X  25      -1.533  12.809  -7.980  0.00  0.00            
ATOM    768  C4' DG  X  25      -3.049  11.261  -7.915  0.00  0.00            
ATOM    769  H4' DG  X  25      -2.530  10.815  -8.763  0.00  0.00            
ATOM    770  O4' DG  X  25      -3.358  10.267  -6.984  0.00  0.00            
ATOM    771  C1' DG  X  25      -4.725  10.018  -7.169  0.00  0.00            
ATOM    772  H1' DG  X  25      -4.913   9.549  -8.135  0.00  0.00            
ATOM    773  N9  DG  X  25      -5.342   9.360  -5.962  0.00  0.00            
ATOM    774  C8  DG  X  25      -6.087   9.980  -4.978  0.00  0.00            
ATOM    775  H8  DG  X  25      -6.488  10.982  -5.022  0.00  0.00            
ATOM    776  N7  DG  X  25      -6.721   9.127  -4.103  0.00  0.00            
ATOM    777  C5  DG  X  25      -6.171   7.865  -4.456  0.00  0.00            
ATOM    778  C6  DG  X  25      -6.310   6.589  -3.813  0.00  0.00            
ATOM    779  O6  DG  X  25      -6.978   6.239  -2.770  0.00  0.00            
ATOM    780  N1  DG  X  25      -5.435   5.670  -4.366  0.00  0.00            
ATOM    781  H1  DG  X  25      -5.496   4.745  -3.965  0.00  0.00            
ATOM    782  C2  DG  X  25      -4.577   5.867  -5.377  0.00  0.00            
ATOM    783  N2  DG  X  25      -3.800   4.879  -5.734  0.00  0.00            
ATOM    784  H21 DG  X  25      -3.937   3.961  -5.335  0.00  0.00            
ATOM    785  H22 DG  X  25      -3.159   5.052  -6.495  0.00  0.00            
ATOM    786  N3  DG  X  25      -4.482   7.038  -6.033  0.00  0.00            
ATOM    787  C4  DG  X  25      -5.288   8.034  -5.533  0.00  0.00            
ATOM    788  C3' DG  X  25      -4.216  12.043  -8.457  0.00  0.00            
ATOM    789  H3' DG  X  25      -4.150  13.128  -8.376  0.00  0.00            
ATOM    790  C2' DG  X  25      -5.265  11.498  -7.499  0.00  0.00            
ATOM    791  H2' DG  X  25      -5.138  12.098  -6.598  0.00  0.00            
ATOM    792 H2'' DG  X  25      -6.296  11.508  -7.853  0.00  0.00            
ATOM    793  O3' DG  X  25      -4.663  11.701  -9.761  0.00  0.00            
ATOM    794  P   DG  X  26      -3.680  11.915 -10.989  0.00  0.00            
ATOM    795  OP1 DG  X  26      -2.504  12.741 -10.631  0.00  0.00            
ATOM    796  OP2 DG  X  26      -4.606  12.426 -12.031  0.00  0.00            
ATOM    797  O5' DG  X  26      -3.340  10.388 -11.199  0.00  0.00            
ATOM    798  C5' DG  X  26      -2.074   9.812 -11.517  0.00  0.00            
ATOM    799  H5' DG  X  26      -1.528   9.830 -10.574  0.00  0.00            
ATOM    800 H5'' DG  X  26      -1.580  10.462 -12.239  0.00  0.00            
ATOM    801  C4' DG  X  26      -2.261   8.455 -12.139  0.00  0.00            
ATOM    802  H4' DG  X  26      -1.344   7.975 -12.480  0.00  0.00            
ATOM    803  O4' DG  X  26      -2.857   7.630 -11.107  0.00  0.00            
ATOM    804  C1' DG  X  26      -4.236   7.234 -11.508  0.00  0.00            
ATOM    805  H1' DG  X  26      -4.237   6.150 -11.617  0.00  0.00            
ATOM    806  N9  DG  X  26      -5.312   7.427 -10.491  0.00  0.00            
ATOM    807  C8  DG  X  26      -6.065   8.586 -10.174  0.00  0.00            
ATOM    808  H8  DG  X  26      -6.135   9.446 -10.823  0.00  0.00            
ATOM    809  N7  DG  X  26      -6.850   8.359  -9.159  0.00  0.00            
ATOM    810  C5  DG  X  26      -6.612   7.042  -8.707  0.00  0.00            
ATOM    811  C6  DG  X  26      -7.124   6.199  -7.645  0.00  0.00            
ATOM    812  O6  DG  X  26      -7.957   6.451  -6.723  0.00  0.00            
ATOM    813  N1  DG  X  26      -6.639   4.912  -7.622  0.00  0.00            
ATOM    814  H1  DG  X  26      -6.939   4.190  -6.982  0.00  0.00            
ATOM    815  C2  DG  X  26      -5.558   4.616  -8.350  0.00  0.00            
ATOM    816  N2  DG  X  26      -5.174   3.445  -8.143  0.00  0.00            
ATOM    817  H21 DG  X  26      -5.727   2.852  -7.541  0.00  0.00            
ATOM    818  H22 DG  X  26      -4.526   3.036  -8.801  0.00  0.00            
ATOM    819  N3  DG  X  26      -5.008   5.270  -9.359  0.00  0.00            
ATOM    820  C4  DG  X  26      -5.556   6.534  -9.466  0.00  0.00            
ATOM    821  C3' DG  X  26      -3.181   8.323 -13.394  0.00  0.00            
ATOM    822  H3' DG  X  26      -3.165   9.273 -13.928  0.00  0.00            
ATOM    823  C2' DG  X  26      -4.581   8.071 -12.758  0.00  0.00            
ATOM    824  H2' DG  X  26      -5.058   9.041 -12.618  0.00  0.00            
ATOM    825 H2'' DG  X  26      -5.174   7.472 -13.449  0.00  0.00            
ATOM    826  O3' DG  X  26      -2.642   7.345 -14.295  0.00  0.00            
ATOM    827  P   DT  X  27      -3.455   6.750 -15.542  0.00  0.00            
ATOM    828  OP1 DT  X  27      -2.416   6.100 -16.392  0.00  0.00            
ATOM    829  OP2 DT  X  27      -4.410   7.679 -16.178  0.00  0.00            
ATOM    830  O5' DT  X  27      -4.160   5.520 -14.849  0.00  0.00            
ATOM    831  C5' DT  X  27      -3.474   4.601 -14.104  0.00  0.00            
ATOM    832  H5' DT  X  27      -2.861   4.958 -13.276  0.00  0.00            
ATOM    833 H5'' DT  X  27      -2.820   4.073 -14.798  0.00  0.00            
ATOM    834  C4' DT  X  27      -4.402   3.637 -13.456  0.00  0.00            
ATOM    835  H4' DT  X  27      -3.737   3.010 -12.863  0.00  0.00            
ATOM    836  O4' DT  X  27      -5.147   4.317 -12.435  0.00  0.00            
ATOM    837  C1' DT  X  27      -6.489   3.819 -12.539  0.00  0.00            
ATOM    838  H1' DT  X  27      -6.417   2.842 -12.063  0.00  0.00            
ATOM    839  N1  DT  X  27      -7.551   4.654 -11.920  0.00  0.00            
ATOM    840  C6  DT  X  27      -7.783   5.923 -12.328  0.00  0.00            
ATOM    841  H6  DT  X  27      -7.201   6.252 -13.176  0.00  0.00            
ATOM    842  C5  DT  X  27      -8.595   6.713 -11.593  0.00  0.00            
ATOM    843  C7  DT  X  27      -8.773   8.193 -12.046  0.00  0.00            
ATOM    844  H71 DT  X  27      -7.946   8.429 -12.717  0.00  0.00            
ATOM    845  H72 DT  X  27      -9.702   8.283 -12.610  0.00  0.00            
ATOM    846  H73 DT  X  27      -8.967   8.782 -11.150  0.00  0.00            
ATOM    847  C4  DT  X  27      -9.191   6.316 -10.357  0.00  0.00            
ATOM    848  O4  DT  X  27      -9.925   6.946  -9.632  0.00  0.00            
ATOM    849  N3  DT  X  27      -8.995   4.945 -10.057  0.00  0.00            
ATOM    850  H3  DT  X  27      -9.469   4.451  -9.314  0.00  0.00            
ATOM    851  C2  DT  X  27      -8.160   4.087 -10.788  0.00  0.00            
ATOM    852  O2  DT  X  27      -8.038   2.956 -10.349  0.00  0.00            
ATOM    853  C3' DT  X  27      -5.313   2.909 -14.398  0.00  0.00            
ATOM    854  H3' DT  X  27      -4.927   3.168 -15.384  0.00  0.00            
ATOM    855  C2' DT  X  27      -6.604   3.595 -14.026  0.00  0.00            
ATOM    856  H2' DT  X  27      -6.637   4.587 -14.477  0.00  0.00            
ATOM    857 H2'' DT  X  27      -7.507   3.075 -14.345  0.00  0.00            
ATOM    858  O3' DT  X  27      -5.352   1.476 -14.153  0.00  0.00            
ATOM    859  P   DC  X  28      -6.243   0.466 -15.050  0.00  0.00            
ATOM    860  OP1 DC  X  28      -5.328  -0.597 -15.596  0.00  0.00            
ATOM    861  OP2 DC  X  28      -6.948   1.287 -16.055  0.00  0.00            
ATOM    862  O5' DC  X  28      -7.345  -0.215 -14.067  0.00  0.00            
ATOM    863  C5' DC  X  28      -6.870  -1.125 -13.004  0.00  0.00            
ATOM    864  H5' DC  X  28      -6.234  -0.569 -12.315  0.00  0.00            
ATOM    865 H5'' DC  X  28      -6.227  -1.916 -13.389  0.00  0.00            
ATOM    866  C4' DC  X  28      -7.997  -1.797 -12.132  0.00  0.00            
ATOM    867  H4' DC  X  28      -7.586  -2.660 -11.607  0.00  0.00            
ATOM    868  O4' DC  X  28      -8.663  -0.860 -11.268  0.00  0.00            
ATOM    869  C1' DC  X  28     -10.009  -0.762 -11.764  0.00  0.00            
ATOM    870  H1' DC  X  28     -10.616  -1.433 -11.157  0.00  0.00            
ATOM    871  N1  DC  X  28     -10.419   0.635 -11.831  0.00  0.00            
ATOM    872  C6  DC  X  28      -9.759   1.484 -12.596  0.00  0.00            
ATOM    873  H6  DC  X  28      -8.943   1.175 -13.232  0.00  0.00            
ATOM    874  C5  DC  X  28     -10.206   2.716 -12.704  0.00  0.00            
ATOM    875  H5  DC  X  28      -9.720   3.410 -13.374  0.00  0.00            
ATOM    876  C4  DC  X  28     -11.371   3.112 -12.030  0.00  0.00            
ATOM    877  N4  DC  X  28     -11.848   4.314 -11.931  0.00  0.00            
ATOM    878  H41 DC  X  28     -12.594   4.505 -11.277  0.00  0.00            
ATOM    879  H42 DC  X  28     -11.268   5.074 -12.256  0.00  0.00            
ATOM    880  N3  DC  X  28     -12.055   2.247 -11.339  0.00  0.00            
ATOM    881  C2  DC  X  28     -11.630   0.996 -11.199  0.00  0.00            
ATOM    882  O2  DC  X  28     -12.263   0.258 -10.393  0.00  0.00            
ATOM    883  C3' DC  X  28      -9.045  -2.388 -13.067  0.00  0.00            
ATOM    884  H3' DC  X  28      -8.669  -2.556 -14.076  0.00  0.00            
ATOM    885  C2' DC  X  28     -10.137  -1.387 -13.164  0.00  0.00            
ATOM    886  H2' DC  X  28      -9.913  -0.700 -13.980  0.00  0.00            
ATOM    887 H2'' DC  X  28     -11.149  -1.786 -13.232  0.00  0.00            
ATOM    888  O3' DC  X  28      -9.365  -3.625 -12.516  0.00  0.00            
ATOM    889  P   DT  X  29     -10.550  -4.613 -12.974  0.00  0.00            
ATOM    890  OP1 DT  X  29     -10.333  -5.970 -12.403  0.00  0.00            
ATOM    891  OP2 DT  X  29     -10.786  -4.441 -14.396  0.00  0.00            
ATOM    892  O5' DT  X  29     -11.878  -4.118 -12.337  0.00  0.00            
ATOM    893  C5' DT  X  29     -12.255  -4.204 -10.951  0.00  0.00            
ATOM    894  H5' DT  X  29     -11.608  -3.604 -10.310  0.00  0.00            
ATOM    895 H5'' DT  X  29     -12.283  -5.261 -10.687  0.00  0.00            
ATOM    896  C4' DT  X  29     -13.726  -3.826 -10.837  0.00  0.00            
ATOM    897  H4' DT  X  29     -14.164  -4.151  -9.894  0.00  0.00            
ATOM    898  O4' DT  X  29     -13.924  -2.395 -10.969  0.00  0.00            
ATOM    899  C1' DT  X  29     -14.910  -2.179 -11.948  0.00  0.00            
ATOM    900  H1' DT  X  29     -15.917  -2.252 -11.539  0.00  0.00            
ATOM    901  N1  DT  X  29     -14.798  -0.782 -12.568  0.00  0.00            
ATOM    902  C6  DT  X  29     -13.847  -0.477 -13.540  0.00  0.00            
ATOM    903  H6  DT  X  29     -13.371  -1.267 -14.101  0.00  0.00            
ATOM    904  C5  DT  X  29     -13.582   0.798 -13.883  0.00  0.00            
ATOM    905  C7  DT  X  29     -12.632   1.114 -15.075  0.00  0.00            
ATOM    906  H71 DT  X  29     -13.229   1.736 -15.742  0.00  0.00            
ATOM    907  H72 DT  X  29     -11.687   1.571 -14.779  0.00  0.00            
ATOM    908  H73 DT  X  29     -12.400   0.229 -15.668  0.00  0.00            
ATOM    909  C4  DT  X  29     -14.379   1.919 -13.275  0.00  0.00            
ATOM    910  O4  DT  X  29     -14.272   3.091 -13.535  0.00  0.00            
ATOM    911  N3  DT  X  29     -15.371   1.510 -12.379  0.00  0.00            
ATOM    912  H3  DT  X  29     -16.027   2.186 -12.017  0.00  0.00            
ATOM    913  C2  DT  X  29     -15.630   0.242 -12.023  0.00  0.00            
ATOM    914  O2  DT  X  29     -16.550   0.011 -11.234  0.00  0.00            
ATOM    915  C3' DT  X  29     -14.541  -4.520 -11.957  0.00  0.00            
ATOM    916  H3' DT  X  29     -13.967  -5.311 -12.441  0.00  0.00            
ATOM    917  C2' DT  X  29     -14.681  -3.324 -12.885  0.00  0.00            
ATOM    918  H2' DT  X  29     -13.688  -3.210 -13.321  0.00  0.00            
ATOM    919 H2'' DT  X  29     -15.516  -3.459 -13.573  0.00  0.00            
ATOM    920  O3' DT  X  29     -15.748  -5.012 -11.480  0.00  0.00            
ATOM    921  P   DG  X  30     -16.719  -5.894 -12.350  0.00  0.00            
ATOM    922  OP1 DG  X  30     -16.046  -6.148 -13.696  0.00  0.00            
ATOM    923  OP2 DG  X  30     -17.225  -6.954 -11.438  0.00  0.00            
ATOM    924  O5' DG  X  30     -17.794  -4.738 -12.643  0.00  0.00            
ATOM    925  C5' DG  X  30     -18.762  -4.405 -11.686  0.00  0.00            
ATOM    926  H5' DG  X  30     -18.288  -4.125 -10.745  0.00  0.00            
ATOM    927 H5'' DG  X  30     -19.376  -5.267 -11.424  0.00  0.00            
ATOM    928  C4' DG  X  30     -19.642  -3.276 -12.256  0.00  0.00            
ATOM    929  H4' DG  X  30     -20.377  -2.980 -11.507  0.00  0.00            
ATOM    930  O4' DG  X  30     -18.745  -2.131 -12.568  0.00  0.00            
ATOM    931  C1' DG  X  30     -19.297  -1.492 -13.675  0.00  0.00            
ATOM    932  H1' DG  X  30     -20.190  -0.975 -13.323  0.00  0.00            
ATOM    933  N9  DG  X  30     -18.367  -0.492 -14.224  0.00  0.00            
ATOM    934  C8  DG  X  30     -17.475  -0.669 -15.164  0.00  0.00            
ATOM    935  H8  DG  X  30     -17.276  -1.665 -15.532  0.00  0.00            
ATOM    936  N7  DG  X  30     -16.869   0.490 -15.440  0.00  0.00            
ATOM    937  C5  DG  X  30     -17.615   1.523 -14.813  0.00  0.00            
ATOM    938  C6  DG  X  30     -17.555   2.963 -14.844  0.00  0.00            
ATOM    939  O6  DG  X  30     -16.833   3.631 -15.535  0.00  0.00            
ATOM    940  N1  DG  X  30     -18.601   3.547 -14.057  0.00  0.00            
ATOM    941  H1  DG  X  30     -18.726   4.549 -14.055  0.00  0.00            
ATOM    942  C2  DG  X  30     -19.481   2.801 -13.404  0.00  0.00            
ATOM    943  N2  DG  X  30     -20.347   3.444 -12.611  0.00  0.00            
ATOM    944  H21 DG  X  30     -20.238   4.430 -12.419  0.00  0.00            
ATOM    945  H22 DG  X  30     -20.855   2.825 -11.996  0.00  0.00            
ATOM    946  N3  DG  X  30     -19.623   1.503 -13.426  0.00  0.00            
ATOM    947  C4  DG  X  30     -18.626   0.873 -14.147  0.00  0.00            
ATOM    948  C3' DG  X  30     -20.384  -3.599 -13.593  0.00  0.00            
ATOM    949  H3' DG  X  30     -20.109  -4.637 -13.780  0.00  0.00            
ATOM    950  C2' DG  X  30     -19.633  -2.750 -14.554  0.00  0.00            
ATOM    951  H2' DG  X  30     -18.813  -3.392 -14.875  0.00  0.00            
ATOM    952 H2'' DG  X  30     -20.306  -2.552 -15.389  0.00  0.00            
ATOM    953  O3' DG  X  30     -21.745  -3.216 -13.579  0.00  0.00            
ATOM    954  P   DC  X  31     -22.916  -4.115 -12.942  0.00  0.00            
ATOM    955  OP1 DC  X  31     -22.392  -4.586 -11.627  0.00  0.00            
ATOM    956  OP2 DC  X  31     -23.369  -5.061 -13.988  0.00  0.00            
ATOM    957  O5' DC  X  31     -24.160  -3.130 -12.711  0.00  0.00            
ATOM    958  C5' DC  X  31     -24.042  -2.127 -11.659  0.00  0.00            
ATOM    959  H5' DC  X  31     -23.044  -2.146 -11.221  0.00  0.00            
ATOM    960 H5'' DC  X  31     -24.804  -2.317 -10.904  0.00  0.00            
ATOM    961  C4' DC  X  31     -24.308  -0.736 -12.121  0.00  0.00            
ATOM    962  H4' DC  X  31     -24.521  -0.196 -11.199  0.00  0.00            
ATOM    963  O4' DC  X  31     -23.192  -0.087 -12.773  0.00  0.00            
ATOM    964  C1' DC  X  31     -23.657   0.751 -13.837  0.00  0.00            
ATOM    965  H1' DC  X  31     -24.000   1.694 -13.412  0.00  0.00            
ATOM    966  N1  DC  X  31     -22.669   0.941 -14.839  0.00  0.00            
ATOM    967  C6  DC  X  31     -22.069  -0.094 -15.465  0.00  0.00            
ATOM    968  H6  DC  X  31     -22.281  -1.096 -15.123  0.00  0.00            
ATOM    969  C5  DC  X  31     -21.238   0.125 -16.501  0.00  0.00            
ATOM    970  H5  DC  X  31     -20.709  -0.715 -16.927  0.00  0.00            
ATOM    971  C4  DC  X  31     -21.050   1.445 -16.873  0.00  0.00            
ATOM    972  N4  DC  X  31     -20.302   1.649 -17.883  0.00  0.00            
ATOM    973  H41 DC  X  31     -20.005   2.572 -18.167  0.00  0.00            
ATOM    974  H42 DC  X  31     -20.142   0.924 -18.568  0.00  0.00            
ATOM    975  N3  DC  X  31     -21.533   2.490 -16.218  0.00  0.00            
ATOM    976  C2  DC  X  31     -22.304   2.251 -15.109  0.00  0.00            
ATOM    977  O2  DC  X  31     -22.717   3.205 -14.502  0.00  0.00            
ATOM    978  C3' DC  X  31     -25.519  -0.558 -13.023  0.00  0.00            
ATOM    979  H3' DC  X  31     -26.009  -1.518 -13.185  0.00  0.00            
ATOM    980  C2' DC  X  31     -24.923   0.004 -14.370  0.00  0.00            
ATOM    981  H2' DC  X  31     -24.723  -0.879 -14.978  0.00  0.00            
ATOM    982 H2'' DC  X  31     -25.645   0.629 -14.895  0.00  0.00            
ATOM    983  O3' DC  X  31     -26.497   0.286 -12.446  0.00  0.00            
ATOM    984  P   DT3 X  32     -27.923   0.779 -13.113  0.00  0.00            
ATOM    985  OP1 DT3 X  32     -28.727   1.069 -11.951  0.00  0.00            
ATOM    986  OP2 DT3 X  32     -28.360  -0.226 -14.077  0.00  0.00            
ATOM    987  O5' DT3 X  32     -27.623   2.167 -13.780  0.00  0.00            
ATOM    988  C5' DT3 X  32     -27.483   3.336 -13.019  0.00  0.00            
ATOM    989  H5' DT3 X  32     -26.778   3.368 -12.188  0.00  0.00            
ATOM    990 H5'' DT3 X  32     -28.433   3.499 -12.509  0.00  0.00            
ATOM    991  C4' DT3 X  32     -27.168   4.571 -13.859  0.00  0.00            
ATOM    992  H4' DT3 X  32     -27.019   5.296 -13.059  0.00  0.00            
ATOM    993  O4' DT3 X  32     -25.961   4.346 -14.542  0.00  0.00            
ATOM    994  C1' DT3 X  32     -26.055   4.807 -15.879  0.00  0.00            
ATOM    995  H1' DT3 X  32     -25.890   5.882 -15.808  0.00  0.00            
ATOM    996  N1  DT3 X  32     -25.123   4.101 -16.824  0.00  0.00            
ATOM    997  C6  DT3 X  32     -25.216   2.728 -17.035  0.00  0.00            
ATOM    998  H6  DT3 X  32     -25.891   2.144 -16.427  0.00  0.00            
ATOM    999  C5  DT3 X  32     -24.388   2.062 -17.941  0.00  0.00            
ATOM   1000  C7  DT3 X  32     -24.396   0.530 -17.998  0.00  0.00            
ATOM   1001  H71 DT3 X  32     -25.118   0.413 -18.806  0.00  0.00            
ATOM   1002  H72 DT3 X  32     -23.396   0.174 -18.243  0.00  0.00            
ATOM   1003  H73 DT3 X  32     -24.769   0.073 -17.081  0.00  0.00            
ATOM   1004  C4  DT3 X  32     -23.432   2.799 -18.738  0.00  0.00            
ATOM   1005  O4  DT3 X  32     -22.566   2.409 -19.526  0.00  0.00            
ATOM   1006  N3  DT3 X  32     -23.526   4.174 -18.531  0.00  0.00            
ATOM   1007  H3  DT3 X  32     -22.931   4.755 -19.104  0.00  0.00            
ATOM   1008  C2  DT3 X  32     -24.379   4.821 -17.707  0.00  0.00            
ATOM   1009  O2  DT3 X  32     -24.228   6.081 -17.744  0.00  0.00            
ATOM   1010  C3' DT3 X  32     -28.275   4.963 -14.819  0.00  0.00            
ATOM   1011  H3' DT3 X  32     -29.137   4.308 -14.688  0.00  0.00            
ATOM   1012  C2' DT3 X  32     -27.570   4.643 -16.148  0.00  0.00            
ATOM   1013  H2' DT3 X  32     -27.861   3.613 -16.358  0.00  0.00            
ATOM   1014 H2'' DT3 X  32     -27.921   5.404 -16.844  0.00  0.00            
ATOM   1015  O3' DT3 X  32     -28.553   6.404 -14.814  0.00  0.00            
ATOM   1016 HO3' DT3 X  32     -29.417   6.576 -14.432  0.00  0.00            
ATOM   1017 HO5' DA5 X  33      34.214   2.503  16.875  0.00  0.00            
ATOM   1018  O5' DA5 X  33      33.958   1.699  16.417  0.00  0.00            
ATOM   1019  C5' DA5 X  33      34.458   0.582  17.154  0.00  0.00            
ATOM   1020  H5' DA5 X  33      35.485   0.421  16.825  0.00  0.00            
ATOM   1021 H5'' DA5 X  33      33.969  -0.356  16.891  0.00  0.00            
ATOM   1022  C4' DA5 X  33      34.370   0.631  18.693  0.00  0.00            
ATOM   1023  H4' DA5 X  33      35.072  -0.116  19.062  0.00  0.00            
ATOM   1024  O4' DA5 X  33      34.797   1.798  19.234  0.00  0.00            
ATOM   1025  C1' DA5 X  33      33.776   2.444  20.044  0.00  0.00            
ATOM   1026  H1' DA5 X  33      33.873   2.251  21.112  0.00  0.00            
ATOM   1027  N9  DA5 X  33      33.821   3.964  20.027  0.00  0.00            
ATOM   1028  C8  DA5 X  33      34.064   4.747  21.108  0.00  0.00            
ATOM   1029  H8  DA5 X  33      34.007   4.327  22.102  0.00  0.00            
ATOM   1030  N7  DA5 X  33      34.466   5.969  20.826  0.00  0.00            
ATOM   1031  C5  DA5 X  33      34.348   5.976  19.403  0.00  0.00            
ATOM   1032  C6  DA5 X  33      34.649   6.950  18.447  0.00  0.00            
ATOM   1033  N6  DA5 X  33      35.092   8.142  18.767  0.00  0.00            
ATOM   1034  H61 DA5 X  33      35.137   8.801  18.003  0.00  0.00            
ATOM   1035  H62 DA5 X  33      35.126   8.317  19.761  0.00  0.00            
ATOM   1036  N1  DA5 X  33      34.611   6.660  17.184  0.00  0.00            
ATOM   1037  C2  DA5 X  33      34.145   5.429  16.846  0.00  0.00            
ATOM   1038  H2  DA5 X  33      34.032   5.269  15.784  0.00  0.00            
ATOM   1039  N3  DA5 X  33      33.781   4.430  17.632  0.00  0.00            
ATOM   1040  C4  DA5 X  33      33.978   4.775  18.960  0.00  0.00            
ATOM   1041  C3' DA5 X  33      32.951   0.406  19.214  0.00  0.00            
ATOM   1042  H3' DA5 X  33      32.306   0.036  18.417  0.00  0.00            
ATOM   1043  C2' DA5 X  33      32.461   1.780  19.521  0.00  0.00            
ATOM   1044  H2' DA5 X  33      32.085   2.221  18.598  0.00  0.00            
ATOM   1045 H2'' DA5 X  33      31.713   1.722  20.311  0.00  0.00            
ATOM   1046  O3' DA5 X  33      32.974  -0.408  20.333  0.00  0.00            
ATOM   1047  P   DC  X  34      31.861  -1.500  20.545  0.00  0.00            
ATOM   1048  OP1 DC  X  34      32.420  -2.397  21.592  0.00  0.00            
ATOM   1049  OP2 DC  X  34      31.488  -2.030  19.228  0.00  0.00            
ATOM   1050  O5' DC  X  34      30.656  -0.720  21.201  0.00  0.00            
ATOM   1051  C5' DC  X  34      30.746  -0.291  22.613  0.00  0.00            
ATOM   1052  H5' DC  X  34      31.737   0.050  22.914  0.00  0.00            
ATOM   1053 H5'' DC  X  34      30.535  -1.115  23.296  0.00  0.00            
ATOM   1054  C4' DC  X  34      29.725   0.828  22.946  0.00  0.00            
ATOM   1055  H4' DC  X  34      29.774   1.002  24.020  0.00  0.00            
ATOM   1056  O4' DC  X  34      30.210   1.966  22.359  0.00  0.00            
ATOM   1057  C1' DC  X  34      29.071   2.749  22.004  0.00  0.00            
ATOM   1058  H1' DC  X  34      28.815   3.192  22.966  0.00  0.00            
ATOM   1059  N1  DC  X  34      29.477   3.802  21.088  0.00  0.00            
ATOM   1060  C6  DC  X  34      29.624   3.513  19.743  0.00  0.00            
ATOM   1061  H6  DC  X  34      29.375   2.550  19.322  0.00  0.00            
ATOM   1062  C5  DC  X  34      30.142   4.467  18.930  0.00  0.00            
ATOM   1063  H5  DC  X  34      30.384   4.367  17.882  0.00  0.00            
ATOM   1064  C4  DC  X  34      30.348   5.767  19.536  0.00  0.00            
ATOM   1065  N4  DC  X  34      31.124   6.640  18.923  0.00  0.00            
ATOM   1066  H41 DC  X  34      31.250   7.562  19.317  0.00  0.00            
ATOM   1067  H42 DC  X  34      31.273   6.488  17.936  0.00  0.00            
ATOM   1068  N3  DC  X  34      30.056   6.046  20.790  0.00  0.00            
ATOM   1069  C2  DC  X  34      29.680   5.094  21.603  0.00  0.00            
ATOM   1070  O2  DC  X  34      29.240   5.400  22.744  0.00  0.00            
ATOM   1071  C3' DC  X  34      28.338   0.441  22.394  0.00  0.00            
ATOM   1072  H3' DC  X  34      28.364  -0.481  21.814  0.00  0.00            
ATOM   1073  C2' DC  X  34      28.111   1.671  21.513  0.00  0.00            
ATOM   1074  H2' DC  X  34      28.263   1.334  20.488  0.00  0.00            
ATOM   1075 H2'' DC  X  34      27.117   2.116  21.555  0.00  0.00            
ATOM   1076  O3' DC  X  34      27.439   0.120  23.469  0.00  0.00            
ATOM   1077  P   DC  X  35      25.832   0.437  23.506  0.00  0.00            
ATOM   1078  OP1 DC  X  35      25.146  -0.172  24.666  0.00  0.00            
ATOM   1079  OP2 DC  X  35      25.159   0.275  22.128  0.00  0.00            
ATOM   1080  O5' DC  X  35      25.871   2.063  23.737  0.00  0.00            
ATOM   1081  C5' DC  X  35      26.333   2.546  24.985  0.00  0.00            
ATOM   1082  H5' DC  X  35      27.416   2.648  25.057  0.00  0.00            
ATOM   1083 H5'' DC  X  35      26.181   1.931  25.871  0.00  0.00            
ATOM   1084  C4' DC  X  35      25.747   3.910  25.294  0.00  0.00            
ATOM   1085  H4' DC  X  35      25.942   4.001  26.363  0.00  0.00            
ATOM   1086  O4' DC  X  35      26.399   4.936  24.532  0.00  0.00            
ATOM   1087  C1' DC  X  35      25.413   5.725  23.927  0.00  0.00            
ATOM   1088  H1' DC  X  35      25.040   6.600  24.459  0.00  0.00            
ATOM   1089  N1  DC  X  35      25.898   6.028  22.545  0.00  0.00            
ATOM   1090  C6  DC  X  35      26.033   5.088  21.558  0.00  0.00            
ATOM   1091  H6  DC  X  35      25.771   4.067  21.792  0.00  0.00            
ATOM   1092  C5  DC  X  35      26.567   5.492  20.378  0.00  0.00            
ATOM   1093  H5  DC  X  35      26.845   4.771  19.624  0.00  0.00            
ATOM   1094  C4  DC  X  35      26.835   6.879  20.177  0.00  0.00            
ATOM   1095  N4  DC  X  35      27.200   7.321  19.046  0.00  0.00            
ATOM   1096  H41 DC  X  35      27.318   8.320  18.953  0.00  0.00            
ATOM   1097  H42 DC  X  35      27.277   6.808  18.179  0.00  0.00            
ATOM   1098  N3  DC  X  35      26.542   7.813  21.063  0.00  0.00            
ATOM   1099  C2  DC  X  35      26.053   7.410  22.239  0.00  0.00            
ATOM   1100  O2  DC  X  35      25.784   8.357  23.048  0.00  0.00            
ATOM   1101  C3' DC  X  35      24.218   3.995  25.152  0.00  0.00            
ATOM   1102  H3' DC  X  35      23.810   2.997  24.991  0.00  0.00            
ATOM   1103  C2' DC  X  35      24.169   4.826  23.910  0.00  0.00            
ATOM   1104  H2' DC  X  35      24.173   4.224  23.002  0.00  0.00            
ATOM   1105 H2'' DC  X  35      23.311   5.460  23.685  0.00  0.00            
ATOM   1106  O3' DC  X  35      23.575   4.553  26.243  0.00  0.00            
ATOM   1107  P   DT  X  36      22.047   5.071  26.401  0.00  0.00            
ATOM   1108  OP1 DT  X  36      21.794   5.343  27.836  0.00  0.00            
ATOM   1109  OP2 DT  X  36      21.224   4.250  25.556  0.00  0.00            
ATOM   1110  O5' DT  X  36      21.975   6.485  25.720  0.00  0.00            
ATOM   1111  C5' DT  X  36      22.478   7.678  26.301  0.00  0.00            
ATOM   1112  H5' DT  X  36      23.459   7.419  26.698  0.00  0.00            
ATOM   1113 H5'' DT  X  36      21.780   8.003  27.072  0.00  0.00            
ATOM   1114  C4' DT  X  36      22.546   8.838  25.349  0.00  0.00            
ATOM   1115  H4' DT  X  36      22.964   9.716  25.842  0.00  0.00            
ATOM   1116  O4' DT  X  36      23.280   8.369  24.191  0.00  0.00            
ATOM   1117  C1' DT  X  36      22.630   8.889  23.097  0.00  0.00            
ATOM   1118  H1' DT  X  36      22.914   9.942  23.078  0.00  0.00            
ATOM   1119  N1  DT  X  36      22.964   8.315  21.754  0.00  0.00            
ATOM   1120  C6  DT  X  36      22.541   7.034  21.494  0.00  0.00            
ATOM   1121  H6  DT  X  36      22.061   6.456  22.270  0.00  0.00            
ATOM   1122  C5  DT  X  36      22.623   6.531  20.222  0.00  0.00            
ATOM   1123  C7  DT  X  36      22.118   5.139  19.883  0.00  0.00            
ATOM   1124  H71 DT  X  36      21.625   4.740  20.769  0.00  0.00            
ATOM   1125  H72 DT  X  36      21.387   5.165  19.075  0.00  0.00            
ATOM   1126  H73 DT  X  36      22.930   4.450  19.650  0.00  0.00            
ATOM   1127  C4  DT  X  36      23.299   7.343  19.172  0.00  0.00            
ATOM   1128  O4  DT  X  36      23.493   6.917  18.011  0.00  0.00            
ATOM   1129  N3  DT  X  36      23.676   8.628  19.538  0.00  0.00            
ATOM   1130  H3  DT  X  36      23.974   9.245  18.796  0.00  0.00            
ATOM   1131  C2  DT  X  36      23.500   9.146  20.774  0.00  0.00            
ATOM   1132  O2  DT  X  36      23.901  10.318  20.970  0.00  0.00            
ATOM   1133  C3' DT  X  36      21.117   9.297  24.834  0.00  0.00            
ATOM   1134  H3' DT  X  36      20.367   8.673  25.320  0.00  0.00            
ATOM   1135  C2' DT  X  36      21.116   8.893  23.375  0.00  0.00            
ATOM   1136  H2' DT  X  36      20.711   7.882  23.325  0.00  0.00            
ATOM   1137 H2'' DT  X  36      20.601   9.621  22.748  0.00  0.00            
ATOM   1138  O3' DT  X  36      20.923  10.694  24.946  0.00  0.00            
ATOM   1139  P   DG  X  37      19.472  11.317  25.169  0.00  0.00            
ATOM   1140  OP1 DG  X  37      19.607  12.201  26.369  0.00  0.00            
ATOM   1141  OP2 DG  X  37      18.568  10.159  25.287  0.00  0.00            
ATOM   1142  O5' DG  X  37      19.169  12.213  23.860  0.00  0.00            
ATOM   1143  C5' DG  X  37      19.674  13.562  23.691  0.00  0.00            
ATOM   1144  H5' DG  X  37      20.763  13.551  23.738  0.00  0.00            
ATOM   1145 H5'' DG  X  37      19.125  14.235  24.350  0.00  0.00            
ATOM   1146  C4' DG  X  37      19.371  13.972  22.244  0.00  0.00            
ATOM   1147  H4' DG  X  37      19.747  14.984  22.098  0.00  0.00            
ATOM   1148  O4' DG  X  37      20.180  13.223  21.290  0.00  0.00            
ATOM   1149  C1' DG  X  37      19.271  12.879  20.306  0.00  0.00            
ATOM   1150  H1' DG  X  37      19.266  13.748  19.648  0.00  0.00            
ATOM   1151  N9  DG  X  37      19.789  11.701  19.588  0.00  0.00            
ATOM   1152  C8  DG  X  37      19.766  10.359  19.966  0.00  0.00            
ATOM   1153  H8  DG  X  37      19.519  10.056  20.973  0.00  0.00            
ATOM   1154  N7  DG  X  37      20.304   9.497  19.111  0.00  0.00            
ATOM   1155  C5  DG  X  37      20.610  10.396  18.056  0.00  0.00            
ATOM   1156  C6  DG  X  37      21.129  10.081  16.678  0.00  0.00            
ATOM   1157  O6  DG  X  37      21.341   8.983  16.178  0.00  0.00            
ATOM   1158  N1  DG  X  37      21.401  11.149  15.936  0.00  0.00            
ATOM   1159  H1  DG  X  37      21.736  10.956  15.003  0.00  0.00            
ATOM   1160  C2  DG  X  37      21.039  12.358  16.318  0.00  0.00            
ATOM   1161  N2  DG  X  37      21.299  13.319  15.481  0.00  0.00            
ATOM   1162  H21 DG  X  37      21.886  13.120  14.684  0.00  0.00            
ATOM   1163  H22 DG  X  37      21.238  14.235  15.901  0.00  0.00            
ATOM   1164  N3  DG  X  37      20.469  12.710  17.457  0.00  0.00            
ATOM   1165  C4  DG  X  37      20.309  11.680  18.321  0.00  0.00            
ATOM   1166  C3' DG  X  37      17.903  13.777  21.995  0.00  0.00            
ATOM   1167  H3' DG  X  37      17.349  13.459  22.879  0.00  0.00            
ATOM   1168  C2' DG  X  37      17.955  12.632  20.983  0.00  0.00            
ATOM   1169  H2' DG  X  37      17.930  11.699  21.546  0.00  0.00            
ATOM   1170 H2'' DG  X  37      17.108  12.558  20.300  0.00  0.00            
ATOM   1171  O3' DG  X  37      17.412  14.998  21.494  0.00  0.00            
ATOM   1172  P   DA  X  38      16.003  15.230  20.742  0.00  0.00            
ATOM   1173  OP1 DA  X  38      15.562  16.553  21.119  0.00  0.00            
ATOM   1174  OP2 DA  X  38      15.107  14.077  20.997  0.00  0.00            
ATOM   1175  O5' DA  X  38      16.324  15.194  19.146  0.00  0.00            
ATOM   1176  C5' DA  X  38      17.229  16.125  18.562  0.00  0.00            
ATOM   1177  H5' DA  X  38      18.194  15.793  18.942  0.00  0.00            
ATOM   1178 H5'' DA  X  38      16.969  17.140  18.865  0.00  0.00            
ATOM   1179  C4' DA  X  38      17.124  15.974  17.038  0.00  0.00            
ATOM   1180  H4' DA  X  38      17.774  16.715  16.572  0.00  0.00            
ATOM   1181  O4' DA  X  38      17.808  14.831  16.656  0.00  0.00            
ATOM   1182  C1' DA  X  38      17.009  14.129  15.660  0.00  0.00            
ATOM   1183  H1' DA  X  38      17.171  14.555  14.670  0.00  0.00            
ATOM   1184  N9  DA  X  38      17.335  12.731  15.688  0.00  0.00            
ATOM   1185  C8  DA  X  38      16.919  11.715  16.548  0.00  0.00            
ATOM   1186  H8  DA  X  38      16.223  11.881  17.357  0.00  0.00            
ATOM   1187  N7  DA  X  38      17.269  10.517  16.215  0.00  0.00            
ATOM   1188  C5  DA  X  38      18.022  10.767  15.046  0.00  0.00            
ATOM   1189  C6  DA  X  38      18.746   9.970  14.148  0.00  0.00            
ATOM   1190  N6  DA  X  38      18.935   8.674  14.155  0.00  0.00            
ATOM   1191  H61 DA  X  38      19.320   8.126  13.399  0.00  0.00            
ATOM   1192  H62 DA  X  38      18.605   8.144  14.949  0.00  0.00            
ATOM   1193  N1  DA  X  38      19.325  10.403  13.041  0.00  0.00            
ATOM   1194  C2  DA  X  38      19.268  11.732  12.819  0.00  0.00            
ATOM   1195  H2  DA  X  38      19.702  12.082  11.894  0.00  0.00            
ATOM   1196  N3  DA  X  38      18.660  12.633  13.561  0.00  0.00            
ATOM   1197  C4  DA  X  38      18.058  12.089  14.712  0.00  0.00            
ATOM   1198  C3' DA  X  38      15.725  15.993  16.411  0.00  0.00            
ATOM   1199  H3' DA  X  38      14.934  16.289  17.101  0.00  0.00            
ATOM   1200  C2' DA  X  38      15.561  14.557  15.950  0.00  0.00            
ATOM   1201  H2' DA  X  38      15.131  13.927  16.729  0.00  0.00            
ATOM   1202 H2'' DA  X  38      14.923  14.527  15.067  0.00  0.00            
ATOM   1203  O3' DA  X  38      15.770  16.782  15.219  0.00  0.00            
ATOM   1204  P   DC  X  39      14.408  17.579  14.795  0.00  0.00            
ATOM   1205  OP1 DC  X  39      14.629  18.959  15.254  0.00  0.00            
ATOM   1206  OP2 DC  X  39      13.228  16.808  15.263  0.00  0.00            
ATOM   1207  O5' DC  X  39      14.321  17.548  13.262  0.00  0.00            
ATOM   1208  C5' DC  X  39      15.421  18.035  12.460  0.00  0.00            
ATOM   1209  H5' DC  X  39      16.331  18.158  13.047  0.00  0.00            
ATOM   1210 H5'' DC  X  39      15.166  19.039  12.121  0.00  0.00            
ATOM   1211  C4' DC  X  39      15.762  17.062  11.289  0.00  0.00            
ATOM   1212  H4' DC  X  39      16.570  17.504  10.706  0.00  0.00            
ATOM   1213  O4' DC  X  39      16.181  15.747  11.723  0.00  0.00            
ATOM   1214  C1' DC  X  39      15.823  14.860  10.657  0.00  0.00            
ATOM   1215  H1' DC  X  39      16.554  14.820   9.850  0.00  0.00            
ATOM   1216  N1  DC  X  39      15.690  13.421  11.217  0.00  0.00            
ATOM   1217  C6  DC  X  39      14.738  13.084  12.184  0.00  0.00            
ATOM   1218  H6  DC  X  39      14.067  13.856  12.531  0.00  0.00            
ATOM   1219  C5  DC  X  39      14.797  11.901  12.797  0.00  0.00            
ATOM   1220  H5  DC  X  39      14.147  11.693  13.634  0.00  0.00            
ATOM   1221  C4  DC  X  39      15.682  10.902  12.258  0.00  0.00            
ATOM   1222  N4  DC  X  39      15.664   9.623  12.711  0.00  0.00            
ATOM   1223  H41 DC  X  39      16.328   8.958  12.341  0.00  0.00            
ATOM   1224  H42 DC  X  39      15.035   9.383  13.464  0.00  0.00            
ATOM   1225  N3  DC  X  39      16.566  11.180  11.312  0.00  0.00            
ATOM   1226  C2  DC  X  39      16.592  12.446  10.822  0.00  0.00            
ATOM   1227  O2  DC  X  39      17.562  12.697  10.094  0.00  0.00            
ATOM   1228  C3' DC  X  39      14.592  16.921  10.274  0.00  0.00            
ATOM   1229  H3' DC  X  39      13.647  17.307  10.657  0.00  0.00            
ATOM   1230  C2' DC  X  39      14.527  15.362  10.082  0.00  0.00            
ATOM   1231  H2' DC  X  39      13.636  15.003  10.597  0.00  0.00            
ATOM   1232 H2'' DC  X  39      14.415  15.114   9.027  0.00  0.00            
ATOM   1233  O3' DC  X  39      14.907  17.506   9.045  0.00  0.00            
ATOM   1234  P   DG  X  40      13.747  17.770   7.899  0.00  0.00            
ATOM   1235  OP1 DG  X  40      14.262  18.800   7.022  0.00  0.00            
ATOM   1236  OP2 DG  X  40      12.493  18.046   8.523  0.00  0.00            
ATOM   1237  O5' DG  X  40      13.640  16.453   7.055  0.00  0.00            
ATOM   1238  C5' DG  X  40      14.677  16.104   6.108  0.00  0.00            
ATOM   1239  H5' DG  X  40      15.709  16.270   6.415  0.00  0.00            
ATOM   1240 H5'' DG  X  40      14.449  16.752   5.262  0.00  0.00            
ATOM   1241  C4' DG  X  40      14.536  14.704   5.531  0.00  0.00            
ATOM   1242  H4' DG  X  40      15.349  14.478   4.842  0.00  0.00            
ATOM   1243  O4' DG  X  40      14.637  13.849   6.626  0.00  0.00            
ATOM   1244  C1' DG  X  40      13.708  12.855   6.460  0.00  0.00            
ATOM   1245  H1' DG  X  40      14.050  12.024   5.843  0.00  0.00            
ATOM   1246  N9  DG  X  40      13.429  12.298   7.837  0.00  0.00            
ATOM   1247  C8  DG  X  40      12.654  12.775   8.821  0.00  0.00            
ATOM   1248  H8  DG  X  40      12.068  13.676   8.725  0.00  0.00            
ATOM   1249  N7  DG  X  40      12.575  12.048   9.872  0.00  0.00            
ATOM   1250  C5  DG  X  40      13.403  10.973   9.495  0.00  0.00            
ATOM   1251  C6  DG  X  40      13.649   9.711  10.148  0.00  0.00            
ATOM   1252  O6  DG  X  40      13.236   9.380  11.218  0.00  0.00            
ATOM   1253  N1  DG  X  40      14.505   8.812   9.465  0.00  0.00            
ATOM   1254  H1  DG  X  40      14.738   7.968   9.969  0.00  0.00            
ATOM   1255  C2  DG  X  40      15.136   9.185   8.278  0.00  0.00            
ATOM   1256  N2  DG  X  40      15.955   8.370   7.743  0.00  0.00            
ATOM   1257  H21 DG  X  40      16.027   7.416   8.068  0.00  0.00            
ATOM   1258  H22 DG  X  40      16.545   8.783   7.034  0.00  0.00            
ATOM   1259  N3  DG  X  40      15.000  10.386   7.739  0.00  0.00            
ATOM   1260  C4  DG  X  40      14.075  11.181   8.352  0.00  0.00            
ATOM   1261  C3' DG  X  40      13.201  14.489   4.788  0.00  0.00            
ATOM   1262  H3' DG  X  40      12.657  15.433   4.796  0.00  0.00            
ATOM   1263  C2' DG  X  40      12.510  13.504   5.719  0.00  0.00            
ATOM   1264  H2' DG  X  40      11.808  13.898   6.453  0.00  0.00            
ATOM   1265 H2'' DG  X  40      12.028  12.678   5.196  0.00  0.00            
ATOM   1266  O3' DG  X  40      13.259  14.219   3.387  0.00  0.00            
ATOM   1267  P   DA  X  41      14.320  14.946   2.321  0.00  0.00            
ATOM   1268  OP1 DA  X  41      15.576  14.037   2.251  0.00  0.00            
ATOM   1269  OP2 DA  X  41      14.394  16.392   2.668  0.00  0.00            
ATOM   1270  O5' DA  X  41      13.636  14.783   0.856  0.00  0.00            
ATOM   1271  C5' DA  X  41      13.597  13.459   0.239  0.00  0.00            
ATOM   1272  H5' DA  X  41      12.878  12.883   0.822  0.00  0.00            
ATOM   1273 H5'' DA  X  41      14.530  12.958   0.497  0.00  0.00            
ATOM   1274  C4' DA  X  41      13.439  13.381  -1.243  0.00  0.00            
ATOM   1275  H4' DA  X  41      13.260  12.334  -1.486  0.00  0.00            
ATOM   1276  O4' DA  X  41      12.294  14.109  -1.486  0.00  0.00            
ATOM   1277  C1' DA  X  41      12.533  15.151  -2.408  0.00  0.00            
ATOM   1278  H1' DA  X  41      12.384  14.801  -3.430  0.00  0.00            
ATOM   1279  N9  DA  X  41      11.519  16.214  -2.014  0.00  0.00            
ATOM   1280  C8  DA  X  41      11.609  17.238  -1.081  0.00  0.00            
ATOM   1281  H8  DA  X  41      12.533  17.365  -0.535  0.00  0.00            
ATOM   1282  N7  DA  X  41      10.614  18.074  -0.988  0.00  0.00            
ATOM   1283  C5  DA  X  41       9.658  17.524  -1.825  0.00  0.00            
ATOM   1284  C6  DA  X  41       8.319  17.950  -2.250  0.00  0.00            
ATOM   1285  N6  DA  X  41       7.761  19.029  -1.879  0.00  0.00            
ATOM   1286  H61 DA  X  41       6.762  19.119  -1.760  0.00  0.00            
ATOM   1287  H62 DA  X  41       8.374  19.753  -1.534  0.00  0.00            
ATOM   1288  N1  DA  X  41       7.574  17.154  -2.919  0.00  0.00            
ATOM   1289  C2  DA  X  41       8.116  16.085  -3.465  0.00  0.00            
ATOM   1290  H2  DA  X  41       7.420  15.335  -3.808  0.00  0.00            
ATOM   1291  N3  DA  X  41       9.352  15.679  -3.285  0.00  0.00            
ATOM   1292  C4  DA  X  41      10.180  16.428  -2.445  0.00  0.00            
ATOM   1293  C3' DA  X  41      14.564  14.084  -2.016  0.00  0.00            
ATOM   1294  H3' DA  X  41      15.434  14.166  -1.365  0.00  0.00            
ATOM   1295  C2' DA  X  41      13.986  15.492  -2.217  0.00  0.00            
ATOM   1296  H2' DA  X  41      14.121  16.031  -1.279  0.00  0.00            
ATOM   1297 H2'' DA  X  41      14.341  16.059  -3.077  0.00  0.00            
ATOM   1298  O3' DA  X  41      14.806  13.410  -3.180  0.00  0.00            
ATOM   1299  P   DC  X  42      15.880  13.851  -4.256  0.00  0.00            
ATOM   1300  OP1 DC  X  42      16.517  12.564  -4.713  0.00  0.00            
ATOM   1301  OP2 DC  X  42      16.744  14.892  -3.655  0.00  0.00            
ATOM   1302  O5' DC  X  42      14.864  14.428  -5.361  0.00  0.00            
ATOM   1303  C5' DC  X  42      13.922  13.615  -6.057  0.00  0.00            
ATOM   1304  H5' DC  X  42      13.361  13.163  -5.239  0.00  0.00            
ATOM   1305 H5'' DC  X  42      14.532  12.909  -6.622  0.00  0.00            
ATOM   1306  C4' DC  X  42      12.972  14.443  -6.932  0.00  0.00            
ATOM   1307  H4' DC  X  42      12.294  13.839  -7.534  0.00  0.00            
ATOM   1308  O4' DC  X  42      12.269  15.350  -6.038  0.00  0.00            
ATOM   1309  C1' DC  X  42      12.375  16.649  -6.616  0.00  0.00            
ATOM   1310  H1' DC  X  42      11.692  16.597  -7.464  0.00  0.00            
ATOM   1311  N1  DC  X  42      11.984  17.763  -5.650  0.00  0.00            
ATOM   1312  C6  DC  X  42      12.883  18.534  -4.901  0.00  0.00            
ATOM   1313  H6  DC  X  42      13.937  18.303  -4.927  0.00  0.00            
ATOM   1314  C5  DC  X  42      12.428  19.560  -4.177  0.00  0.00            
ATOM   1315  H5  DC  X  42      13.124  20.048  -3.510  0.00  0.00            
ATOM   1316  C4  DC  X  42      11.006  19.804  -4.147  0.00  0.00            
ATOM   1317  N4  DC  X  42      10.489  20.825  -3.559  0.00  0.00            
ATOM   1318  H41 DC  X  42       9.501  20.909  -3.749  0.00  0.00            
ATOM   1319  H42 DC  X  42      11.097  21.401  -2.994  0.00  0.00            
ATOM   1320  N3  DC  X  42      10.210  19.139  -4.915  0.00  0.00            
ATOM   1321  C2  DC  X  42      10.608  18.104  -5.672  0.00  0.00            
ATOM   1322  O2  DC  X  42       9.711  17.502  -6.308  0.00  0.00            
ATOM   1323  C3' DC  X  42      13.766  15.416  -7.900  0.00  0.00            
ATOM   1324  H3' DC  X  42      14.836  15.223  -7.978  0.00  0.00            
ATOM   1325  C2' DC  X  42      13.713  16.748  -7.224  0.00  0.00            
ATOM   1326  H2' DC  X  42      14.474  16.864  -6.452  0.00  0.00            
ATOM   1327 H2'' DC  X  42      13.650  17.567  -7.942  0.00  0.00            
ATOM   1328  O3' DC  X  42      13.167  15.561  -9.187  0.00  0.00            
ATOM   1329  P   DA  X  43      13.695  14.855 -10.531  0.00  0.00            
ATOM   1330  OP1 DA  X  43      13.954  13.398 -10.246  0.00  0.00            
ATOM   1331  OP2 DA  X  43      14.586  15.787 -11.205  0.00  0.00            
ATOM   1332  O5' DA  X  43      12.309  14.883 -11.372  0.00  0.00            
ATOM   1333  C5' DA  X  43      11.113  14.228 -11.069  0.00  0.00            
ATOM   1334  H5' DA  X  43      10.973  14.132  -9.993  0.00  0.00            
ATOM   1335 H5'' DA  X  43      10.968  13.195 -11.387  0.00  0.00            
ATOM   1336  C4' DA  X  43       9.914  14.980 -11.460  0.00  0.00            
ATOM   1337  H4' DA  X  43       9.143  14.213 -11.390  0.00  0.00            
ATOM   1338  O4' DA  X  43       9.897  15.939 -10.430  0.00  0.00            
ATOM   1339  C1' DA  X  43       9.644  17.174 -11.044  0.00  0.00            
ATOM   1340  H1' DA  X  43       8.610  17.478 -11.210  0.00  0.00            
ATOM   1341  N9  DA  X  43      10.260  18.194 -10.131  0.00  0.00            
ATOM   1342  C8  DA  X  43      11.597  18.380  -9.866  0.00  0.00            
ATOM   1343  H8  DA  X  43      12.388  17.823 -10.346  0.00  0.00            
ATOM   1344  N7  DA  X  43      11.800  19.343  -8.977  0.00  0.00            
ATOM   1345  C5  DA  X  43      10.541  19.802  -8.714  0.00  0.00            
ATOM   1346  C6  DA  X  43       9.933  20.886  -7.877  0.00  0.00            
ATOM   1347  N6  DA  X  43      10.588  21.710  -7.196  0.00  0.00            
ATOM   1348  H61 DA  X  43      10.100  22.371  -6.608  0.00  0.00            
ATOM   1349  H62 DA  X  43      11.597  21.746  -7.224  0.00  0.00            
ATOM   1350  N1  DA  X  43       8.628  21.101  -7.745  0.00  0.00            
ATOM   1351  C2  DA  X  43       7.869  20.199  -8.376  0.00  0.00            
ATOM   1352  H2  DA  X  43       6.798  20.302  -8.283  0.00  0.00            
ATOM   1353  N3  DA  X  43       8.181  19.151  -9.175  0.00  0.00            
ATOM   1354  C4  DA  X  43       9.555  19.048  -9.297  0.00  0.00            
ATOM   1355  C3' DA  X  43       9.912  15.604 -12.807  0.00  0.00            
ATOM   1356  H3' DA  X  43      10.628  15.083 -13.442  0.00  0.00            
ATOM   1357  C2' DA  X  43      10.236  17.060 -12.446  0.00  0.00            
ATOM   1358  H2' DA  X  43      11.318  17.159 -12.533  0.00  0.00            
ATOM   1359 H2'' DA  X  43       9.772  17.769 -13.132  0.00  0.00            
ATOM   1360  O3' DA  X  43       8.547  15.414 -13.297  0.00  0.00            
ATOM   1361  P   DC  X  44       8.138  16.019 -14.733  0.00  0.00            
ATOM   1362  OP1 DC  X  44       6.920  15.361 -15.229  0.00  0.00            
ATOM   1363  OP2 DC  X  44       9.357  15.999 -15.620  0.00  0.00            
ATOM   1364  O5' DC  X  44       7.812  17.523 -14.521  0.00  0.00            
ATOM   1365  C5' DC  X  44       6.718  17.819 -13.716  0.00  0.00            
ATOM   1366  H5' DC  X  44       6.690  17.323 -12.745  0.00  0.00            
ATOM   1367 H5'' DC  X  44       5.785  17.555 -14.213  0.00  0.00            
ATOM   1368  C4' DC  X  44       6.532  19.338 -13.381  0.00  0.00            
ATOM   1369  H4' DC  X  44       5.534  19.420 -12.952  0.00  0.00            
ATOM   1370  O4' DC  X  44       7.603  19.792 -12.597  0.00  0.00            
ATOM   1371  C1' DC  X  44       7.661  21.184 -12.924  0.00  0.00            
ATOM   1372  H1' DC  X  44       6.829  21.741 -12.493  0.00  0.00            
ATOM   1373  N1  DC  X  44       8.949  21.706 -12.337  0.00  0.00            
ATOM   1374  C6  DC  X  44      10.206  21.193 -12.715  0.00  0.00            
ATOM   1375  H6  DC  X  44      10.186  20.440 -13.489  0.00  0.00            
ATOM   1376  C5  DC  X  44      11.352  21.471 -11.938  0.00  0.00            
ATOM   1377  H5  DC  X  44      12.229  20.883 -12.167  0.00  0.00            
ATOM   1378  C4  DC  X  44      11.190  22.439 -10.924  0.00  0.00            
ATOM   1379  N4  DC  X  44      12.149  22.585 -10.082  0.00  0.00            
ATOM   1380  H41 DC  X  44      11.981  23.247  -9.338  0.00  0.00            
ATOM   1381  H42 DC  X  44      12.751  21.776 -10.146  0.00  0.00            
ATOM   1382  N3  DC  X  44      10.044  23.101 -10.634  0.00  0.00            
ATOM   1383  C2  DC  X  44       8.888  22.704 -11.269  0.00  0.00            
ATOM   1384  O2  DC  X  44       7.834  23.227 -10.969  0.00  0.00            
ATOM   1385  C3' DC  X  44       6.471  20.286 -14.631  0.00  0.00            
ATOM   1386  H3' DC  X  44       6.827  19.700 -15.479  0.00  0.00            
ATOM   1387  C2' DC  X  44       7.457  21.443 -14.381  0.00  0.00            
ATOM   1388  H2' DC  X  44       8.375  21.448 -14.970  0.00  0.00            
ATOM   1389 H2'' DC  X  44       6.958  22.348 -14.727  0.00  0.00            
ATOM   1390  O3' DC  X  44       5.150  20.737 -14.997  0.00  0.00            
ATOM   1391  P   DT  X  45       4.707  21.726 -16.115  0.00  0.00            
ATOM   1392  OP1 DT  X  45       3.335  21.525 -16.425  0.00  0.00            
ATOM   1393  OP2 DT  X  45       5.701  21.601 -17.191  0.00  0.00            
ATOM   1394  O5' DT  X  45       4.816  23.188 -15.569  0.00  0.00            
ATOM   1395  C5' DT  X  45       4.463  23.630 -14.319  0.00  0.00            
ATOM   1396  H5' DT  X  45       4.779  22.834 -13.645  0.00  0.00            
ATOM   1397 H5'' DT  X  45       3.381  23.621 -14.456  0.00  0.00            
ATOM   1398  C4' DT  X  45       5.064  24.885 -13.802  0.00  0.00            
ATOM   1399  H4' DT  X  45       4.627  25.235 -12.867  0.00  0.00            
ATOM   1400  O4' DT  X  45       6.434  24.705 -13.408  0.00  0.00            
ATOM   1401  C1' DT  X  45       7.205  25.855 -13.632  0.00  0.00            
ATOM   1402  H1' DT  X  45       6.964  26.596 -12.870  0.00  0.00            
ATOM   1403  N1  DT  X  45       8.598  25.506 -13.743  0.00  0.00            
ATOM   1404  C6  DT  X  45       9.023  24.506 -14.652  0.00  0.00            
ATOM   1405  H6  DT  X  45       8.273  24.090 -15.308  0.00  0.00            
ATOM   1406  C5  DT  X  45      10.333  24.009 -14.613  0.00  0.00            
ATOM   1407  C7  DT  X  45      10.742  22.986 -15.580  0.00  0.00            
ATOM   1408  H71 DT  X  45      10.023  22.506 -16.243  0.00  0.00            
ATOM   1409  H72 DT  X  45      11.370  23.583 -16.242  0.00  0.00            
ATOM   1410  H73 DT  X  45      11.442  22.327 -15.065  0.00  0.00            
ATOM   1411  C4  DT  X  45      11.285  24.466 -13.684  0.00  0.00            
ATOM   1412  O4  DT  X  45      12.474  24.232 -13.595  0.00  0.00            
ATOM   1413  N3  DT  X  45      10.858  25.477 -12.947  0.00  0.00            
ATOM   1414  H3  DT  X  45      11.497  25.948 -12.321  0.00  0.00            
ATOM   1415  C2  DT  X  45       9.608  26.140 -12.978  0.00  0.00            
ATOM   1416  O2  DT  X  45       9.424  27.189 -12.394  0.00  0.00            
ATOM   1417  C3' DT  X  45       5.115  26.156 -14.689  0.00  0.00            
ATOM   1418  H3' DT  X  45       4.551  25.976 -15.605  0.00  0.00            
ATOM   1419  C2' DT  X  45       6.609  26.368 -14.870  0.00  0.00            
ATOM   1420  H2' DT  X  45       6.898  25.711 -15.691  0.00  0.00            
ATOM   1421 H2'' DT  X  45       6.886  27.392 -15.119  0.00  0.00            
ATOM   1422  O3' DT  X  45       4.529  27.231 -13.949  0.00  0.00            
ATOM   1423  P   DC  X  46       4.074  28.505 -14.795  0.00  0.00            
ATOM   1424  OP1 DC  X  46       3.006  29.189 -13.991  0.00  0.00            
ATOM   1425  OP2 DC  X  46       3.803  28.174 -16.174  0.00  0.00            
ATOM   1426  O5' DC  X  46       5.355  29.438 -14.618  0.00  0.00            
ATOM   1427  C5' DC  X  46       5.598  30.270 -13.541  0.00  0.00            
ATOM   1428  H5' DC  X  46       5.656  29.726 -12.598  0.00  0.00            
ATOM   1429 H5'' DC  X  46       4.962  31.155 -13.559  0.00  0.00            
ATOM   1430  C4' DC  X  46       7.019  30.907 -13.645  0.00  0.00            
ATOM   1431  H4' DC  X  46       7.242  31.483 -12.747  0.00  0.00            
ATOM   1432  O4' DC  X  46       7.955  29.808 -13.704  0.00  0.00            
ATOM   1433  C1' DC  X  46       8.999  30.245 -14.524  0.00  0.00            
ATOM   1434  H1' DC  X  46       9.531  31.081 -14.068  0.00  0.00            
ATOM   1435  N1  DC  X  46      10.009  29.204 -14.931  0.00  0.00            
ATOM   1436  C6  DC  X  46       9.689  28.262 -15.924  0.00  0.00            
ATOM   1437  H6  DC  X  46       8.652  28.104 -16.184  0.00  0.00            
ATOM   1438  C5  DC  X  46      10.632  27.341 -16.154  0.00  0.00            
ATOM   1439  H5  DC  X  46      10.369  26.554 -16.845  0.00  0.00            
ATOM   1440  C4  DC  X  46      11.860  27.531 -15.553  0.00  0.00            
ATOM   1441  N4  DC  X  46      12.788  26.611 -15.788  0.00  0.00            
ATOM   1442  H41 DC  X  46      13.657  26.523 -15.282  0.00  0.00            
ATOM   1443  H42 DC  X  46      12.507  25.827 -16.360  0.00  0.00            
ATOM   1444  N3  DC  X  46      12.202  28.400 -14.658  0.00  0.00            
ATOM   1445  C2  DC  X  46      11.236  29.237 -14.263  0.00  0.00            
ATOM   1446  O2  DC  X  46      11.363  29.919 -13.192  0.00  0.00            
ATOM   1447  C3' DC  X  46       7.235  31.727 -14.907  0.00  0.00            
ATOM   1448  H3' DC  X  46       6.292  32.006 -15.377  0.00  0.00            
ATOM   1449  C2' DC  X  46       8.173  30.784 -15.689  0.00  0.00            
ATOM   1450  H2' DC  X  46       7.536  30.070 -16.210  0.00  0.00            
ATOM   1451 H2'' DC  X  46       8.695  31.424 -16.401  0.00  0.00            
ATOM   1452  O3' DC  X  46       7.864  32.918 -14.512  0.00  0.00            
ATOM   1453  P   DA  X  47       7.609  34.373 -15.240  0.00  0.00            
ATOM   1454  OP1 DA  X  47       6.439  35.013 -14.626  0.00  0.00            
ATOM   1455  OP2 DA  X  47       7.622  34.255 -16.719  0.00  0.00            
ATOM   1456  O5' DA  X  47       8.915  35.152 -14.695  0.00  0.00            
ATOM   1457  C5' DA  X  47       8.923  35.541 -13.330  0.00  0.00            
ATOM   1458  H5' DA  X  47       8.432  34.786 -12.716  0.00  0.00            
ATOM   1459 H5'' DA  X  47       8.255  36.397 -13.232  0.00  0.00            
ATOM   1460  C4' DA  X  47      10.250  36.009 -12.718  0.00  0.00            
ATOM   1461  H4' DA  X  47      10.149  36.317 -11.677  0.00  0.00            
ATOM   1462  O4' DA  X  47      11.224  34.983 -12.855  0.00  0.00            
ATOM   1463  C1' DA  X  47      12.094  35.239 -13.908  0.00  0.00            
ATOM   1464  H1' DA  X  47      13.050  35.639 -13.570  0.00  0.00            
ATOM   1465  N9  DA  X  47      12.357  34.025 -14.641  0.00  0.00            
ATOM   1466  C8  DA  X  47      11.566  33.293 -15.521  0.00  0.00            
ATOM   1467  H8  DA  X  47      10.548  33.590 -15.723  0.00  0.00            
ATOM   1468  N7  DA  X  47      12.177  32.227 -16.045  0.00  0.00            
ATOM   1469  C5  DA  X  47      13.396  32.264 -15.287  0.00  0.00            
ATOM   1470  C6  DA  X  47      14.521  31.393 -15.241  0.00  0.00            
ATOM   1471  N6  DA  X  47      14.493  30.264 -15.905  0.00  0.00            
ATOM   1472  H61 DA  X  47      15.236  29.604 -15.723  0.00  0.00            
ATOM   1473  H62 DA  X  47      13.745  30.001 -16.531  0.00  0.00            
ATOM   1474  N1  DA  X  47      15.542  31.603 -14.482  0.00  0.00            
ATOM   1475  C2  DA  X  47      15.579  32.746 -13.731  0.00  0.00            
ATOM   1476  H2  DA  X  47      16.439  32.910 -13.099  0.00  0.00            
ATOM   1477  N3  DA  X  47      14.574  33.625 -13.617  0.00  0.00            
ATOM   1478  C4  DA  X  47      13.531  33.317 -14.417  0.00  0.00            
ATOM   1479  C3' DA  X  47      10.875  37.179 -13.552  0.00  0.00            
ATOM   1480  H3' DA  X  47      10.155  37.825 -14.055  0.00  0.00            
ATOM   1481  C2' DA  X  47      11.600  36.473 -14.667  0.00  0.00            
ATOM   1482  H2' DA  X  47      10.974  36.150 -15.498  0.00  0.00            
ATOM   1483 H2'' DA  X  47      12.400  37.060 -15.117  0.00  0.00            
ATOM   1484  O3' DA  X  47      11.804  38.016 -12.800  0.00  0.00            
ATOM   1485  P   DG3 X  48      12.085  39.546 -13.073  0.00  0.00            
ATOM   1486  OP1 DG3 X  48      11.520  40.468 -12.112  0.00  0.00            
ATOM   1487  OP2 DG3 X  48      11.783  39.841 -14.457  0.00  0.00            
ATOM   1488  O5' DG3 X  48      13.773  39.677 -13.135  0.00  0.00            
ATOM   1489  C5' DG3 X  48      14.479  39.830 -11.924  0.00  0.00            
ATOM   1490  H5' DG3 X  48      14.122  38.992 -11.326  0.00  0.00            
ATOM   1491 H5'' DG3 X  48      14.173  40.730 -11.390  0.00  0.00            
ATOM   1492  C4' DG3 X  48      16.008  39.695 -12.064  0.00  0.00            
ATOM   1493  H4' DG3 X  48      16.286  39.874 -11.025  0.00  0.00            
ATOM   1494  O4' DG3 X  48      16.550  38.421 -12.396  0.00  0.00            
ATOM   1495  C1' DG3 X  48      17.087  38.458 -13.663  0.00  0.00            
ATOM   1496  H1' DG3 X  48      18.132  38.182 -13.519  0.00  0.00            
ATOM   1497  N9  DG3 X  48      16.494  37.327 -14.479  0.00  0.00            
ATOM   1498  C8  DG3 X  48      15.276  37.320 -15.105  0.00  0.00            
ATOM   1499  H8  DG3 X  48      14.564  38.120 -14.962  0.00  0.00            
ATOM   1500  N7  DG3 X  48      14.963  36.372 -15.912  0.00  0.00            
ATOM   1501  C5  DG3 X  48      16.177  35.676 -15.833  0.00  0.00            
ATOM   1502  C6  DG3 X  48      16.581  34.455 -16.591  0.00  0.00            
ATOM   1503  O6  DG3 X  48      16.031  33.800 -17.471  0.00  0.00            
ATOM   1504  N1  DG3 X  48      17.871  34.011 -16.216  0.00  0.00            
ATOM   1505  H1  DG3 X  48      18.079  33.091 -16.577  0.00  0.00            
ATOM   1506  C2  DG3 X  48      18.693  34.593 -15.333  0.00  0.00            
ATOM   1507  N2  DG3 X  48      19.894  34.102 -15.158  0.00  0.00            
ATOM   1508  H21 DG3 X  48      20.212  33.353 -15.756  0.00  0.00            
ATOM   1509  H22 DG3 X  48      20.239  34.187 -14.212  0.00  0.00            
ATOM   1510  N3  DG3 X  48      18.363  35.675 -14.627  0.00  0.00            
ATOM   1511  C4  DG3 X  48      17.109  36.187 -14.968  0.00  0.00            
ATOM   1512  C3' DG3 X  48      16.591  40.667 -12.992  0.00  0.00            
ATOM   1513  H3' DG3 X  48      15.749  41.330 -13.188  0.00  0.00            
ATOM   1514  C2' DG3 X  48      16.910  39.848 -14.238  0.00  0.00            
ATOM   1515  H2' DG3 X  48      16.029  39.884 -14.878  0.00  0.00            
ATOM   1516 H2'' DG3 X  48      17.827  40.244 -14.675  0.00  0.00            
ATOM   1517  O3' DG3 X  48      17.790  41.311 -12.489  0.00  0.00            
ATOM   1518 HO3' DG3 X  48      17.468  42.125 -12.094  0.00  0.00            
ATOM   1519 HO5' DT5 X  49       7.183 -29.977   3.610  0.00  0.00            
ATOM   1520  O5' DT5 X  49       6.842 -30.115   4.497  0.00  0.00            
ATOM   1521  C5' DT5 X  49       5.454 -30.468   4.577  0.00  0.00            
ATOM   1522  H5' DT5 X  49       5.516 -31.390   5.155  0.00  0.00            
ATOM   1523 H5'' DT5 X  49       5.222 -30.657   3.529  0.00  0.00            
ATOM   1524  C4' DT5 X  49       4.479 -29.362   5.070  0.00  0.00            
ATOM   1525  H4' DT5 X  49       3.449 -29.716   5.031  0.00  0.00            
ATOM   1526  O4' DT5 X  49       4.835 -29.006   6.422  0.00  0.00            
ATOM   1527  C1' DT5 X  49       5.031 -27.601   6.360  0.00  0.00            
ATOM   1528  H1' DT5 X  49       4.057 -27.125   6.473  0.00  0.00            
ATOM   1529  N1  DT5 X  49       5.769 -27.112   7.538  0.00  0.00            
ATOM   1530  C6  DT5 X  49       7.178 -27.030   7.537  0.00  0.00            
ATOM   1531  H6  DT5 X  49       7.728 -27.247   6.634  0.00  0.00            
ATOM   1532  C5  DT5 X  49       7.861 -26.591   8.658  0.00  0.00            
ATOM   1533  C7  DT5 X  49       9.401 -26.574   8.573  0.00  0.00            
ATOM   1534  H71 DT5 X  49       9.639 -26.599   7.510  0.00  0.00            
ATOM   1535  H72 DT5 X  49       9.823 -25.667   9.007  0.00  0.00            
ATOM   1536  H73 DT5 X  49       9.861 -27.439   9.053  0.00  0.00            
ATOM   1537  C4  DT5 X  49       7.162 -26.327   9.878  0.00  0.00            
ATOM   1538  O4  DT5 X  49       7.700 -25.886  10.862  0.00  0.00            
ATOM   1539  N3  DT5 X  49       5.798 -26.446   9.869  0.00  0.00            
ATOM   1540  H3  DT5 X  49       5.294 -26.334  10.737  0.00  0.00            
ATOM   1541  C2  DT5 X  49       5.109 -26.753   8.719  0.00  0.00            
ATOM   1542  O2  DT5 X  49       3.896 -26.787   8.821  0.00  0.00            
ATOM   1543  C3' DT5 X  49       4.646 -28.129   4.188  0.00  0.00            
ATOM   1544  H3' DT5 X  49       4.989 -28.424   3.196  0.00  0.00            
ATOM   1545  C2' DT5 X  49       5.565 -27.210   5.008  0.00  0.00            
ATOM   1546  H2' DT5 X  49       6.626 -27.415   4.869  0.00  0.00            
ATOM   1547 H2'' DT5 X  49       5.454 -26.161   4.732  0.00  0.00            
ATOM   1548  O3' DT5 X  49       3.410 -27.508   4.054  0.00  0.00            
ATOM   1549  P   DG  X  50       2.877 -26.867   2.712  0.00  0.00            
ATOM   1550  OP1 DG  X  50       2.215 -27.971   1.996  0.00  0.00            
ATOM   1551  OP2 DG  X  50       3.838 -26.019   2.035  0.00  0.00            
ATOM   1552  O5' DG  X  50       1.731 -25.986   3.370  0.00  0.00            
ATOM   1553  C5' DG  X  50       0.339 -26.427   3.484  0.00  0.00            
ATOM   1554  H5' DG  X  50       0.202 -27.397   3.961  0.00  0.00            
ATOM   1555 H5'' DG  X  50      -0.186 -26.573   2.539  0.00  0.00            
ATOM   1556  C4' DG  X  50      -0.417 -25.403   4.345  0.00  0.00            
ATOM   1557  H4' DG  X  50      -1.378 -25.777   4.698  0.00  0.00            
ATOM   1558  O4' DG  X  50       0.260 -25.173   5.561  0.00  0.00            
ATOM   1559  C1' DG  X  50       0.542 -23.817   5.628  0.00  0.00            
ATOM   1560  H1' DG  X  50      -0.109 -23.236   6.282  0.00  0.00            
ATOM   1561  N9  DG  X  50       1.899 -23.733   6.209  0.00  0.00            
ATOM   1562  C8  DG  X  50       3.089 -24.018   5.618  0.00  0.00            
ATOM   1563  H8  DG  X  50       3.208 -24.197   4.559  0.00  0.00            
ATOM   1564  N7  DG  X  50       4.047 -24.182   6.469  0.00  0.00            
ATOM   1565  C5  DG  X  50       3.552 -23.806   7.684  0.00  0.00            
ATOM   1566  C6  DG  X  50       4.173 -23.602   8.976  0.00  0.00            
ATOM   1567  O6  DG  X  50       5.315 -23.736   9.426  0.00  0.00            
ATOM   1568  N1  DG  X  50       3.241 -23.225   9.965  0.00  0.00            
ATOM   1569  H1  DG  X  50       3.565 -23.173  10.920  0.00  0.00            
ATOM   1570  C2  DG  X  50       1.877 -23.156   9.754  0.00  0.00            
ATOM   1571  N2  DG  X  50       1.094 -22.930  10.783  0.00  0.00            
ATOM   1572  H21 DG  X  50       1.341 -23.043  11.756  0.00  0.00            
ATOM   1573  H22 DG  X  50       0.143 -22.655  10.582  0.00  0.00            
ATOM   1574  N3  DG  X  50       1.320 -23.130   8.556  0.00  0.00            
ATOM   1575  C4  DG  X  50       2.238 -23.477   7.574  0.00  0.00            
ATOM   1576  C3' DG  X  50      -0.525 -24.082   3.546  0.00  0.00            
ATOM   1577  H3' DG  X  50      -0.206 -24.301   2.527  0.00  0.00            
ATOM   1578  C2' DG  X  50       0.554 -23.251   4.186  0.00  0.00            
ATOM   1579  H2' DG  X  50       1.529 -23.426   3.732  0.00  0.00            
ATOM   1580 H2'' DG  X  50       0.299 -22.191   4.220  0.00  0.00            
ATOM   1581  O3' DG  X  50      -1.710 -23.439   3.621  0.00  0.00            
ATOM   1582  P   DT  X  51      -2.049 -21.987   3.017  0.00  0.00            
ATOM   1583  OP1 DT  X  51      -3.372 -22.088   2.427  0.00  0.00            
ATOM   1584  OP2 DT  X  51      -0.903 -21.540   2.200  0.00  0.00            
ATOM   1585  O5' DT  X  51      -2.151 -21.164   4.421  0.00  0.00            
ATOM   1586  C5' DT  X  51      -3.061 -21.643   5.378  0.00  0.00            
ATOM   1587  H5' DT  X  51      -2.917 -22.713   5.524  0.00  0.00            
ATOM   1588 H5'' DT  X  51      -4.091 -21.482   5.062  0.00  0.00            
ATOM   1589  C4' DT  X  51      -2.908 -20.997   6.774  0.00  0.00            
ATOM   1590  H4' DT  X  51      -3.712 -21.473   7.335  0.00  0.00            
ATOM   1591  O4' DT  X  51      -1.650 -21.116   7.409  0.00  0.00            
ATOM   1592  C1' DT  X  51      -1.088 -19.871   7.658  0.00  0.00            
ATOM   1593  H1' DT  X  51      -1.479 -19.545   8.622  0.00  0.00            
ATOM   1594  N1  DT  X  51       0.388 -19.964   7.583  0.00  0.00            
ATOM   1595  C6  DT  X  51       0.999 -20.150   6.365  0.00  0.00            
ATOM   1596  H6  DT  X  51       0.347 -20.297   5.517  0.00  0.00            
ATOM   1597  C5  DT  X  51       2.362 -20.312   6.266  0.00  0.00            
ATOM   1598  C7  DT  X  51       3.100 -20.565   4.922  0.00  0.00            
ATOM   1599  H71 DT  X  51       3.624 -21.514   5.034  0.00  0.00            
ATOM   1600  H72 DT  X  51       2.414 -20.550   4.075  0.00  0.00            
ATOM   1601  H73 DT  X  51       3.811 -19.753   4.769  0.00  0.00            
ATOM   1602  C4  DT  X  51       3.195 -20.084   7.461  0.00  0.00            
ATOM   1603  O4  DT  X  51       4.403 -19.985   7.419  0.00  0.00            
ATOM   1604  N3  DT  X  51       2.513 -19.905   8.567  0.00  0.00            
ATOM   1605  H3  DT  X  51       2.992 -19.538   9.378  0.00  0.00            
ATOM   1606  C2  DT  X  51       1.141 -19.694   8.663  0.00  0.00            
ATOM   1607  O2  DT  X  51       0.688 -19.225   9.686  0.00  0.00            
ATOM   1608  C3' DT  X  51      -3.172 -19.527   6.680  0.00  0.00            
ATOM   1609  H3' DT  X  51      -3.670 -19.319   5.733  0.00  0.00            
ATOM   1610  C2' DT  X  51      -1.804 -18.973   6.701  0.00  0.00            
ATOM   1611  H2' DT  X  51      -1.403 -18.867   5.693  0.00  0.00            
ATOM   1612 H2'' DT  X  51      -1.822 -17.943   7.058  0.00  0.00            
ATOM   1613  O3' DT  X  51      -4.081 -19.057   7.725  0.00  0.00            
ATOM   1614  P   DC  X  52      -4.494 -17.505   7.925  0.00  0.00            
ATOM   1615  OP1 DC  X  52      -4.177 -16.751   6.676  0.00  0.00            
ATOM   1616  OP2 DC  X  52      -5.867 -17.388   8.430  0.00  0.00            
ATOM   1617  O5' DC  X  52      -3.579 -16.965   9.066  0.00  0.00            
ATOM   1618  C5' DC  X  52      -3.639 -17.515  10.360  0.00  0.00            
ATOM   1619  H5' DC  X  52      -3.349 -18.566  10.351  0.00  0.00            
ATOM   1620 H5'' DC  X  52      -4.663 -17.646  10.711  0.00  0.00            
ATOM   1621  C4' DC  X  52      -2.890 -16.660  11.413  0.00  0.00            
ATOM   1622  H4' DC  X  52      -3.047 -17.107  12.395  0.00  0.00            
ATOM   1623  O4' DC  X  52      -1.506 -16.728  11.236  0.00  0.00            
ATOM   1624  C1' DC  X  52      -0.978 -15.478  11.070  0.00  0.00            
ATOM   1625  H1' DC  X  52      -0.742 -15.092  12.062  0.00  0.00            
ATOM   1626  N1  DC  X  52       0.283 -15.684  10.142  0.00  0.00            
ATOM   1627  C6  DC  X  52       0.073 -15.916   8.801  0.00  0.00            
ATOM   1628  H6  DC  X  52      -0.913 -16.162   8.435  0.00  0.00            
ATOM   1629  C5  DC  X  52       1.153 -16.114   7.992  0.00  0.00            
ATOM   1630  H5  DC  X  52       0.954 -16.291   6.946  0.00  0.00            
ATOM   1631  C4  DC  X  52       2.441 -16.010   8.596  0.00  0.00            
ATOM   1632  N4  DC  X  52       3.434 -16.431   7.814  0.00  0.00            
ATOM   1633  H41 DC  X  52       4.367 -16.329   8.187  0.00  0.00            
ATOM   1634  H42 DC  X  52       3.237 -16.500   6.826  0.00  0.00            
ATOM   1635  N3  DC  X  52       2.667 -15.889   9.879  0.00  0.00            
ATOM   1636  C2  DC  X  52       1.584 -15.707  10.641  0.00  0.00            
ATOM   1637  O2  DC  X  52       1.783 -15.460  11.876  0.00  0.00            
ATOM   1638  C3' DC  X  52      -3.252 -15.203  11.376  0.00  0.00            
ATOM   1639  H3' DC  X  52      -4.160 -15.142  10.777  0.00  0.00            
ATOM   1640  C2' DC  X  52      -2.090 -14.670  10.472  0.00  0.00            
ATOM   1641  H2' DC  X  52      -2.294 -14.847   9.416  0.00  0.00            
ATOM   1642 H2'' DC  X  52      -2.045 -13.594  10.641  0.00  0.00            
ATOM   1643  O3' DC  X  52      -3.345 -14.760  12.758  0.00  0.00            
ATOM   1644  P   DG  X  53      -3.365 -13.171  13.126  0.00  0.00            
ATOM   1645  OP1 DG  X  53      -4.261 -13.042  14.297  0.00  0.00            
ATOM   1646  OP2 DG  X  53      -3.729 -12.444  11.913  0.00  0.00            
ATOM   1647  O5' DG  X  53      -1.821 -12.839  13.491  0.00  0.00            
ATOM   1648  C5' DG  X  53      -1.101 -13.425  14.566  0.00  0.00            
ATOM   1649  H5' DG  X  53      -0.808 -14.438  14.289  0.00  0.00            
ATOM   1650 H5'' DG  X  53      -1.778 -13.544  15.412  0.00  0.00            
ATOM   1651  C4' DG  X  53       0.088 -12.624  15.063  0.00  0.00            
ATOM   1652  H4' DG  X  53       0.361 -12.948  16.067  0.00  0.00            
ATOM   1653  O4' DG  X  53       1.177 -12.770  14.203  0.00  0.00            
ATOM   1654  C1' DG  X  53       1.379 -11.535  13.541  0.00  0.00            
ATOM   1655  H1' DG  X  53       2.329 -11.101  13.851  0.00  0.00            
ATOM   1656  N9  DG  X  53       1.409 -11.704  12.017  0.00  0.00            
ATOM   1657  C8  DG  X  53       0.374 -11.991  11.174  0.00  0.00            
ATOM   1658  H8  DG  X  53      -0.655 -11.849  11.468  0.00  0.00            
ATOM   1659  N7  DG  X  53       0.784 -12.487  10.013  0.00  0.00            
ATOM   1660  C5  DG  X  53       2.175 -12.421  10.044  0.00  0.00            
ATOM   1661  C6  DG  X  53       3.239 -12.769   9.092  0.00  0.00            
ATOM   1662  O6  DG  X  53       3.157 -13.107   7.907  0.00  0.00            
ATOM   1663  N1  DG  X  53       4.538 -12.568   9.590  0.00  0.00            
ATOM   1664  H1  DG  X  53       5.240 -12.882   8.934  0.00  0.00            
ATOM   1665  C2  DG  X  53       4.805 -12.134  10.783  0.00  0.00            
ATOM   1666  N2  DG  X  53       6.025 -12.046  11.271  0.00  0.00            
ATOM   1667  H21 DG  X  53       6.826 -12.201  10.676  0.00  0.00            
ATOM   1668  H22 DG  X  53       6.100 -11.765  12.238  0.00  0.00            
ATOM   1669  N3  DG  X  53       3.859 -11.804  11.667  0.00  0.00            
ATOM   1670  C4  DG  X  53       2.591 -11.993  11.258  0.00  0.00            
ATOM   1671  C3' DG  X  53      -0.180 -11.173  15.267  0.00  0.00            
ATOM   1672  H3' DG  X  53      -1.257 -11.034  15.363  0.00  0.00            
ATOM   1673  C2' DG  X  53       0.306 -10.524  13.983  0.00  0.00            
ATOM   1674  H2' DG  X  53      -0.473 -10.469  13.222  0.00  0.00            
ATOM   1675 H2'' DG  X  53       0.689  -9.504  13.995  0.00  0.00            
ATOM   1676  O3' DG  X  53       0.466 -10.772  16.475  0.00  0.00            
ATOM   1677  P   DT  X  54       0.586  -9.244  16.927  0.00  0.00            
ATOM   1678  OP1 DT  X  54       0.694  -9.188  18.389  0.00  0.00            
ATOM   1679  OP2 DT  X  54      -0.484  -8.435  16.313  0.00  0.00            
ATOM   1680  O5' DT  X  54       1.949  -8.778  16.161  0.00  0.00            
ATOM   1681  C5' DT  X  54       3.171  -9.456  16.491  0.00  0.00            
ATOM   1682  H5' DT  X  54       3.079 -10.540  16.569  0.00  0.00            
ATOM   1683 H5'' DT  X  54       3.450  -9.102  17.483  0.00  0.00            
ATOM   1684  C4' DT  X  54       4.315  -9.015  15.575  0.00  0.00            
ATOM   1685  H4' DT  X  54       5.281  -9.376  15.928  0.00  0.00            
ATOM   1686  O4' DT  X  54       4.197  -9.384  14.115  0.00  0.00            
ATOM   1687  C1' DT  X  54       4.617  -8.290  13.353  0.00  0.00            
ATOM   1688  H1' DT  X  54       5.703  -8.378  13.380  0.00  0.00            
ATOM   1689  N1  DT  X  54       4.054  -8.434  12.006  0.00  0.00            
ATOM   1690  C6  DT  X  54       2.677  -8.313  11.738  0.00  0.00            
ATOM   1691  H6  DT  X  54       1.927  -8.125  12.492  0.00  0.00            
ATOM   1692  C5  DT  X  54       2.151  -8.615  10.533  0.00  0.00            
ATOM   1693  C7  DT  X  54       0.703  -8.459  10.294  0.00  0.00            
ATOM   1694  H71 DT  X  54       0.617  -7.605   9.622  0.00  0.00            
ATOM   1695  H72 DT  X  54       0.239  -9.343   9.856  0.00  0.00            
ATOM   1696  H73 DT  X  54       0.187  -8.311  11.242  0.00  0.00            
ATOM   1697  C4  DT  X  54       2.979  -9.183   9.517  0.00  0.00            
ATOM   1698  O4  DT  X  54       2.615  -9.714   8.468  0.00  0.00            
ATOM   1699  N3  DT  X  54       4.345  -9.143   9.782  0.00  0.00            
ATOM   1700  H3  DT  X  54       4.933  -9.476   9.031  0.00  0.00            
ATOM   1701  C2  DT  X  54       4.897  -8.892  11.011  0.00  0.00            
ATOM   1702  O2  DT  X  54       6.130  -9.042  11.173  0.00  0.00            
ATOM   1703  C3' DT  X  54       4.462  -7.426  15.649  0.00  0.00            
ATOM   1704  H3' DT  X  54       3.794  -6.995  16.395  0.00  0.00            
ATOM   1705  C2' DT  X  54       4.116  -7.072  14.202  0.00  0.00            
ATOM   1706  H2' DT  X  54       3.039  -6.912  14.230  0.00  0.00            
ATOM   1707 H2'' DT  X  54       4.540  -6.113  13.905  0.00  0.00            
ATOM   1708  O3' DT  X  54       5.838  -7.177  15.961  0.00  0.00            
ATOM   1709  P   DC  X  55       6.506  -5.772  16.058  0.00  0.00            
ATOM   1710  OP1 DC  X  55       7.542  -5.759  17.094  0.00  0.00            
ATOM   1711  OP2 DC  X  55       5.439  -4.750  16.129  0.00  0.00            
ATOM   1712  O5' DC  X  55       7.203  -5.689  14.635  0.00  0.00            
ATOM   1713  C5' DC  X  55       8.319  -6.492  14.244  0.00  0.00            
ATOM   1714  H5' DC  X  55       8.087  -7.557  14.279  0.00  0.00            
ATOM   1715 H5'' DC  X  55       9.152  -6.288  14.917  0.00  0.00            
ATOM   1716  C4' DC  X  55       8.766  -6.078  12.906  0.00  0.00            
ATOM   1717  H4' DC  X  55       9.593  -6.708  12.578  0.00  0.00            
ATOM   1718  O4' DC  X  55       7.603  -6.507  12.120  0.00  0.00            
ATOM   1719  C1' DC  X  55       7.333  -5.457  11.158  0.00  0.00            
ATOM   1720  H1' DC  X  55       7.978  -5.652  10.301  0.00  0.00            
ATOM   1721  N1  DC  X  55       5.880  -5.432  10.711  0.00  0.00            
ATOM   1722  C6  DC  X  55       4.935  -4.752  11.431  0.00  0.00            
ATOM   1723  H6  DC  X  55       5.200  -4.309  12.380  0.00  0.00            
ATOM   1724  C5  DC  X  55       3.644  -4.675  10.963  0.00  0.00            
ATOM   1725  H5  DC  X  55       2.923  -4.042  11.458  0.00  0.00            
ATOM   1726  C4  DC  X  55       3.356  -5.353   9.744  0.00  0.00            
ATOM   1727  N4  DC  X  55       2.088  -5.396   9.338  0.00  0.00            
ATOM   1728  H41 DC  X  55       1.908  -5.929   8.499  0.00  0.00            
ATOM   1729  H42 DC  X  55       1.357  -4.909   9.837  0.00  0.00            
ATOM   1730  N3  DC  X  55       4.295  -5.942   9.022  0.00  0.00            
ATOM   1731  C2  DC  X  55       5.560  -5.968   9.486  0.00  0.00            
ATOM   1732  O2  DC  X  55       6.384  -6.458   8.756  0.00  0.00            
ATOM   1733  C3' DC  X  55       9.033  -4.626  12.647  0.00  0.00            
ATOM   1734  H3' DC  X  55       9.118  -4.066  13.578  0.00  0.00            
ATOM   1735  C2' DC  X  55       7.869  -4.167  11.837  0.00  0.00            
ATOM   1736  H2' DC  X  55       7.172  -3.807  12.594  0.00  0.00            
ATOM   1737 H2'' DC  X  55       8.095  -3.330  11.177  0.00  0.00            
ATOM   1738  O3' DC  X  55      10.268  -4.444  11.943  0.00  0.00            
ATOM   1739  P   DA  X  56      11.328  -3.445  12.389  0.00  0.00            
ATOM   1740  OP1 DA  X  56      12.232  -4.092  13.340  0.00  0.00            
ATOM   1741  OP2 DA  X  56      10.677  -2.175  12.796  0.00  0.00            
ATOM   1742  O5' DA  X  56      12.223  -3.219  11.149  0.00  0.00            
ATOM   1743  C5' DA  X  56      13.017  -4.194  10.602  0.00  0.00            
ATOM   1744  H5' DA  X  56      12.696  -5.194  10.894  0.00  0.00            
ATOM   1745 H5'' DA  X  56      13.982  -4.048  11.088  0.00  0.00            
ATOM   1746  C4' DA  X  56      13.116  -4.207   9.087  0.00  0.00            
ATOM   1747  H4' DA  X  56      13.950  -4.871   8.860  0.00  0.00            
ATOM   1748  O4' DA  X  56      12.095  -4.914   8.434  0.00  0.00            
ATOM   1749  C1' DA  X  56      11.479  -3.976   7.580  0.00  0.00            
ATOM   1750  H1' DA  X  56      11.729  -4.448   6.629  0.00  0.00            
ATOM   1751  N9  DA  X  56      10.009  -3.865   7.828  0.00  0.00            
ATOM   1752  C8  DA  X  56       9.392  -3.514   8.975  0.00  0.00            
ATOM   1753  H8  DA  X  56       9.923  -3.254   9.878  0.00  0.00            
ATOM   1754  N7  DA  X  56       8.073  -3.270   8.866  0.00  0.00            
ATOM   1755  C5  DA  X  56       7.927  -3.628   7.522  0.00  0.00            
ATOM   1756  C6  DA  X  56       6.780  -3.722   6.674  0.00  0.00            
ATOM   1757  N6  DA  X  56       5.572  -3.611   7.139  0.00  0.00            
ATOM   1758  H61 DA  X  56       4.815  -3.720   6.480  0.00  0.00            
ATOM   1759  H62 DA  X  56       5.465  -3.181   8.047  0.00  0.00            
ATOM   1760  N1  DA  X  56       6.874  -4.091   5.363  0.00  0.00            
ATOM   1761  C2  DA  X  56       8.106  -4.352   4.890  0.00  0.00            
ATOM   1762  H2  DA  X  56       8.235  -4.391   3.818  0.00  0.00            
ATOM   1763  N3  DA  X  56       9.245  -4.239   5.587  0.00  0.00            
ATOM   1764  C4  DA  X  56       9.060  -3.944   6.853  0.00  0.00            
ATOM   1765  C3' DA  X  56      13.421  -2.847   8.454  0.00  0.00            
ATOM   1766  H3' DA  X  56      13.630  -2.026   9.141  0.00  0.00            
ATOM   1767  C2' DA  X  56      12.210  -2.629   7.570  0.00  0.00            
ATOM   1768  H2' DA  X  56      11.554  -1.849   7.957  0.00  0.00            
ATOM   1769 H2'' DA  X  56      12.472  -2.431   6.531  0.00  0.00            
ATOM   1770  O3' DA  X  56      14.607  -3.009   7.658  0.00  0.00            
ATOM   1771  P   DC  X  57      15.926  -2.416   8.286  0.00  0.00            
ATOM   1772  OP1 DC  X  57      16.017  -2.809   9.688  0.00  0.00            
ATOM   1773  OP2 DC  X  57      17.000  -2.686   7.350  0.00  0.00            
ATOM   1774  O5' DC  X  57      15.607  -0.853   8.331  0.00  0.00            
ATOM   1775  C5' DC  X  57      15.669   0.073   7.226  0.00  0.00            
ATOM   1776  H5' DC  X  57      14.732   0.269   6.704  0.00  0.00            
ATOM   1777 H5'' DC  X  57      16.224  -0.467   6.459  0.00  0.00            
ATOM   1778  C4' DC  X  57      16.464   1.371   7.424  0.00  0.00            
ATOM   1779  H4' DC  X  57      16.806   1.745   6.459  0.00  0.00            
ATOM   1780  O4' DC  X  57      15.623   2.349   8.033  0.00  0.00            
ATOM   1781  C1' DC  X  57      16.344   2.956   9.099  0.00  0.00            
ATOM   1782  H1' DC  X  57      17.026   3.688   8.667  0.00  0.00            
ATOM   1783  N1  DC  X  57      15.488   3.822  10.074  0.00  0.00            
ATOM   1784  C6  DC  X  57      15.351   3.425  11.378  0.00  0.00            
ATOM   1785  H6  DC  X  57      15.681   2.436  11.658  0.00  0.00            
ATOM   1786  C5  DC  X  57      14.814   4.315  12.263  0.00  0.00            
ATOM   1787  H5  DC  X  57      14.727   4.097  13.317  0.00  0.00            
ATOM   1788  C4  DC  X  57      14.477   5.592  11.850  0.00  0.00            
ATOM   1789  N4  DC  X  57      13.930   6.398  12.646  0.00  0.00            
ATOM   1790  H41 DC  X  57      13.538   7.258  12.292  0.00  0.00            
ATOM   1791  H42 DC  X  57      13.549   5.938  13.460  0.00  0.00            
ATOM   1792  N3  DC  X  57      14.626   6.043  10.613  0.00  0.00            
ATOM   1793  C2  DC  X  57      15.201   5.149   9.728  0.00  0.00            
ATOM   1794  O2  DC  X  57      15.428   5.590   8.621  0.00  0.00            
ATOM   1795  C3' DC  X  57      17.732   1.162   8.373  0.00  0.00            
ATOM   1796  H3' DC  X  57      18.028   0.132   8.577  0.00  0.00            
ATOM   1797  C2' DC  X  57      17.191   1.817   9.679  0.00  0.00            
ATOM   1798  H2' DC  X  57      16.571   1.059  10.157  0.00  0.00            
ATOM   1799 H2'' DC  X  57      17.992   2.194  10.315  0.00  0.00            
ATOM   1800  O3' DC  X  57      18.911   1.829   7.921  0.00  0.00            
ATOM   1801  P   DG  X  58      19.839   1.288   6.755  0.00  0.00            
ATOM   1802  OP1 DG  X  58      19.072   0.348   5.920  0.00  0.00            
ATOM   1803  OP2 DG  X  58      21.040   0.759   7.440  0.00  0.00            
ATOM   1804  O5' DG  X  58      20.328   2.535   5.913  0.00  0.00            
ATOM   1805  C5' DG  X  58      19.641   3.098   4.816  0.00  0.00            
ATOM   1806  H5' DG  X  58      18.579   2.927   4.995  0.00  0.00            
ATOM   1807 H5'' DG  X  58      19.895   2.694   3.836  0.00  0.00            
ATOM   1808  C4' DG  X  58      19.811   4.614   4.906  0.00  0.00            
ATOM   1809  H4' DG  X  58      19.530   5.156   4.003  0.00  0.00            
ATOM   1810  O4' DG  X  58      19.099   5.162   6.099  0.00  0.00            
ATOM   1811  C1' DG  X  58      19.995   6.031   6.726  0.00  0.00            
ATOM   1812  H1' DG  X  58      20.051   7.008   6.246  0.00  0.00            
ATOM   1813  N9  DG  X  58      19.537   6.159   8.140  0.00  0.00            
ATOM   1814  C8  DG  X  58      19.368   5.113   9.047  0.00  0.00            
ATOM   1815  H8  DG  X  58      19.536   4.079   8.783  0.00  0.00            
ATOM   1816  N7  DG  X  58      18.917   5.441  10.209  0.00  0.00            
ATOM   1817  C5  DG  X  58      18.689   6.826  10.021  0.00  0.00            
ATOM   1818  C6  DG  X  58      18.085   7.793  10.870  0.00  0.00            
ATOM   1819  O6  DG  X  58      17.531   7.573  11.948  0.00  0.00            
ATOM   1820  N1  DG  X  58      18.114   9.079  10.327  0.00  0.00            
ATOM   1821  H1  DG  X  58      17.724   9.885  10.794  0.00  0.00            
ATOM   1822  C2  DG  X  58      18.673   9.455   9.175  0.00  0.00            
ATOM   1823  N2  DG  X  58      18.705  10.669   8.792  0.00  0.00            
ATOM   1824  H21 DG  X  58      18.187  11.391   9.271  0.00  0.00            
ATOM   1825  H22 DG  X  58      18.913  10.673   7.803  0.00  0.00            
ATOM   1826  N3  DG  X  58      19.038   8.557   8.254  0.00  0.00            
ATOM   1827  C4  DG  X  58      19.021   7.262   8.737  0.00  0.00            
ATOM   1828  C3' DG  X  58      21.285   5.003   5.157  0.00  0.00            
ATOM   1829  H3' DG  X  58      22.005   4.236   4.871  0.00  0.00            
ATOM   1830  C2' DG  X  58      21.350   5.390   6.651  0.00  0.00            
ATOM   1831  H2' DG  X  58      21.474   4.574   7.363  0.00  0.00            
ATOM   1832 H2'' DG  X  58      22.128   6.145   6.760  0.00  0.00            
ATOM   1833  O3' DG  X  58      21.638   6.269   4.463  0.00  0.00            
ATOM   1834  P   DT  X  59      23.021   6.529   3.854  0.00  0.00            
ATOM   1835  OP1 DT  X  59      22.845   6.918   2.411  0.00  0.00            
ATOM   1836  OP2 DT  X  59      24.000   5.511   4.208  0.00  0.00            
ATOM   1837  O5' DT  X  59      23.478   7.818   4.741  0.00  0.00            
ATOM   1838  C5' DT  X  59      23.016   9.148   4.531  0.00  0.00            
ATOM   1839  H5' DT  X  59      21.948   9.182   4.315  0.00  0.00            
ATOM   1840 H5'' DT  X  59      23.632   9.641   3.778  0.00  0.00            
ATOM   1841  C4' DT  X  59      23.220   9.920   5.822  0.00  0.00            
ATOM   1842  H4' DT  X  59      22.813  10.931   5.800  0.00  0.00            
ATOM   1843  O4' DT  X  59      22.594   9.247   6.896  0.00  0.00            
ATOM   1844  C1' DT  X  59      23.101   9.766   8.079  0.00  0.00            
ATOM   1845  H1' DT  X  59      22.766  10.801   8.142  0.00  0.00            
ATOM   1846  N1  DT  X  59      22.614   9.104   9.347  0.00  0.00            
ATOM   1847  C6  DT  X  59      22.775   7.720   9.487  0.00  0.00            
ATOM   1848  H6  DT  X  59      23.336   7.141   8.769  0.00  0.00            
ATOM   1849  C5  DT  X  59      22.188   7.021  10.474  0.00  0.00            
ATOM   1850  C7  DT  X  59      22.433   5.539  10.494  0.00  0.00            
ATOM   1851  H71 DT  X  59      21.561   4.969  10.813  0.00  0.00            
ATOM   1852  H72 DT  X  59      22.706   5.173   9.504  0.00  0.00            
ATOM   1853  H73 DT  X  59      23.319   5.421  11.119  0.00  0.00            
ATOM   1854  C4  DT  X  59      21.408   7.725  11.479  0.00  0.00            
ATOM   1855  O4  DT  X  59      20.828   7.252  12.481  0.00  0.00            
ATOM   1856  N3  DT  X  59      21.337   9.074  11.313  0.00  0.00            
ATOM   1857  H3  DT  X  59      20.719   9.563  11.944  0.00  0.00            
ATOM   1858  C2  DT  X  59      21.831   9.769  10.275  0.00  0.00            
ATOM   1859  O2  DT  X  59      21.475  10.920  10.161  0.00  0.00            
ATOM   1860  C3' DT  X  59      24.705  10.091   6.223  0.00  0.00            
ATOM   1861  H3' DT  X  59      25.255   9.294   5.723  0.00  0.00            
ATOM   1862  C2' DT  X  59      24.618   9.784   7.744  0.00  0.00            
ATOM   1863  H2' DT  X  59      25.007   8.792   7.975  0.00  0.00            
ATOM   1864 H2'' DT  X  59      25.170  10.538   8.304  0.00  0.00            
ATOM   1865  O3' DT  X  59      25.004  11.390   5.783  0.00  0.00            
ATOM   1866  P   DC  X  60      26.418  12.118   6.071  0.00  0.00            
ATOM   1867  OP1 DC  X  60      26.515  13.209   5.116  0.00  0.00            
ATOM   1868  OP2 DC  X  60      27.447  11.084   6.036  0.00  0.00            
ATOM   1869  O5' DC  X  60      26.401  12.712   7.524  0.00  0.00            
ATOM   1870  C5' DC  X  60      25.641  13.836   7.788  0.00  0.00            
ATOM   1871  H5' DC  X  60      24.791  13.817   7.106  0.00  0.00            
ATOM   1872 H5'' DC  X  60      26.248  14.714   7.568  0.00  0.00            
ATOM   1873  C4' DC  X  60      25.130  13.947   9.173  0.00  0.00            
ATOM   1874  H4' DC  X  60      24.414  14.760   9.298  0.00  0.00            
ATOM   1875  O4' DC  X  60      24.524  12.785   9.644  0.00  0.00            
ATOM   1876  C1' DC  X  60      24.477  12.898  11.086  0.00  0.00            
ATOM   1877  H1' DC  X  60      23.744  13.675  11.305  0.00  0.00            
ATOM   1878  N1  DC  X  60      24.174  11.622  11.768  0.00  0.00            
ATOM   1879  C6  DC  X  60      24.924  10.506  11.680  0.00  0.00            
ATOM   1880  H6  DC  X  60      25.772  10.495  11.011  0.00  0.00            
ATOM   1881  C5  DC  X  60      24.646   9.495  12.593  0.00  0.00            
ATOM   1882  H5  DC  X  60      25.289   8.629  12.653  0.00  0.00            
ATOM   1883  C4  DC  X  60      23.493   9.566  13.400  0.00  0.00            
ATOM   1884  N4  DC  X  60      22.992   8.550  14.144  0.00  0.00            
ATOM   1885  H41 DC  X  60      22.225   8.764  14.765  0.00  0.00            
ATOM   1886  H42 DC  X  60      23.366   7.622  14.006  0.00  0.00            
ATOM   1887  N3  DC  X  60      22.784  10.640  13.428  0.00  0.00            
ATOM   1888  C2  DC  X  60      23.096  11.704  12.678  0.00  0.00            
ATOM   1889  O2  DC  X  60      22.450  12.718  12.804  0.00  0.00            
ATOM   1890  C3' DC  X  60      26.262  14.176  10.169  0.00  0.00            
ATOM   1891  H3' DC  X  60      27.285  13.960   9.861  0.00  0.00            
ATOM   1892  C2' DC  X  60      25.802  13.541  11.460  0.00  0.00            
ATOM   1893  H2' DC  X  60      26.472  12.770  11.839  0.00  0.00            
ATOM   1894 H2'' DC  X  60      25.527  14.352  12.135  0.00  0.00            
ATOM   1895  O3' DC  X  60      26.318  15.576  10.284  0.00  0.00            
ATOM   1896  P   DA  X  61      27.650  16.356  10.810  0.00  0.00            
ATOM   1897  OP1 DA  X  61      27.578  17.844  10.631  0.00  0.00            
ATOM   1898  OP2 DA  X  61      28.817  15.653  10.354  0.00  0.00            
ATOM   1899  O5' DA  X  61      27.595  16.095  12.435  0.00  0.00            
ATOM   1900  C5' DA  X  61      26.928  16.891  13.384  0.00  0.00            
ATOM   1901  H5' DA  X  61      25.860  17.015  13.202  0.00  0.00            
ATOM   1902 H5'' DA  X  61      27.345  17.898  13.401  0.00  0.00            
ATOM   1903  C4' DA  X  61      27.119  16.342  14.841  0.00  0.00            
ATOM   1904  H4' DA  X  61      26.752  17.042  15.592  0.00  0.00            
ATOM   1905  O4' DA  X  61      26.405  15.035  14.880  0.00  0.00            
ATOM   1906  C1' DA  X  61      27.293  14.188  15.535  0.00  0.00            
ATOM   1907  H1' DA  X  61      27.231  14.318  16.616  0.00  0.00            
ATOM   1908  N9  DA  X  61      26.954  12.775  15.288  0.00  0.00            
ATOM   1909  C8  DA  X  61      27.604  11.815  14.536  0.00  0.00            
ATOM   1910  H8  DA  X  61      28.383  12.076  13.835  0.00  0.00            
ATOM   1911  N7  DA  X  61      27.185  10.598  14.697  0.00  0.00            
ATOM   1912  C5  DA  X  61      26.229  10.752  15.655  0.00  0.00            
ATOM   1913  C6  DA  X  61      25.320   9.860  16.330  0.00  0.00            
ATOM   1914  N6  DA  X  61      25.205   8.626  16.144  0.00  0.00            
ATOM   1915  H61 DA  X  61      24.482   8.128  16.643  0.00  0.00            
ATOM   1916  H62 DA  X  61      25.583   8.274  15.276  0.00  0.00            
ATOM   1917  N1  DA  X  61      24.570  10.252  17.304  0.00  0.00            
ATOM   1918  C2  DA  X  61      24.586  11.513  17.672  0.00  0.00            
ATOM   1919  H2  DA  X  61      24.029  11.679  18.582  0.00  0.00            
ATOM   1920  N3  DA  X  61      25.203  12.532  17.000  0.00  0.00            
ATOM   1921  C4  DA  X  61      26.101  12.064  16.033  0.00  0.00            
ATOM   1922  C3' DA  X  61      28.602  16.177  15.135  0.00  0.00            
ATOM   1923  H3' DA  X  61      29.200  16.709  14.396  0.00  0.00            
ATOM   1924  C2' DA  X  61      28.687  14.657  15.082  0.00  0.00            
ATOM   1925  H2' DA  X  61      29.075  14.378  14.102  0.00  0.00            
ATOM   1926 H2'' DA  X  61      29.517  14.391  15.736  0.00  0.00            
ATOM   1927  O3' DA  X  61      28.875  16.596  16.456  0.00  0.00            
ATOM   1928  P   DG  X  62      30.196  17.395  16.874  0.00  0.00            
ATOM   1929  OP1 DG  X  62      30.204  18.747  16.300  0.00  0.00            
ATOM   1930  OP2 DG  X  62      31.278  16.458  16.569  0.00  0.00            
ATOM   1931  O5' DG  X  62      30.140  17.423  18.467  0.00  0.00            
ATOM   1932  C5' DG  X  62      29.110  18.215  19.122  0.00  0.00            
ATOM   1933  H5' DG  X  62      28.227  18.169  18.483  0.00  0.00            
ATOM   1934 H5'' DG  X  62      29.374  19.272  19.099  0.00  0.00            
ATOM   1935  C4' DG  X  62      28.794  17.787  20.652  0.00  0.00            
ATOM   1936  H4' DG  X  62      28.296  18.607  21.171  0.00  0.00            
ATOM   1937  O4' DG  X  62      28.086  16.577  20.565  0.00  0.00            
ATOM   1938  C1' DG  X  62      28.962  15.589  20.989  0.00  0.00            
ATOM   1939  H1' DG  X  62      28.753  15.253  22.005  0.00  0.00            
ATOM   1940  N9  DG  X  62      28.754  14.380  20.118  0.00  0.00            
ATOM   1941  C8  DG  X  62      29.267  14.118  18.857  0.00  0.00            
ATOM   1942  H8  DG  X  62      29.957  14.802  18.386  0.00  0.00            
ATOM   1943  N7  DG  X  62      28.861  13.003  18.340  0.00  0.00            
ATOM   1944  C5  DG  X  62      28.178  12.396  19.394  0.00  0.00            
ATOM   1945  C6  DG  X  62      27.703  11.016  19.519  0.00  0.00            
ATOM   1946  O6  DG  X  62      27.740  10.128  18.741  0.00  0.00            
ATOM   1947  N1  DG  X  62      27.292  10.621  20.776  0.00  0.00            
ATOM   1948  H1  DG  X  62      26.954   9.687  20.958  0.00  0.00            
ATOM   1949  C2  DG  X  62      27.162  11.488  21.784  0.00  0.00            
ATOM   1950  N2  DG  X  62      26.326  11.131  22.665  0.00  0.00            
ATOM   1951  H21 DG  X  62      25.889  10.221  22.627  0.00  0.00            
ATOM   1952  H22 DG  X  62      25.979  11.885  23.240  0.00  0.00            
ATOM   1953  N3  DG  X  62      27.432  12.843  21.714  0.00  0.00            
ATOM   1954  C4  DG  X  62      28.048  13.203  20.509  0.00  0.00            
ATOM   1955  C3' DG  X  62      30.058  17.539  21.477  0.00  0.00            
ATOM   1956  H3' DG  X  62      30.881  18.222  21.266  0.00  0.00            
ATOM   1957  C2' DG  X  62      30.371  16.118  21.088  0.00  0.00            
ATOM   1958  H2' DG  X  62      30.879  16.072  20.125  0.00  0.00            
ATOM   1959 H2'' DG  X  62      30.883  15.538  21.856  0.00  0.00            
ATOM   1960  O3' DG  X  62      29.846  17.476  22.908  0.00  0.00            
ATOM   1961  P   DG  X  63      30.900  17.767  23.981  0.00  0.00            
ATOM   1962  OP1 DG  X  63      30.239  18.841  24.833  0.00  0.00            
ATOM   1963  OP2 DG  X  63      32.175  17.938  23.264  0.00  0.00            
ATOM   1964  O5' DG  X  63      30.772  16.349  24.771  0.00  0.00            
ATOM   1965  C5' DG  X  63      29.761  16.132  25.704  0.00  0.00            
ATOM   1966  H5' DG  X  63      28.810  16.540  25.364  0.00  0.00            
ATOM   1967 H5'' DG  X  63      29.939  16.844  26.510  0.00  0.00            
ATOM   1968  C4' DG  X  63      29.673  14.627  26.120  0.00  0.00            
ATOM   1969  H4' DG  X  63      28.883  14.543  26.866  0.00  0.00            
ATOM   1970  O4' DG  X  63      29.453  13.615  25.098  0.00  0.00            
ATOM   1971  C1' DG  X  63      30.528  12.745  24.957  0.00  0.00            
ATOM   1972  H1' DG  X  63      30.371  11.872  25.590  0.00  0.00            
ATOM   1973  N9  DG  X  63      30.787  12.328  23.538  0.00  0.00            
ATOM   1974  C8  DG  X  63      31.581  12.967  22.647  0.00  0.00            
ATOM   1975  H8  DG  X  63      32.129  13.830  22.996  0.00  0.00            
ATOM   1976  N7  DG  X  63      31.736  12.294  21.527  0.00  0.00            
ATOM   1977  C5  DG  X  63      30.866  11.171  21.643  0.00  0.00            
ATOM   1978  C6  DG  X  63      30.669   9.996  20.900  0.00  0.00            
ATOM   1979  O6  DG  X  63      31.173   9.648  19.819  0.00  0.00            
ATOM   1980  N1  DG  X  63      30.089   8.989  21.568  0.00  0.00            
ATOM   1981  H1  DG  X  63      30.139   8.065  21.162  0.00  0.00            
ATOM   1982  C2  DG  X  63      29.455   9.126  22.769  0.00  0.00            
ATOM   1983  N2  DG  X  63      28.856   8.156  23.313  0.00  0.00            
ATOM   1984  H21 DG  X  63      29.192   7.240  23.054  0.00  0.00            
ATOM   1985  H22 DG  X  63      28.323   8.301  24.159  0.00  0.00            
ATOM   1986  N3  DG  X  63      29.475  10.259  23.496  0.00  0.00            
ATOM   1987  C4  DG  X  63      30.260  11.213  22.943  0.00  0.00            
ATOM   1988  C3' DG  X  63      31.039  14.210  26.770  0.00  0.00            
ATOM   1989  H3' DG  X  63      31.692  15.074  26.889  0.00  0.00            
ATOM   1990  C2' DG  X  63      31.740  13.430  25.624  0.00  0.00            
ATOM   1991  H2' DG  X  63      32.282  14.112  24.969  0.00  0.00            
ATOM   1992 H2'' DG  X  63      32.436  12.694  26.027  0.00  0.00            
ATOM   1993  O3' DG  X  63      30.873  13.608  28.058  0.00  0.00            
ATOM   1994  P   DT3 X  64      32.053  13.003  28.912  0.00  0.00            
ATOM   1995  OP1 DT3 X  64      31.629  13.089  30.342  0.00  0.00            
ATOM   1996  OP2 DT3 X  64      33.241  13.799  28.477  0.00  0.00            
ATOM   1997  O5' DT3 X  64      32.110  11.480  28.415  0.00  0.00            
ATOM   1998  C5' DT3 X  64      30.965  10.576  28.500  0.00  0.00            
ATOM   1999  H5' DT3 X  64      30.309  10.878  27.684  0.00  0.00            
ATOM   2000 H5'' DT3 X  64      30.489  10.614  29.480  0.00  0.00            
ATOM   2001  C4' DT3 X  64      31.371   9.070  28.187  0.00  0.00            
ATOM   2002  H4' DT3 X  64      30.555   8.476  28.598  0.00  0.00            
ATOM   2003  O4' DT3 X  64      31.374   8.937  26.828  0.00  0.00            
ATOM   2004  C1' DT3 X  64      32.407   8.018  26.446  0.00  0.00            
ATOM   2005  H1' DT3 X  64      31.970   7.038  26.255  0.00  0.00            
ATOM   2006  N1  DT3 X  64      33.101   8.511  25.151  0.00  0.00            
ATOM   2007  C6  DT3 X  64      33.786   9.752  25.108  0.00  0.00            
ATOM   2008  H6  DT3 X  64      34.043  10.319  25.990  0.00  0.00            
ATOM   2009  C5  DT3 X  64      34.172  10.244  23.885  0.00  0.00            
ATOM   2010  C7  DT3 X  64      34.806  11.623  23.757  0.00  0.00            
ATOM   2011  H71 DT3 X  64      35.894  11.613  23.831  0.00  0.00            
ATOM   2012  H72 DT3 X  64      34.513  12.097  22.820  0.00  0.00            
ATOM   2013  H73 DT3 X  64      34.386  12.301  24.500  0.00  0.00            
ATOM   2014  C4  DT3 X  64      33.851   9.506  22.674  0.00  0.00            
ATOM   2015  O4  DT3 X  64      34.150   9.745  21.510  0.00  0.00            
ATOM   2016  N3  DT3 X  64      33.208   8.294  22.761  0.00  0.00            
ATOM   2017  H3  DT3 X  64      33.219   7.655  21.979  0.00  0.00            
ATOM   2018  C2  DT3 X  64      32.927   7.715  24.007  0.00  0.00            
ATOM   2019  O2  DT3 X  64      32.610   6.499  24.023  0.00  0.00            
ATOM   2020  C3' DT3 X  64      32.640   8.491  28.877  0.00  0.00            
ATOM   2021  H3' DT3 X  64      33.266   9.259  29.331  0.00  0.00            
ATOM   2022  C2' DT3 X  64      33.404   8.041  27.688  0.00  0.00            
ATOM   2023  H2' DT3 X  64      34.180   8.786  27.513  0.00  0.00            
ATOM   2024 H2'' DT3 X  64      33.908   7.120  27.984  0.00  0.00            
ATOM   2025  O3' DT3 X  64      32.363   7.411  29.798  0.00  0.00            
ATOM   2026 HO3' DT3 X  64      33.035   7.414  30.484  0.00  0.00            
END
