# Supplementary material for: Atomistic Picture of Opening–Closing Dynamics of DNA Holliday Junction Obtained by Molecular Simulations
Source: J Chem Inf Model. 2023 Apr 26;63(9):2794–809. doi: 10.1021/acs.jcim.3c00358 (PMC10170514; doi:10.1021/acs.jcim.3c00358)
Supplement: Supplementary file 1 — ci3c00358_si_001.zip [file ci3c00358_si_001.zip › open_o_48.pdb]

ATOM      1 HO5' DC5     1      15.747   9.248  16.098  1.00  0.00           H  
ATOM      2  O5' DC5     1      16.008  10.170  16.158  1.00  0.00           O  
ATOM      3  C5' DC5     1      16.603  10.671  14.986  1.00  0.00           C  
ATOM      4  H5' DC5     1      17.590  10.236  14.832  1.00  0.00           H  
ATOM      5 H5'' DC5     1      16.774  11.745  15.056  1.00  0.00           H  
ATOM      6  C4' DC5     1      15.719  10.312  13.727  1.00  0.00           C  
ATOM      7  H4' DC5     1      16.242  10.761  12.883  1.00  0.00           H  
ATOM      8  O4' DC5     1      15.901   8.971  13.327  1.00  0.00           O  
ATOM      9  C1' DC5     1      14.761   8.603  12.618  1.00  0.00           C  
ATOM     10  H1' DC5     1      14.746   9.117  11.658  1.00  0.00           H  
ATOM     11  N1  DC5     1      14.560   7.129  12.649  1.00  0.00           N  
ATOM     12  C6  DC5     1      13.939   6.379  13.658  1.00  0.00           C  
ATOM     13  H6  DC5     1      13.439   6.810  14.513  1.00  0.00           H  
ATOM     14  C5  DC5     1      13.832   4.983  13.625  1.00  0.00           C  
ATOM     15  H5  DC5     1      13.402   4.380  14.412  1.00  0.00           H  
ATOM     16  C4  DC5     1      14.465   4.397  12.456  1.00  0.00           C  
ATOM     17  N4  DC5     1      14.451   3.077  12.384  1.00  0.00           N  
ATOM     18  H41 DC5     1      14.743   2.669  11.507  1.00  0.00           H  
ATOM     19  H42 DC5     1      13.874   2.552  13.026  1.00  0.00           H  
ATOM     20  N3  DC5     1      15.151   5.066  11.523  1.00  0.00           N  
ATOM     21  C2  DC5     1      15.267   6.442  11.587  1.00  0.00           C  
ATOM     22  O2  DC5     1      15.936   7.056  10.746  1.00  0.00           O  
ATOM     23  C3' DC5     1      14.270  10.725  13.635  1.00  0.00           C  
ATOM     24  H3' DC5     1      13.860  11.180  14.537  1.00  0.00           H  
ATOM     25  C2' DC5     1      13.656   9.314  13.489  1.00  0.00           C  
ATOM     26  H2' DC5     1      13.715   8.884  14.489  1.00  0.00           H  
ATOM     27 H2'' DC5     1      12.686   9.403  13.000  1.00  0.00           H  
ATOM     28  O3' DC5     1      14.005  11.463  12.565  1.00  0.00           O  
ATOM     29  P    DA     2      14.196  13.075  12.599  1.00  0.00           P  
ATOM     30  OP1  DA     2      15.485  13.439  13.230  1.00  0.00           O  
ATOM     31  OP2  DA     2      12.987  13.561  13.257  1.00  0.00           O  
ATOM     32  O5'  DA     2      14.147  13.504  11.052  1.00  0.00           O  
ATOM     33  C5'  DA     2      15.388  13.293  10.272  1.00  0.00           C  
ATOM     34  H5'  DA     2      16.159  12.789  10.854  1.00  0.00           H  
ATOM     35 H5''  DA     2      15.783  14.287  10.060  1.00  0.00           H  
ATOM     36  C4'  DA     2      15.168  12.527   8.935  1.00  0.00           C  
ATOM     37  H4'  DA     2      16.080  12.623   8.345  1.00  0.00           H  
ATOM     38  O4'  DA     2      14.928  11.138   9.180  1.00  0.00           O  
ATOM     39  C1'  DA     2      13.742  10.720   8.601  1.00  0.00           C  
ATOM     40  H1'  DA     2      14.090  10.387   7.623  1.00  0.00           H  
ATOM     41  N9   DA     2      13.160   9.448   9.213  1.00  0.00           N  
ATOM     42  C8   DA     2      12.377   9.321  10.371  1.00  0.00           C  
ATOM     43  H8   DA     2      12.119  10.089  11.085  1.00  0.00           H  
ATOM     44  N7   DA     2      11.795   8.144  10.509  1.00  0.00           N  
ATOM     45  C5   DA     2      12.460   7.423   9.482  1.00  0.00           C  
ATOM     46  C6   DA     2      12.547   6.069   9.119  1.00  0.00           C  
ATOM     47  N6   DA     2      11.818   5.139   9.711  1.00  0.00           N  
ATOM     48  H61  DA     2      11.944   4.169   9.459  1.00  0.00           H  
ATOM     49  H62  DA     2      11.133   5.431  10.393  1.00  0.00           H  
ATOM     50  N1   DA     2      13.333   5.649   8.152  1.00  0.00           N  
ATOM     51  C2   DA     2      13.927   6.532   7.372  1.00  0.00           C  
ATOM     52  H2   DA     2      14.483   6.168   6.521  1.00  0.00           H  
ATOM     53  N3   DA     2      14.026   7.861   7.579  1.00  0.00           N  
ATOM     54  C4   DA     2      13.319   8.154   8.698  1.00  0.00           C  
ATOM     55  C3'  DA     2      13.850  12.920   8.166  1.00  0.00           C  
ATOM     56  H3'  DA     2      13.541  13.927   8.447  1.00  0.00           H  
ATOM     57  C2'  DA     2      12.807  11.946   8.651  1.00  0.00           C  
ATOM     58  H2'  DA     2      12.466  12.174   9.661  1.00  0.00           H  
ATOM     59 H2''  DA     2      12.045  11.944   7.872  1.00  0.00           H  
ATOM     60  O3'  DA     2      14.096  12.769   6.708  1.00  0.00           O  
ATOM     61  P    DG     3      14.319  14.055   5.719  1.00  0.00           P  
ATOM     62  OP1  DG     3      15.572  14.736   6.131  1.00  0.00           O  
ATOM     63  OP2  DG     3      13.057  14.776   5.660  1.00  0.00           O  
ATOM     64  O5'  DG     3      14.331  13.234   4.398  1.00  0.00           O  
ATOM     65  C5'  DG     3      15.558  12.651   3.934  1.00  0.00           C  
ATOM     66  H5'  DG     3      16.075  12.357   4.847  1.00  0.00           H  
ATOM     67 H5''  DG     3      16.188  13.342   3.372  1.00  0.00           H  
ATOM     68  C4'  DG     3      15.239  11.456   3.000  1.00  0.00           C  
ATOM     69  H4'  DG     3      16.195  11.076   2.640  1.00  0.00           H  
ATOM     70  O4'  DG     3      14.707  10.397   3.849  1.00  0.00           O  
ATOM     71  C1'  DG     3      13.427  10.070   3.303  1.00  0.00           C  
ATOM     72  H1'  DG     3      13.443   9.187   2.665  1.00  0.00           H  
ATOM     73  N9   DG     3      12.624   9.721   4.462  1.00  0.00           N  
ATOM     74  C8   DG     3      12.139  10.445   5.517  1.00  0.00           C  
ATOM     75  H8   DG     3      12.465  11.464   5.664  1.00  0.00           H  
ATOM     76  N7   DG     3      11.419   9.800   6.407  1.00  0.00           N  
ATOM     77  C5   DG     3      11.457   8.506   5.898  1.00  0.00           C  
ATOM     78  C6   DG     3      10.798   7.250   6.286  1.00  0.00           C  
ATOM     79  O6   DG     3      10.005   7.075   7.229  1.00  0.00           O  
ATOM     80  N1   DG     3      11.054   6.205   5.383  1.00  0.00           N  
ATOM     81  H1   DG     3      10.506   5.364   5.496  1.00  0.00           H  
ATOM     82  C2   DG     3      11.717   6.303   4.202  1.00  0.00           C  
ATOM     83  N2   DG     3      11.811   5.272   3.392  1.00  0.00           N  
ATOM     84  H21  DG     3      11.383   4.395   3.651  1.00  0.00           H  
ATOM     85  H22  DG     3      12.203   5.410   2.471  1.00  0.00           H  
ATOM     86  N3   DG     3      12.455   7.343   3.876  1.00  0.00           N  
ATOM     87  C4   DG     3      12.235   8.457   4.742  1.00  0.00           C  
ATOM     88  C3'  DG     3      14.248  11.744   1.846  1.00  0.00           C  
ATOM     89  H3'  DG     3      14.168  12.824   1.722  1.00  0.00           H  
ATOM     90  C2'  DG     3      12.942  11.290   2.470  1.00  0.00           C  
ATOM     91  H2'  DG     3      12.478  12.030   3.122  1.00  0.00           H  
ATOM     92 H2''  DG     3      12.169  10.909   1.802  1.00  0.00           H  
ATOM     93  O3'  DG     3      14.749  10.901   0.844  1.00  0.00           O  
ATOM     94  P    DA     4      14.063  10.843  -0.588  1.00  0.00           P  
ATOM     95  OP1  DA     4      15.164  10.770  -1.524  1.00  0.00           O  
ATOM     96  OP2  DA     4      13.096  11.986  -0.671  1.00  0.00           O  
ATOM     97  O5'  DA     4      13.196   9.459  -0.644  1.00  0.00           O  
ATOM     98  C5'  DA     4      13.856   8.215  -0.601  1.00  0.00           C  
ATOM     99  H5'  DA     4      14.371   8.159   0.358  1.00  0.00           H  
ATOM    100 H5''  DA     4      14.578   8.252  -1.416  1.00  0.00           H  
ATOM    101  C4'  DA     4      12.872   7.100  -0.944  1.00  0.00           C  
ATOM    102  H4'  DA     4      13.521   6.265  -1.206  1.00  0.00           H  
ATOM    103  O4'  DA     4      12.125   6.831   0.277  1.00  0.00           O  
ATOM    104  C1'  DA     4      10.735   6.956  -0.008  1.00  0.00           C  
ATOM    105  H1'  DA     4      10.405   5.928  -0.157  1.00  0.00           H  
ATOM    106  N9   DA     4      10.086   7.663   1.099  1.00  0.00           N  
ATOM    107  C8   DA     4      10.098   9.019   1.394  1.00  0.00           C  
ATOM    108  H8   DA     4      10.578   9.822   0.855  1.00  0.00           H  
ATOM    109  N7   DA     4       9.608   9.310   2.568  1.00  0.00           N  
ATOM    110  C5   DA     4       9.073   8.078   2.978  1.00  0.00           C  
ATOM    111  C6   DA     4       8.354   7.634   4.101  1.00  0.00           C  
ATOM    112  N6   DA     4       7.861   8.458   5.073  1.00  0.00           N  
ATOM    113  H61  DA     4       7.294   8.094   5.826  1.00  0.00           H  
ATOM    114  H62  DA     4       8.294   9.371   5.099  1.00  0.00           H  
ATOM    115  N1   DA     4       7.975   6.369   4.246  1.00  0.00           N  
ATOM    116  C2   DA     4       8.259   5.549   3.256  1.00  0.00           C  
ATOM    117  H2   DA     4       7.987   4.521   3.447  1.00  0.00           H  
ATOM    118  N3   DA     4       8.972   5.773   2.132  1.00  0.00           N  
ATOM    119  C4   DA     4       9.364   7.083   2.072  1.00  0.00           C  
ATOM    120  C3'  DA     4      11.868   7.363  -2.108  1.00  0.00           C  
ATOM    121  H3'  DA     4      12.220   8.127  -2.801  1.00  0.00           H  
ATOM    122  C2'  DA     4      10.639   7.694  -1.332  1.00  0.00           C  
ATOM    123  H2'  DA     4      10.609   8.777  -1.207  1.00  0.00           H  
ATOM    124 H2''  DA     4       9.783   7.423  -1.950  1.00  0.00           H  
ATOM    125  O3'  DA     4      11.757   6.160  -2.840  1.00  0.00           O  
ATOM    126  P    DC     5      10.725   5.822  -3.916  1.00  0.00           P  
ATOM    127  OP1  DC     5      11.262   4.755  -4.737  1.00  0.00           O  
ATOM    128  OP2  DC     5      10.138   7.064  -4.471  1.00  0.00           O  
ATOM    129  O5'  DC     5       9.490   5.156  -3.042  1.00  0.00           O  
ATOM    130  C5'  DC     5       9.651   3.895  -2.406  1.00  0.00           C  
ATOM    131  H5'  DC     5      10.494   3.982  -1.721  1.00  0.00           H  
ATOM    132 H5''  DC     5       9.796   3.159  -3.197  1.00  0.00           H  
ATOM    133  C4'  DC     5       8.404   3.519  -1.580  1.00  0.00           C  
ATOM    134  H4'  DC     5       8.625   2.528  -1.185  1.00  0.00           H  
ATOM    135  O4'  DC     5       8.106   4.344  -0.480  1.00  0.00           O  
ATOM    136  C1'  DC     5       6.637   4.374  -0.433  1.00  0.00           C  
ATOM    137  H1'  DC     5       6.262   3.421  -0.060  1.00  0.00           H  
ATOM    138  N1   DC     5       6.157   5.659   0.224  1.00  0.00           N  
ATOM    139  C6   DC     5       6.552   6.878  -0.341  1.00  0.00           C  
ATOM    140  H6   DC     5       7.222   6.844  -1.187  1.00  0.00           H  
ATOM    141  C5   DC     5       6.160   8.023   0.182  1.00  0.00           C  
ATOM    142  H5   DC     5       6.521   8.922  -0.295  1.00  0.00           H  
ATOM    143  C4   DC     5       5.338   7.925   1.361  1.00  0.00           C  
ATOM    144  N4   DC     5       5.008   8.984   2.002  1.00  0.00           N  
ATOM    145  H41  DC     5       4.438   8.929   2.833  1.00  0.00           H  
ATOM    146  H42  DC     5       5.508   9.806   1.694  1.00  0.00           H  
ATOM    147  N3   DC     5       4.894   6.819   1.913  1.00  0.00           N  
ATOM    148  C2   DC     5       5.304   5.670   1.353  1.00  0.00           C  
ATOM    149  O2   DC     5       4.897   4.655   1.933  1.00  0.00           O  
ATOM    150  C3'  DC     5       7.177   3.305  -2.583  1.00  0.00           C  
ATOM    151  H3'  DC     5       7.415   3.748  -3.550  1.00  0.00           H  
ATOM    152  C2'  DC     5       6.170   4.251  -1.881  1.00  0.00           C  
ATOM    153  H2'  DC     5       6.145   5.262  -2.287  1.00  0.00           H  
ATOM    154 H2''  DC     5       5.151   3.879  -1.980  1.00  0.00           H  
ATOM    155  O3'  DC     5       6.899   1.919  -2.520  1.00  0.00           O  
ATOM    156  P    DC     6       5.462   1.228  -2.853  1.00  0.00           P  
ATOM    157  OP1  DC     6       5.782  -0.182  -3.030  1.00  0.00           O  
ATOM    158  OP2  DC     6       4.929   1.927  -4.069  1.00  0.00           O  
ATOM    159  O5'  DC     6       4.473   1.371  -1.583  1.00  0.00           O  
ATOM    160  C5'  DC     6       4.464   0.544  -0.397  1.00  0.00           C  
ATOM    161  H5'  DC     6       5.269   0.839   0.276  1.00  0.00           H  
ATOM    162 H5''  DC     6       4.500  -0.512  -0.664  1.00  0.00           H  
ATOM    163  C4'  DC     6       3.168   0.653   0.333  1.00  0.00           C  
ATOM    164  H4'  DC     6       3.268   0.019   1.215  1.00  0.00           H  
ATOM    165  O4'  DC     6       3.095   1.950   0.937  1.00  0.00           O  
ATOM    166  C1'  DC     6       1.691   2.430   0.799  1.00  0.00           C  
ATOM    167  H1'  DC     6       1.119   2.231   1.705  1.00  0.00           H  
ATOM    168  N1   DC     6       1.793   3.864   0.517  1.00  0.00           N  
ATOM    169  C6   DC     6       2.594   4.246  -0.561  1.00  0.00           C  
ATOM    170  H6   DC     6       2.933   3.435  -1.189  1.00  0.00           H  
ATOM    171  C5   DC     6       2.792   5.564  -0.802  1.00  0.00           C  
ATOM    172  H5   DC     6       3.448   5.892  -1.595  1.00  0.00           H  
ATOM    173  C4   DC     6       2.146   6.452   0.108  1.00  0.00           C  
ATOM    174  N4   DC     6       2.341   7.788   0.044  1.00  0.00           N  
ATOM    175  H41  DC     6       1.949   8.366   0.775  1.00  0.00           H  
ATOM    176  H42  DC     6       3.048   8.176  -0.564  1.00  0.00           H  
ATOM    177  N3   DC     6       1.423   6.096   1.170  1.00  0.00           N  
ATOM    178  C2   DC     6       1.213   4.783   1.369  1.00  0.00           C  
ATOM    179  O2   DC     6       0.499   4.559   2.343  1.00  0.00           O  
ATOM    180  C3'  DC     6       1.942   0.335  -0.425  1.00  0.00           C  
ATOM    181  H3'  DC     6       2.155   0.136  -1.475  1.00  0.00           H  
ATOM    182  C2'  DC     6       1.038   1.622  -0.332  1.00  0.00           C  
ATOM    183  H2'  DC     6       1.178   2.174  -1.261  1.00  0.00           H  
ATOM    184 H2''  DC     6      -0.033   1.471  -0.204  1.00  0.00           H  
ATOM    185  O3'  DC     6       1.151  -0.728   0.112  1.00  0.00           O  
ATOM    186  P    DT     7       1.401  -2.235  -0.427  1.00  0.00           P  
ATOM    187  OP1  DT     7       2.776  -2.621  -0.212  1.00  0.00           O  
ATOM    188  OP2  DT     7       0.929  -2.361  -1.822  1.00  0.00           O  
ATOM    189  O5'  DT     7       0.468  -3.041   0.478  1.00  0.00           O  
ATOM    190  C5'  DT     7       0.856  -3.551   1.732  1.00  0.00           C  
ATOM    191  H5'  DT     7       0.859  -2.692   2.403  1.00  0.00           H  
ATOM    192 H5''  DT     7       1.804  -4.040   1.509  1.00  0.00           H  
ATOM    193  C4'  DT     7      -0.208  -4.487   2.373  1.00  0.00           C  
ATOM    194  H4'  DT     7       0.144  -4.722   3.377  1.00  0.00           H  
ATOM    195  O4'  DT     7      -1.427  -3.635   2.479  1.00  0.00           O  
ATOM    196  C1'  DT     7      -2.416  -4.186   1.658  1.00  0.00           C  
ATOM    197  H1'  DT     7      -3.033  -4.900   2.203  1.00  0.00           H  
ATOM    198  N1   DT     7      -3.145  -2.991   1.035  1.00  0.00           N  
ATOM    199  C6   DT     7      -2.642  -2.216   0.031  1.00  0.00           C  
ATOM    200  H6   DT     7      -1.652  -2.368  -0.372  1.00  0.00           H  
ATOM    201  C5   DT     7      -3.222  -1.020  -0.290  1.00  0.00           C  
ATOM    202  C7   DT     7      -2.605  -0.188  -1.302  1.00  0.00           C  
ATOM    203  H71  DT     7      -2.204   0.696  -0.805  1.00  0.00           H  
ATOM    204  H72  DT     7      -1.898  -0.726  -1.934  1.00  0.00           H  
ATOM    205  H73  DT     7      -3.338   0.037  -2.077  1.00  0.00           H  
ATOM    206  C4   DT     7      -4.663  -0.794   0.089  1.00  0.00           C  
ATOM    207  O4   DT     7      -5.400   0.144  -0.345  1.00  0.00           O  
ATOM    208  N3   DT     7      -5.142  -1.603   1.039  1.00  0.00           N  
ATOM    209  H3   DT     7      -6.116  -1.505   1.288  1.00  0.00           H  
ATOM    210  C2   DT     7      -4.429  -2.743   1.529  1.00  0.00           C  
ATOM    211  O2   DT     7      -4.950  -3.557   2.303  1.00  0.00           O  
ATOM    212  C3'  DT     7      -0.569  -5.691   1.462  1.00  0.00           C  
ATOM    213  H3'  DT     7       0.290  -5.959   0.846  1.00  0.00           H  
ATOM    214  C2'  DT     7      -1.764  -5.151   0.679  1.00  0.00           C  
ATOM    215  H2'  DT     7      -1.303  -4.633  -0.162  1.00  0.00           H  
ATOM    216 H2''  DT     7      -2.424  -5.904   0.249  1.00  0.00           H  
ATOM    217  O3'  DT     7      -0.992  -6.723   2.269  1.00  0.00           O  
ATOM    218  P    DG     8      -0.919  -8.203   1.851  1.00  0.00           P  
ATOM    219  OP1  DG     8      -0.582  -8.893   3.078  1.00  0.00           O  
ATOM    220  OP2  DG     8      -0.079  -8.406   0.618  1.00  0.00           O  
ATOM    221  O5'  DG     8      -2.398  -8.509   1.450  1.00  0.00           O  
ATOM    222  C5'  DG     8      -3.475  -8.792   2.405  1.00  0.00           C  
ATOM    223  H5'  DG     8      -3.495  -7.976   3.127  1.00  0.00           H  
ATOM    224 H5''  DG     8      -3.311  -9.751   2.896  1.00  0.00           H  
ATOM    225  C4'  DG     8      -4.863  -8.932   1.645  1.00  0.00           C  
ATOM    226  H4'  DG     8      -5.666  -9.232   2.317  1.00  0.00           H  
ATOM    227  O4'  DG     8      -5.169  -7.612   1.186  1.00  0.00           O  
ATOM    228  C1'  DG     8      -5.619  -7.699  -0.145  1.00  0.00           C  
ATOM    229  H1'  DG     8      -6.672  -7.957  -0.032  1.00  0.00           H  
ATOM    230  N9   DG     8      -5.448  -6.385  -0.843  1.00  0.00           N  
ATOM    231  C8   DG     8      -4.459  -5.873  -1.648  1.00  0.00           C  
ATOM    232  H8   DG     8      -3.632  -6.437  -2.052  1.00  0.00           H  
ATOM    233  N7   DG     8      -4.693  -4.605  -1.931  1.00  0.00           N  
ATOM    234  C5   DG     8      -5.913  -4.330  -1.285  1.00  0.00           C  
ATOM    235  C6   DG     8      -6.809  -3.205  -1.393  1.00  0.00           C  
ATOM    236  O6   DG     8      -6.611  -2.152  -1.994  1.00  0.00           O  
ATOM    237  N1   DG     8      -7.951  -3.235  -0.689  1.00  0.00           N  
ATOM    238  H1   DG     8      -8.586  -2.469  -0.862  1.00  0.00           H  
ATOM    239  C2   DG     8      -8.299  -4.430  -0.091  1.00  0.00           C  
ATOM    240  N2   DG     8      -9.597  -4.638   0.239  1.00  0.00           N  
ATOM    241  H21  DG     8     -10.262  -3.935  -0.050  1.00  0.00           H  
ATOM    242  H22  DG     8      -9.921  -5.552   0.521  1.00  0.00           H  
ATOM    243  N3   DG     8      -7.559  -5.531  -0.037  1.00  0.00           N  
ATOM    244  C4   DG     8      -6.397  -5.432  -0.637  1.00  0.00           C  
ATOM    245  C3'  DG     8      -4.934  -9.878   0.447  1.00  0.00           C  
ATOM    246  H3'  DG     8      -4.079 -10.552   0.395  1.00  0.00           H  
ATOM    247  C2'  DG     8      -4.944  -8.894  -0.823  1.00  0.00           C  
ATOM    248  H2'  DG     8      -3.927  -8.679  -1.153  1.00  0.00           H  
ATOM    249 H2''  DG     8      -5.504  -9.235  -1.693  1.00  0.00           H  
ATOM    250  O3'  DG     8      -6.182 -10.490   0.339  1.00  0.00           O  
ATOM    251  P    DA     9      -6.523 -11.785   1.029  1.00  0.00           P  
ATOM    252  OP1  DA     9      -5.970 -11.824   2.429  1.00  0.00           O  
ATOM    253  OP2  DA     9      -6.119 -12.889   0.153  1.00  0.00           O  
ATOM    254  O5'  DA     9      -8.155 -11.767   1.051  1.00  0.00           O  
ATOM    255  C5'  DA     9      -9.024 -11.062   1.889  1.00  0.00           C  
ATOM    256  H5'  DA     9      -8.560 -10.151   2.269  1.00  0.00           H  
ATOM    257 H5''  DA     9      -9.283 -11.610   2.795  1.00  0.00           H  
ATOM    258  C4'  DA     9     -10.300 -10.583   1.177  1.00  0.00           C  
ATOM    259  H4'  DA     9     -11.026 -10.371   1.963  1.00  0.00           H  
ATOM    260  O4'  DA     9     -10.008  -9.392   0.453  1.00  0.00           O  
ATOM    261  C1'  DA     9     -10.545  -9.466  -0.783  1.00  0.00           C  
ATOM    262  H1'  DA     9     -11.583  -9.132  -0.756  1.00  0.00           H  
ATOM    263  N9   DA     9      -9.695  -8.613  -1.674  1.00  0.00           N  
ATOM    264  C8   DA     9      -8.439  -8.844  -2.184  1.00  0.00           C  
ATOM    265  H8   DA     9      -7.963  -9.807  -2.073  1.00  0.00           H  
ATOM    266  N7   DA     9      -7.930  -7.824  -2.838  1.00  0.00           N  
ATOM    267  C5   DA     9      -8.890  -6.834  -2.721  1.00  0.00           C  
ATOM    268  C6   DA     9      -8.979  -5.536  -3.243  1.00  0.00           C  
ATOM    269  N6   DA     9      -7.936  -4.934  -3.816  1.00  0.00           N  
ATOM    270  H61  DA     9      -8.121  -4.022  -4.206  1.00  0.00           H  
ATOM    271  H62  DA     9      -7.087  -5.479  -3.862  1.00  0.00           H  
ATOM    272  N1   DA     9     -10.104  -4.827  -3.093  1.00  0.00           N  
ATOM    273  C2   DA     9     -11.070  -5.381  -2.419  1.00  0.00           C  
ATOM    274  H2   DA     9     -11.955  -4.767  -2.345  1.00  0.00           H  
ATOM    275  N3   DA     9     -11.126  -6.613  -1.786  1.00  0.00           N  
ATOM    276  C4   DA     9      -9.984  -7.314  -2.075  1.00  0.00           C  
ATOM    277  C3'  DA     9     -10.802 -11.635   0.108  1.00  0.00           C  
ATOM    278  H3'  DA     9     -10.290 -12.589   0.235  1.00  0.00           H  
ATOM    279  C2'  DA     9     -10.412 -10.953  -1.161  1.00  0.00           C  
ATOM    280  H2'  DA     9      -9.391 -11.249  -1.401  1.00  0.00           H  
ATOM    281 H2''  DA     9     -11.024 -11.245  -2.014  1.00  0.00           H  
ATOM    282  O3'  DA     9     -12.295 -11.744   0.032  1.00  0.00           O  
ATOM    283  P    DC    10     -13.096 -12.923  -0.682  1.00  0.00           P  
ATOM    284  OP1  DC    10     -14.217 -13.267   0.205  1.00  0.00           O  
ATOM    285  OP2  DC    10     -12.124 -14.025  -1.035  1.00  0.00           O  
ATOM    286  O5'  DC    10     -13.534 -12.255  -2.055  1.00  0.00           O  
ATOM    287  C5'  DC    10     -14.556 -11.234  -2.109  1.00  0.00           C  
ATOM    288  H5'  DC    10     -14.377 -10.536  -1.292  1.00  0.00           H  
ATOM    289 H5''  DC    10     -15.526 -11.729  -2.065  1.00  0.00           H  
ATOM    290  C4'  DC    10     -14.559 -10.527  -3.445  1.00  0.00           C  
ATOM    291  H4'  DC    10     -15.435  -9.883  -3.523  1.00  0.00           H  
ATOM    292  O4'  DC    10     -13.297  -9.829  -3.585  1.00  0.00           O  
ATOM    293  C1'  DC    10     -12.872  -9.833  -4.916  1.00  0.00           C  
ATOM    294  H1'  DC    10     -13.645  -9.299  -5.469  1.00  0.00           H  
ATOM    295  N1   DC    10     -11.560  -9.153  -5.125  1.00  0.00           N  
ATOM    296  C6   DC    10     -10.382  -9.906  -5.058  1.00  0.00           C  
ATOM    297  H6   DC    10     -10.333 -10.951  -4.787  1.00  0.00           H  
ATOM    298  C5   DC    10      -9.261  -9.296  -5.491  1.00  0.00           C  
ATOM    299  H5   DC    10      -8.306  -9.784  -5.364  1.00  0.00           H  
ATOM    300  C4   DC    10      -9.325  -8.032  -6.120  1.00  0.00           C  
ATOM    301  N4   DC    10      -8.278  -7.525  -6.703  1.00  0.00           N  
ATOM    302  H41  DC    10      -8.342  -6.542  -6.924  1.00  0.00           H  
ATOM    303  H42  DC    10      -7.343  -7.877  -6.558  1.00  0.00           H  
ATOM    304  N3   DC    10     -10.395  -7.299  -6.141  1.00  0.00           N  
ATOM    305  C2   DC    10     -11.589  -7.888  -5.706  1.00  0.00           C  
ATOM    306  O2   DC    10     -12.593  -7.231  -5.725  1.00  0.00           O  
ATOM    307  C3'  DC    10     -14.455 -11.478  -4.608  1.00  0.00           C  
ATOM    308  H3'  DC    10     -14.517 -12.539  -4.367  1.00  0.00           H  
ATOM    309  C2'  DC    10     -13.070 -11.291  -5.230  1.00  0.00           C  
ATOM    310  H2'  DC    10     -12.283 -11.872  -4.750  1.00  0.00           H  
ATOM    311 H2''  DC    10     -13.113 -11.510  -6.297  1.00  0.00           H  
ATOM    312  O3'  DC    10     -15.424 -11.169  -5.610  1.00  0.00           O  
ATOM    313  P    DG    11     -16.863 -11.891  -5.630  1.00  0.00           P  
ATOM    314  OP1  DG    11     -17.323 -11.982  -4.274  1.00  0.00           O  
ATOM    315  OP2  DG    11     -16.747 -13.153  -6.390  1.00  0.00           O  
ATOM    316  O5'  DG    11     -17.752 -10.872  -6.461  1.00  0.00           O  
ATOM    317  C5'  DG    11     -18.043  -9.625  -5.861  1.00  0.00           C  
ATOM    318  H5'  DG    11     -17.490  -9.415  -4.946  1.00  0.00           H  
ATOM    319 H5''  DG    11     -19.077  -9.569  -5.519  1.00  0.00           H  
ATOM    320  C4'  DG    11     -17.795  -8.371  -6.627  1.00  0.00           C  
ATOM    321  H4'  DG    11     -18.394  -7.620  -6.112  1.00  0.00           H  
ATOM    322  O4'  DG    11     -16.421  -8.108  -6.742  1.00  0.00           O  
ATOM    323  C1'  DG    11     -16.025  -7.598  -8.029  1.00  0.00           C  
ATOM    324  H1'  DG    11     -16.131  -6.517  -8.112  1.00  0.00           H  
ATOM    325  N9   DG    11     -14.642  -8.022  -8.284  1.00  0.00           N  
ATOM    326  C8   DG    11     -14.132  -9.323  -8.089  1.00  0.00           C  
ATOM    327  H8   DG    11     -14.869 -10.036  -7.751  1.00  0.00           H  
ATOM    328  N7   DG    11     -12.897  -9.519  -8.483  1.00  0.00           N  
ATOM    329  C5   DG    11     -12.539  -8.233  -8.912  1.00  0.00           C  
ATOM    330  C6   DG    11     -11.247  -7.692  -9.421  1.00  0.00           C  
ATOM    331  O6   DG    11     -10.243  -8.348  -9.723  1.00  0.00           O  
ATOM    332  N1   DG    11     -11.280  -6.365  -9.703  1.00  0.00           N  
ATOM    333  H1   DG    11     -10.389  -6.018 -10.029  1.00  0.00           H  
ATOM    334  C2   DG    11     -12.393  -5.549  -9.536  1.00  0.00           C  
ATOM    335  N2   DG    11     -12.382  -4.406 -10.099  1.00  0.00           N  
ATOM    336  H21  DG    11     -11.581  -4.174 -10.670  1.00  0.00           H  
ATOM    337  H22  DG    11     -13.210  -3.865 -10.304  1.00  0.00           H  
ATOM    338  N3   DG    11     -13.558  -5.983  -9.143  1.00  0.00           N  
ATOM    339  C4   DG    11     -13.576  -7.311  -8.762  1.00  0.00           C  
ATOM    340  C3'  DG    11     -18.347  -8.359  -8.063  1.00  0.00           C  
ATOM    341  H3'  DG    11     -18.995  -9.220  -8.227  1.00  0.00           H  
ATOM    342  C2'  DG    11     -17.064  -8.435  -8.854  1.00  0.00           C  
ATOM    343  H2'  DG    11     -16.690  -9.444  -9.028  1.00  0.00           H  
ATOM    344 H2''  DG    11     -17.182  -8.047  -9.866  1.00  0.00           H  
ATOM    345  O3'  DG    11     -19.039  -7.141  -8.364  1.00  0.00           O  
ATOM    346  P   DA3    12     -19.807  -6.690  -9.729  1.00  0.00           P  
ATOM    347  OP1 DA3    12     -20.908  -5.859  -9.346  1.00  0.00           O  
ATOM    348  OP2 DA3    12     -20.105  -7.867 -10.550  1.00  0.00           O  
ATOM    349  O5' DA3    12     -18.854  -5.840 -10.582  1.00  0.00           O  
ATOM    350  C5' DA3    12     -18.401  -4.501 -10.312  1.00  0.00           C  
ATOM    351  H5' DA3    12     -18.026  -4.457  -9.290  1.00  0.00           H  
ATOM    352 H5'' DA3    12     -19.229  -3.792 -10.290  1.00  0.00           H  
ATOM    353  C4' DA3    12     -17.445  -3.872 -11.317  1.00  0.00           C  
ATOM    354  H4' DA3    12     -17.279  -2.846 -10.988  1.00  0.00           H  
ATOM    355  O4' DA3    12     -16.162  -4.529 -11.282  1.00  0.00           O  
ATOM    356  C1' DA3    12     -15.847  -5.047 -12.535  1.00  0.00           C  
ATOM    357  H1' DA3    12     -15.187  -4.340 -13.037  1.00  0.00           H  
ATOM    358  N9  DA3    12     -15.078  -6.256 -12.403  1.00  0.00           N  
ATOM    359  C8  DA3    12     -15.395  -7.576 -12.109  1.00  0.00           C  
ATOM    360  H8  DA3    12     -16.375  -7.892 -11.783  1.00  0.00           H  
ATOM    361  N7  DA3    12     -14.393  -8.490 -12.140  1.00  0.00           N  
ATOM    362  C5  DA3    12     -13.358  -7.613 -12.539  1.00  0.00           C  
ATOM    363  C6  DA3    12     -11.979  -7.823 -12.817  1.00  0.00           C  
ATOM    364  N6  DA3    12     -11.339  -8.974 -12.526  1.00  0.00           N  
ATOM    365  H61 DA3    12     -10.411  -8.883 -12.140  1.00  0.00           H  
ATOM    366  H62 DA3    12     -11.956  -9.712 -12.217  1.00  0.00           H  
ATOM    367  N1  DA3    12     -11.156  -6.869 -13.180  1.00  0.00           N  
ATOM    368  C2  DA3    12     -11.713  -5.690 -13.390  1.00  0.00           C  
ATOM    369  H2  DA3    12     -10.990  -4.916 -13.598  1.00  0.00           H  
ATOM    370  N3  DA3    12     -12.949  -5.276 -13.137  1.00  0.00           N  
ATOM    371  C4  DA3    12     -13.754  -6.269 -12.645  1.00  0.00           C  
ATOM    372  C3' DA3    12     -17.981  -3.930 -12.791  1.00  0.00           C  
ATOM    373  H3' DA3    12     -19.045  -4.156 -12.847  1.00  0.00           H  
ATOM    374  C2' DA3    12     -17.191  -5.145 -13.273  1.00  0.00           C  
ATOM    375  H2' DA3    12     -17.679  -6.076 -12.984  1.00  0.00           H  
ATOM    376 H2'' DA3    12     -17.055  -5.326 -14.339  1.00  0.00           H  
ATOM    377  O3' DA3    12     -17.741  -2.654 -13.368  1.00  0.00           O  
ATOM    378 HO3' DA3    12     -18.442  -2.117 -12.990  1.00  0.00           H  
TER     379      DA3    12 
ATOM    379 HO5' DG5    13     -16.091  34.316  17.702  1.00  0.00           H  
ATOM    380  O5' DG5    13     -17.041  34.399  17.812  1.00  0.00           O  
ATOM    381  C5' DG5    13     -17.547  33.207  17.191  1.00  0.00           C  
ATOM    382  H5' DG5    13     -18.476  33.518  16.712  1.00  0.00           H  
ATOM    383 H5'' DG5    13     -17.588  32.456  17.980  1.00  0.00           H  
ATOM    384  C4' DG5    13     -16.590  32.768  16.015  1.00  0.00           C  
ATOM    385  H4' DG5    13     -16.709  33.385  15.125  1.00  0.00           H  
ATOM    386  O4' DG5    13     -15.244  32.800  16.495  1.00  0.00           O  
ATOM    387  C1' DG5    13     -14.685  31.572  16.093  1.00  0.00           C  
ATOM    388  H1' DG5    13     -14.530  31.533  15.014  1.00  0.00           H  
ATOM    389  N9  DG5    13     -13.402  31.466  16.779  1.00  0.00           N  
ATOM    390  C8  DG5    13     -13.040  30.759  17.900  1.00  0.00           C  
ATOM    391  H8  DG5    13     -13.758  30.170  18.451  1.00  0.00           H  
ATOM    392  N7  DG5    13     -11.813  30.869  18.284  1.00  0.00           N  
ATOM    393  C5  DG5    13     -11.223  31.697  17.259  1.00  0.00           C  
ATOM    394  C6  DG5    13      -9.867  32.250  17.110  1.00  0.00           C  
ATOM    395  O6  DG5    13      -8.916  32.121  17.819  1.00  0.00           O  
ATOM    396  N1  DG5    13      -9.784  32.973  15.944  1.00  0.00           N  
ATOM    397  H1  DG5    13      -8.862  33.285  15.674  1.00  0.00           H  
ATOM    398  C2  DG5    13     -10.859  33.156  15.079  1.00  0.00           C  
ATOM    399  N2  DG5    13     -10.573  33.776  13.963  1.00  0.00           N  
ATOM    400  H21 DG5    13      -9.604  33.956  13.740  1.00  0.00           H  
ATOM    401  H22 DG5    13     -11.347  33.934  13.334  1.00  0.00           H  
ATOM    402  N3  DG5    13     -12.090  32.759  15.174  1.00  0.00           N  
ATOM    403  C4  DG5    13     -12.231  32.017  16.321  1.00  0.00           C  
ATOM    404  C3' DG5    13     -16.876  31.244  15.720  1.00  0.00           C  
ATOM    405  H3' DG5    13     -17.840  31.044  16.188  1.00  0.00           H  
ATOM    406  C2' DG5    13     -15.773  30.541  16.464  1.00  0.00           C  
ATOM    407  H2' DG5    13     -15.966  30.603  17.535  1.00  0.00           H  
ATOM    408 H2'' DG5    13     -15.593  29.541  16.070  1.00  0.00           H  
ATOM    409  O3' DG5    13     -16.979  30.924  14.291  1.00  0.00           O  
ATOM    410  P    DA    14     -18.382  30.990  13.550  1.00  0.00           P  
ATOM    411  OP1  DA    14     -19.097  32.209  13.901  1.00  0.00           O  
ATOM    412  OP2  DA    14     -18.963  29.632  13.595  1.00  0.00           O  
ATOM    413  O5'  DA    14     -17.859  31.281  12.052  1.00  0.00           O  
ATOM    414  C5'  DA    14     -17.305  32.539  11.612  1.00  0.00           C  
ATOM    415  H5'  DA    14     -17.250  33.265  12.423  1.00  0.00           H  
ATOM    416 H5''  DA    14     -18.005  33.014  10.925  1.00  0.00           H  
ATOM    417  C4'  DA    14     -16.043  32.424  10.887  1.00  0.00           C  
ATOM    418  H4'  DA    14     -15.938  33.380  10.374  1.00  0.00           H  
ATOM    419  O4'  DA    14     -14.929  32.240  11.764  1.00  0.00           O  
ATOM    420  C1'  DA    14     -14.074  31.221  11.234  1.00  0.00           C  
ATOM    421  H1'  DA    14     -13.237  31.626  10.666  1.00  0.00           H  
ATOM    422  N9   DA    14     -13.593  30.567  12.423  1.00  0.00           N  
ATOM    423  C8   DA    14     -14.208  29.660  13.265  1.00  0.00           C  
ATOM    424  H8   DA    14     -15.254  29.407  13.171  1.00  0.00           H  
ATOM    425  N7   DA    14     -13.413  29.177  14.158  1.00  0.00           N  
ATOM    426  C5   DA    14     -12.151  29.745  13.848  1.00  0.00           C  
ATOM    427  C6   DA    14     -10.868  29.718  14.435  1.00  0.00           C  
ATOM    428  N6   DA    14     -10.614  29.027  15.557  1.00  0.00           N  
ATOM    429  H61  DA    14      -9.680  29.153  15.919  1.00  0.00           H  
ATOM    430  H62  DA    14     -11.365  28.584  16.067  1.00  0.00           H  
ATOM    431  N1   DA    14      -9.836  30.268  13.829  1.00  0.00           N  
ATOM    432  C2   DA    14     -10.101  30.896  12.690  1.00  0.00           C  
ATOM    433  H2   DA    14      -9.286  31.448  12.245  1.00  0.00           H  
ATOM    434  N3   DA    14     -11.254  30.982  12.012  1.00  0.00           N  
ATOM    435  C4   DA    14     -12.237  30.434  12.710  1.00  0.00           C  
ATOM    436  C3'  DA    14     -15.926  31.415   9.751  1.00  0.00           C  
ATOM    437  H3'  DA    14     -16.850  30.852   9.621  1.00  0.00           H  
ATOM    438  C2'  DA    14     -15.044  30.386  10.466  1.00  0.00           C  
ATOM    439  H2'  DA    14     -15.710  29.773  11.073  1.00  0.00           H  
ATOM    440 H2''  DA    14     -14.524  29.731   9.766  1.00  0.00           H  
ATOM    441  O3'  DA    14     -15.503  31.998   8.499  1.00  0.00           O  
ATOM    442  P    DG    15     -15.262  31.218   7.141  1.00  0.00           P  
ATOM    443  OP1  DG    15     -15.337  32.313   6.134  1.00  0.00           O  
ATOM    444  OP2  DG    15     -16.216  30.098   6.929  1.00  0.00           O  
ATOM    445  O5'  DG    15     -13.754  30.691   7.213  1.00  0.00           O  
ATOM    446  C5'  DG    15     -12.622  31.596   7.309  1.00  0.00           C  
ATOM    447  H5'  DG    15     -12.664  32.069   8.290  1.00  0.00           H  
ATOM    448 H5''  DG    15     -12.767  32.453   6.651  1.00  0.00           H  
ATOM    449  C4'  DG    15     -11.271  30.961   7.007  1.00  0.00           C  
ATOM    450  H4'  DG    15     -10.746  31.799   6.550  1.00  0.00           H  
ATOM    451  O4'  DG    15     -10.580  30.652   8.170  1.00  0.00           O  
ATOM    452  C1'  DG    15     -10.399  29.218   8.144  1.00  0.00           C  
ATOM    453  H1'  DG    15      -9.343  28.988   8.005  1.00  0.00           H  
ATOM    454  N9   DG    15     -10.791  28.568   9.407  1.00  0.00           N  
ATOM    455  C8   DG    15     -11.964  28.190   9.861  1.00  0.00           C  
ATOM    456  H8   DG    15     -12.853  28.534   9.354  1.00  0.00           H  
ATOM    457  N7   DG    15     -11.978  27.552  11.019  1.00  0.00           N  
ATOM    458  C5   DG    15     -10.622  27.484  11.355  1.00  0.00           C  
ATOM    459  C6   DG    15      -9.916  26.911  12.424  1.00  0.00           C  
ATOM    460  O6   DG    15     -10.336  26.427  13.419  1.00  0.00           O  
ATOM    461  N1   DG    15      -8.573  26.881  12.272  1.00  0.00           N  
ATOM    462  H1   DG    15      -8.085  26.438  13.037  1.00  0.00           H  
ATOM    463  C2   DG    15      -7.935  27.518  11.309  1.00  0.00           C  
ATOM    464  N2   DG    15      -6.630  27.548  11.362  1.00  0.00           N  
ATOM    465  H21  DG    15      -6.091  27.050  12.056  1.00  0.00           H  
ATOM    466  H22  DG    15      -6.194  28.154  10.682  1.00  0.00           H  
ATOM    467  N3   DG    15      -8.497  28.134  10.281  1.00  0.00           N  
ATOM    468  C4   DG    15      -9.901  28.113  10.372  1.00  0.00           C  
ATOM    469  C3'  DG    15     -11.319  29.830   6.072  1.00  0.00           C  
ATOM    470  H3'  DG    15     -12.182  29.706   5.418  1.00  0.00           H  
ATOM    471  C2'  DG    15     -11.212  28.659   6.973  1.00  0.00           C  
ATOM    472  H2'  DG    15     -12.221  28.490   7.349  1.00  0.00           H  
ATOM    473 H2''  DG    15     -10.767  27.823   6.432  1.00  0.00           H  
ATOM    474  O3'  DG    15     -10.153  29.950   5.267  1.00  0.00           O  
ATOM    475  P    DT    16      -9.842  28.940   4.023  1.00  0.00           P  
ATOM    476  OP1  DT    16      -9.033  29.622   2.981  1.00  0.00           O  
ATOM    477  OP2  DT    16     -11.120  28.304   3.634  1.00  0.00           O  
ATOM    478  O5'  DT    16      -8.901  27.788   4.626  1.00  0.00           O  
ATOM    479  C5'  DT    16      -7.607  28.147   5.020  1.00  0.00           C  
ATOM    480  H5'  DT    16      -7.646  28.962   5.743  1.00  0.00           H  
ATOM    481 H5''  DT    16      -6.989  28.355   4.146  1.00  0.00           H  
ATOM    482  C4'  DT    16      -6.947  26.976   5.864  1.00  0.00           C  
ATOM    483  H4'  DT    16      -5.904  27.189   6.097  1.00  0.00           H  
ATOM    484  O4'  DT    16      -7.775  26.887   6.973  1.00  0.00           O  
ATOM    485  C1'  DT    16      -7.718  25.551   7.504  1.00  0.00           C  
ATOM    486  H1'  DT    16      -6.830  25.516   8.135  1.00  0.00           H  
ATOM    487  N1   DT    16      -8.865  25.227   8.349  1.00  0.00           N  
ATOM    488  C6   DT    16     -10.140  25.163   7.791  1.00  0.00           C  
ATOM    489  H6   DT    16     -10.357  25.468   6.777  1.00  0.00           H  
ATOM    490  C5   DT    16     -11.207  24.843   8.615  1.00  0.00           C  
ATOM    491  C7   DT    16     -12.607  24.955   8.011  1.00  0.00           C  
ATOM    492  H71  DT    16     -12.529  25.166   6.945  1.00  0.00           H  
ATOM    493  H72  DT    16     -13.198  24.047   8.125  1.00  0.00           H  
ATOM    494  H73  DT    16     -12.980  25.848   8.512  1.00  0.00           H  
ATOM    495  C4   DT    16     -11.002  24.386   9.978  1.00  0.00           C  
ATOM    496  O4   DT    16     -11.806  24.170  10.862  1.00  0.00           O  
ATOM    497  N3   DT    16      -9.679  24.386  10.337  1.00  0.00           N  
ATOM    498  H3   DT    16      -9.460  24.175  11.300  1.00  0.00           H  
ATOM    499  C2   DT    16      -8.567  24.768   9.650  1.00  0.00           C  
ATOM    500  O2   DT    16      -7.503  24.795  10.172  1.00  0.00           O  
ATOM    501  C3'  DT    16      -7.066  25.568   5.211  1.00  0.00           C  
ATOM    502  H3'  DT    16      -7.791  25.687   4.406  1.00  0.00           H  
ATOM    503  C2'  DT    16      -7.529  24.600   6.346  1.00  0.00           C  
ATOM    504  H2'  DT    16      -8.455  24.093   6.075  1.00  0.00           H  
ATOM    505 H2''  DT    16      -6.746  23.870   6.548  1.00  0.00           H  
ATOM    506  O3'  DT    16      -5.852  25.233   4.615  1.00  0.00           O  
ATOM    507  P    DG    17      -5.461  23.887   3.816  1.00  0.00           P  
ATOM    508  OP1  DG    17      -4.256  24.162   2.988  1.00  0.00           O  
ATOM    509  OP2  DG    17      -6.697  23.426   3.256  1.00  0.00           O  
ATOM    510  O5'  DG    17      -4.961  22.725   4.830  1.00  0.00           O  
ATOM    511  C5'  DG    17      -3.946  22.934   5.744  1.00  0.00           C  
ATOM    512  H5'  DG    17      -3.875  23.984   6.027  1.00  0.00           H  
ATOM    513 H5''  DG    17      -2.983  22.865   5.239  1.00  0.00           H  
ATOM    514  C4'  DG    17      -3.951  22.185   7.046  1.00  0.00           C  
ATOM    515  H4'  DG    17      -3.173  22.620   7.674  1.00  0.00           H  
ATOM    516  O4'  DG    17      -5.213  22.417   7.656  1.00  0.00           O  
ATOM    517  C1'  DG    17      -5.451  21.333   8.546  1.00  0.00           C  
ATOM    518  H1'  DG    17      -4.789  21.424   9.407  1.00  0.00           H  
ATOM    519  N9   DG    17      -6.927  21.349   8.919  1.00  0.00           N  
ATOM    520  C8   DG    17      -7.975  21.741   8.186  1.00  0.00           C  
ATOM    521  H8   DG    17      -7.784  22.108   7.188  1.00  0.00           H  
ATOM    522  N7   DG    17      -9.148  21.478   8.755  1.00  0.00           N  
ATOM    523  C5   DG    17      -8.791  20.981  10.067  1.00  0.00           C  
ATOM    524  C6   DG    17      -9.556  20.514  11.180  1.00  0.00           C  
ATOM    525  O6   DG    17     -10.785  20.429  11.353  1.00  0.00           O  
ATOM    526  N1   DG    17      -8.850  19.999  12.239  1.00  0.00           N  
ATOM    527  H1   DG    17      -9.362  19.481  12.939  1.00  0.00           H  
ATOM    528  C2   DG    17      -7.529  19.791  12.085  1.00  0.00           C  
ATOM    529  N2   DG    17      -6.933  19.460  13.186  1.00  0.00           N  
ATOM    530  H21  DG    17      -7.433  19.165  14.012  1.00  0.00           H  
ATOM    531  H22  DG    17      -5.934  19.605  13.151  1.00  0.00           H  
ATOM    532  N3   DG    17      -6.726  20.193  11.132  1.00  0.00           N  
ATOM    533  C4   DG    17      -7.431  20.793  10.098  1.00  0.00           C  
ATOM    534  C3'  DG    17      -3.777  20.645   6.889  1.00  0.00           C  
ATOM    535  H3'  DG    17      -3.768  20.391   5.829  1.00  0.00           H  
ATOM    536  C2'  DG    17      -5.017  20.170   7.668  1.00  0.00           C  
ATOM    537  H2'  DG    17      -5.854  20.010   6.988  1.00  0.00           H  
ATOM    538 H2''  DG    17      -4.853  19.226   8.188  1.00  0.00           H  
ATOM    539  O3'  DG    17      -2.556  20.173   7.459  1.00  0.00           O  
ATOM    540  P    DT    18      -1.888  18.724   7.055  1.00  0.00           P  
ATOM    541  OP1  DT    18      -0.470  18.942   7.204  1.00  0.00           O  
ATOM    542  OP2  DT    18      -2.491  18.326   5.792  1.00  0.00           O  
ATOM    543  O5'  DT    18      -2.425  17.689   8.175  1.00  0.00           O  
ATOM    544  C5'  DT    18      -1.907  17.579   9.489  1.00  0.00           C  
ATOM    545  H5'  DT    18      -1.848  18.523  10.031  1.00  0.00           H  
ATOM    546 H5''  DT    18      -0.873  17.285   9.305  1.00  0.00           H  
ATOM    547  C4'  DT    18      -2.700  16.640  10.330  1.00  0.00           C  
ATOM    548  H4'  DT    18      -2.186  16.511  11.282  1.00  0.00           H  
ATOM    549  O4'  DT    18      -4.065  17.176  10.489  1.00  0.00           O  
ATOM    550  C1'  DT    18      -4.932  16.145  10.105  1.00  0.00           C  
ATOM    551  H1'  DT    18      -5.017  15.566  11.025  1.00  0.00           H  
ATOM    552  N1   DT    18      -6.259  16.659   9.768  1.00  0.00           N  
ATOM    553  C6   DT    18      -6.537  17.053   8.473  1.00  0.00           C  
ATOM    554  H6   DT    18      -5.753  17.017   7.731  1.00  0.00           H  
ATOM    555  C5   DT    18      -7.790  17.495   8.136  1.00  0.00           C  
ATOM    556  C7   DT    18      -8.123  17.913   6.727  1.00  0.00           C  
ATOM    557  H71  DT    18      -8.830  17.195   6.313  1.00  0.00           H  
ATOM    558  H72  DT    18      -8.548  18.914   6.798  1.00  0.00           H  
ATOM    559  H73  DT    18      -7.259  17.965   6.064  1.00  0.00           H  
ATOM    560  C4   DT    18      -8.825  17.699   9.164  1.00  0.00           C  
ATOM    561  O4   DT    18      -9.974  18.096   8.986  1.00  0.00           O  
ATOM    562  N3   DT    18      -8.451  17.246  10.408  1.00  0.00           N  
ATOM    563  H3   DT    18      -9.190  17.215  11.096  1.00  0.00           H  
ATOM    564  C2   DT    18      -7.238  16.657  10.754  1.00  0.00           C  
ATOM    565  O2   DT    18      -7.075  16.217  11.944  1.00  0.00           O  
ATOM    566  C3'  DT    18      -2.774  15.284   9.629  1.00  0.00           C  
ATOM    567  H3'  DT    18      -2.032  15.327   8.832  1.00  0.00           H  
ATOM    568  C2'  DT    18      -4.251  15.214   9.064  1.00  0.00           C  
ATOM    569  H2'  DT    18      -4.266  15.738   8.108  1.00  0.00           H  
ATOM    570 H2''  DT    18      -4.792  14.267   9.069  1.00  0.00           H  
ATOM    571  O3'  DT    18      -2.510  14.315  10.637  1.00  0.00           O  
ATOM    572  P    DG    19      -1.034  14.084  11.251  1.00  0.00           P  
ATOM    573  OP1  DG    19      -1.082  14.600  12.606  1.00  0.00           O  
ATOM    574  OP2  DG    19      -0.073  14.637  10.286  1.00  0.00           O  
ATOM    575  O5'  DG    19      -0.976  12.466  11.176  1.00  0.00           O  
ATOM    576  C5'  DG    19      -1.169  11.800   9.944  1.00  0.00           C  
ATOM    577  H5'  DG    19      -0.544  12.372   9.258  1.00  0.00           H  
ATOM    578 H5''  DG    19      -2.186  12.001   9.608  1.00  0.00           H  
ATOM    579  C4'  DG    19      -0.771  10.343   9.815  1.00  0.00           C  
ATOM    580  H4'  DG    19      -1.631   9.862  10.280  1.00  0.00           H  
ATOM    581  O4'  DG    19      -0.670  10.086   8.435  1.00  0.00           O  
ATOM    582  C1'  DG    19       0.666   9.634   8.167  1.00  0.00           C  
ATOM    583  H1'  DG    19       0.744   8.553   8.287  1.00  0.00           H  
ATOM    584  N9   DG    19       0.946  10.010   6.830  1.00  0.00           N  
ATOM    585  C8   DG    19       1.347  11.159   6.325  1.00  0.00           C  
ATOM    586  H8   DG    19       1.482  12.055   6.914  1.00  0.00           H  
ATOM    587  N7   DG    19       1.571  11.170   5.025  1.00  0.00           N  
ATOM    588  C5   DG    19       1.320   9.806   4.644  1.00  0.00           C  
ATOM    589  C6   DG    19       1.398   9.171   3.398  1.00  0.00           C  
ATOM    590  O6   DG    19       1.817   9.613   2.279  1.00  0.00           O  
ATOM    591  N1   DG    19       0.967   7.859   3.464  1.00  0.00           N  
ATOM    592  H1   DG    19       0.941   7.311   2.616  1.00  0.00           H  
ATOM    593  C2   DG    19       0.441   7.321   4.607  1.00  0.00           C  
ATOM    594  N2   DG    19      -0.289   6.188   4.510  1.00  0.00           N  
ATOM    595  H21  DG    19      -0.221   5.582   3.704  1.00  0.00           H  
ATOM    596  H22  DG    19      -0.467   5.763   5.409  1.00  0.00           H  
ATOM    597  N3   DG    19       0.528   7.809   5.851  1.00  0.00           N  
ATOM    598  C4   DG    19       0.901   9.130   5.800  1.00  0.00           C  
ATOM    599  C3'  DG    19       0.585  10.027  10.400  1.00  0.00           C  
ATOM    600  H3'  DG    19       0.720  10.726  11.225  1.00  0.00           H  
ATOM    601  C2'  DG    19       1.478  10.364   9.239  1.00  0.00           C  
ATOM    602  H2'  DG    19       1.577  11.424   9.003  1.00  0.00           H  
ATOM    603 H2''  DG    19       2.429   9.862   9.417  1.00  0.00           H  
ATOM    604  O3'  DG    19       0.697   8.681  10.808  1.00  0.00           O  
ATOM    605  P    DG    20       0.645   8.173  12.337  1.00  0.00           P  
ATOM    606  OP1  DG    20      -0.659   8.555  12.871  1.00  0.00           O  
ATOM    607  OP2  DG    20       1.861   8.727  12.884  1.00  0.00           O  
ATOM    608  O5'  DG    20       0.755   6.587  12.263  1.00  0.00           O  
ATOM    609  C5'  DG    20      -0.287   5.706  11.937  1.00  0.00           C  
ATOM    610  H5'  DG    20      -1.130   6.279  11.552  1.00  0.00           H  
ATOM    611 H5''  DG    20      -0.591   5.116  12.801  1.00  0.00           H  
ATOM    612  C4'  DG    20       0.073   4.670  10.871  1.00  0.00           C  
ATOM    613  H4'  DG    20      -0.790   4.010  10.786  1.00  0.00           H  
ATOM    614  O4'  DG    20       0.367   5.312   9.629  1.00  0.00           O  
ATOM    615  C1'  DG    20       1.700   4.933   9.185  1.00  0.00           C  
ATOM    616  H1'  DG    20       1.608   4.068   8.527  1.00  0.00           H  
ATOM    617  N9   DG    20       2.445   5.999   8.439  1.00  0.00           N  
ATOM    618  C8   DG    20       3.052   7.134   8.945  1.00  0.00           C  
ATOM    619  H8   DG    20       2.941   7.297  10.007  1.00  0.00           H  
ATOM    620  N7   DG    20       3.595   7.881   8.033  1.00  0.00           N  
ATOM    621  C5   DG    20       3.392   7.211   6.806  1.00  0.00           C  
ATOM    622  C6   DG    20       3.932   7.358   5.443  1.00  0.00           C  
ATOM    623  O6   DG    20       4.597   8.271   4.949  1.00  0.00           O  
ATOM    624  N1   DG    20       3.709   6.278   4.635  1.00  0.00           N  
ATOM    625  H1   DG    20       4.320   6.418   3.844  1.00  0.00           H  
ATOM    626  C2   DG    20       2.994   5.252   4.985  1.00  0.00           C  
ATOM    627  N2   DG    20       2.900   4.410   3.984  1.00  0.00           N  
ATOM    628  H21  DG    20       3.566   4.488   3.228  1.00  0.00           H  
ATOM    629  H22  DG    20       2.616   3.486   4.275  1.00  0.00           H  
ATOM    630  N3   DG    20       2.487   4.992   6.204  1.00  0.00           N  
ATOM    631  C4   DG    20       2.824   5.978   7.101  1.00  0.00           C  
ATOM    632  C3'  DG    20       1.202   3.724  11.200  1.00  0.00           C  
ATOM    633  H3'  DG    20       1.440   3.717  12.263  1.00  0.00           H  
ATOM    634  C2'  DG    20       2.411   4.383  10.495  1.00  0.00           C  
ATOM    635  H2'  DG    20       2.804   5.163  11.147  1.00  0.00           H  
ATOM    636 H2''  DG    20       3.239   3.718  10.246  1.00  0.00           H  
ATOM    637  O3'  DG    20       0.894   2.380  10.723  1.00  0.00           O  
ATOM    638  P    DT    21       1.850   1.186  10.953  1.00  0.00           P  
ATOM    639  OP1  DT    21       1.006   0.040  11.145  1.00  0.00           O  
ATOM    640  OP2  DT    21       2.797   1.492  12.061  1.00  0.00           O  
ATOM    641  O5'  DT    21       2.714   0.954   9.636  1.00  0.00           O  
ATOM    642  C5'  DT    21       2.040   0.728   8.387  1.00  0.00           C  
ATOM    643  H5'  DT    21       1.470   1.620   8.126  1.00  0.00           H  
ATOM    644 H5''  DT    21       1.244  -0.015   8.402  1.00  0.00           H  
ATOM    645  C4'  DT    21       3.097   0.290   7.297  1.00  0.00           C  
ATOM    646  H4'  DT    21       2.544  -0.244   6.524  1.00  0.00           H  
ATOM    647  O4'  DT    21       3.591   1.461   6.756  1.00  0.00           O  
ATOM    648  C1'  DT    21       5.014   1.454   6.891  1.00  0.00           C  
ATOM    649  H1'  DT    21       5.387   1.042   5.954  1.00  0.00           H  
ATOM    650  N1   DT    21       5.600   2.785   7.139  1.00  0.00           N  
ATOM    651  C6   DT    21       5.536   3.372   8.436  1.00  0.00           C  
ATOM    652  H6   DT    21       5.103   2.818   9.256  1.00  0.00           H  
ATOM    653  C5   DT    21       5.931   4.697   8.541  1.00  0.00           C  
ATOM    654  C7   DT    21       5.756   5.456   9.898  1.00  0.00           C  
ATOM    655  H71  DT    21       5.468   6.485   9.685  1.00  0.00           H  
ATOM    656  H72  DT    21       5.194   4.943  10.679  1.00  0.00           H  
ATOM    657  H73  DT    21       6.734   5.504  10.378  1.00  0.00           H  
ATOM    658  C4   DT    21       6.420   5.454   7.387  1.00  0.00           C  
ATOM    659  O4   DT    21       6.759   6.635   7.366  1.00  0.00           O  
ATOM    660  N3   DT    21       6.419   4.738   6.218  1.00  0.00           N  
ATOM    661  H3   DT    21       6.827   5.190   5.412  1.00  0.00           H  
ATOM    662  C2   DT    21       6.180   3.469   6.047  1.00  0.00           C  
ATOM    663  O2   DT    21       6.653   2.990   5.019  1.00  0.00           O  
ATOM    664  C3'  DT    21       4.290  -0.576   7.692  1.00  0.00           C  
ATOM    665  H3'  DT    21       4.184  -1.015   8.684  1.00  0.00           H  
ATOM    666  C2'  DT    21       5.455   0.390   7.921  1.00  0.00           C  
ATOM    667  H2'  DT    21       5.300   0.793   8.922  1.00  0.00           H  
ATOM    668 H2''  DT    21       6.494   0.093   7.777  1.00  0.00           H  
ATOM    669  O3'  DT    21       4.563  -1.515   6.657  1.00  0.00           O  
ATOM    670  P    DC    22       5.721  -2.588   6.824  1.00  0.00           P  
ATOM    671  OP1  DC    22       5.196  -3.873   6.292  1.00  0.00           O  
ATOM    672  OP2  DC    22       6.356  -2.567   8.151  1.00  0.00           O  
ATOM    673  O5'  DC    22       6.818  -2.140   5.800  1.00  0.00           O  
ATOM    674  C5'  DC    22       6.592  -2.085   4.463  1.00  0.00           C  
ATOM    675  H5'  DC    22       5.716  -1.488   4.213  1.00  0.00           H  
ATOM    676 H5''  DC    22       6.433  -3.051   3.983  1.00  0.00           H  
ATOM    677  C4'  DC    22       7.719  -1.418   3.720  1.00  0.00           C  
ATOM    678  H4'  DC    22       7.478  -1.382   2.657  1.00  0.00           H  
ATOM    679  O4'  DC    22       7.838  -0.126   4.138  1.00  0.00           O  
ATOM    680  C1'  DC    22       9.239   0.242   4.179  1.00  0.00           C  
ATOM    681  H1'  DC    22       9.675   0.533   3.223  1.00  0.00           H  
ATOM    682  N1   DC    22       9.398   1.280   5.283  1.00  0.00           N  
ATOM    683  C6   DC    22       8.871   1.130   6.534  1.00  0.00           C  
ATOM    684  H6   DC    22       8.373   0.195   6.743  1.00  0.00           H  
ATOM    685  C5   DC    22       9.073   2.042   7.549  1.00  0.00           C  
ATOM    686  H5   DC    22       8.675   1.817   8.528  1.00  0.00           H  
ATOM    687  C4   DC    22       9.627   3.299   7.160  1.00  0.00           C  
ATOM    688  N4   DC    22       9.524   4.304   7.981  1.00  0.00           N  
ATOM    689  H41  DC    22       9.773   5.235   7.677  1.00  0.00           H  
ATOM    690  H42  DC    22       9.163   4.137   8.910  1.00  0.00           H  
ATOM    691  N3   DC    22      10.115   3.482   5.943  1.00  0.00           N  
ATOM    692  C2   DC    22       9.973   2.506   5.001  1.00  0.00           C  
ATOM    693  O2   DC    22      10.352   2.763   3.823  1.00  0.00           O  
ATOM    694  C3'  DC    22       9.060  -2.114   3.774  1.00  0.00           C  
ATOM    695  H3'  DC    22       8.924  -3.006   4.385  1.00  0.00           H  
ATOM    696  C2'  DC    22       9.795  -1.066   4.570  1.00  0.00           C  
ATOM    697  H2'  DC    22       9.569  -1.230   5.624  1.00  0.00           H  
ATOM    698 H2''  DC    22      10.843  -1.134   4.280  1.00  0.00           H  
ATOM    699  O3'  DC    22       9.617  -2.255   2.452  1.00  0.00           O  
ATOM    700  P    DT    23      10.772  -3.197   2.049  1.00  0.00           P  
ATOM    701  OP1  DT    23      10.574  -3.527   0.661  1.00  0.00           O  
ATOM    702  OP2  DT    23      10.803  -4.278   3.091  1.00  0.00           O  
ATOM    703  O5'  DT    23      12.075  -2.391   2.324  1.00  0.00           O  
ATOM    704  C5'  DT    23      12.509  -1.270   1.486  1.00  0.00           C  
ATOM    705  H5'  DT    23      11.598  -0.720   1.251  1.00  0.00           H  
ATOM    706 H5''  DT    23      12.937  -1.612   0.544  1.00  0.00           H  
ATOM    707  C4'  DT    23      13.476  -0.372   2.302  1.00  0.00           C  
ATOM    708  H4'  DT    23      13.864   0.371   1.604  1.00  0.00           H  
ATOM    709  O4'  DT    23      12.761   0.332   3.275  1.00  0.00           O  
ATOM    710  C1'  DT    23      13.772   0.782   4.163  1.00  0.00           C  
ATOM    711  H1'  DT    23      14.401   1.538   3.693  1.00  0.00           H  
ATOM    712  N1   DT    23      13.321   1.322   5.480  1.00  0.00           N  
ATOM    713  C6   DT    23      12.745   0.392   6.320  1.00  0.00           C  
ATOM    714  H6   DT    23      12.514  -0.580   5.910  1.00  0.00           H  
ATOM    715  C5   DT    23      12.387   0.738   7.590  1.00  0.00           C  
ATOM    716  C7   DT    23      11.675  -0.317   8.495  1.00  0.00           C  
ATOM    717  H71  DT    23      11.430  -1.092   7.769  1.00  0.00           H  
ATOM    718  H72  DT    23      12.301  -0.594   9.344  1.00  0.00           H  
ATOM    719  H73  DT    23      10.821   0.151   8.984  1.00  0.00           H  
ATOM    720  C4   DT    23      12.742   2.003   8.162  1.00  0.00           C  
ATOM    721  O4   DT    23      12.506   2.459   9.276  1.00  0.00           O  
ATOM    722  N3   DT    23      13.384   2.822   7.282  1.00  0.00           N  
ATOM    723  H3   DT    23      13.656   3.740   7.603  1.00  0.00           H  
ATOM    724  C2   DT    23      13.787   2.533   5.969  1.00  0.00           C  
ATOM    725  O2   DT    23      14.404   3.332   5.222  1.00  0.00           O  
ATOM    726  C3'  DT    23      14.657  -1.044   2.932  1.00  0.00           C  
ATOM    727  H3'  DT    23      14.369  -2.089   3.048  1.00  0.00           H  
ATOM    728  C2'  DT    23      14.791  -0.324   4.286  1.00  0.00           C  
ATOM    729  H2'  DT    23      14.640  -1.009   5.120  1.00  0.00           H  
ATOM    730 H2''  DT    23      15.738   0.206   4.388  1.00  0.00           H  
ATOM    731  O3'  DT    23      15.819  -0.872   2.219  1.00  0.00           O  
ATOM    732  P   DG3    24      17.227  -1.699   2.415  1.00  0.00           P  
ATOM    733  OP1 DG3    24      16.945  -2.977   3.125  1.00  0.00           O  
ATOM    734  OP2 DG3    24      17.763  -1.799   0.993  1.00  0.00           O  
ATOM    735  O5' DG3    24      18.261  -0.833   3.271  1.00  0.00           O  
ATOM    736  C5' DG3    24      18.682   0.374   2.685  1.00  0.00           C  
ATOM    737  H5' DG3    24      17.787   0.906   2.364  1.00  0.00           H  
ATOM    738 H5'' DG3    24      19.262   0.205   1.778  1.00  0.00           H  
ATOM    739  C4' DG3    24      19.442   1.281   3.588  1.00  0.00           C  
ATOM    740  H4' DG3    24      19.745   2.084   2.916  1.00  0.00           H  
ATOM    741  O4' DG3    24      18.551   1.697   4.568  1.00  0.00           O  
ATOM    742  C1' DG3    24      19.129   1.350   5.803  1.00  0.00           C  
ATOM    743  H1' DG3    24      19.601   2.201   6.294  1.00  0.00           H  
ATOM    744  N9  DG3    24      17.963   0.911   6.686  1.00  0.00           N  
ATOM    745  C8  DG3    24      17.446  -0.365   6.964  1.00  0.00           C  
ATOM    746  H8  DG3    24      17.785  -1.278   6.499  1.00  0.00           H  
ATOM    747  N7  DG3    24      16.645  -0.307   8.008  1.00  0.00           N  
ATOM    748  C5  DG3    24      16.598   1.058   8.367  1.00  0.00           C  
ATOM    749  C6  DG3    24      15.892   1.715   9.444  1.00  0.00           C  
ATOM    750  O6  DG3    24      15.165   1.284  10.340  1.00  0.00           O  
ATOM    751  N1  DG3    24      16.065   3.059   9.398  1.00  0.00           N  
ATOM    752  H1  DG3    24      15.727   3.623  10.165  1.00  0.00           H  
ATOM    753  C2  DG3    24      16.901   3.740   8.551  1.00  0.00           C  
ATOM    754  N2  DG3    24      16.901   5.030   8.772  1.00  0.00           N  
ATOM    755  H21 DG3    24      16.173   5.539   9.254  1.00  0.00           H  
ATOM    756  H22 DG3    24      17.510   5.547   8.153  1.00  0.00           H  
ATOM    757  N3  DG3    24      17.639   3.145   7.634  1.00  0.00           N  
ATOM    758  C4  DG3    24      17.401   1.800   7.579  1.00  0.00           C  
ATOM    759  C3' DG3    24      20.664   0.565   4.192  1.00  0.00           C  
ATOM    760  H3' DG3    24      20.923  -0.387   3.729  1.00  0.00           H  
ATOM    761  C2' DG3    24      20.149   0.246   5.566  1.00  0.00           C  
ATOM    762  H2' DG3    24      19.710  -0.752   5.547  1.00  0.00           H  
ATOM    763 H2'' DG3    24      20.858   0.464   6.364  1.00  0.00           H  
ATOM    764  O3' DG3    24      21.783   1.395   4.270  1.00  0.00           O  
ATOM    765 HO3' DG3    24      22.266   1.456   3.443  1.00  0.00           H  
TER     766      DG3    24 
ATOM    766 HO5' DC5    25     -20.050 -11.094  30.421  1.00  0.00           H  
ATOM    767  O5' DC5    25     -20.507 -11.865  30.077  1.00  0.00           O  
ATOM    768  C5' DC5    25     -21.954 -11.698  30.250  1.00  0.00           C  
ATOM    769  H5' DC5    25     -22.152 -11.244  31.221  1.00  0.00           H  
ATOM    770 H5'' DC5    25     -22.505 -12.632  30.144  1.00  0.00           H  
ATOM    771  C4' DC5    25     -22.566 -10.648  29.254  1.00  0.00           C  
ATOM    772  H4' DC5    25     -23.628 -10.523  29.466  1.00  0.00           H  
ATOM    773  O4' DC5    25     -22.051  -9.345  29.582  1.00  0.00           O  
ATOM    774  C1' DC5    25     -21.942  -8.576  28.492  1.00  0.00           C  
ATOM    775  H1' DC5    25     -22.899  -8.165  28.171  1.00  0.00           H  
ATOM    776  N1  DC5    25     -20.940  -7.515  28.821  1.00  0.00           N  
ATOM    777  C6  DC5    25     -19.595  -7.702  28.758  1.00  0.00           C  
ATOM    778  H6  DC5    25     -19.268  -8.695  28.487  1.00  0.00           H  
ATOM    779  C5  DC5    25     -18.765  -6.683  28.906  1.00  0.00           C  
ATOM    780  H5  DC5    25     -17.699  -6.825  28.806  1.00  0.00           H  
ATOM    781  C4  DC5    25     -19.347  -5.376  29.298  1.00  0.00           C  
ATOM    782  N4  DC5    25     -18.694  -4.292  29.459  1.00  0.00           N  
ATOM    783  H41 DC5    25     -19.300  -3.484  29.471  1.00  0.00           H  
ATOM    784  H42 DC5    25     -17.749  -4.295  29.103  1.00  0.00           H  
ATOM    785  N3  DC5    25     -20.668  -5.179  29.307  1.00  0.00           N  
ATOM    786  C2  DC5    25     -21.435  -6.229  29.016  1.00  0.00           C  
ATOM    787  O2  DC5    25     -22.622  -5.983  28.935  1.00  0.00           O  
ATOM    788  C3' DC5    25     -22.323 -10.841  27.755  1.00  0.00           C  
ATOM    789  H3' DC5    25     -21.635 -11.671  27.597  1.00  0.00           H  
ATOM    790  C2' DC5    25     -21.620  -9.481  27.331  1.00  0.00           C  
ATOM    791  H2' DC5    25     -20.551  -9.672  27.234  1.00  0.00           H  
ATOM    792 H2'' DC5    25     -21.986  -9.225  26.336  1.00  0.00           H  
ATOM    793  O3' DC5    25     -23.599 -11.065  27.184  1.00  0.00           O  
ATOM    794  P    DT    26     -23.828 -11.378  25.697  1.00  0.00           P  
ATOM    795  OP1  DT    26     -25.121 -12.096  25.705  1.00  0.00           O  
ATOM    796  OP2  DT    26     -22.613 -12.057  25.147  1.00  0.00           O  
ATOM    797  O5'  DT    26     -24.045  -9.929  25.114  1.00  0.00           O  
ATOM    798  C5'  DT    26     -25.267  -9.172  25.262  1.00  0.00           C  
ATOM    799  H5'  DT    26     -25.567  -8.990  26.293  1.00  0.00           H  
ATOM    800 H5''  DT    26     -26.033  -9.780  24.781  1.00  0.00           H  
ATOM    801  C4'  DT    26     -25.198  -7.797  24.615  1.00  0.00           C  
ATOM    802  H4'  DT    26     -26.178  -7.323  24.673  1.00  0.00           H  
ATOM    803  O4'  DT    26     -24.291  -6.950  25.361  1.00  0.00           O  
ATOM    804  C1'  DT    26     -23.499  -6.268  24.369  1.00  0.00           C  
ATOM    805  H1'  DT    26     -24.138  -5.503  23.928  1.00  0.00           H  
ATOM    806  N1   DT    26     -22.220  -5.709  24.943  1.00  0.00           N  
ATOM    807  C6   DT    26     -21.009  -6.418  24.933  1.00  0.00           C  
ATOM    808  H6   DT    26     -20.984  -7.425  24.545  1.00  0.00           H  
ATOM    809  C5   DT    26     -19.867  -5.778  25.254  1.00  0.00           C  
ATOM    810  C7   DT    26     -18.624  -6.591  25.228  1.00  0.00           C  
ATOM    811  H71  DT    26     -17.790  -6.116  24.711  1.00  0.00           H  
ATOM    812  H72  DT    26     -18.095  -6.802  26.157  1.00  0.00           H  
ATOM    813  H73  DT    26     -18.726  -7.613  24.863  1.00  0.00           H  
ATOM    814  C4   DT    26     -19.866  -4.371  25.735  1.00  0.00           C  
ATOM    815  O4   DT    26     -18.925  -3.690  26.180  1.00  0.00           O  
ATOM    816  N3   DT    26     -21.100  -3.770  25.751  1.00  0.00           N  
ATOM    817  H3   DT    26     -21.094  -2.790  25.996  1.00  0.00           H  
ATOM    818  C2   DT    26     -22.234  -4.340  25.300  1.00  0.00           C  
ATOM    819  O2   DT    26     -23.203  -3.633  25.384  1.00  0.00           O  
ATOM    820  C3'  DT    26     -24.812  -7.921  23.159  1.00  0.00           C  
ATOM    821  H3'  DT    26     -24.903  -8.907  22.704  1.00  0.00           H  
ATOM    822  C2'  DT    26     -23.349  -7.372  23.248  1.00  0.00           C  
ATOM    823  H2'  DT    26     -22.708  -8.171  23.622  1.00  0.00           H  
ATOM    824 H2''  DT    26     -22.989  -6.955  22.308  1.00  0.00           H  
ATOM    825  O3'  DT    26     -25.495  -7.032  22.313  1.00  0.00           O  
ATOM    826  P    DG    27     -26.803  -7.361  21.518  1.00  0.00           P  
ATOM    827  OP1  DG    27     -27.673  -8.210  22.370  1.00  0.00           O  
ATOM    828  OP2  DG    27     -26.371  -7.857  20.179  1.00  0.00           O  
ATOM    829  O5'  DG    27     -27.415  -5.910  21.267  1.00  0.00           O  
ATOM    830  C5'  DG    27     -27.896  -4.957  22.261  1.00  0.00           C  
ATOM    831  H5'  DG    27     -27.834  -5.323  23.286  1.00  0.00           H  
ATOM    832 H5''  DG    27     -28.933  -4.830  21.950  1.00  0.00           H  
ATOM    833  C4'  DG    27     -27.254  -3.589  22.111  1.00  0.00           C  
ATOM    834  H4'  DG    27     -27.970  -2.980  22.662  1.00  0.00           H  
ATOM    835  O4'  DG    27     -25.965  -3.467  22.631  1.00  0.00           O  
ATOM    836  C1'  DG    27     -25.122  -2.909  21.578  1.00  0.00           C  
ATOM    837  H1'  DG    27     -25.053  -1.835  21.755  1.00  0.00           H  
ATOM    838  N9   DG    27     -23.762  -3.425  21.824  1.00  0.00           N  
ATOM    839  C8   DG    27     -23.232  -4.661  21.474  1.00  0.00           C  
ATOM    840  H8   DG    27     -23.751  -5.398  20.880  1.00  0.00           H  
ATOM    841  N7   DG    27     -21.919  -4.764  21.760  1.00  0.00           N  
ATOM    842  C5   DG    27     -21.622  -3.463  22.404  1.00  0.00           C  
ATOM    843  C6   DG    27     -20.387  -2.864  22.770  1.00  0.00           C  
ATOM    844  O6   DG    27     -19.304  -3.433  22.822  1.00  0.00           O  
ATOM    845  N1   DG    27     -20.513  -1.566  23.184  1.00  0.00           N  
ATOM    846  H1   DG    27     -19.691  -1.068  23.493  1.00  0.00           H  
ATOM    847  C2   DG    27     -21.745  -1.036  23.266  1.00  0.00           C  
ATOM    848  N2   DG    27     -21.686   0.226  23.688  1.00  0.00           N  
ATOM    849  H21  DG    27     -20.808   0.653  23.946  1.00  0.00           H  
ATOM    850  H22  DG    27     -22.542   0.738  23.528  1.00  0.00           H  
ATOM    851  N3   DG    27     -22.906  -1.437  22.887  1.00  0.00           N  
ATOM    852  C4   DG    27     -22.763  -2.719  22.489  1.00  0.00           C  
ATOM    853  C3'  DG    27     -27.237  -3.045  20.650  1.00  0.00           C  
ATOM    854  H3'  DG    27     -27.894  -3.663  20.039  1.00  0.00           H  
ATOM    855  C2'  DG    27     -25.823  -3.321  20.264  1.00  0.00           C  
ATOM    856  H2'  DG    27     -25.676  -4.396  20.151  1.00  0.00           H  
ATOM    857 H2''  DG    27     -25.534  -2.782  19.362  1.00  0.00           H  
ATOM    858  O3'  DG    27     -27.570  -1.632  20.611  1.00  0.00           O  
ATOM    859  P    DA    28     -28.726  -0.923  19.634  1.00  0.00           P  
ATOM    860  OP1  DA    28     -30.045  -1.214  20.198  1.00  0.00           O  
ATOM    861  OP2  DA    28     -28.391  -1.217  18.221  1.00  0.00           O  
ATOM    862  O5'  DA    28     -28.347   0.649  19.820  1.00  0.00           O  
ATOM    863  C5'  DA    28     -28.577   1.330  21.067  1.00  0.00           C  
ATOM    864  H5'  DA    28     -28.751   0.622  21.877  1.00  0.00           H  
ATOM    865 H5''  DA    28     -29.528   1.851  20.957  1.00  0.00           H  
ATOM    866  C4'  DA    28     -27.370   2.167  21.565  1.00  0.00           C  
ATOM    867  H4'  DA    28     -27.624   2.631  22.518  1.00  0.00           H  
ATOM    868  O4'  DA    28     -26.205   1.432  21.729  1.00  0.00           O  
ATOM    869  C1'  DA    28     -25.107   2.062  21.130  1.00  0.00           C  
ATOM    870  H1'  DA    28     -24.614   2.790  21.774  1.00  0.00           H  
ATOM    871  N9   DA    28     -24.212   1.061  20.539  1.00  0.00           N  
ATOM    872  C8   DA    28     -24.575  -0.061  19.865  1.00  0.00           C  
ATOM    873  H8   DA    28     -25.600  -0.387  19.767  1.00  0.00           H  
ATOM    874  N7   DA    28     -23.624  -0.766  19.317  1.00  0.00           N  
ATOM    875  C5   DA    28     -22.477  -0.107  19.731  1.00  0.00           C  
ATOM    876  C6   DA    28     -21.050  -0.372  19.642  1.00  0.00           C  
ATOM    877  N6   DA    28     -20.542  -1.515  19.216  1.00  0.00           N  
ATOM    878  H61  DA    28     -19.535  -1.590  19.244  1.00  0.00           H  
ATOM    879  H62  DA    28     -21.137  -2.330  19.166  1.00  0.00           H  
ATOM    880  N1   DA    28     -20.215   0.551  20.049  1.00  0.00           N  
ATOM    881  C2   DA    28     -20.682   1.691  20.489  1.00  0.00           C  
ATOM    882  H2   DA    28     -19.901   2.363  20.814  1.00  0.00           H  
ATOM    883  N3   DA    28     -21.964   2.087  20.666  1.00  0.00           N  
ATOM    884  C4   DA    28     -22.811   1.080  20.381  1.00  0.00           C  
ATOM    885  C3'  DA    28     -27.008   3.325  20.679  1.00  0.00           C  
ATOM    886  H3'  DA    28     -27.722   3.477  19.869  1.00  0.00           H  
ATOM    887  C2'  DA    28     -25.633   2.906  19.967  1.00  0.00           C  
ATOM    888  H2'  DA    28     -25.795   2.358  19.039  1.00  0.00           H  
ATOM    889 H2''  DA    28     -24.956   3.751  19.840  1.00  0.00           H  
ATOM    890  O3'  DA    28     -26.936   4.588  21.395  1.00  0.00           O  
ATOM    891  P    DC    29     -27.408   5.918  20.736  1.00  0.00           P  
ATOM    892  OP1  DC    29     -27.496   6.881  21.850  1.00  0.00           O  
ATOM    893  OP2  DC    29     -28.539   5.690  19.862  1.00  0.00           O  
ATOM    894  O5'  DC    29     -25.999   6.230  19.940  1.00  0.00           O  
ATOM    895  C5'  DC    29     -25.031   7.134  20.424  1.00  0.00           C  
ATOM    896  H5'  DC    29     -24.810   6.939  21.474  1.00  0.00           H  
ATOM    897 H5''  DC    29     -25.537   8.094  20.521  1.00  0.00           H  
ATOM    898  C4'  DC    29     -23.737   7.214  19.603  1.00  0.00           C  
ATOM    899  H4'  DC    29     -22.951   7.708  20.174  1.00  0.00           H  
ATOM    900  O4'  DC    29     -23.211   5.902  19.329  1.00  0.00           O  
ATOM    901  C1'  DC    29     -22.846   5.786  17.970  1.00  0.00           C  
ATOM    902  H1'  DC    29     -21.917   6.297  17.721  1.00  0.00           H  
ATOM    903  N1   DC    29     -22.550   4.366  17.566  1.00  0.00           N  
ATOM    904  C6   DC    29     -23.600   3.499  17.187  1.00  0.00           C  
ATOM    905  H6   DC    29     -24.583   3.940  17.114  1.00  0.00           H  
ATOM    906  C5   DC    29     -23.412   2.236  16.787  1.00  0.00           C  
ATOM    907  H5   DC    29     -24.219   1.585  16.484  1.00  0.00           H  
ATOM    908  C4   DC    29     -22.045   1.852  16.736  1.00  0.00           C  
ATOM    909  N4   DC    29     -21.856   0.617  16.327  1.00  0.00           N  
ATOM    910  H41  DC    29     -20.898   0.297  16.321  1.00  0.00           H  
ATOM    911  H42  DC    29     -22.648   0.170  15.888  1.00  0.00           H  
ATOM    912  N3   DC    29     -20.986   2.571  17.113  1.00  0.00           N  
ATOM    913  C2   DC    29     -21.256   3.858  17.524  1.00  0.00           C  
ATOM    914  O2   DC    29     -20.337   4.610  17.882  1.00  0.00           O  
ATOM    915  C3'  DC    29     -23.845   7.764  18.190  1.00  0.00           C  
ATOM    916  H3'  DC    29     -24.804   8.268  18.073  1.00  0.00           H  
ATOM    917  C2'  DC    29     -23.943   6.541  17.330  1.00  0.00           C  
ATOM    918  H2'  DC    29     -24.936   6.090  17.326  1.00  0.00           H  
ATOM    919 H2''  DC    29     -23.847   6.721  16.260  1.00  0.00           H  
ATOM    920  O3'  DC    29     -22.805   8.593  17.786  1.00  0.00           O  
ATOM    921  P    DG    30     -23.032  10.221  17.768  1.00  0.00           P  
ATOM    922  OP1  DG    30     -23.341  10.616  19.222  1.00  0.00           O  
ATOM    923  OP2  DG    30     -23.976  10.594  16.754  1.00  0.00           O  
ATOM    924  O5'  DG    30     -21.576  10.726  17.288  1.00  0.00           O  
ATOM    925  C5'  DG    30     -20.530  10.701  18.256  1.00  0.00           C  
ATOM    926  H5'  DG    30     -20.810  10.032  19.069  1.00  0.00           H  
ATOM    927 H5''  DG    30     -20.255  11.677  18.655  1.00  0.00           H  
ATOM    928  C4'  DG    30     -19.220  10.253  17.562  1.00  0.00           C  
ATOM    929  H4'  DG    30     -18.475  10.484  18.323  1.00  0.00           H  
ATOM    930  O4'  DG    30     -19.249   8.847  17.287  1.00  0.00           O  
ATOM    931  C1'  DG    30     -19.039   8.648  15.894  1.00  0.00           C  
ATOM    932  H1'  DG    30     -17.992   8.360  15.795  1.00  0.00           H  
ATOM    933  N9   DG    30     -19.897   7.541  15.345  1.00  0.00           N  
ATOM    934  C8   DG    30     -21.266   7.498  15.115  1.00  0.00           C  
ATOM    935  H8   DG    30     -21.861   8.385  15.277  1.00  0.00           H  
ATOM    936  N7   DG    30     -21.671   6.314  14.705  1.00  0.00           N  
ATOM    937  C5   DG    30     -20.496   5.546  14.710  1.00  0.00           C  
ATOM    938  C6   DG    30     -20.292   4.156  14.376  1.00  0.00           C  
ATOM    939  O6   DG    30     -21.083   3.340  13.981  1.00  0.00           O  
ATOM    940  N1   DG    30     -19.015   3.767  14.501  1.00  0.00           N  
ATOM    941  H1   DG    30     -18.873   2.876  14.047  1.00  0.00           H  
ATOM    942  C2   DG    30     -17.956   4.568  14.768  1.00  0.00           C  
ATOM    943  N2   DG    30     -16.762   4.073  14.918  1.00  0.00           N  
ATOM    944  H21  DG    30     -16.574   3.128  14.617  1.00  0.00           H  
ATOM    945  H22  DG    30     -16.052   4.769  15.097  1.00  0.00           H  
ATOM    946  N3   DG    30     -18.103   5.886  15.153  1.00  0.00           N  
ATOM    947  C4   DG    30     -19.395   6.261  15.105  1.00  0.00           C  
ATOM    948  C3'  DG    30     -18.903  11.068  16.260  1.00  0.00           C  
ATOM    949  H3'  DG    30     -19.501  11.979  16.285  1.00  0.00           H  
ATOM    950  C2'  DG    30     -19.278  10.032  15.209  1.00  0.00           C  
ATOM    951  H2'  DG    30     -20.339  10.101  14.968  1.00  0.00           H  
ATOM    952 H2''  DG    30     -18.887  10.108  14.194  1.00  0.00           H  
ATOM    953  O3'  DG    30     -17.549  11.502  16.204  1.00  0.00           O  
ATOM    954  P    DA    31     -17.021  12.974  16.501  1.00  0.00           P  
ATOM    955  OP1  DA    31     -17.313  13.282  17.937  1.00  0.00           O  
ATOM    956  OP2  DA    31     -17.492  13.813  15.381  1.00  0.00           O  
ATOM    957  O5'  DA    31     -15.422  12.883  16.230  1.00  0.00           O  
ATOM    958  C5'  DA    31     -14.495  12.169  17.065  1.00  0.00           C  
ATOM    959  H5'  DA    31     -14.110  11.284  16.557  1.00  0.00           H  
ATOM    960 H5''  DA    31     -15.009  11.795  17.950  1.00  0.00           H  
ATOM    961  C4'  DA    31     -13.280  13.066  17.480  1.00  0.00           C  
ATOM    962  H4'  DA    31     -12.605  12.383  17.995  1.00  0.00           H  
ATOM    963  O4'  DA    31     -12.724  13.709  16.381  1.00  0.00           O  
ATOM    964  C1'  DA    31     -12.697  15.152  16.505  1.00  0.00           C  
ATOM    965  H1'  DA    31     -11.691  15.481  16.763  1.00  0.00           H  
ATOM    966  N9   DA    31     -13.023  15.762  15.149  1.00  0.00           N  
ATOM    967  C8   DA    31     -14.261  16.149  14.612  1.00  0.00           C  
ATOM    968  H8   DA    31     -15.212  15.900  15.060  1.00  0.00           H  
ATOM    969  N7   DA    31     -14.129  16.685  13.386  1.00  0.00           N  
ATOM    970  C5   DA    31     -12.751  16.573  13.191  1.00  0.00           C  
ATOM    971  C6   DA    31     -11.878  16.984  12.197  1.00  0.00           C  
ATOM    972  N6   DA    31     -12.261  17.600  11.080  1.00  0.00           N  
ATOM    973  H61  DA    31     -11.589  18.182  10.600  1.00  0.00           H  
ATOM    974  H62  DA    31     -13.245  17.782  10.940  1.00  0.00           H  
ATOM    975  N1   DA    31     -10.546  16.896  12.326  1.00  0.00           N  
ATOM    976  C2   DA    31     -10.048  16.329  13.416  1.00  0.00           C  
ATOM    977  H2   DA    31      -8.985  16.439  13.574  1.00  0.00           H  
ATOM    978  N3   DA    31     -10.737  15.863  14.413  1.00  0.00           N  
ATOM    979  C4   DA    31     -12.107  16.017  14.267  1.00  0.00           C  
ATOM    980  C3'  DA    31     -13.820  14.150  18.428  1.00  0.00           C  
ATOM    981  H3'  DA    31     -14.868  13.992  18.678  1.00  0.00           H  
ATOM    982  C2'  DA    31     -13.684  15.507  17.675  1.00  0.00           C  
ATOM    983  H2'  DA    31     -14.679  15.690  17.269  1.00  0.00           H  
ATOM    984 H2''  DA    31     -13.259  16.358  18.207  1.00  0.00           H  
ATOM    985  O3'  DA    31     -13.125  13.972  19.673  1.00  0.00           O  
ATOM    986  P    DC    32     -12.848  15.081  20.761  1.00  0.00           P  
ATOM    987  OP1  DC    32     -12.355  14.466  22.008  1.00  0.00           O  
ATOM    988  OP2  DC    32     -13.941  16.030  20.936  1.00  0.00           O  
ATOM    989  O5'  DC    32     -11.570  15.815  20.095  1.00  0.00           O  
ATOM    990  C5'  DC    32     -10.298  15.158  20.021  1.00  0.00           C  
ATOM    991  H5'  DC    32     -10.471  14.172  19.588  1.00  0.00           H  
ATOM    992 H5''  DC    32      -9.947  14.774  20.979  1.00  0.00           H  
ATOM    993  C4'  DC    32      -9.149  15.939  19.463  1.00  0.00           C  
ATOM    994  H4'  DC    32      -8.252  15.344  19.288  1.00  0.00           H  
ATOM    995  O4'  DC    32      -9.553  16.239  18.114  1.00  0.00           O  
ATOM    996  C1'  DC    32      -9.327  17.654  17.904  1.00  0.00           C  
ATOM    997  H1'  DC    32      -8.262  17.784  17.714  1.00  0.00           H  
ATOM    998  N1   DC    32     -10.143  18.219  16.809  1.00  0.00           N  
ATOM    999  C6   DC    32     -11.517  18.393  16.968  1.00  0.00           C  
ATOM   1000  H6   DC    32     -12.031  18.188  17.896  1.00  0.00           H  
ATOM   1001  C5   DC    32     -12.216  18.990  15.951  1.00  0.00           C  
ATOM   1002  H5   DC    32     -13.272  19.176  16.080  1.00  0.00           H  
ATOM   1003  C4   DC    32     -11.503  19.243  14.753  1.00  0.00           C  
ATOM   1004  N4   DC    32     -12.167  19.788  13.789  1.00  0.00           N  
ATOM   1005  H41  DC    32     -11.583  19.945  12.980  1.00  0.00           H  
ATOM   1006  H42  DC    32     -13.132  20.071  13.873  1.00  0.00           H  
ATOM   1007  N3   DC    32     -10.226  19.143  14.676  1.00  0.00           N  
ATOM   1008  C2   DC    32      -9.470  18.633  15.701  1.00  0.00           C  
ATOM   1009  O2   DC    32      -8.267  18.593  15.602  1.00  0.00           O  
ATOM   1010  C3'  DC    32      -8.925  17.287  20.123  1.00  0.00           C  
ATOM   1011  H3'  DC    32      -9.409  17.370  21.096  1.00  0.00           H  
ATOM   1012  C2'  DC    32      -9.530  18.310  19.236  1.00  0.00           C  
ATOM   1013  H2'  DC    32     -10.580  18.439  19.498  1.00  0.00           H  
ATOM   1014 H2''  DC    32      -9.078  19.298  19.326  1.00  0.00           H  
ATOM   1015  O3'  DC    32      -7.549  17.527  20.304  1.00  0.00           O  
ATOM   1016  P    DA    33      -6.864  18.569  21.286  1.00  0.00           P  
ATOM   1017  OP1  DA    33      -5.609  17.963  21.862  1.00  0.00           O  
ATOM   1018  OP2  DA    33      -7.920  19.198  22.185  1.00  0.00           O  
ATOM   1019  O5'  DA    33      -6.408  19.694  20.153  1.00  0.00           O  
ATOM   1020  C5'  DA    33      -5.340  19.393  19.243  1.00  0.00           C  
ATOM   1021  H5'  DA    33      -5.559  18.621  18.505  1.00  0.00           H  
ATOM   1022 H5''  DA    33      -4.417  19.211  19.794  1.00  0.00           H  
ATOM   1023  C4'  DA    33      -5.107  20.670  18.407  1.00  0.00           C  
ATOM   1024  H4'  DA    33      -4.096  20.616  18.002  1.00  0.00           H  
ATOM   1025  O4'  DA    33      -6.057  20.722  17.284  1.00  0.00           O  
ATOM   1026  C1'  DA    33      -6.518  22.076  17.283  1.00  0.00           C  
ATOM   1027  H1'  DA    33      -5.782  22.637  16.707  1.00  0.00           H  
ATOM   1028  N9   DA    33      -7.872  22.151  16.688  1.00  0.00           N  
ATOM   1029  C8   DA    33      -9.110  22.058  17.314  1.00  0.00           C  
ATOM   1030  H8   DA    33      -9.245  21.811  18.356  1.00  0.00           H  
ATOM   1031  N7   DA    33     -10.126  22.216  16.490  1.00  0.00           N  
ATOM   1032  C5   DA    33      -9.485  22.442  15.236  1.00  0.00           C  
ATOM   1033  C6   DA    33      -9.838  22.881  13.873  1.00  0.00           C  
ATOM   1034  N6   DA    33     -11.060  22.865  13.460  1.00  0.00           N  
ATOM   1035  H61  DA    33     -11.286  22.667  12.496  1.00  0.00           H  
ATOM   1036  H62  DA    33     -11.801  22.765  14.138  1.00  0.00           H  
ATOM   1037  N1   DA    33      -8.931  23.141  12.935  1.00  0.00           N  
ATOM   1038  C2   DA    33      -7.652  22.957  13.254  1.00  0.00           C  
ATOM   1039  H2   DA    33      -6.966  23.231  12.467  1.00  0.00           H  
ATOM   1040  N3   DA    33      -7.133  22.709  14.495  1.00  0.00           N  
ATOM   1041  C4   DA    33      -8.096  22.466  15.400  1.00  0.00           C  
ATOM   1042  C3'  DA    33      -5.063  21.940  19.132  1.00  0.00           C  
ATOM   1043  H3'  DA    33      -5.001  21.692  20.192  1.00  0.00           H  
ATOM   1044  C2'  DA    33      -6.409  22.554  18.767  1.00  0.00           C  
ATOM   1045  H2'  DA    33      -7.201  22.215  19.435  1.00  0.00           H  
ATOM   1046 H2''  DA    33      -6.259  23.630  18.853  1.00  0.00           H  
ATOM   1047  O3'  DA    33      -3.992  22.664  18.566  1.00  0.00           O  
ATOM   1048  P    DC    34      -3.041  23.620  19.335  1.00  0.00           P  
ATOM   1049  OP1  DC    34      -2.168  22.735  20.094  1.00  0.00           O  
ATOM   1050  OP2  DC    34      -3.853  24.590  20.041  1.00  0.00           O  
ATOM   1051  O5'  DC    34      -2.132  24.288  18.195  1.00  0.00           O  
ATOM   1052  C5'  DC    34      -1.355  23.525  17.315  1.00  0.00           C  
ATOM   1053  H5'  DC    34      -1.737  22.504  17.343  1.00  0.00           H  
ATOM   1054 H5''  DC    34      -0.330  23.553  17.686  1.00  0.00           H  
ATOM   1055  C4'  DC    34      -1.424  24.052  15.893  1.00  0.00           C  
ATOM   1056  H4'  DC    34      -0.839  23.422  15.222  1.00  0.00           H  
ATOM   1057  O4'  DC    34      -2.834  24.021  15.632  1.00  0.00           O  
ATOM   1058  C1'  DC    34      -3.227  25.293  15.167  1.00  0.00           C  
ATOM   1059  H1'  DC    34      -3.028  25.364  14.098  1.00  0.00           H  
ATOM   1060  N1   DC    34      -4.703  25.476  15.351  1.00  0.00           N  
ATOM   1061  C6   DC    34      -5.256  25.544  16.635  1.00  0.00           C  
ATOM   1062  H6   DC    34      -4.529  25.428  17.426  1.00  0.00           H  
ATOM   1063  C5   DC    34      -6.518  25.940  16.818  1.00  0.00           C  
ATOM   1064  H5   DC    34      -6.967  25.916  17.800  1.00  0.00           H  
ATOM   1065  C4   DC    34      -7.291  26.100  15.678  1.00  0.00           C  
ATOM   1066  N4   DC    34      -8.578  26.278  15.904  1.00  0.00           N  
ATOM   1067  H41  DC    34      -9.259  26.380  15.165  1.00  0.00           H  
ATOM   1068  H42  DC    34      -8.928  26.198  16.848  1.00  0.00           H  
ATOM   1069  N3   DC    34      -6.894  25.902  14.425  1.00  0.00           N  
ATOM   1070  C2   DC    34      -5.558  25.684  14.215  1.00  0.00           C  
ATOM   1071  O2   DC    34      -5.156  25.667  13.050  1.00  0.00           O  
ATOM   1072  C3'  DC    34      -0.983  25.500  15.694  1.00  0.00           C  
ATOM   1073  H3'  DC    34      -0.353  25.800  16.532  1.00  0.00           H  
ATOM   1074  C2'  DC    34      -2.326  26.322  15.713  1.00  0.00           C  
ATOM   1075  H2'  DC    34      -2.642  26.530  16.735  1.00  0.00           H  
ATOM   1076 H2''  DC    34      -2.221  27.283  15.209  1.00  0.00           H  
ATOM   1077  O3'  DC    34      -0.150  25.539  14.514  1.00  0.00           O  
ATOM   1078  P    DT    35       0.800  26.801  14.179  1.00  0.00           P  
ATOM   1079  OP1  DT    35       1.851  26.374  13.178  1.00  0.00           O  
ATOM   1080  OP2  DT    35       1.294  27.393  15.467  1.00  0.00           O  
ATOM   1081  O5'  DT    35      -0.033  27.843  13.463  1.00  0.00           O  
ATOM   1082  C5'  DT    35      -0.678  27.731  12.178  1.00  0.00           C  
ATOM   1083  H5'  DT    35      -1.066  26.713  12.172  1.00  0.00           H  
ATOM   1084 H5''  DT    35      -0.041  27.900  11.310  1.00  0.00           H  
ATOM   1085  C4'  DT    35      -1.950  28.592  11.985  1.00  0.00           C  
ATOM   1086  H4'  DT    35      -2.373  28.355  11.009  1.00  0.00           H  
ATOM   1087  O4'  DT    35      -2.930  28.244  12.994  1.00  0.00           O  
ATOM   1088  C1'  DT    35      -3.858  29.386  12.828  1.00  0.00           C  
ATOM   1089  H1'  DT    35      -4.346  29.230  11.866  1.00  0.00           H  
ATOM   1090  N1   DT    35      -4.863  29.371  13.851  1.00  0.00           N  
ATOM   1091  C6   DT    35      -4.467  29.213  15.130  1.00  0.00           C  
ATOM   1092  H6   DT    35      -3.427  28.967  15.285  1.00  0.00           H  
ATOM   1093  C5   DT    35      -5.362  29.182  16.123  1.00  0.00           C  
ATOM   1094  C7   DT    35      -4.875  28.922  17.516  1.00  0.00           C  
ATOM   1095  H71  DT    35      -5.571  28.206  17.954  1.00  0.00           H  
ATOM   1096  H72  DT    35      -3.906  28.431  17.429  1.00  0.00           H  
ATOM   1097  H73  DT    35      -4.843  29.815  18.140  1.00  0.00           H  
ATOM   1098  C4   DT    35      -6.799  29.418  15.871  1.00  0.00           C  
ATOM   1099  O4   DT    35      -7.759  29.314  16.602  1.00  0.00           O  
ATOM   1100  N3   DT    35      -7.062  29.844  14.612  1.00  0.00           N  
ATOM   1101  H3   DT    35      -7.925  30.312  14.378  1.00  0.00           H  
ATOM   1102  C2   DT    35      -6.174  29.883  13.602  1.00  0.00           C  
ATOM   1103  O2   DT    35      -6.455  30.398  12.523  1.00  0.00           O  
ATOM   1104  C3'  DT    35      -1.707  30.144  12.084  1.00  0.00           C  
ATOM   1105  H3'  DT    35      -0.894  30.250  12.803  1.00  0.00           H  
ATOM   1106  C2'  DT    35      -3.020  30.671  12.648  1.00  0.00           C  
ATOM   1107  H2'  DT    35      -2.884  31.032  13.667  1.00  0.00           H  
ATOM   1108 H2''  DT    35      -3.502  31.460  12.070  1.00  0.00           H  
ATOM   1109  O3'  DT    35      -1.331  30.813  10.928  1.00  0.00           O  
ATOM   1110  P   DC3    36      -1.095  32.388  10.818  1.00  0.00           P  
ATOM   1111  OP1 DC3    36      -0.306  32.663   9.623  1.00  0.00           O  
ATOM   1112  OP2 DC3    36      -0.564  32.876  12.112  1.00  0.00           O  
ATOM   1113  O5' DC3    36      -2.483  33.169  10.526  1.00  0.00           O  
ATOM   1114  C5' DC3    36      -3.346  32.801   9.462  1.00  0.00           C  
ATOM   1115  H5' DC3    36      -3.452  31.718   9.524  1.00  0.00           H  
ATOM   1116 H5'' DC3    36      -2.807  32.814   8.515  1.00  0.00           H  
ATOM   1117  C4' DC3    36      -4.710  33.517   9.512  1.00  0.00           C  
ATOM   1118  H4' DC3    36      -5.357  33.306   8.660  1.00  0.00           H  
ATOM   1119  O4' DC3    36      -5.404  32.966  10.632  1.00  0.00           O  
ATOM   1120  C1' DC3    36      -5.776  34.084  11.503  1.00  0.00           C  
ATOM   1121  H1' DC3    36      -6.788  34.386  11.232  1.00  0.00           H  
ATOM   1122  N1  DC3    36      -5.759  33.773  12.994  1.00  0.00           N  
ATOM   1123  C6  DC3    36      -4.595  33.496  13.704  1.00  0.00           C  
ATOM   1124  H6  DC3    36      -3.643  33.577  13.199  1.00  0.00           H  
ATOM   1125  C5  DC3    36      -4.763  33.112  14.987  1.00  0.00           C  
ATOM   1126  H5  DC3    36      -3.906  32.884  15.604  1.00  0.00           H  
ATOM   1127  C4  DC3    36      -6.055  33.202  15.595  1.00  0.00           C  
ATOM   1128  N4  DC3    36      -6.278  32.613  16.753  1.00  0.00           N  
ATOM   1129  H41 DC3    36      -7.235  32.414  17.007  1.00  0.00           H  
ATOM   1130  H42 DC3    36      -5.495  32.339  17.328  1.00  0.00           H  
ATOM   1131  N3  DC3    36      -7.201  33.325  14.910  1.00  0.00           N  
ATOM   1132  C2  DC3    36      -7.034  33.632  13.615  1.00  0.00           C  
ATOM   1133  O2  DC3    36      -8.059  33.769  12.932  1.00  0.00           O  
ATOM   1134  C3' DC3    36      -4.492  35.046   9.691  1.00  0.00           C  
ATOM   1135  H3' DC3    36      -3.443  35.272   9.499  1.00  0.00           H  
ATOM   1136  C2' DC3    36      -4.836  35.264  11.085  1.00  0.00           C  
ATOM   1137  H2' DC3    36      -3.948  35.368  11.708  1.00  0.00           H  
ATOM   1138 H2'' DC3    36      -5.419  36.182  11.150  1.00  0.00           H  
ATOM   1139  O3' DC3    36      -5.291  35.788   8.773  1.00  0.00           O  
ATOM   1140 HO3' DC3    36      -4.991  35.697   7.865  1.00  0.00           H  
TER    1141      DC3    36 
ATOM   1141 HO5' DT5    37      -1.538  -6.128 -13.885  1.00  0.00           H  
ATOM   1142  O5' DT5    37      -1.958  -6.853 -14.354  1.00  0.00           O  
ATOM   1143  C5' DT5    37      -2.107  -6.507 -15.708  1.00  0.00           C  
ATOM   1144  H5' DT5    37      -2.127  -7.484 -16.191  1.00  0.00           H  
ATOM   1145 H5'' DT5    37      -1.190  -5.990 -15.992  1.00  0.00           H  
ATOM   1146  C4' DT5    37      -3.346  -5.623 -16.062  1.00  0.00           C  
ATOM   1147  H4' DT5    37      -3.332  -5.358 -17.119  1.00  0.00           H  
ATOM   1148  O4' DT5    37      -4.562  -6.259 -15.822  1.00  0.00           O  
ATOM   1149  C1' DT5    37      -5.379  -5.475 -14.951  1.00  0.00           C  
ATOM   1150  H1' DT5    37      -5.973  -4.798 -15.565  1.00  0.00           H  
ATOM   1151  N1  DT5    37      -6.226  -6.375 -14.155  1.00  0.00           N  
ATOM   1152  C6  DT5    37      -5.686  -7.387 -13.391  1.00  0.00           C  
ATOM   1153  H6  DT5    37      -4.623  -7.466 -13.215  1.00  0.00           H  
ATOM   1154  C5  DT5    37      -6.399  -8.397 -12.769  1.00  0.00           C  
ATOM   1155  C7  DT5    37      -5.632  -9.386 -11.864  1.00  0.00           C  
ATOM   1156  H71 DT5    37      -4.799  -8.846 -11.413  1.00  0.00           H  
ATOM   1157  H72 DT5    37      -6.132  -9.876 -11.028  1.00  0.00           H  
ATOM   1158  H73 DT5    37      -5.333 -10.219 -12.499  1.00  0.00           H  
ATOM   1159  C4  DT5    37      -7.831  -8.491 -12.974  1.00  0.00           C  
ATOM   1160  O4  DT5    37      -8.602  -9.311 -12.438  1.00  0.00           O  
ATOM   1161  N3  DT5    37      -8.353  -7.458 -13.804  1.00  0.00           N  
ATOM   1162  H3  DT5    37      -9.358  -7.392 -13.881  1.00  0.00           H  
ATOM   1163  C2  DT5    37      -7.602  -6.465 -14.422  1.00  0.00           C  
ATOM   1164  O2  DT5    37      -8.182  -5.671 -15.171  1.00  0.00           O  
ATOM   1165  C3' DT5    37      -3.263  -4.325 -15.228  1.00  0.00           C  
ATOM   1166  H3' DT5    37      -2.257  -4.173 -14.836  1.00  0.00           H  
ATOM   1167  C2' DT5    37      -4.395  -4.543 -14.205  1.00  0.00           C  
ATOM   1168  H2' DT5    37      -4.049  -4.986 -13.271  1.00  0.00           H  
ATOM   1169 H2'' DT5    37      -4.915  -3.652 -13.853  1.00  0.00           H  
ATOM   1170  O3' DT5    37      -3.584  -3.300 -16.118  1.00  0.00           O  
ATOM   1171  P    DC    38      -3.410  -1.747 -15.811  1.00  0.00           P  
ATOM   1172  OP1  DC    38      -2.280  -1.483 -14.871  1.00  0.00           O  
ATOM   1173  OP2  DC    38      -3.526  -0.986 -17.072  1.00  0.00           O  
ATOM   1174  O5'  DC    38      -4.740  -1.406 -14.980  1.00  0.00           O  
ATOM   1175  C5'  DC    38      -5.924  -0.839 -15.621  1.00  0.00           C  
ATOM   1176  H5'  DC    38      -6.239  -1.596 -16.339  1.00  0.00           H  
ATOM   1177 H5''  DC    38      -5.703   0.139 -16.049  1.00  0.00           H  
ATOM   1178  C4'  DC    38      -7.092  -0.755 -14.564  1.00  0.00           C  
ATOM   1179  H4'  DC    38      -7.889  -0.280 -15.135  1.00  0.00           H  
ATOM   1180  O4'  DC    38      -7.657  -2.003 -14.132  1.00  0.00           O  
ATOM   1181  C1'  DC    38      -8.213  -1.937 -12.857  1.00  0.00           C  
ATOM   1182  H1'  DC    38      -9.245  -1.592 -12.918  1.00  0.00           H  
ATOM   1183  N1   DC    38      -8.084  -3.213 -12.081  1.00  0.00           N  
ATOM   1184  C6   DC    38      -6.868  -3.665 -11.705  1.00  0.00           C  
ATOM   1185  H6   DC    38      -5.976  -3.109 -11.955  1.00  0.00           H  
ATOM   1186  C5   DC    38      -6.750  -4.784 -10.904  1.00  0.00           C  
ATOM   1187  H5   DC    38      -5.807  -5.212 -10.597  1.00  0.00           H  
ATOM   1188  C4   DC    38      -7.941  -5.433 -10.554  1.00  0.00           C  
ATOM   1189  N4   DC    38      -7.923  -6.586  -9.996  1.00  0.00           N  
ATOM   1190  H41  DC    38      -8.753  -7.064  -9.676  1.00  0.00           H  
ATOM   1191  H42  DC    38      -7.037  -6.952  -9.677  1.00  0.00           H  
ATOM   1192  N3   DC    38      -9.101  -4.896 -10.734  1.00  0.00           N  
ATOM   1193  C2   DC    38      -9.210  -3.781 -11.538  1.00  0.00           C  
ATOM   1194  O2   DC    38     -10.327  -3.267 -11.659  1.00  0.00           O  
ATOM   1195  C3'  DC    38      -6.919   0.172 -13.352  1.00  0.00           C  
ATOM   1196  H3'  DC    38      -5.863   0.315 -13.124  1.00  0.00           H  
ATOM   1197  C2'  DC    38      -7.479  -0.734 -12.187  1.00  0.00           C  
ATOM   1198  H2'  DC    38      -6.658  -1.095 -11.567  1.00  0.00           H  
ATOM   1199 H2''  DC    38      -8.158  -0.151 -11.565  1.00  0.00           H  
ATOM   1200  O3'  DC    38      -7.703   1.338 -13.648  1.00  0.00           O  
ATOM   1201  P    DG    39      -7.727   2.612 -12.742  1.00  0.00           P  
ATOM   1202  OP1  DG    39      -8.142   3.756 -13.567  1.00  0.00           O  
ATOM   1203  OP2  DG    39      -6.475   2.746 -11.908  1.00  0.00           O  
ATOM   1204  O5'  DG    39      -8.859   2.362 -11.688  1.00  0.00           O  
ATOM   1205  C5'  DG    39     -10.167   1.998 -12.140  1.00  0.00           C  
ATOM   1206  H5'  DG    39      -9.971   1.194 -12.849  1.00  0.00           H  
ATOM   1207 H5''  DG    39     -10.760   2.799 -12.583  1.00  0.00           H  
ATOM   1208  C4'  DG    39     -11.018   1.430 -11.059  1.00  0.00           C  
ATOM   1209  H4'  DG    39     -12.037   1.323 -11.430  1.00  0.00           H  
ATOM   1210  O4'  DG    39     -10.637   0.134 -10.605  1.00  0.00           O  
ATOM   1211  C1'  DG    39     -10.686   0.071  -9.213  1.00  0.00           C  
ATOM   1212  H1'  DG    39     -11.695  -0.229  -8.928  1.00  0.00           H  
ATOM   1213  N9   DG    39      -9.650  -0.921  -8.836  1.00  0.00           N  
ATOM   1214  C8   DG    39      -8.359  -0.932  -9.066  1.00  0.00           C  
ATOM   1215  H8   DG    39      -7.874  -0.127  -9.598  1.00  0.00           H  
ATOM   1216  N7   DG    39      -7.713  -1.974  -8.600  1.00  0.00           N  
ATOM   1217  C5   DG    39      -8.724  -2.791  -8.189  1.00  0.00           C  
ATOM   1218  C6   DG    39      -8.612  -4.049  -7.452  1.00  0.00           C  
ATOM   1219  O6   DG    39      -7.676  -4.785  -7.372  1.00  0.00           O  
ATOM   1220  N1   DG    39      -9.805  -4.415  -6.805  1.00  0.00           N  
ATOM   1221  H1   DG    39      -9.868  -5.285  -6.297  1.00  0.00           H  
ATOM   1222  C2   DG    39     -10.986  -3.728  -7.005  1.00  0.00           C  
ATOM   1223  N2   DG    39     -12.025  -4.352  -6.544  1.00  0.00           N  
ATOM   1224  H21  DG    39     -11.959  -5.308  -6.226  1.00  0.00           H  
ATOM   1225  H22  DG    39     -12.914  -3.950  -6.805  1.00  0.00           H  
ATOM   1226  N3   DG    39     -11.087  -2.516  -7.561  1.00  0.00           N  
ATOM   1227  C4   DG    39      -9.912  -2.135  -8.203  1.00  0.00           C  
ATOM   1228  C3'  DG    39     -11.040   2.302  -9.844  1.00  0.00           C  
ATOM   1229  H3'  DG    39     -10.564   3.260 -10.055  1.00  0.00           H  
ATOM   1230  C2'  DG    39     -10.223   1.478  -8.759  1.00  0.00           C  
ATOM   1231  H2'  DG    39      -9.193   1.742  -8.997  1.00  0.00           H  
ATOM   1232 H2''  DG    39     -10.321   1.681  -7.692  1.00  0.00           H  
ATOM   1233  O3'  DG    39     -12.316   2.624  -9.384  1.00  0.00           O  
ATOM   1234  P    DT    40     -12.602   3.421  -8.119  1.00  0.00           P  
ATOM   1235  OP1  DT    40     -13.672   4.295  -8.544  1.00  0.00           O  
ATOM   1236  OP2  DT    40     -11.422   3.995  -7.553  1.00  0.00           O  
ATOM   1237  O5'  DT    40     -13.129   2.238  -7.248  1.00  0.00           O  
ATOM   1238  C5'  DT    40     -14.443   1.636  -7.479  1.00  0.00           C  
ATOM   1239  H5'  DT    40     -14.398   1.065  -8.406  1.00  0.00           H  
ATOM   1240 H5''  DT    40     -15.129   2.471  -7.617  1.00  0.00           H  
ATOM   1241  C4'  DT    40     -14.961   0.722  -6.379  1.00  0.00           C  
ATOM   1242  H4'  DT    40     -15.959   0.363  -6.629  1.00  0.00           H  
ATOM   1243  O4'  DT    40     -13.918  -0.268  -6.251  1.00  0.00           O  
ATOM   1244  C1'  DT    40     -13.538  -0.399  -4.921  1.00  0.00           C  
ATOM   1245  H1'  DT    40     -14.116  -1.229  -4.514  1.00  0.00           H  
ATOM   1246  N1   DT    40     -12.117  -0.734  -4.865  1.00  0.00           N  
ATOM   1247  C6   DT    40     -11.113   0.155  -5.258  1.00  0.00           C  
ATOM   1248  H6   DT    40     -11.430   1.102  -5.670  1.00  0.00           H  
ATOM   1249  C5   DT    40      -9.849  -0.313  -5.371  1.00  0.00           C  
ATOM   1250  C7   DT    40      -8.730   0.629  -5.790  1.00  0.00           C  
ATOM   1251  H71  DT    40      -9.007   1.657  -6.024  1.00  0.00           H  
ATOM   1252  H72  DT    40      -8.000   0.629  -4.980  1.00  0.00           H  
ATOM   1253  H73  DT    40      -8.265   0.325  -6.728  1.00  0.00           H  
ATOM   1254  C4   DT    40      -9.466  -1.628  -4.888  1.00  0.00           C  
ATOM   1255  O4   DT    40      -8.382  -2.179  -5.048  1.00  0.00           O  
ATOM   1256  N3   DT    40     -10.459  -2.282  -4.219  1.00  0.00           N  
ATOM   1257  H3   DT    40     -10.327  -3.196  -3.812  1.00  0.00           H  
ATOM   1258  C2   DT    40     -11.754  -1.890  -4.175  1.00  0.00           C  
ATOM   1259  O2   DT    40     -12.578  -2.574  -3.531  1.00  0.00           O  
ATOM   1260  C3'  DT    40     -15.188   1.308  -5.030  1.00  0.00           C  
ATOM   1261  H3'  DT    40     -15.231   2.392  -5.141  1.00  0.00           H  
ATOM   1262  C2'  DT    40     -13.834   0.964  -4.307  1.00  0.00           C  
ATOM   1263  H2'  DT    40     -13.206   1.790  -4.643  1.00  0.00           H  
ATOM   1264 H2''  DT    40     -13.929   0.967  -3.221  1.00  0.00           H  
ATOM   1265  O3'  DT    40     -16.371   0.790  -4.417  1.00  0.00           O  
ATOM   1266  P    DC    41     -17.105   1.510  -3.185  1.00  0.00           P  
ATOM   1267  OP1  DC    41     -18.428   0.899  -3.060  1.00  0.00           O  
ATOM   1268  OP2  DC    41     -16.986   2.930  -3.495  1.00  0.00           O  
ATOM   1269  O5'  DC    41     -16.299   1.001  -1.883  1.00  0.00           O  
ATOM   1270  C5'  DC    41     -16.441  -0.281  -1.410  1.00  0.00           C  
ATOM   1271  H5'  DC    41     -16.386  -0.974  -2.249  1.00  0.00           H  
ATOM   1272 H5''  DC    41     -17.420  -0.470  -0.968  1.00  0.00           H  
ATOM   1273  C4'  DC    41     -15.375  -0.571  -0.348  1.00  0.00           C  
ATOM   1274  H4'  DC    41     -15.582  -1.538   0.112  1.00  0.00           H  
ATOM   1275  O4'  DC    41     -14.103  -0.609  -1.065  1.00  0.00           O  
ATOM   1276  C1'  DC    41     -13.156  -0.102  -0.147  1.00  0.00           C  
ATOM   1277  H1'  DC    41     -13.227  -0.708   0.756  1.00  0.00           H  
ATOM   1278  N1   DC    41     -11.763   0.085  -0.703  1.00  0.00           N  
ATOM   1279  C6   DC    41     -11.257   1.311  -1.133  1.00  0.00           C  
ATOM   1280  H6   DC    41     -11.869   2.192  -1.003  1.00  0.00           H  
ATOM   1281  C5   DC    41      -9.983   1.471  -1.614  1.00  0.00           C  
ATOM   1282  H5   DC    41      -9.740   2.482  -1.905  1.00  0.00           H  
ATOM   1283  C4   DC    41      -9.252   0.250  -1.709  1.00  0.00           C  
ATOM   1284  N4   DC    41      -8.013   0.285  -2.209  1.00  0.00           N  
ATOM   1285  H41  DC    41      -7.391  -0.501  -2.089  1.00  0.00           H  
ATOM   1286  H42  DC    41      -7.733   1.171  -2.603  1.00  0.00           H  
ATOM   1287  N3   DC    41      -9.643  -0.919  -1.262  1.00  0.00           N  
ATOM   1288  C2   DC    41     -10.901  -0.968  -0.716  1.00  0.00           C  
ATOM   1289  O2   DC    41     -11.250  -2.137  -0.301  1.00  0.00           O  
ATOM   1290  C3'  DC    41     -15.298   0.575   0.646  1.00  0.00           C  
ATOM   1291  H3'  DC    41     -16.085   1.320   0.525  1.00  0.00           H  
ATOM   1292  C2'  DC    41     -13.912   1.188   0.179  1.00  0.00           C  
ATOM   1293  H2'  DC    41     -14.067   1.773  -0.727  1.00  0.00           H  
ATOM   1294 H2''  DC    41     -13.551   1.723   1.058  1.00  0.00           H  
ATOM   1295  O3'  DC    41     -15.231   0.015   1.926  1.00  0.00           O  
ATOM   1296  P    DA    42     -16.360   0.304   3.087  1.00  0.00           P  
ATOM   1297  OP1  DA    42     -17.608  -0.495   2.754  1.00  0.00           O  
ATOM   1298  OP2  DA    42     -16.490   1.722   3.330  1.00  0.00           O  
ATOM   1299  O5'  DA    42     -15.567  -0.372   4.427  1.00  0.00           O  
ATOM   1300  C5'  DA    42     -15.615  -1.757   4.632  1.00  0.00           C  
ATOM   1301  H5'  DA    42     -15.666  -2.277   3.676  1.00  0.00           H  
ATOM   1302 H5''  DA    42     -16.496  -2.020   5.218  1.00  0.00           H  
ATOM   1303  C4'  DA    42     -14.344  -2.363   5.253  1.00  0.00           C  
ATOM   1304  H4'  DA    42     -14.553  -3.424   5.393  1.00  0.00           H  
ATOM   1305  O4'  DA    42     -13.277  -2.424   4.310  1.00  0.00           O  
ATOM   1306  C1'  DA    42     -12.149  -1.819   4.852  1.00  0.00           C  
ATOM   1307  H1'  DA    42     -11.451  -2.513   5.321  1.00  0.00           H  
ATOM   1308  N9   DA    42     -11.427  -1.042   3.807  1.00  0.00           N  
ATOM   1309  C8   DA    42     -11.666   0.228   3.338  1.00  0.00           C  
ATOM   1310  H8   DA    42     -12.602   0.754   3.461  1.00  0.00           H  
ATOM   1311  N7   DA    42     -10.728   0.679   2.509  1.00  0.00           N  
ATOM   1312  C5   DA    42      -9.828  -0.365   2.492  1.00  0.00           C  
ATOM   1313  C6   DA    42      -8.585  -0.544   1.821  1.00  0.00           C  
ATOM   1314  N6   DA    42      -7.964   0.364   1.090  1.00  0.00           N  
ATOM   1315  H61  DA    42      -7.237  -0.054   0.527  1.00  0.00           H  
ATOM   1316  H62  DA    42      -8.442   1.109   0.605  1.00  0.00           H  
ATOM   1317  N1   DA    42      -7.879  -1.670   2.096  1.00  0.00           N  
ATOM   1318  C2   DA    42      -8.422  -2.591   2.811  1.00  0.00           C  
ATOM   1319  H2   DA    42      -7.832  -3.441   3.118  1.00  0.00           H  
ATOM   1320  N3   DA    42      -9.569  -2.597   3.454  1.00  0.00           N  
ATOM   1321  C4   DA    42     -10.270  -1.474   3.170  1.00  0.00           C  
ATOM   1322  C3'  DA    42     -13.756  -1.703   6.501  1.00  0.00           C  
ATOM   1323  H3'  DA    42     -14.462  -1.048   7.011  1.00  0.00           H  
ATOM   1324  C2'  DA    42     -12.637  -0.891   5.942  1.00  0.00           C  
ATOM   1325  H2'  DA    42     -13.071   0.021   5.532  1.00  0.00           H  
ATOM   1326 H2''  DA    42     -11.893  -0.716   6.719  1.00  0.00           H  
ATOM   1327  O3'  DA    42     -13.256  -2.665   7.519  1.00  0.00           O  
ATOM   1328  P    DC    43     -14.212  -3.022   8.781  1.00  0.00           P  
ATOM   1329  OP1  DC    43     -15.514  -3.440   8.173  1.00  0.00           O  
ATOM   1330  OP2  DC    43     -13.426  -3.865   9.574  1.00  0.00           O  
ATOM   1331  O5'  DC    43     -14.420  -1.663   9.639  1.00  0.00           O  
ATOM   1332  C5'  DC    43     -13.275  -1.023  10.360  1.00  0.00           C  
ATOM   1333  H5'  DC    43     -13.162   0.004  10.012  1.00  0.00           H  
ATOM   1334 H5''  DC    43     -12.336  -1.571  10.278  1.00  0.00           H  
ATOM   1335  C4'  DC    43     -13.492  -0.831  11.882  1.00  0.00           C  
ATOM   1336  H4'  DC    43     -12.776  -0.216  12.427  1.00  0.00           H  
ATOM   1337  O4'  DC    43     -14.792  -0.312  12.031  1.00  0.00           O  
ATOM   1338  C1'  DC    43     -15.284  -0.941  13.156  1.00  0.00           C  
ATOM   1339  H1'  DC    43     -14.815  -0.522  14.046  1.00  0.00           H  
ATOM   1340  N1   DC    43     -16.751  -0.672  13.208  1.00  0.00           N  
ATOM   1341  C6   DC    43     -17.815  -1.404  12.756  1.00  0.00           C  
ATOM   1342  H6   DC    43     -17.612  -2.436  12.511  1.00  0.00           H  
ATOM   1343  C5   DC    43     -19.066  -0.933  12.771  1.00  0.00           C  
ATOM   1344  H5   DC    43     -19.897  -1.538  12.438  1.00  0.00           H  
ATOM   1345  C4   DC    43     -19.341   0.282  13.302  1.00  0.00           C  
ATOM   1346  N4   DC    43     -20.584   0.703  13.448  1.00  0.00           N  
ATOM   1347  H41  DC    43     -20.648   1.489  14.079  1.00  0.00           H  
ATOM   1348  H42  DC    43     -21.295   0.004  13.284  1.00  0.00           H  
ATOM   1349  N3   DC    43     -18.375   1.033  13.852  1.00  0.00           N  
ATOM   1350  C2   DC    43     -17.092   0.617  13.779  1.00  0.00           C  
ATOM   1351  O2   DC    43     -16.212   1.393  14.237  1.00  0.00           O  
ATOM   1352  C3'  DC    43     -13.380  -2.129  12.693  1.00  0.00           C  
ATOM   1353  H3'  DC    43     -12.849  -2.896  12.129  1.00  0.00           H  
ATOM   1354  C2'  DC    43     -14.846  -2.458  12.922  1.00  0.00           C  
ATOM   1355  H2'  DC    43     -15.254  -2.960  12.045  1.00  0.00           H  
ATOM   1356 H2''  DC    43     -15.134  -3.021  13.810  1.00  0.00           H  
ATOM   1357  O3'  DC    43     -12.797  -1.929  13.968  1.00  0.00           O  
ATOM   1358  P    DG    44     -11.305  -2.422  14.340  1.00  0.00           P  
ATOM   1359  OP1  DG    44     -10.441  -2.212  13.171  1.00  0.00           O  
ATOM   1360  OP2  DG    44     -11.516  -3.763  14.889  1.00  0.00           O  
ATOM   1361  O5'  DG    44     -10.932  -1.558  15.466  1.00  0.00           O  
ATOM   1362  C5'  DG    44     -10.568  -0.207  15.251  1.00  0.00           C  
ATOM   1363  H5'  DG    44     -10.985   0.089  14.288  1.00  0.00           H  
ATOM   1364 H5''  DG    44      -9.479  -0.162  15.227  1.00  0.00           H  
ATOM   1365  C4'  DG    44     -11.110   0.737  16.315  1.00  0.00           C  
ATOM   1366  H4'  DG    44     -10.686   1.715  16.090  1.00  0.00           H  
ATOM   1367  O4'  DG    44     -12.538   0.891  16.213  1.00  0.00           O  
ATOM   1368  C1'  DG    44     -13.147   0.492  17.446  1.00  0.00           C  
ATOM   1369  H1'  DG    44     -13.265   1.353  18.105  1.00  0.00           H  
ATOM   1370  N9   DG    44     -14.481  -0.110  17.196  1.00  0.00           N  
ATOM   1371  C8   DG    44     -14.760  -1.289  16.571  1.00  0.00           C  
ATOM   1372  H8   DG    44     -14.037  -2.053  16.326  1.00  0.00           H  
ATOM   1373  N7   DG    44     -15.995  -1.568  16.482  1.00  0.00           N  
ATOM   1374  C5   DG    44     -16.630  -0.385  16.877  1.00  0.00           C  
ATOM   1375  C6   DG    44     -18.009  -0.078  16.830  1.00  0.00           C  
ATOM   1376  O6   DG    44     -18.982  -0.748  16.472  1.00  0.00           O  
ATOM   1377  N1   DG    44     -18.320   1.089  17.441  1.00  0.00           N  
ATOM   1378  H1   DG    44     -19.278   1.382  17.567  1.00  0.00           H  
ATOM   1379  C2   DG    44     -17.360   1.954  17.952  1.00  0.00           C  
ATOM   1380  N2   DG    44     -17.800   3.160  18.179  1.00  0.00           N  
ATOM   1381  H21  DG    44     -18.734   3.391  17.871  1.00  0.00           H  
ATOM   1382  H22  DG    44     -17.244   3.907  18.571  1.00  0.00           H  
ATOM   1383  N3   DG    44     -16.048   1.686  17.962  1.00  0.00           N  
ATOM   1384  C4   DG    44     -15.731   0.501  17.371  1.00  0.00           C  
ATOM   1385  C3'  DG    44     -10.814   0.275  17.716  1.00  0.00           C  
ATOM   1386  H3'  DG    44      -9.976  -0.412  17.828  1.00  0.00           H  
ATOM   1387  C2'  DG    44     -12.153  -0.418  18.098  1.00  0.00           C  
ATOM   1388  H2'  DG    44     -12.266  -1.404  17.647  1.00  0.00           H  
ATOM   1389 H2''  DG    44     -12.303  -0.445  19.178  1.00  0.00           H  
ATOM   1390  O3'  DG    44     -10.628   1.428  18.548  1.00  0.00           O  
ATOM   1391  P    DT    45      -9.872   1.376  19.968  1.00  0.00           P  
ATOM   1392  OP1  DT    45      -8.940   2.544  20.111  1.00  0.00           O  
ATOM   1393  OP2  DT    45      -9.411  -0.014  20.195  1.00  0.00           O  
ATOM   1394  O5'  DT    45     -11.056   1.616  21.021  1.00  0.00           O  
ATOM   1395  C5'  DT    45     -11.638   2.924  21.163  1.00  0.00           C  
ATOM   1396  H5'  DT    45     -11.870   3.303  20.168  1.00  0.00           H  
ATOM   1397 H5''  DT    45     -10.983   3.634  21.668  1.00  0.00           H  
ATOM   1398  C4'  DT    45     -12.828   2.965  22.057  1.00  0.00           C  
ATOM   1399  H4'  DT    45     -13.156   3.999  22.164  1.00  0.00           H  
ATOM   1400  O4'  DT    45     -13.893   2.268  21.445  1.00  0.00           O  
ATOM   1401  C1'  DT    45     -14.457   1.376  22.393  1.00  0.00           C  
ATOM   1402  H1'  DT    45     -15.119   1.961  23.031  1.00  0.00           H  
ATOM   1403  N1   DT    45     -15.351   0.400  21.670  1.00  0.00           N  
ATOM   1404  C6   DT    45     -14.812  -0.805  21.211  1.00  0.00           C  
ATOM   1405  H6   DT    45     -13.757  -1.034  21.244  1.00  0.00           H  
ATOM   1406  C5   DT    45     -15.597  -1.683  20.572  1.00  0.00           C  
ATOM   1407  C7   DT    45     -15.063  -2.931  20.063  1.00  0.00           C  
ATOM   1408  H71  DT    45     -15.562  -3.827  20.433  1.00  0.00           H  
ATOM   1409  H72  DT    45     -15.100  -2.928  18.974  1.00  0.00           H  
ATOM   1410  H73  DT    45     -14.044  -3.129  20.397  1.00  0.00           H  
ATOM   1411  C4   DT    45     -16.993  -1.385  20.304  1.00  0.00           C  
ATOM   1412  O4   DT    45     -17.821  -2.044  19.719  1.00  0.00           O  
ATOM   1413  N3   DT    45     -17.412  -0.129  20.819  1.00  0.00           N  
ATOM   1414  H3   DT    45     -18.369   0.135  20.634  1.00  0.00           H  
ATOM   1415  C2   DT    45     -16.617   0.752  21.425  1.00  0.00           C  
ATOM   1416  O2   DT    45     -17.096   1.825  21.740  1.00  0.00           O  
ATOM   1417  C3'  DT    45     -12.532   2.203  23.388  1.00  0.00           C  
ATOM   1418  H3'  DT    45     -11.458   2.060  23.504  1.00  0.00           H  
ATOM   1419  C2'  DT    45     -13.255   0.865  23.183  1.00  0.00           C  
ATOM   1420  H2'  DT    45     -12.686   0.110  22.640  1.00  0.00           H  
ATOM   1421 H2''  DT    45     -13.629   0.538  24.153  1.00  0.00           H  
ATOM   1422  O3'  DT    45     -13.151   2.908  24.468  1.00  0.00           O  
ATOM   1423  P    DC    46     -12.389   4.172  25.185  1.00  0.00           P  
ATOM   1424  OP1  DC    46     -12.044   5.219  24.196  1.00  0.00           O  
ATOM   1425  OP2  DC    46     -11.398   3.595  26.083  1.00  0.00           O  
ATOM   1426  O5'  DC    46     -13.513   4.756  26.178  1.00  0.00           O  
ATOM   1427  C5'  DC    46     -14.574   5.491  25.591  1.00  0.00           C  
ATOM   1428  H5'  DC    46     -14.458   5.494  24.507  1.00  0.00           H  
ATOM   1429 H5''  DC    46     -14.536   6.527  25.930  1.00  0.00           H  
ATOM   1430  C4'  DC    46     -15.975   4.913  25.825  1.00  0.00           C  
ATOM   1431  H4'  DC    46     -16.707   5.632  25.458  1.00  0.00           H  
ATOM   1432  O4'  DC    46     -16.146   3.694  25.096  1.00  0.00           O  
ATOM   1433  C1'  DC    46     -16.938   2.816  25.940  1.00  0.00           C  
ATOM   1434  H1'  DC    46     -17.988   3.088  26.049  1.00  0.00           H  
ATOM   1435  N1   DC    46     -16.940   1.376  25.491  1.00  0.00           N  
ATOM   1436  C6   DC    46     -15.825   0.620  25.770  1.00  0.00           C  
ATOM   1437  H6   DC    46     -14.907   1.021  26.173  1.00  0.00           H  
ATOM   1438  C5   DC    46     -15.861  -0.683  25.410  1.00  0.00           C  
ATOM   1439  H5   DC    46     -15.062  -1.347  25.703  1.00  0.00           H  
ATOM   1440  C4   DC    46     -16.995  -1.172  24.752  1.00  0.00           C  
ATOM   1441  N4   DC    46     -16.961  -2.357  24.238  1.00  0.00           N  
ATOM   1442  H41  DC    46     -17.891  -2.593  23.922  1.00  0.00           H  
ATOM   1443  H42  DC    46     -16.175  -2.980  24.124  1.00  0.00           H  
ATOM   1444  N3   DC    46     -18.018  -0.489  24.409  1.00  0.00           N  
ATOM   1445  C2   DC    46     -18.066   0.784  24.853  1.00  0.00           C  
ATOM   1446  O2   DC    46     -19.119   1.350  24.721  1.00  0.00           O  
ATOM   1447  C3'  DC    46     -16.311   4.613  27.297  1.00  0.00           C  
ATOM   1448  H3'  DC    46     -15.535   4.856  28.022  1.00  0.00           H  
ATOM   1449  C2'  DC    46     -16.383   3.104  27.344  1.00  0.00           C  
ATOM   1450  H2'  DC    46     -15.383   2.695  27.494  1.00  0.00           H  
ATOM   1451 H2''  DC    46     -17.065   2.742  28.113  1.00  0.00           H  
ATOM   1452  O3'  DC    46     -17.584   5.032  27.729  1.00  0.00           O  
ATOM   1453  P    DA    47     -17.732   6.214  28.732  1.00  0.00           P  
ATOM   1454  OP1  DA    47     -17.034   7.381  28.283  1.00  0.00           O  
ATOM   1455  OP2  DA    47     -17.349   5.658  30.039  1.00  0.00           O  
ATOM   1456  O5'  DA    47     -19.268   6.451  28.823  1.00  0.00           O  
ATOM   1457  C5'  DA    47     -19.934   7.115  27.748  1.00  0.00           C  
ATOM   1458  H5'  DA    47     -19.296   7.074  26.866  1.00  0.00           H  
ATOM   1459 H5''  DA    47     -20.135   8.169  27.939  1.00  0.00           H  
ATOM   1460  C4'  DA    47     -21.263   6.379  27.334  1.00  0.00           C  
ATOM   1461  H4'  DA    47     -21.812   6.950  26.586  1.00  0.00           H  
ATOM   1462  O4'  DA    47     -21.009   5.034  26.843  1.00  0.00           O  
ATOM   1463  C1'  DA    47     -21.749   4.096  27.640  1.00  0.00           C  
ATOM   1464  H1'  DA    47     -22.728   3.847  27.230  1.00  0.00           H  
ATOM   1465  N9   DA    47     -20.988   2.807  27.936  1.00  0.00           N  
ATOM   1466  C8   DA    47     -19.727   2.596  28.471  1.00  0.00           C  
ATOM   1467  H8   DA    47     -19.143   3.466  28.731  1.00  0.00           H  
ATOM   1468  N7   DA    47     -19.346   1.360  28.563  1.00  0.00           N  
ATOM   1469  C5   DA    47     -20.390   0.698  27.998  1.00  0.00           C  
ATOM   1470  C6   DA    47     -20.582  -0.678  27.634  1.00  0.00           C  
ATOM   1471  N6   DA    47     -19.667  -1.639  27.765  1.00  0.00           N  
ATOM   1472  H61  DA    47     -19.704  -2.540  27.309  1.00  0.00           H  
ATOM   1473  H62  DA    47     -18.843  -1.293  28.235  1.00  0.00           H  
ATOM   1474  N1   DA    47     -21.678  -1.108  27.024  1.00  0.00           N  
ATOM   1475  C2   DA    47     -22.540  -0.164  26.684  1.00  0.00           C  
ATOM   1476  H2   DA    47     -23.322  -0.657  26.126  1.00  0.00           H  
ATOM   1477  N3   DA    47     -22.489   1.125  26.852  1.00  0.00           N  
ATOM   1478  C4   DA    47     -21.353   1.493  27.502  1.00  0.00           C  
ATOM   1479  C3'  DA    47     -22.135   6.248  28.622  1.00  0.00           C  
ATOM   1480  H3'  DA    47     -21.633   6.724  29.465  1.00  0.00           H  
ATOM   1481  C2'  DA    47     -22.155   4.775  28.920  1.00  0.00           C  
ATOM   1482  H2'  DA    47     -21.440   4.540  29.708  1.00  0.00           H  
ATOM   1483 H2''  DA    47     -23.177   4.550  29.224  1.00  0.00           H  
ATOM   1484  O3'  DA    47     -23.393   6.744  28.282  1.00  0.00           O  
ATOM   1485  P   DG3    48     -24.587   6.966  29.323  1.00  0.00           P  
ATOM   1486  OP1 DG3    48     -25.561   7.813  28.547  1.00  0.00           O  
ATOM   1487  OP2 DG3    48     -24.142   7.405  30.615  1.00  0.00           O  
ATOM   1488  O5' DG3    48     -25.414   5.637  29.527  1.00  0.00           O  
ATOM   1489  C5' DG3    48     -25.954   4.886  28.438  1.00  0.00           C  
ATOM   1490  H5' DG3    48     -25.211   4.752  27.652  1.00  0.00           H  
ATOM   1491 H5'' DG3    48     -26.877   5.332  28.067  1.00  0.00           H  
ATOM   1492  C4' DG3    48     -26.311   3.431  28.783  1.00  0.00           C  
ATOM   1493  H4' DG3    48     -26.969   3.080  27.988  1.00  0.00           H  
ATOM   1494  O4' DG3    48     -25.097   2.638  28.769  1.00  0.00           O  
ATOM   1495  C1' DG3    48     -25.224   1.738  29.885  1.00  0.00           C  
ATOM   1496  H1' DG3    48     -25.887   0.902  29.665  1.00  0.00           H  
ATOM   1497  N9  DG3    48     -23.954   1.119  30.215  1.00  0.00           N  
ATOM   1498  C8  DG3    48     -22.936   1.737  30.907  1.00  0.00           C  
ATOM   1499  H8  DG3    48     -22.971   2.744  31.295  1.00  0.00           H  
ATOM   1500  N7  DG3    48     -21.992   0.896  31.280  1.00  0.00           N  
ATOM   1501  C5  DG3    48     -22.321  -0.279  30.561  1.00  0.00           C  
ATOM   1502  C6  DG3    48     -21.674  -1.544  30.530  1.00  0.00           C  
ATOM   1503  O6  DG3    48     -20.581  -1.804  30.985  1.00  0.00           O  
ATOM   1504  N1  DG3    48     -22.331  -2.535  29.916  1.00  0.00           N  
ATOM   1505  H1  DG3    48     -21.783  -3.334  29.630  1.00  0.00           H  
ATOM   1506  C2  DG3    48     -23.582  -2.319  29.243  1.00  0.00           C  
ATOM   1507  N2  DG3    48     -24.141  -3.410  28.873  1.00  0.00           N  
ATOM   1508  H21 DG3    48     -23.641  -4.287  28.906  1.00  0.00           H  
ATOM   1509  H22 DG3    48     -25.026  -3.417  28.388  1.00  0.00           H  
ATOM   1510  N3  DG3    48     -24.203  -1.146  29.309  1.00  0.00           N  
ATOM   1511  C4  DG3    48     -23.583  -0.150  29.939  1.00  0.00           C  
ATOM   1512  C3' DG3    48     -27.028   3.211  30.148  1.00  0.00           C  
ATOM   1513  H3' DG3    48     -27.324   4.163  30.589  1.00  0.00           H  
ATOM   1514  C2' DG3    48     -25.885   2.561  30.947  1.00  0.00           C  
ATOM   1515  H2' DG3    48     -25.132   3.295  31.233  1.00  0.00           H  
ATOM   1516 H2'' DG3    48     -26.310   2.021  31.794  1.00  0.00           H  
ATOM   1517  O3' DG3    48     -28.115   2.270  30.110  1.00  0.00           O  
ATOM   1518 HO3' DG3    48     -28.890   2.826  30.214  1.00  0.00           H  
END
