# Supplementary material for: Atomistic Picture of Opening–Closing Dynamics of DNA Holliday Junction Obtained by Molecular Simulations
Source: J Chem Inf Model. 2023 Apr 26;63(9):2794–809. doi: 10.1021/acs.jcim.3c00358 (PMC10170514; doi:10.1021/acs.jcim.3c00358)
Supplement: Supplementary file 1 — ci3c00358_si_001.zip [file ci3c00358_si_001.zip › open_s_48.pdb]

ATOM      1 HO5' DC5     1     -12.653  -3.168 -19.176  1.00  0.00           H  
ATOM      2  O5' DC5     1     -13.449  -2.635 -19.111  1.00  0.00           O  
ATOM      3  C5' DC5     1     -13.216  -1.355 -18.653  1.00  0.00           C  
ATOM      4  H5' DC5     1     -14.166  -0.902 -18.367  1.00  0.00           H  
ATOM      5 H5'' DC5     1     -12.722  -0.741 -19.406  1.00  0.00           H  
ATOM      6  C4' DC5     1     -12.379  -1.336 -17.321  1.00  0.00           C  
ATOM      7  H4' DC5     1     -12.523  -0.356 -16.868  1.00  0.00           H  
ATOM      8  O4' DC5     1     -12.873  -2.231 -16.273  1.00  0.00           O  
ATOM      9  C1' DC5     1     -11.741  -2.747 -15.645  1.00  0.00           C  
ATOM     10  H1' DC5     1     -11.386  -1.958 -14.982  1.00  0.00           H  
ATOM     11  N1  DC5     1     -12.241  -3.869 -14.831  1.00  0.00           N  
ATOM     12  C6  DC5     1     -12.065  -5.212 -15.066  1.00  0.00           C  
ATOM     13  H6  DC5     1     -11.351  -5.530 -15.811  1.00  0.00           H  
ATOM     14  C5  DC5     1     -12.830  -6.103 -14.385  1.00  0.00           C  
ATOM     15  H5  DC5     1     -12.799  -7.151 -14.643  1.00  0.00           H  
ATOM     16  C4  DC5     1     -13.688  -5.686 -13.414  1.00  0.00           C  
ATOM     17  N4  DC5     1     -14.387  -6.491 -12.683  1.00  0.00           N  
ATOM     18  H41 DC5     1     -14.530  -6.205 -11.725  1.00  0.00           H  
ATOM     19  H42 DC5     1     -14.305  -7.476 -12.891  1.00  0.00           H  
ATOM     20  N3  DC5     1     -13.695  -4.415 -13.016  1.00  0.00           N  
ATOM     21  C2  DC5     1     -13.028  -3.499 -13.686  1.00  0.00           C  
ATOM     22  O2  DC5     1     -13.109  -2.350 -13.201  1.00  0.00           O  
ATOM     23  C3' DC5     1     -10.872  -1.620 -17.399  1.00  0.00           C  
ATOM     24  H3' DC5     1     -10.598  -1.559 -18.452  1.00  0.00           H  
ATOM     25  C2' DC5     1     -10.735  -2.983 -16.740  1.00  0.00           C  
ATOM     26  H2' DC5     1     -11.085  -3.838 -17.319  1.00  0.00           H  
ATOM     27 H2'' DC5     1      -9.703  -3.067 -16.400  1.00  0.00           H  
ATOM     28  O3' DC5     1     -10.180  -0.685 -16.597  1.00  0.00           O  
ATOM     29  P    DA     2      -9.601   0.590 -17.290  1.00  0.00           P  
ATOM     30  OP1  DA     2     -10.704   1.272 -18.042  1.00  0.00           O  
ATOM     31  OP2  DA     2      -8.442   0.059 -18.038  1.00  0.00           O  
ATOM     32  O5'  DA     2      -8.977   1.567 -16.223  1.00  0.00           O  
ATOM     33  C5'  DA     2      -9.623   2.397 -15.154  1.00  0.00           C  
ATOM     34  H5'  DA     2     -10.653   2.576 -15.462  1.00  0.00           H  
ATOM     35 H5''  DA     2      -9.226   3.411 -15.190  1.00  0.00           H  
ATOM     36  C4'  DA     2      -9.556   1.850 -13.727  1.00  0.00           C  
ATOM     37  H4'  DA     2     -10.159   2.572 -13.176  1.00  0.00           H  
ATOM     38  O4'  DA     2     -10.172   0.544 -13.696  1.00  0.00           O  
ATOM     39  C1'  DA     2      -9.348  -0.206 -12.778  1.00  0.00           C  
ATOM     40  H1'  DA     2      -9.626   0.090 -11.766  1.00  0.00           H  
ATOM     41  N9   DA     2      -9.559  -1.669 -12.830  1.00  0.00           N  
ATOM     42  C8   DA     2      -8.920  -2.598 -13.653  1.00  0.00           C  
ATOM     43  H8   DA     2      -8.360  -2.275 -14.518  1.00  0.00           H  
ATOM     44  N7   DA     2      -9.262  -3.835 -13.424  1.00  0.00           N  
ATOM     45  C5   DA     2     -10.081  -3.731 -12.278  1.00  0.00           C  
ATOM     46  C6   DA     2     -10.824  -4.652 -11.490  1.00  0.00           C  
ATOM     47  N6   DA     2     -10.763  -5.932 -11.685  1.00  0.00           N  
ATOM     48  H61  DA     2     -11.338  -6.475 -11.057  1.00  0.00           H  
ATOM     49  H62  DA     2     -10.059  -6.336 -12.286  1.00  0.00           H  
ATOM     50  N1   DA     2     -11.571  -4.231 -10.482  1.00  0.00           N  
ATOM     51  C2   DA     2     -11.581  -2.965 -10.223  1.00  0.00           C  
ATOM     52  H2   DA     2     -12.105  -2.795  -9.294  1.00  0.00           H  
ATOM     53  N3   DA     2     -10.954  -1.963 -10.858  1.00  0.00           N  
ATOM     54  C4   DA     2     -10.254  -2.417 -11.930  1.00  0.00           C  
ATOM     55  C3'  DA     2      -8.136   1.846 -13.199  1.00  0.00           C  
ATOM     56  H3'  DA     2      -7.402   2.252 -13.895  1.00  0.00           H  
ATOM     57  C2'  DA     2      -7.961   0.263 -13.037  1.00  0.00           C  
ATOM     58  H2'  DA     2      -7.471  -0.194 -13.897  1.00  0.00           H  
ATOM     59 H2''  DA     2      -7.359  -0.023 -12.175  1.00  0.00           H  
ATOM     60  O3'  DA     2      -8.065   2.381 -11.884  1.00  0.00           O  
ATOM     61  P    DG     3      -7.761   3.926 -11.566  1.00  0.00           P  
ATOM     62  OP1  DG     3      -8.794   4.750 -12.183  1.00  0.00           O  
ATOM     63  OP2  DG     3      -6.389   3.996 -11.990  1.00  0.00           O  
ATOM     64  O5'  DG     3      -7.897   4.143  -9.971  1.00  0.00           O  
ATOM     65  C5'  DG     3      -9.185   4.287  -9.372  1.00  0.00           C  
ATOM     66  H5'  DG     3      -9.942   3.974 -10.091  1.00  0.00           H  
ATOM     67 H5''  DG     3      -9.345   5.334  -9.114  1.00  0.00           H  
ATOM     68  C4'  DG     3      -9.435   3.428  -8.107  1.00  0.00           C  
ATOM     69  H4'  DG     3     -10.426   3.648  -7.709  1.00  0.00           H  
ATOM     70  O4'  DG     3      -9.531   2.031  -8.502  1.00  0.00           O  
ATOM     71  C1'  DG     3      -8.786   1.227  -7.582  1.00  0.00           C  
ATOM     72  H1'  DG     3      -9.398   0.932  -6.730  1.00  0.00           H  
ATOM     73  N9   DG     3      -8.364  -0.044  -8.268  1.00  0.00           N  
ATOM     74  C8   DG     3      -7.516  -0.168  -9.319  1.00  0.00           C  
ATOM     75  H8   DG     3      -7.111   0.703  -9.814  1.00  0.00           H  
ATOM     76  N7   DG     3      -7.398  -1.387  -9.805  1.00  0.00           N  
ATOM     77  C5   DG     3      -8.159  -2.131  -8.925  1.00  0.00           C  
ATOM     78  C6   DG     3      -8.447  -3.571  -8.862  1.00  0.00           C  
ATOM     79  O6   DG     3      -8.112  -4.538  -9.592  1.00  0.00           O  
ATOM     80  N1   DG     3      -9.367  -3.887  -7.801  1.00  0.00           N  
ATOM     81  H1   DG     3      -9.491  -4.877  -7.645  1.00  0.00           H  
ATOM     82  C2   DG     3      -9.788  -3.021  -6.895  1.00  0.00           C  
ATOM     83  N2   DG     3     -10.524  -3.521  -5.890  1.00  0.00           N  
ATOM     84  H21  DG     3     -10.757  -4.503  -5.850  1.00  0.00           H  
ATOM     85  H22  DG     3     -11.080  -2.936  -5.282  1.00  0.00           H  
ATOM     86  N3   DG     3      -9.620  -1.726  -6.945  1.00  0.00           N  
ATOM     87  C4   DG     3      -8.752  -1.323  -7.958  1.00  0.00           C  
ATOM     88  C3'  DG     3      -8.425   3.481  -6.975  1.00  0.00           C  
ATOM     89  H3'  DG     3      -7.707   4.236  -7.295  1.00  0.00           H  
ATOM     90  C2'  DG     3      -7.713   2.097  -7.087  1.00  0.00           C  
ATOM     91  H2'  DG     3      -6.860   2.171  -7.761  1.00  0.00           H  
ATOM     92 H2''  DG     3      -7.346   1.727  -6.129  1.00  0.00           H  
ATOM     93  O3'  DG     3      -9.035   3.567  -5.652  1.00  0.00           O  
ATOM     94  P    DA     4      -8.341   4.364  -4.421  1.00  0.00           P  
ATOM     95  OP1  DA     4      -9.420   5.124  -3.692  1.00  0.00           O  
ATOM     96  OP2  DA     4      -7.127   5.039  -4.825  1.00  0.00           O  
ATOM     97  O5'  DA     4      -7.883   3.196  -3.479  1.00  0.00           O  
ATOM     98  C5'  DA     4      -8.737   2.345  -2.809  1.00  0.00           C  
ATOM     99  H5'  DA     4      -9.593   2.046  -3.414  1.00  0.00           H  
ATOM    100 H5''  DA     4      -9.040   2.824  -1.878  1.00  0.00           H  
ATOM    101  C4'  DA     4      -8.047   0.980  -2.501  1.00  0.00           C  
ATOM    102  H4'  DA     4      -8.822   0.439  -1.958  1.00  0.00           H  
ATOM    103  O4'  DA     4      -7.784   0.272  -3.704  1.00  0.00           O  
ATOM    104  C1'  DA     4      -6.513  -0.244  -3.500  1.00  0.00           C  
ATOM    105  H1'  DA     4      -6.648  -1.171  -2.942  1.00  0.00           H  
ATOM    106  N9   DA     4      -6.023  -0.699  -4.747  1.00  0.00           N  
ATOM    107  C8   DA     4      -5.261  -0.074  -5.654  1.00  0.00           C  
ATOM    108  H8   DA     4      -4.890   0.917  -5.440  1.00  0.00           H  
ATOM    109  N7   DA     4      -4.979  -0.796  -6.694  1.00  0.00           N  
ATOM    110  C5   DA     4      -5.606  -2.009  -6.445  1.00  0.00           C  
ATOM    111  C6   DA     4      -5.541  -3.277  -7.025  1.00  0.00           C  
ATOM    112  N6   DA     4      -4.937  -3.588  -8.188  1.00  0.00           N  
ATOM    113  H61  DA     4      -5.071  -4.497  -8.607  1.00  0.00           H  
ATOM    114  H62  DA     4      -4.602  -2.890  -8.837  1.00  0.00           H  
ATOM    115  N1   DA     4      -6.129  -4.342  -6.497  1.00  0.00           N  
ATOM    116  C2   DA     4      -6.755  -4.178  -5.437  1.00  0.00           C  
ATOM    117  H2   DA     4      -6.992  -5.098  -4.922  1.00  0.00           H  
ATOM    118  N3   DA     4      -6.906  -3.046  -4.689  1.00  0.00           N  
ATOM    119  C4   DA     4      -6.279  -1.944  -5.283  1.00  0.00           C  
ATOM    120  C3'  DA     4      -6.804   1.012  -1.643  1.00  0.00           C  
ATOM    121  H3'  DA     4      -6.616   1.955  -1.131  1.00  0.00           H  
ATOM    122  C2'  DA     4      -5.777   0.710  -2.697  1.00  0.00           C  
ATOM    123  H2'  DA     4      -5.503   1.656  -3.163  1.00  0.00           H  
ATOM    124 H2''  DA     4      -4.921   0.207  -2.247  1.00  0.00           H  
ATOM    125  O3'  DA     4      -6.804  -0.013  -0.788  1.00  0.00           O  
ATOM    126  P    DC     5      -7.229   0.083   0.742  1.00  0.00           P  
ATOM    127  OP1  DC     5      -8.589   0.583   0.782  1.00  0.00           O  
ATOM    128  OP2  DC     5      -6.275   0.807   1.569  1.00  0.00           O  
ATOM    129  O5'  DC     5      -7.228  -1.450   1.146  1.00  0.00           O  
ATOM    130  C5'  DC     5      -8.292  -2.315   0.775  1.00  0.00           C  
ATOM    131  H5'  DC     5      -8.630  -2.007  -0.215  1.00  0.00           H  
ATOM    132 H5''  DC     5      -9.084  -2.165   1.508  1.00  0.00           H  
ATOM    133  C4'  DC     5      -7.909  -3.797   0.514  1.00  0.00           C  
ATOM    134  H4'  DC     5      -8.799  -4.426   0.512  1.00  0.00           H  
ATOM    135  O4'  DC     5      -7.241  -3.745  -0.704  1.00  0.00           O  
ATOM    136  C1'  DC     5      -6.032  -4.497  -0.582  1.00  0.00           C  
ATOM    137  H1'  DC     5      -6.226  -5.536  -0.849  1.00  0.00           H  
ATOM    138  N1   DC     5      -5.084  -4.031  -1.580  1.00  0.00           N  
ATOM    139  C6   DC     5      -4.769  -2.693  -1.568  1.00  0.00           C  
ATOM    140  H6   DC     5      -5.239  -2.037  -0.850  1.00  0.00           H  
ATOM    141  C5   DC     5      -3.836  -2.291  -2.480  1.00  0.00           C  
ATOM    142  H5   DC     5      -3.520  -1.261  -2.552  1.00  0.00           H  
ATOM    143  C4   DC     5      -3.350  -3.273  -3.435  1.00  0.00           C  
ATOM    144  N4   DC     5      -2.851  -2.918  -4.610  1.00  0.00           N  
ATOM    145  H41  DC     5      -2.539  -3.719  -5.140  1.00  0.00           H  
ATOM    146  H42  DC     5      -2.432  -2.007  -4.728  1.00  0.00           H  
ATOM    147  N3   DC     5      -3.791  -4.506  -3.526  1.00  0.00           N  
ATOM    148  C2   DC     5      -4.710  -4.894  -2.608  1.00  0.00           C  
ATOM    149  O2   DC     5      -5.097  -6.024  -2.630  1.00  0.00           O  
ATOM    150  C3'  DC     5      -6.948  -4.439   1.595  1.00  0.00           C  
ATOM    151  H3'  DC     5      -6.965  -3.867   2.523  1.00  0.00           H  
ATOM    152  C2'  DC     5      -5.640  -4.331   0.885  1.00  0.00           C  
ATOM    153  H2'  DC     5      -5.165  -3.364   1.055  1.00  0.00           H  
ATOM    154 H2''  DC     5      -4.985  -5.131   1.230  1.00  0.00           H  
ATOM    155  O3'  DC     5      -7.284  -5.842   1.855  1.00  0.00           O  
ATOM    156  P    DC     6      -6.794  -6.684   3.198  1.00  0.00           P  
ATOM    157  OP1  DC     6      -7.571  -7.915   3.323  1.00  0.00           O  
ATOM    158  OP2  DC     6      -6.647  -5.703   4.323  1.00  0.00           O  
ATOM    159  O5'  DC     6      -5.315  -7.135   2.703  1.00  0.00           O  
ATOM    160  C5'  DC     6      -5.019  -8.147   1.801  1.00  0.00           C  
ATOM    161  H5'  DC     6      -5.616  -7.985   0.903  1.00  0.00           H  
ATOM    162 H5''  DC     6      -5.235  -9.065   2.348  1.00  0.00           H  
ATOM    163  C4'  DC     6      -3.510  -8.321   1.536  1.00  0.00           C  
ATOM    164  H4'  DC     6      -3.371  -9.323   1.129  1.00  0.00           H  
ATOM    165  O4'  DC     6      -3.066  -7.257   0.697  1.00  0.00           O  
ATOM    166  C1'  DC     6      -1.830  -6.796   1.251  1.00  0.00           C  
ATOM    167  H1'  DC     6      -1.055  -7.535   1.047  1.00  0.00           H  
ATOM    168  N1   DC     6      -1.584  -5.510   0.553  1.00  0.00           N  
ATOM    169  C6   DC     6      -1.844  -4.332   1.097  1.00  0.00           C  
ATOM    170  H6   DC     6      -2.365  -4.361   2.042  1.00  0.00           H  
ATOM    171  C5   DC     6      -1.555  -3.186   0.403  1.00  0.00           C  
ATOM    172  H5   DC     6      -1.738  -2.216   0.841  1.00  0.00           H  
ATOM    173  C4   DC     6      -0.871  -3.363  -0.854  1.00  0.00           C  
ATOM    174  N4   DC     6      -0.281  -2.361  -1.518  1.00  0.00           N  
ATOM    175  H41  DC     6      -0.131  -2.531  -2.502  1.00  0.00           H  
ATOM    176  H42  DC     6      -0.407  -1.421  -1.169  1.00  0.00           H  
ATOM    177  N3   DC     6      -0.691  -4.536  -1.428  1.00  0.00           N  
ATOM    178  C2   DC     6      -1.127  -5.622  -0.769  1.00  0.00           C  
ATOM    179  O2   DC     6      -0.869  -6.706  -1.265  1.00  0.00           O  
ATOM    180  C3'  DC     6      -2.619  -8.186   2.768  1.00  0.00           C  
ATOM    181  H3'  DC     6      -3.239  -8.268   3.660  1.00  0.00           H  
ATOM    182  C2'  DC     6      -2.091  -6.794   2.743  1.00  0.00           C  
ATOM    183  H2'  DC     6      -2.743  -6.002   3.112  1.00  0.00           H  
ATOM    184 H2''  DC     6      -1.248  -6.844   3.433  1.00  0.00           H  
ATOM    185  O3'  DC     6      -1.598  -9.249   2.652  1.00  0.00           O  
ATOM    186  P    DT     7      -0.331  -9.470   3.640  1.00  0.00           P  
ATOM    187  OP1  DT     7      -0.008 -10.957   3.449  1.00  0.00           O  
ATOM    188  OP2  DT     7      -0.573  -8.932   5.030  1.00  0.00           O  
ATOM    189  O5'  DT     7       0.770  -8.610   3.008  1.00  0.00           O  
ATOM    190  C5'  DT     7       1.231  -9.007   1.756  1.00  0.00           C  
ATOM    191  H5'  DT     7       0.474  -9.092   0.976  1.00  0.00           H  
ATOM    192 H5''  DT     7       1.647 -10.007   1.881  1.00  0.00           H  
ATOM    193  C4'  DT     7       2.366  -8.164   1.038  1.00  0.00           C  
ATOM    194  H4'  DT     7       2.626  -8.628   0.087  1.00  0.00           H  
ATOM    195  O4'  DT     7       1.945  -6.798   0.744  1.00  0.00           O  
ATOM    196  C1'  DT     7       2.688  -5.912   1.590  1.00  0.00           C  
ATOM    197  H1'  DT     7       3.372  -5.351   0.953  1.00  0.00           H  
ATOM    198  N1   DT     7       1.824  -4.876   2.251  1.00  0.00           N  
ATOM    199  C6   DT     7       0.986  -5.112   3.331  1.00  0.00           C  
ATOM    200  H6   DT     7       1.058  -6.024   3.906  1.00  0.00           H  
ATOM    201  C5   DT     7       0.109  -4.196   3.853  1.00  0.00           C  
ATOM    202  C7   DT     7      -0.688  -4.408   5.110  1.00  0.00           C  
ATOM    203  H71  DT     7      -1.721  -4.333   4.769  1.00  0.00           H  
ATOM    204  H72  DT     7      -0.600  -5.439   5.452  1.00  0.00           H  
ATOM    205  H73  DT     7      -0.444  -3.692   5.895  1.00  0.00           H  
ATOM    206  C4   DT     7       0.015  -2.867   3.212  1.00  0.00           C  
ATOM    207  O4   DT     7      -0.913  -2.077   3.365  1.00  0.00           O  
ATOM    208  N3   DT     7       1.009  -2.617   2.259  1.00  0.00           N  
ATOM    209  H3   DT     7       0.735  -1.907   1.595  1.00  0.00           H  
ATOM    210  C2   DT     7       1.849  -3.578   1.741  1.00  0.00           C  
ATOM    211  O2   DT     7       2.536  -3.281   0.755  1.00  0.00           O  
ATOM    212  C3'  DT     7       3.640  -8.149   1.859  1.00  0.00           C  
ATOM    213  H3'  DT     7       3.770  -8.847   2.685  1.00  0.00           H  
ATOM    214  C2'  DT     7       3.606  -6.780   2.486  1.00  0.00           C  
ATOM    215  H2'  DT     7       3.206  -6.900   3.493  1.00  0.00           H  
ATOM    216 H2''  DT     7       4.573  -6.277   2.503  1.00  0.00           H  
ATOM    217  O3'  DT     7       4.700  -8.182   0.923  1.00  0.00           O  
ATOM    218  P    DG     8       6.218  -8.336   1.342  1.00  0.00           P  
ATOM    219  OP1  DG     8       6.830  -8.932   0.170  1.00  0.00           O  
ATOM    220  OP2  DG     8       6.365  -9.156   2.626  1.00  0.00           O  
ATOM    221  O5'  DG     8       6.853  -6.893   1.697  1.00  0.00           O  
ATOM    222  C5'  DG     8       7.176  -5.980   0.620  1.00  0.00           C  
ATOM    223  H5'  DG     8       6.369  -6.159  -0.090  1.00  0.00           H  
ATOM    224 H5''  DG     8       8.083  -6.317   0.118  1.00  0.00           H  
ATOM    225  C4'  DG     8       7.268  -4.449   1.004  1.00  0.00           C  
ATOM    226  H4'  DG     8       7.690  -3.837   0.207  1.00  0.00           H  
ATOM    227  O4'  DG     8       5.941  -3.985   1.281  1.00  0.00           O  
ATOM    228  C1'  DG     8       6.102  -3.189   2.448  1.00  0.00           C  
ATOM    229  H1'  DG     8       6.550  -2.223   2.218  1.00  0.00           H  
ATOM    230  N9   DG     8       4.828  -2.907   3.157  1.00  0.00           N  
ATOM    231  C8   DG     8       4.185  -3.611   4.198  1.00  0.00           C  
ATOM    232  H8   DG     8       4.415  -4.634   4.456  1.00  0.00           H  
ATOM    233  N7   DG     8       3.216  -2.910   4.725  1.00  0.00           N  
ATOM    234  C5   DG     8       3.255  -1.645   4.090  1.00  0.00           C  
ATOM    235  C6   DG     8       2.420  -0.456   4.177  1.00  0.00           C  
ATOM    236  O6   DG     8       1.260  -0.326   4.636  1.00  0.00           O  
ATOM    237  N1   DG     8       3.040   0.655   3.588  1.00  0.00           N  
ATOM    238  H1   DG     8       2.518   1.517   3.517  1.00  0.00           H  
ATOM    239  C2   DG     8       4.024   0.543   2.693  1.00  0.00           C  
ATOM    240  N2   DG     8       4.365   1.608   2.062  1.00  0.00           N  
ATOM    241  H21  DG     8       3.906   2.470   2.318  1.00  0.00           H  
ATOM    242  H22  DG     8       4.934   1.457   1.241  1.00  0.00           H  
ATOM    243  N3   DG     8       4.714  -0.560   2.422  1.00  0.00           N  
ATOM    244  C4   DG     8       4.283  -1.636   3.171  1.00  0.00           C  
ATOM    245  C3'  DG     8       8.144  -4.318   2.293  1.00  0.00           C  
ATOM    246  H3'  DG     8       8.542  -5.305   2.530  1.00  0.00           H  
ATOM    247  C2'  DG     8       7.186  -3.887   3.285  1.00  0.00           C  
ATOM    248  H2'  DG     8       6.817  -4.694   3.918  1.00  0.00           H  
ATOM    249 H2''  DG     8       7.520  -3.048   3.895  1.00  0.00           H  
ATOM    250  O3'  DG     8       9.068  -3.253   2.110  1.00  0.00           O  
ATOM    251  P    DA     9      10.504  -3.333   2.651  1.00  0.00           P  
ATOM    252  OP1  DA     9      11.341  -4.160   1.804  1.00  0.00           O  
ATOM    253  OP2  DA     9      10.370  -3.708   4.049  1.00  0.00           O  
ATOM    254  O5'  DA     9      11.077  -1.892   2.632  1.00  0.00           O  
ATOM    255  C5'  DA     9      11.262  -1.105   1.405  1.00  0.00           C  
ATOM    256  H5'  DA     9      10.483  -1.381   0.693  1.00  0.00           H  
ATOM    257 H5''  DA     9      12.272  -1.388   1.109  1.00  0.00           H  
ATOM    258  C4'  DA     9      11.140   0.391   1.615  1.00  0.00           C  
ATOM    259  H4'  DA     9      11.409   0.839   0.658  1.00  0.00           H  
ATOM    260  O4'  DA     9       9.816   0.689   1.918  1.00  0.00           O  
ATOM    261  C1'  DA     9       9.745   1.215   3.225  1.00  0.00           C  
ATOM    262  H1'  DA     9       9.620   2.297   3.191  1.00  0.00           H  
ATOM    263  N9   DA     9       8.585   0.621   3.969  1.00  0.00           N  
ATOM    264  C8   DA     9       8.576  -0.595   4.527  1.00  0.00           C  
ATOM    265  H8   DA     9       9.384  -1.301   4.410  1.00  0.00           H  
ATOM    266  N7   DA     9       7.487  -0.797   5.247  1.00  0.00           N  
ATOM    267  C5   DA     9       6.774   0.378   5.125  1.00  0.00           C  
ATOM    268  C6   DA     9       5.572   0.873   5.696  1.00  0.00           C  
ATOM    269  N6   DA     9       4.741   0.247   6.446  1.00  0.00           N  
ATOM    270  H61  DA     9       3.851   0.684   6.639  1.00  0.00           H  
ATOM    271  H62  DA     9       4.826  -0.700   6.787  1.00  0.00           H  
ATOM    272  N1   DA     9       5.187   2.158   5.410  1.00  0.00           N  
ATOM    273  C2   DA     9       6.046   2.954   4.823  1.00  0.00           C  
ATOM    274  H2   DA     9       5.713   3.970   4.672  1.00  0.00           H  
ATOM    275  N3   DA     9       7.111   2.572   4.161  1.00  0.00           N  
ATOM    276  C4   DA     9       7.443   1.276   4.362  1.00  0.00           C  
ATOM    277  C3'  DA     9      12.035   0.959   2.813  1.00  0.00           C  
ATOM    278  H3'  DA     9      12.794   0.215   3.053  1.00  0.00           H  
ATOM    279  C2'  DA     9      11.070   1.006   3.942  1.00  0.00           C  
ATOM    280  H2'  DA     9      11.137   0.030   4.422  1.00  0.00           H  
ATOM    281 H2''  DA     9      11.246   1.754   4.716  1.00  0.00           H  
ATOM    282  O3'  DA     9      12.634   2.233   2.478  1.00  0.00           O  
ATOM    283  P    DC    10      13.288   3.379   3.439  1.00  0.00           P  
ATOM    284  OP1  DC    10      14.044   4.171   2.466  1.00  0.00           O  
ATOM    285  OP2  DC    10      14.093   2.680   4.492  1.00  0.00           O  
ATOM    286  O5'  DC    10      12.209   4.281   4.095  1.00  0.00           O  
ATOM    287  C5'  DC    10      11.541   5.328   3.339  1.00  0.00           C  
ATOM    288  H5'  DC    10      10.807   4.914   2.647  1.00  0.00           H  
ATOM    289 H5''  DC    10      12.249   5.987   2.837  1.00  0.00           H  
ATOM    290  C4'  DC    10      10.793   6.226   4.327  1.00  0.00           C  
ATOM    291  H4'  DC    10      10.401   7.100   3.807  1.00  0.00           H  
ATOM    292  O4'  DC    10       9.777   5.533   4.913  1.00  0.00           O  
ATOM    293  C1'  DC    10       9.691   5.684   6.308  1.00  0.00           C  
ATOM    294  H1'  DC    10       9.001   6.498   6.531  1.00  0.00           H  
ATOM    295  N1   DC    10       9.112   4.414   6.939  1.00  0.00           N  
ATOM    296  C6   DC    10       9.829   3.287   7.007  1.00  0.00           C  
ATOM    297  H6   DC    10      10.763   3.108   6.496  1.00  0.00           H  
ATOM    298  C5   DC    10       9.171   2.129   7.488  1.00  0.00           C  
ATOM    299  H5   DC    10       9.677   1.177   7.418  1.00  0.00           H  
ATOM    300  C4   DC    10       7.859   2.291   8.025  1.00  0.00           C  
ATOM    301  N4   DC    10       7.151   1.337   8.443  1.00  0.00           N  
ATOM    302  H41  DC    10       6.278   1.644   8.846  1.00  0.00           H  
ATOM    303  H42  DC    10       7.483   0.394   8.301  1.00  0.00           H  
ATOM    304  N3   DC    10       7.212   3.458   8.150  1.00  0.00           N  
ATOM    305  C2   DC    10       7.817   4.519   7.578  1.00  0.00           C  
ATOM    306  O2   DC    10       7.289   5.550   7.812  1.00  0.00           O  
ATOM    307  C3'  DC    10      11.688   6.711   5.458  1.00  0.00           C  
ATOM    308  H3'  DC    10      12.721   6.411   5.281  1.00  0.00           H  
ATOM    309  C2'  DC    10      11.102   6.040   6.713  1.00  0.00           C  
ATOM    310  H2'  DC    10      11.694   5.175   7.011  1.00  0.00           H  
ATOM    311 H2''  DC    10      11.038   6.709   7.571  1.00  0.00           H  
ATOM    312  O3'  DC    10      11.526   8.140   5.594  1.00  0.00           O  
ATOM    313  P    DG    11      12.608   9.098   6.428  1.00  0.00           P  
ATOM    314  OP1  DG    11      12.536  10.405   5.779  1.00  0.00           O  
ATOM    315  OP2  DG    11      13.890   8.343   6.584  1.00  0.00           O  
ATOM    316  O5'  DG    11      11.903   9.253   7.862  1.00  0.00           O  
ATOM    317  C5'  DG    11      10.634   9.870   7.936  1.00  0.00           C  
ATOM    318  H5'  DG    11       9.939   9.514   7.175  1.00  0.00           H  
ATOM    319 H5''  DG    11      10.780  10.921   7.688  1.00  0.00           H  
ATOM    320  C4'  DG    11       9.872   9.663   9.254  1.00  0.00           C  
ATOM    321  H4'  DG    11       9.001  10.317   9.229  1.00  0.00           H  
ATOM    322  O4'  DG    11       9.480   8.305   9.411  1.00  0.00           O  
ATOM    323  C1'  DG    11       9.956   7.904  10.681  1.00  0.00           C  
ATOM    324  H1'  DG    11       9.228   8.146  11.456  1.00  0.00           H  
ATOM    325  N9   DG    11      10.100   6.452  10.592  1.00  0.00           N  
ATOM    326  C8   DG    11      11.069   5.721  10.051  1.00  0.00           C  
ATOM    327  H8   DG    11      11.984   6.145   9.662  1.00  0.00           H  
ATOM    328  N7   DG    11      10.955   4.442   9.979  1.00  0.00           N  
ATOM    329  C5   DG    11       9.694   4.243  10.658  1.00  0.00           C  
ATOM    330  C6   DG    11       9.056   3.042  11.112  1.00  0.00           C  
ATOM    331  O6   DG    11       9.515   1.892  10.875  1.00  0.00           O  
ATOM    332  N1   DG    11       7.860   3.219  11.769  1.00  0.00           N  
ATOM    333  H1   DG    11       7.336   2.385  11.994  1.00  0.00           H  
ATOM    334  C2   DG    11       7.295   4.455  11.926  1.00  0.00           C  
ATOM    335  N2   DG    11       6.075   4.507  12.405  1.00  0.00           N  
ATOM    336  H21  DG    11       5.598   3.694  12.769  1.00  0.00           H  
ATOM    337  H22  DG    11       5.495   5.323  12.268  1.00  0.00           H  
ATOM    338  N3   DG    11       7.887   5.667  11.602  1.00  0.00           N  
ATOM    339  C4   DG    11       9.133   5.462  10.940  1.00  0.00           C  
ATOM    340  C3'  DG    11      10.746  10.068  10.503  1.00  0.00           C  
ATOM    341  H3'  DG    11      11.545  10.758  10.236  1.00  0.00           H  
ATOM    342  C2'  DG    11      11.199   8.717  10.957  1.00  0.00           C  
ATOM    343  H2'  DG    11      12.061   8.477  10.334  1.00  0.00           H  
ATOM    344 H2''  DG    11      11.500   8.768  12.004  1.00  0.00           H  
ATOM    345  O3'  DG    11       9.834  10.531  11.472  1.00  0.00           O  
ATOM    346  P   DA3    12       9.637  12.073  11.745  1.00  0.00           P  
ATOM    347  OP1 DA3    12       9.219  12.790  10.517  1.00  0.00           O  
ATOM    348  OP2 DA3    12      10.723  12.618  12.579  1.00  0.00           O  
ATOM    349  O5' DA3    12       8.410  12.092  12.703  1.00  0.00           O  
ATOM    350  C5' DA3    12       7.128  11.742  12.270  1.00  0.00           C  
ATOM    351  H5' DA3    12       7.164  10.845  11.653  1.00  0.00           H  
ATOM    352 H5'' DA3    12       6.723  12.515  11.617  1.00  0.00           H  
ATOM    353  C4' DA3    12       6.176  11.394  13.360  1.00  0.00           C  
ATOM    354  H4' DA3    12       5.225  11.641  12.888  1.00  0.00           H  
ATOM    355  O4' DA3    12       6.423   9.992  13.690  1.00  0.00           O  
ATOM    356  C1' DA3    12       7.036   9.806  14.893  1.00  0.00           C  
ATOM    357  H1' DA3    12       6.300   9.311  15.527  1.00  0.00           H  
ATOM    358  N9  DA3    12       8.243   8.915  14.643  1.00  0.00           N  
ATOM    359  C8  DA3    12       9.560   9.164  14.260  1.00  0.00           C  
ATOM    360  H8  DA3    12       9.930  10.175  14.172  1.00  0.00           H  
ATOM    361  N7  DA3    12      10.253   8.125  14.139  1.00  0.00           N  
ATOM    362  C5  DA3    12       9.404   7.093  14.449  1.00  0.00           C  
ATOM    363  C6  DA3    12       9.609   5.696  14.440  1.00  0.00           C  
ATOM    364  N6  DA3    12      10.795   5.108  14.275  1.00  0.00           N  
ATOM    365  H61 DA3    12      10.736   4.100  14.249  1.00  0.00           H  
ATOM    366  H62 DA3    12      11.539   5.589  13.791  1.00  0.00           H  
ATOM    367  N1  DA3    12       8.583   4.906  14.812  1.00  0.00           N  
ATOM    368  C2  DA3    12       7.461   5.474  15.183  1.00  0.00           C  
ATOM    369  H2  DA3    12       6.717   4.736  15.444  1.00  0.00           H  
ATOM    370  N3  DA3    12       7.097   6.716  15.164  1.00  0.00           N  
ATOM    371  C4  DA3    12       8.196   7.527  14.861  1.00  0.00           C  
ATOM    372  C3' DA3    12       6.287  12.074  14.677  1.00  0.00           C  
ATOM    373  H3' DA3    12       6.656  13.092  14.553  1.00  0.00           H  
ATOM    374  C2' DA3    12       7.236  11.211  15.491  1.00  0.00           C  
ATOM    375  H2' DA3    12       8.243  11.623  15.419  1.00  0.00           H  
ATOM    376 H2'' DA3    12       6.974  11.247  16.548  1.00  0.00           H  
ATOM    377  O3' DA3    12       5.014  12.129  15.274  1.00  0.00           O  
ATOM    378 HO3' DA3    12       4.447  11.359  15.360  1.00  0.00           H  
TER     379      DA3    12 
ATOM    379 HO5' DG5    13      30.735  -6.688 -24.915  1.00  0.00           H  
ATOM    380  O5' DG5    13      30.760  -5.881 -25.434  1.00  0.00           O  
ATOM    381  C5' DG5    13      29.756  -6.081 -26.470  1.00  0.00           C  
ATOM    382  H5' DG5    13      30.135  -6.761 -27.233  1.00  0.00           H  
ATOM    383 H5'' DG5    13      29.628  -5.102 -26.932  1.00  0.00           H  
ATOM    384  C4' DG5    13      28.388  -6.596 -26.035  1.00  0.00           C  
ATOM    385  H4' DG5    13      27.755  -6.827 -26.891  1.00  0.00           H  
ATOM    386  O4' DG5    13      28.417  -7.709 -25.159  1.00  0.00           O  
ATOM    387  C1' DG5    13      27.471  -7.508 -24.108  1.00  0.00           C  
ATOM    388  H1' DG5    13      26.475  -7.684 -24.514  1.00  0.00           H  
ATOM    389  N9  DG5    13      27.660  -8.429 -23.009  1.00  0.00           N  
ATOM    390  C8  DG5    13      28.350  -8.212 -21.904  1.00  0.00           C  
ATOM    391  H8  DG5    13      28.654  -7.205 -21.658  1.00  0.00           H  
ATOM    392  N7  DG5    13      28.125  -9.093 -20.996  1.00  0.00           N  
ATOM    393  C5  DG5    13      27.419 -10.108 -21.603  1.00  0.00           C  
ATOM    394  C6  DG5    13      26.893 -11.342 -21.139  1.00  0.00           C  
ATOM    395  O6  DG5    13      27.021 -11.819 -20.036  1.00  0.00           O  
ATOM    396  N1  DG5    13      26.140 -11.987 -22.055  1.00  0.00           N  
ATOM    397  H1  DG5    13      25.542 -12.708 -21.677  1.00  0.00           H  
ATOM    398  C2  DG5    13      25.826 -11.472 -23.268  1.00  0.00           C  
ATOM    399  N2  DG5    13      25.051 -12.223 -23.983  1.00  0.00           N  
ATOM    400  H21 DG5    13      24.924 -13.179 -23.683  1.00  0.00           H  
ATOM    401  H22 DG5    13      24.710 -11.927 -24.887  1.00  0.00           H  
ATOM    402  N3  DG5    13      26.348 -10.373 -23.752  1.00  0.00           N  
ATOM    403  C4  DG5    13      27.148  -9.709 -22.850  1.00  0.00           C  
ATOM    404  C3' DG5    13      27.642  -5.505 -25.274  1.00  0.00           C  
ATOM    405  H3' DG5    13      27.986  -4.473 -25.352  1.00  0.00           H  
ATOM    406  C2' DG5    13      27.606  -5.967 -23.845  1.00  0.00           C  
ATOM    407  H2' DG5    13      28.611  -5.801 -23.456  1.00  0.00           H  
ATOM    408 H2'' DG5    13      26.880  -5.425 -23.239  1.00  0.00           H  
ATOM    409  O3' DG5    13      26.259  -5.580 -25.759  1.00  0.00           O  
ATOM    410  P    DA    14      25.828  -4.654 -27.012  1.00  0.00           P  
ATOM    411  OP1  DA    14      26.896  -4.662 -27.998  1.00  0.00           O  
ATOM    412  OP2  DA    14      25.341  -3.320 -26.607  1.00  0.00           O  
ATOM    413  O5'  DA    14      24.582  -5.467 -27.600  1.00  0.00           O  
ATOM    414  C5'  DA    14      24.620  -6.637 -28.364  1.00  0.00           C  
ATOM    415  H5'  DA    14      25.605  -7.064 -28.173  1.00  0.00           H  
ATOM    416 H5''  DA    14      24.469  -6.411 -29.420  1.00  0.00           H  
ATOM    417  C4'  DA    14      23.574  -7.618 -27.880  1.00  0.00           C  
ATOM    418  H4'  DA    14      23.341  -8.393 -28.610  1.00  0.00           H  
ATOM    419  O4'  DA    14      23.891  -8.255 -26.662  1.00  0.00           O  
ATOM    420  C1'  DA    14      22.822  -8.169 -25.803  1.00  0.00           C  
ATOM    421  H1'  DA    14      22.142  -9.016 -25.902  1.00  0.00           H  
ATOM    422  N9   DA    14      23.396  -8.142 -24.421  1.00  0.00           N  
ATOM    423  C8   DA    14      24.091  -7.132 -23.767  1.00  0.00           C  
ATOM    424  H8   DA    14      24.485  -6.269 -24.283  1.00  0.00           H  
ATOM    425  N7   DA    14      24.452  -7.495 -22.601  1.00  0.00           N  
ATOM    426  C5   DA    14      23.744  -8.656 -22.353  1.00  0.00           C  
ATOM    427  C6   DA    14      23.588  -9.630 -21.269  1.00  0.00           C  
ATOM    428  N6   DA    14      24.299  -9.550 -20.117  1.00  0.00           N  
ATOM    429  H61  DA    14      24.389 -10.348 -19.505  1.00  0.00           H  
ATOM    430  H62  DA    14      24.962  -8.816 -19.912  1.00  0.00           H  
ATOM    431  N1   DA    14      22.893 -10.792 -21.342  1.00  0.00           N  
ATOM    432  C2   DA    14      22.367 -10.985 -22.520  1.00  0.00           C  
ATOM    433  H2   DA    14      21.830 -11.907 -22.687  1.00  0.00           H  
ATOM    434  N3   DA    14      22.521 -10.333 -23.659  1.00  0.00           N  
ATOM    435  C4   DA    14      23.208  -9.147 -23.480  1.00  0.00           C  
ATOM    436  C3'  DA    14      22.228  -6.932 -27.700  1.00  0.00           C  
ATOM    437  H3'  DA    14      22.171  -5.959 -28.188  1.00  0.00           H  
ATOM    438  C2'  DA    14      22.142  -6.890 -26.186  1.00  0.00           C  
ATOM    439  H2'  DA    14      22.474  -5.909 -25.847  1.00  0.00           H  
ATOM    440 H2''  DA    14      21.100  -6.945 -25.868  1.00  0.00           H  
ATOM    441  O3'  DA    14      21.194  -7.791 -28.217  1.00  0.00           O  
ATOM    442  P    DG    15      19.598  -7.578 -28.105  1.00  0.00           P  
ATOM    443  OP1  DG    15      18.996  -7.990 -29.366  1.00  0.00           O  
ATOM    444  OP2  DG    15      19.274  -6.197 -27.718  1.00  0.00           O  
ATOM    445  O5'  DG    15      19.159  -8.694 -27.042  1.00  0.00           O  
ATOM    446  C5'  DG    15      19.185 -10.053 -27.270  1.00  0.00           C  
ATOM    447  H5'  DG    15      20.191 -10.464 -27.189  1.00  0.00           H  
ATOM    448 H5''  DG    15      18.809 -10.204 -28.282  1.00  0.00           H  
ATOM    449  C4'  DG    15      18.250 -10.885 -26.390  1.00  0.00           C  
ATOM    450  H4'  DG    15      18.275 -11.814 -26.960  1.00  0.00           H  
ATOM    451  O4'  DG    15      18.765 -11.072 -25.097  1.00  0.00           O  
ATOM    452  C1'  DG    15      17.965 -10.350 -24.170  1.00  0.00           C  
ATOM    453  H1'  DG    15      17.429 -11.073 -23.556  1.00  0.00           H  
ATOM    454  N9   DG    15      18.822  -9.465 -23.357  1.00  0.00           N  
ATOM    455  C8   DG    15      19.557  -8.331 -23.666  1.00  0.00           C  
ATOM    456  H8   DG    15      19.441  -7.876 -24.639  1.00  0.00           H  
ATOM    457  N7   DG    15      20.186  -7.883 -22.628  1.00  0.00           N  
ATOM    458  C5   DG    15      19.805  -8.707 -21.557  1.00  0.00           C  
ATOM    459  C6   DG    15      20.152  -8.682 -20.153  1.00  0.00           C  
ATOM    460  O6   DG    15      20.895  -7.938 -19.553  1.00  0.00           O  
ATOM    461  N1   DG    15      19.552  -9.688 -19.455  1.00  0.00           N  
ATOM    462  H1   DG    15      19.927  -9.854 -18.532  1.00  0.00           H  
ATOM    463  C2   DG    15      18.619 -10.509 -19.976  1.00  0.00           C  
ATOM    464  N2   DG    15      18.044 -11.293 -19.119  1.00  0.00           N  
ATOM    465  H21  DG    15      18.361 -11.146 -18.171  1.00  0.00           H  
ATOM    466  H22  DG    15      17.355 -11.970 -19.411  1.00  0.00           H  
ATOM    467  N3   DG    15      18.360 -10.609 -21.266  1.00  0.00           N  
ATOM    468  C4   DG    15      19.004  -9.679 -22.014  1.00  0.00           C  
ATOM    469  C3'  DG    15      16.791 -10.305 -26.271  1.00  0.00           C  
ATOM    470  H3'  DG    15      16.518  -9.659 -27.105  1.00  0.00           H  
ATOM    471  C2'  DG    15      16.883  -9.562 -24.916  1.00  0.00           C  
ATOM    472  H2'  DG    15      17.189  -8.538 -25.130  1.00  0.00           H  
ATOM    473 H2''  DG    15      15.892  -9.613 -24.466  1.00  0.00           H  
ATOM    474  O3'  DG    15      15.893 -11.389 -26.183  1.00  0.00           O  
ATOM    475  P    DT    16      14.287 -11.109 -26.154  1.00  0.00           P  
ATOM    476  OP1  DT    16      13.445 -12.198 -26.656  1.00  0.00           O  
ATOM    477  OP2  DT    16      14.044  -9.753 -26.776  1.00  0.00           O  
ATOM    478  O5'  DT    16      13.906 -11.003 -24.603  1.00  0.00           O  
ATOM    479  C5'  DT    16      14.079 -12.067 -23.754  1.00  0.00           C  
ATOM    480  H5'  DT    16      15.055 -12.539 -23.867  1.00  0.00           H  
ATOM    481 H5''  DT    16      13.340 -12.851 -23.926  1.00  0.00           H  
ATOM    482  C4'  DT    16      13.973 -11.758 -22.273  1.00  0.00           C  
ATOM    483  H4'  DT    16      14.083 -12.729 -21.790  1.00  0.00           H  
ATOM    484  O4'  DT    16      15.010 -10.798 -21.771  1.00  0.00           O  
ATOM    485  C1'  DT    16      14.353  -9.788 -20.952  1.00  0.00           C  
ATOM    486  H1'  DT    16      14.058 -10.228 -19.999  1.00  0.00           H  
ATOM    487  N1   DT    16      15.263  -8.661 -20.935  1.00  0.00           N  
ATOM    488  C6   DT    16      15.462  -7.937 -22.067  1.00  0.00           C  
ATOM    489  H6   DT    16      14.927  -8.202 -22.967  1.00  0.00           H  
ATOM    490  C5   DT    16      16.357  -6.947 -22.023  1.00  0.00           C  
ATOM    491  C7   DT    16      16.521  -6.037 -23.232  1.00  0.00           C  
ATOM    492  H71  DT    16      17.565  -5.857 -23.484  1.00  0.00           H  
ATOM    493  H72  DT    16      16.095  -6.510 -24.117  1.00  0.00           H  
ATOM    494  H73  DT    16      15.944  -5.120 -23.104  1.00  0.00           H  
ATOM    495  C4   DT    16      17.121  -6.597 -20.821  1.00  0.00           C  
ATOM    496  O4   DT    16      18.101  -5.826 -20.754  1.00  0.00           O  
ATOM    497  N3   DT    16      16.808  -7.411 -19.729  1.00  0.00           N  
ATOM    498  H3   DT    16      17.304  -7.096 -18.908  1.00  0.00           H  
ATOM    499  C2   DT    16      15.983  -8.493 -19.763  1.00  0.00           C  
ATOM    500  O2   DT    16      15.825  -9.163 -18.721  1.00  0.00           O  
ATOM    501  C3'  DT    16      12.633 -11.157 -21.966  1.00  0.00           C  
ATOM    502  H3'  DT    16      11.896 -11.280 -22.760  1.00  0.00           H  
ATOM    503  C2'  DT    16      12.974  -9.657 -21.692  1.00  0.00           C  
ATOM    504  H2'  DT    16      13.158  -9.233 -22.679  1.00  0.00           H  
ATOM    505 H2''  DT    16      12.188  -9.095 -21.186  1.00  0.00           H  
ATOM    506  O3'  DT    16      12.121 -11.744 -20.784  1.00  0.00           O  
ATOM    507  P    DG    17      10.707 -11.494 -20.253  1.00  0.00           P  
ATOM    508  OP1  DG    17      10.160 -12.848 -20.482  1.00  0.00           O  
ATOM    509  OP2  DG    17      10.084 -10.294 -20.860  1.00  0.00           O  
ATOM    510  O5'  DG    17      11.072 -11.164 -18.782  1.00  0.00           O  
ATOM    511  C5'  DG    17      11.571 -12.097 -17.938  1.00  0.00           C  
ATOM    512  H5'  DG    17      12.587 -12.406 -18.183  1.00  0.00           H  
ATOM    513 H5''  DG    17      11.088 -13.069 -18.044  1.00  0.00           H  
ATOM    514  C4'  DG    17      11.500 -11.699 -16.446  1.00  0.00           C  
ATOM    515  H4'  DG    17      11.909 -12.454 -15.774  1.00  0.00           H  
ATOM    516  O4'  DG    17      12.386 -10.665 -16.199  1.00  0.00           O  
ATOM    517  C1'  DG    17      11.713  -9.433 -15.958  1.00  0.00           C  
ATOM    518  H1'  DG    17      11.935  -9.241 -14.909  1.00  0.00           H  
ATOM    519  N9   DG    17      12.341  -8.399 -16.755  1.00  0.00           N  
ATOM    520  C8   DG    17      12.220  -8.123 -18.070  1.00  0.00           C  
ATOM    521  H8   DG    17      11.472  -8.581 -18.700  1.00  0.00           H  
ATOM    522  N7   DG    17      12.940  -7.141 -18.527  1.00  0.00           N  
ATOM    523  C5   DG    17      13.738  -6.763 -17.384  1.00  0.00           C  
ATOM    524  C6   DG    17      14.854  -5.856 -17.125  1.00  0.00           C  
ATOM    525  O6   DG    17      15.446  -5.165 -17.934  1.00  0.00           O  
ATOM    526  N1   DG    17      15.320  -5.830 -15.831  1.00  0.00           N  
ATOM    527  H1   DG    17      16.054  -5.192 -15.558  1.00  0.00           H  
ATOM    528  C2   DG    17      14.826  -6.655 -14.886  1.00  0.00           C  
ATOM    529  N2   DG    17      15.335  -6.529 -13.738  1.00  0.00           N  
ATOM    530  H21  DG    17      16.115  -5.890 -13.678  1.00  0.00           H  
ATOM    531  H22  DG    17      14.889  -6.923 -12.922  1.00  0.00           H  
ATOM    532  N3   DG    17      13.874  -7.581 -15.090  1.00  0.00           N  
ATOM    533  C4   DG    17      13.372  -7.583 -16.322  1.00  0.00           C  
ATOM    534  C3'  DG    17      10.095 -11.173 -15.994  1.00  0.00           C  
ATOM    535  H3'  DG    17       9.271 -11.544 -16.603  1.00  0.00           H  
ATOM    536  C2'  DG    17      10.209  -9.682 -16.213  1.00  0.00           C  
ATOM    537  H2'  DG    17       9.958  -9.501 -17.259  1.00  0.00           H  
ATOM    538 H2''  DG    17       9.539  -9.125 -15.558  1.00  0.00           H  
ATOM    539  O3'  DG    17      10.048 -11.558 -14.582  1.00  0.00           O  
ATOM    540  P    DT    18       8.741 -11.501 -13.683  1.00  0.00           P  
ATOM    541  OP1  DT    18       8.982 -12.118 -12.390  1.00  0.00           O  
ATOM    542  OP2  DT    18       7.664 -12.065 -14.542  1.00  0.00           O  
ATOM    543  O5'  DT    18       8.415  -9.963 -13.438  1.00  0.00           O  
ATOM    544  C5'  DT    18       8.988  -9.301 -12.320  1.00  0.00           C  
ATOM    545  H5'  DT    18       9.997  -9.692 -12.185  1.00  0.00           H  
ATOM    546 H5''  DT    18       8.606  -9.758 -11.407  1.00  0.00           H  
ATOM    547  C4'  DT    18       9.081  -7.804 -12.238  1.00  0.00           C  
ATOM    548  H4'  DT    18       9.335  -7.487 -11.227  1.00  0.00           H  
ATOM    549  O4'  DT    18      10.099  -7.366 -13.199  1.00  0.00           O  
ATOM    550  C1'  DT    18       9.470  -6.292 -13.845  1.00  0.00           C  
ATOM    551  H1'  DT    18       9.449  -5.505 -13.091  1.00  0.00           H  
ATOM    552  N1   DT    18      10.251  -5.918 -15.078  1.00  0.00           N  
ATOM    553  C6   DT    18       9.859  -6.203 -16.354  1.00  0.00           C  
ATOM    554  H6   DT    18       8.988  -6.797 -16.589  1.00  0.00           H  
ATOM    555  C5   DT    18      10.252  -5.413 -17.372  1.00  0.00           C  
ATOM    556  C7   DT    18       9.721  -5.630 -18.794  1.00  0.00           C  
ATOM    557  H71  DT    18       8.795  -6.202 -18.729  1.00  0.00           H  
ATOM    558  H72  DT    18       9.657  -4.660 -19.287  1.00  0.00           H  
ATOM    559  H73  DT    18      10.332  -6.350 -19.340  1.00  0.00           H  
ATOM    560  C4   DT    18      11.311  -4.432 -17.165  1.00  0.00           C  
ATOM    561  O4   DT    18      11.900  -3.805 -18.039  1.00  0.00           O  
ATOM    562  N3   DT    18      11.865  -4.410 -15.887  1.00  0.00           N  
ATOM    563  H3   DT    18      12.641  -3.776 -15.755  1.00  0.00           H  
ATOM    564  C2   DT    18      11.287  -5.066 -14.809  1.00  0.00           C  
ATOM    565  O2   DT    18      11.675  -4.849 -13.635  1.00  0.00           O  
ATOM    566  C3'  DT    18       7.682  -7.319 -12.718  1.00  0.00           C  
ATOM    567  H3'  DT    18       6.895  -8.071 -12.663  1.00  0.00           H  
ATOM    568  C2'  DT    18       7.997  -6.679 -14.117  1.00  0.00           C  
ATOM    569  H2'  DT    18       7.840  -7.436 -14.885  1.00  0.00           H  
ATOM    570 H2''  DT    18       7.515  -5.720 -14.308  1.00  0.00           H  
ATOM    571  O3'  DT    18       7.180  -6.347 -11.830  1.00  0.00           O  
ATOM    572  P    DG    19       5.645  -5.870 -11.882  1.00  0.00           P  
ATOM    573  OP1  DG    19       4.926  -6.615 -12.937  1.00  0.00           O  
ATOM    574  OP2  DG    19       5.584  -4.377 -11.910  1.00  0.00           O  
ATOM    575  O5'  DG    19       5.090  -6.361 -10.481  1.00  0.00           O  
ATOM    576  C5'  DG    19       4.978  -7.764 -10.209  1.00  0.00           C  
ATOM    577  H5'  DG    19       5.807  -8.004  -9.543  1.00  0.00           H  
ATOM    578 H5''  DG    19       5.136  -8.343 -11.119  1.00  0.00           H  
ATOM    579  C4'  DG    19       3.661  -8.275  -9.589  1.00  0.00           C  
ATOM    580  H4'  DG    19       3.755  -9.310  -9.260  1.00  0.00           H  
ATOM    581  O4'  DG    19       3.341  -7.512  -8.477  1.00  0.00           O  
ATOM    582  C1'  DG    19       1.995  -7.085  -8.528  1.00  0.00           C  
ATOM    583  H1'  DG    19       1.305  -7.815  -8.106  1.00  0.00           H  
ATOM    584  N9   DG    19       1.711  -5.810  -7.755  1.00  0.00           N  
ATOM    585  C8   DG    19       2.042  -4.497  -8.037  1.00  0.00           C  
ATOM    586  H8   DG    19       2.557  -4.233  -8.949  1.00  0.00           H  
ATOM    587  N7   DG    19       1.577  -3.663  -7.174  1.00  0.00           N  
ATOM    588  C5   DG    19       1.051  -4.448  -6.198  1.00  0.00           C  
ATOM    589  C6   DG    19       0.609  -4.084  -4.874  1.00  0.00           C  
ATOM    590  O6   DG    19       0.451  -2.976  -4.375  1.00  0.00           O  
ATOM    591  N1   DG    19       0.342  -5.208  -4.075  1.00  0.00           N  
ATOM    592  H1   DG    19      -0.137  -5.014  -3.208  1.00  0.00           H  
ATOM    593  C2   DG    19       0.605  -6.456  -4.494  1.00  0.00           C  
ATOM    594  N2   DG    19       0.485  -7.468  -3.710  1.00  0.00           N  
ATOM    595  H21  DG    19       0.050  -7.345  -2.806  1.00  0.00           H  
ATOM    596  H22  DG    19       0.782  -8.384  -4.014  1.00  0.00           H  
ATOM    597  N3   DG    19       0.981  -6.811  -5.711  1.00  0.00           N  
ATOM    598  C4   DG    19       1.150  -5.785  -6.528  1.00  0.00           C  
ATOM    599  C3'  DG    19       2.424  -8.174 -10.549  1.00  0.00           C  
ATOM    600  H3'  DG    19       2.735  -8.141 -11.594  1.00  0.00           H  
ATOM    601  C2'  DG    19       1.647  -6.995 -10.019  1.00  0.00           C  
ATOM    602  H2'  DG    19       1.987  -6.045 -10.432  1.00  0.00           H  
ATOM    603 H2''  DG    19       0.559  -6.978 -10.072  1.00  0.00           H  
ATOM    604  O3'  DG    19       1.532  -9.293 -10.407  1.00  0.00           O  
ATOM    605  P    DG    20       1.614 -10.472 -11.438  1.00  0.00           P  
ATOM    606  OP1  DG    20       3.027 -10.957 -11.461  1.00  0.00           O  
ATOM    607  OP2  DG    20       0.940  -9.987 -12.685  1.00  0.00           O  
ATOM    608  O5'  DG    20       0.698 -11.698 -10.813  1.00  0.00           O  
ATOM    609  C5'  DG    20       1.135 -12.434  -9.645  1.00  0.00           C  
ATOM    610  H5'  DG    20       2.087 -12.081  -9.247  1.00  0.00           H  
ATOM    611 H5''  DG    20       1.372 -13.478  -9.854  1.00  0.00           H  
ATOM    612  C4'  DG    20       0.039 -12.364  -8.481  1.00  0.00           C  
ATOM    613  H4'  DG    20       0.333 -13.156  -7.792  1.00  0.00           H  
ATOM    614  O4'  DG    20      -0.022 -11.106  -7.910  1.00  0.00           O  
ATOM    615  C1'  DG    20      -1.390 -10.645  -7.791  1.00  0.00           C  
ATOM    616  H1'  DG    20      -1.763 -10.968  -6.819  1.00  0.00           H  
ATOM    617  N9   DG    20      -1.554  -9.172  -7.952  1.00  0.00           N  
ATOM    618  C8   DG    20      -1.227  -8.331  -8.959  1.00  0.00           C  
ATOM    619  H8   DG    20      -0.924  -8.711  -9.924  1.00  0.00           H  
ATOM    620  N7   DG    20      -1.413  -7.060  -8.636  1.00  0.00           N  
ATOM    621  C5   DG    20      -2.065  -7.129  -7.389  1.00  0.00           C  
ATOM    622  C6   DG    20      -2.380  -6.144  -6.389  1.00  0.00           C  
ATOM    623  O6   DG    20      -2.181  -4.886  -6.442  1.00  0.00           O  
ATOM    624  N1   DG    20      -3.050  -6.631  -5.308  1.00  0.00           N  
ATOM    625  H1   DG    20      -3.443  -5.964  -4.659  1.00  0.00           H  
ATOM    626  C2   DG    20      -3.257  -7.971  -5.069  1.00  0.00           C  
ATOM    627  N2   DG    20      -4.064  -8.275  -4.071  1.00  0.00           N  
ATOM    628  H21  DG    20      -4.408  -7.446  -3.607  1.00  0.00           H  
ATOM    629  H22  DG    20      -4.508  -9.181  -4.036  1.00  0.00           H  
ATOM    630  N3   DG    20      -2.757  -8.891  -5.904  1.00  0.00           N  
ATOM    631  C4   DG    20      -2.163  -8.402  -6.988  1.00  0.00           C  
ATOM    632  C3'  DG    20      -1.401 -12.747  -8.927  1.00  0.00           C  
ATOM    633  H3'  DG    20      -1.372 -13.009  -9.985  1.00  0.00           H  
ATOM    634  C2'  DG    20      -2.146 -11.472  -8.767  1.00  0.00           C  
ATOM    635  H2'  DG    20      -2.165 -10.929  -9.712  1.00  0.00           H  
ATOM    636 H2''  DG    20      -3.168 -11.755  -8.517  1.00  0.00           H  
ATOM    637  O3'  DG    20      -1.924 -13.868  -8.179  1.00  0.00           O  
ATOM    638  P    DT    21      -3.388 -14.527  -8.394  1.00  0.00           P  
ATOM    639  OP1  DT    21      -3.486 -15.932  -7.825  1.00  0.00           O  
ATOM    640  OP2  DT    21      -3.880 -14.443  -9.775  1.00  0.00           O  
ATOM    641  O5'  DT    21      -4.463 -13.744  -7.497  1.00  0.00           O  
ATOM    642  C5'  DT    21      -4.498 -13.645  -6.150  1.00  0.00           C  
ATOM    643  H5'  DT    21      -3.482 -13.427  -5.820  1.00  0.00           H  
ATOM    644 H5''  DT    21      -4.790 -14.641  -5.817  1.00  0.00           H  
ATOM    645  C4'  DT    21      -5.441 -12.556  -5.604  1.00  0.00           C  
ATOM    646  H4'  DT    21      -5.417 -12.620  -4.516  1.00  0.00           H  
ATOM    647  O4'  DT    21      -4.974 -11.335  -6.152  1.00  0.00           O  
ATOM    648  C1'  DT    21      -6.107 -10.620  -6.482  1.00  0.00           C  
ATOM    649  H1'  DT    21      -6.675 -10.327  -5.600  1.00  0.00           H  
ATOM    650  N1   DT    21      -5.855  -9.453  -7.309  1.00  0.00           N  
ATOM    651  C6   DT    21      -5.313  -9.642  -8.542  1.00  0.00           C  
ATOM    652  H6   DT    21      -5.053 -10.627  -8.902  1.00  0.00           H  
ATOM    653  C5   DT    21      -5.056  -8.635  -9.393  1.00  0.00           C  
ATOM    654  C7   DT    21      -4.294  -8.890 -10.693  1.00  0.00           C  
ATOM    655  H71  DT    21      -3.325  -8.417 -10.533  1.00  0.00           H  
ATOM    656  H72  DT    21      -4.105  -9.950 -10.867  1.00  0.00           H  
ATOM    657  H73  DT    21      -4.706  -8.424 -11.588  1.00  0.00           H  
ATOM    658  C4   DT    21      -5.309  -7.175  -8.928  1.00  0.00           C  
ATOM    659  O4   DT    21      -4.931  -6.134  -9.464  1.00  0.00           O  
ATOM    660  N3   DT    21      -5.969  -7.101  -7.712  1.00  0.00           N  
ATOM    661  H3   DT    21      -6.109  -6.143  -7.424  1.00  0.00           H  
ATOM    662  C2   DT    21      -6.185  -8.170  -6.867  1.00  0.00           C  
ATOM    663  O2   DT    21      -6.677  -7.901  -5.737  1.00  0.00           O  
ATOM    664  C3'  DT    21      -6.890 -12.777  -6.052  1.00  0.00           C  
ATOM    665  H3'  DT    21      -7.087 -13.779  -6.434  1.00  0.00           H  
ATOM    666  C2'  DT    21      -6.957 -11.730  -7.131  1.00  0.00           C  
ATOM    667  H2'  DT    21      -6.585 -12.044  -8.106  1.00  0.00           H  
ATOM    668 H2''  DT    21      -7.967 -11.344  -7.268  1.00  0.00           H  
ATOM    669  O3'  DT    21      -7.903 -12.407  -5.049  1.00  0.00           O  
ATOM    670  P    DC    22      -9.070 -13.435  -4.718  1.00  0.00           P  
ATOM    671  OP1  DC    22      -8.596 -14.330  -3.640  1.00  0.00           O  
ATOM    672  OP2  DC    22      -9.651 -14.074  -5.888  1.00  0.00           O  
ATOM    673  O5'  DC    22     -10.087 -12.420  -4.081  1.00  0.00           O  
ATOM    674  C5'  DC    22     -10.132 -11.955  -2.716  1.00  0.00           C  
ATOM    675  H5'  DC    22      -9.161 -12.033  -2.226  1.00  0.00           H  
ATOM    676 H5''  DC    22     -10.755 -12.539  -2.039  1.00  0.00           H  
ATOM    677  C4'  DC    22     -10.495 -10.470  -2.657  1.00  0.00           C  
ATOM    678  H4'  DC    22     -10.205 -10.129  -1.663  1.00  0.00           H  
ATOM    679  O4'  DC    22      -9.807  -9.780  -3.679  1.00  0.00           O  
ATOM    680  C1'  DC    22     -10.638  -8.712  -4.073  1.00  0.00           C  
ATOM    681  H1'  DC    22     -10.519  -7.967  -3.286  1.00  0.00           H  
ATOM    682  N1   DC    22     -10.143  -8.334  -5.420  1.00  0.00           N  
ATOM    683  C6   DC    22      -9.850  -9.295  -6.286  1.00  0.00           C  
ATOM    684  H6   DC    22     -10.052 -10.314  -5.989  1.00  0.00           H  
ATOM    685  C5   DC    22      -9.535  -8.895  -7.508  1.00  0.00           C  
ATOM    686  H5   DC    22      -9.383  -9.698  -8.214  1.00  0.00           H  
ATOM    687  C4   DC    22      -9.460  -7.457  -7.791  1.00  0.00           C  
ATOM    688  N4   DC    22      -8.975  -7.059  -8.967  1.00  0.00           N  
ATOM    689  H41  DC    22      -8.936  -6.063  -9.134  1.00  0.00           H  
ATOM    690  H42  DC    22      -8.634  -7.726  -9.644  1.00  0.00           H  
ATOM    691  N3   DC    22      -9.760  -6.518  -6.932  1.00  0.00           N  
ATOM    692  C2   DC    22     -10.136  -6.957  -5.719  1.00  0.00           C  
ATOM    693  O2   DC    22     -10.255  -6.074  -4.908  1.00  0.00           O  
ATOM    694  C3'  DC    22     -12.036 -10.255  -2.845  1.00  0.00           C  
ATOM    695  H3'  DC    22     -12.545 -11.209  -2.981  1.00  0.00           H  
ATOM    696  C2'  DC    22     -12.064  -9.292  -3.986  1.00  0.00           C  
ATOM    697  H2'  DC    22     -12.393  -9.877  -4.845  1.00  0.00           H  
ATOM    698 H2''  DC    22     -12.660  -8.389  -3.854  1.00  0.00           H  
ATOM    699  O3'  DC    22     -12.491  -9.605  -1.652  1.00  0.00           O  
ATOM    700  P    DT    23     -14.036  -9.509  -1.174  1.00  0.00           P  
ATOM    701  OP1  DT    23     -13.902  -9.117   0.251  1.00  0.00           O  
ATOM    702  OP2  DT    23     -14.792 -10.746  -1.532  1.00  0.00           O  
ATOM    703  O5'  DT    23     -14.531  -8.220  -2.112  1.00  0.00           O  
ATOM    704  C5'  DT    23     -14.184  -6.900  -1.714  1.00  0.00           C  
ATOM    705  H5'  DT    23     -13.114  -6.809  -1.526  1.00  0.00           H  
ATOM    706 H5''  DT    23     -14.633  -6.577  -0.775  1.00  0.00           H  
ATOM    707  C4'  DT    23     -14.565  -5.837  -2.777  1.00  0.00           C  
ATOM    708  H4'  DT    23     -14.503  -4.878  -2.262  1.00  0.00           H  
ATOM    709  O4'  DT    23     -13.730  -6.038  -3.981  1.00  0.00           O  
ATOM    710  C1'  DT    23     -14.528  -5.842  -5.113  1.00  0.00           C  
ATOM    711  H1'  DT    23     -14.788  -4.787  -5.193  1.00  0.00           H  
ATOM    712  N1   DT    23     -13.942  -6.400  -6.318  1.00  0.00           N  
ATOM    713  C6   DT    23     -14.012  -7.792  -6.606  1.00  0.00           C  
ATOM    714  H6   DT    23     -14.354  -8.506  -5.871  1.00  0.00           H  
ATOM    715  C5   DT    23     -13.452  -8.300  -7.693  1.00  0.00           C  
ATOM    716  C7   DT    23     -13.661  -9.803  -7.976  1.00  0.00           C  
ATOM    717  H71  DT    23     -14.221 -10.335  -7.207  1.00  0.00           H  
ATOM    718  H72  DT    23     -14.175  -9.970  -8.923  1.00  0.00           H  
ATOM    719  H73  DT    23     -12.739 -10.384  -7.983  1.00  0.00           H  
ATOM    720  C4   DT    23     -12.771  -7.436  -8.647  1.00  0.00           C  
ATOM    721  O4   DT    23     -12.423  -7.719  -9.766  1.00  0.00           O  
ATOM    722  N3   DT    23     -12.544  -6.079  -8.213  1.00  0.00           N  
ATOM    723  H3   DT    23     -12.080  -5.512  -8.908  1.00  0.00           H  
ATOM    724  C2   DT    23     -13.197  -5.491  -7.125  1.00  0.00           C  
ATOM    725  O2   DT    23     -13.120  -4.297  -6.983  1.00  0.00           O  
ATOM    726  C3'  DT    23     -16.018  -5.875  -3.285  1.00  0.00           C  
ATOM    727  H3'  DT    23     -16.605  -6.596  -2.716  1.00  0.00           H  
ATOM    728  C2'  DT    23     -15.788  -6.565  -4.691  1.00  0.00           C  
ATOM    729  H2'  DT    23     -15.707  -7.650  -4.630  1.00  0.00           H  
ATOM    730 H2''  DT    23     -16.666  -6.389  -5.312  1.00  0.00           H  
ATOM    731  O3'  DT    23     -16.587  -4.578  -3.419  1.00  0.00           O  
ATOM    732  P   DG3    24     -18.039  -4.217  -2.837  1.00  0.00           P  
ATOM    733  OP1 DG3    24     -18.956  -5.207  -3.446  1.00  0.00           O  
ATOM    734  OP2 DG3    24     -18.035  -4.137  -1.366  1.00  0.00           O  
ATOM    735  O5' DG3    24     -18.397  -2.755  -3.531  1.00  0.00           O  
ATOM    736  C5' DG3    24     -17.762  -1.548  -3.099  1.00  0.00           C  
ATOM    737  H5' DG3    24     -16.799  -1.793  -2.651  1.00  0.00           H  
ATOM    738 H5'' DG3    24     -18.456  -1.000  -2.462  1.00  0.00           H  
ATOM    739  C4' DG3    24     -17.558  -0.599  -4.302  1.00  0.00           C  
ATOM    740  H4' DG3    24     -17.138   0.291  -3.833  1.00  0.00           H  
ATOM    741  O4' DG3    24     -16.622  -1.198  -5.210  1.00  0.00           O  
ATOM    742  C1' DG3    24     -17.187  -1.372  -6.543  1.00  0.00           C  
ATOM    743  H1' DG3    24     -16.826  -0.558  -7.172  1.00  0.00           H  
ATOM    744  N9  DG3    24     -16.867  -2.634  -7.134  1.00  0.00           N  
ATOM    745  C8  DG3    24     -17.352  -3.899  -6.764  1.00  0.00           C  
ATOM    746  H8  DG3    24     -18.031  -4.028  -5.934  1.00  0.00           H  
ATOM    747  N7  DG3    24     -16.880  -4.860  -7.503  1.00  0.00           N  
ATOM    748  C5  DG3    24     -16.045  -4.195  -8.454  1.00  0.00           C  
ATOM    749  C6  DG3    24     -15.353  -4.747  -9.599  1.00  0.00           C  
ATOM    750  O6  DG3    24     -15.179  -5.904  -9.970  1.00  0.00           O  
ATOM    751  N1  DG3    24     -14.860  -3.737 -10.391  1.00  0.00           N  
ATOM    752  H1  DG3    24     -14.383  -4.018 -11.236  1.00  0.00           H  
ATOM    753  C2  DG3    24     -15.004  -2.426 -10.125  1.00  0.00           C  
ATOM    754  N2  DG3    24     -14.239  -1.636 -10.852  1.00  0.00           N  
ATOM    755  H21 DG3    24     -13.720  -1.993 -11.641  1.00  0.00           H  
ATOM    756  H22 DG3    24     -14.502  -0.663 -10.927  1.00  0.00           H  
ATOM    757  N3  DG3    24     -15.587  -1.881  -9.086  1.00  0.00           N  
ATOM    758  C4  DG3    24     -16.096  -2.800  -8.264  1.00  0.00           C  
ATOM    759  C3' DG3    24     -18.857  -0.289  -4.995  1.00  0.00           C  
ATOM    760  H3' DG3    24     -19.649  -0.524  -4.284  1.00  0.00           H  
ATOM    761  C2' DG3    24     -18.737  -1.055  -6.288  1.00  0.00           C  
ATOM    762  H2' DG3    24     -19.331  -1.969  -6.262  1.00  0.00           H  
ATOM    763 H2'' DG3    24     -19.120  -0.429  -7.094  1.00  0.00           H  
ATOM    764  O3' DG3    24     -18.895   1.073  -5.317  1.00  0.00           O  
ATOM    765 HO3' DG3    24     -19.813   1.316  -5.458  1.00  0.00           H  
TER     766      DG3    24 
ATOM    766 HO5' DC5    25       3.755  23.643   1.949  1.00  0.00           H  
ATOM    767  O5' DC5    25       3.597  24.426   1.417  1.00  0.00           O  
ATOM    768  C5' DC5    25       4.844  24.609   0.626  1.00  0.00           C  
ATOM    769  H5' DC5    25       5.385  23.666   0.703  1.00  0.00           H  
ATOM    770 H5'' DC5    25       5.335  25.458   1.102  1.00  0.00           H  
ATOM    771  C4' DC5    25       4.520  24.759  -0.857  1.00  0.00           C  
ATOM    772  H4' DC5    25       3.940  25.672  -0.988  1.00  0.00           H  
ATOM    773  O4' DC5    25       5.691  24.872  -1.587  1.00  0.00           O  
ATOM    774  C1' DC5    25       5.746  23.841  -2.562  1.00  0.00           C  
ATOM    775  H1' DC5    25       5.435  24.176  -3.552  1.00  0.00           H  
ATOM    776  N1  DC5    25       7.092  23.227  -2.631  1.00  0.00           N  
ATOM    777  C6  DC5    25       7.654  22.777  -1.471  1.00  0.00           C  
ATOM    778  H6  DC5    25       7.095  22.718  -0.549  1.00  0.00           H  
ATOM    779  C5  DC5    25       8.913  22.289  -1.517  1.00  0.00           C  
ATOM    780  H5  DC5    25       9.337  21.785  -0.661  1.00  0.00           H  
ATOM    781  C4  DC5    25       9.662  22.490  -2.662  1.00  0.00           C  
ATOM    782  N4  DC5    25      10.855  22.003  -2.791  1.00  0.00           N  
ATOM    783  H41 DC5    25      11.311  22.129  -3.683  1.00  0.00           H  
ATOM    784  H42 DC5    25      11.136  21.275  -2.150  1.00  0.00           H  
ATOM    785  N3  DC5    25       9.242  23.058  -3.787  1.00  0.00           N  
ATOM    786  C2  DC5    25       7.908  23.408  -3.771  1.00  0.00           C  
ATOM    787  O2  DC5    25       7.382  23.947  -4.759  1.00  0.00           O  
ATOM    788  C3' DC5    25       3.661  23.664  -1.395  1.00  0.00           C  
ATOM    789  H3' DC5    25       3.298  23.039  -0.579  1.00  0.00           H  
ATOM    790  C2' DC5    25       4.708  22.802  -2.027  1.00  0.00           C  
ATOM    791  H2' DC5    25       5.163  22.134  -1.296  1.00  0.00           H  
ATOM    792 H2'' DC5    25       4.297  22.235  -2.862  1.00  0.00           H  
ATOM    793  O3' DC5    25       2.561  24.083  -2.206  1.00  0.00           O  
ATOM    794  P    DT    26       1.554  23.129  -2.961  1.00  0.00           P  
ATOM    795  OP1  DT    26       0.287  23.859  -2.992  1.00  0.00           O  
ATOM    796  OP2  DT    26       1.586  21.815  -2.269  1.00  0.00           O  
ATOM    797  O5'  DT    26       2.285  22.995  -4.416  1.00  0.00           O  
ATOM    798  C5'  DT    26       2.573  24.148  -5.268  1.00  0.00           C  
ATOM    799  H5'  DT    26       3.110  24.832  -4.610  1.00  0.00           H  
ATOM    800 H5''  DT    26       1.662  24.631  -5.621  1.00  0.00           H  
ATOM    801  C4'  DT    26       3.434  23.744  -6.426  1.00  0.00           C  
ATOM    802  H4'  DT    26       3.662  24.674  -6.946  1.00  0.00           H  
ATOM    803  O4'  DT    26       4.712  23.265  -5.995  1.00  0.00           O  
ATOM    804  C1'  DT    26       5.128  22.147  -6.773  1.00  0.00           C  
ATOM    805  H1'  DT    26       5.632  22.529  -7.661  1.00  0.00           H  
ATOM    806  N1   DT    26       6.040  21.238  -6.003  1.00  0.00           N  
ATOM    807  C6   DT    26       5.608  20.697  -4.833  1.00  0.00           C  
ATOM    808  H6   DT    26       4.596  20.600  -4.470  1.00  0.00           H  
ATOM    809  C5   DT    26       6.507  20.054  -3.987  1.00  0.00           C  
ATOM    810  C7   DT    26       6.047  19.327  -2.715  1.00  0.00           C  
ATOM    811  H71  DT    26       6.302  20.000  -1.897  1.00  0.00           H  
ATOM    812  H72  DT    26       4.960  19.390  -2.780  1.00  0.00           H  
ATOM    813  H73  DT    26       6.596  18.397  -2.569  1.00  0.00           H  
ATOM    814  C4   DT    26       7.910  19.989  -4.366  1.00  0.00           C  
ATOM    815  O4   DT    26       8.834  19.534  -3.657  1.00  0.00           O  
ATOM    816  N3   DT    26       8.226  20.591  -5.604  1.00  0.00           N  
ATOM    817  H3   DT    26       9.223  20.700  -5.718  1.00  0.00           H  
ATOM    818  C2   DT    26       7.366  21.222  -6.470  1.00  0.00           C  
ATOM    819  O2   DT    26       7.807  21.713  -7.478  1.00  0.00           O  
ATOM    820  C3'  DT    26       2.820  22.653  -7.366  1.00  0.00           C  
ATOM    821  H3'  DT    26       1.824  22.349  -7.043  1.00  0.00           H  
ATOM    822  C2'  DT    26       3.832  21.528  -7.275  1.00  0.00           C  
ATOM    823  H2'  DT    26       3.516  20.830  -6.500  1.00  0.00           H  
ATOM    824 H2''  DT    26       3.998  20.957  -8.189  1.00  0.00           H  
ATOM    825  O3'  DT    26       2.698  23.110  -8.760  1.00  0.00           O  
ATOM    826  P    DG    27       1.665  22.363  -9.733  1.00  0.00           P  
ATOM    827  OP1  DG    27       1.270  23.333 -10.816  1.00  0.00           O  
ATOM    828  OP2  DG    27       0.551  21.649  -9.021  1.00  0.00           O  
ATOM    829  O5'  DG    27       2.575  21.233 -10.348  1.00  0.00           O  
ATOM    830  C5'  DG    27       3.606  21.533 -11.320  1.00  0.00           C  
ATOM    831  H5'  DG    27       3.986  22.515 -11.040  1.00  0.00           H  
ATOM    832 H5''  DG    27       3.075  21.587 -12.271  1.00  0.00           H  
ATOM    833  C4'  DG    27       4.649  20.399 -11.456  1.00  0.00           C  
ATOM    834  H4'  DG    27       5.294  20.700 -12.282  1.00  0.00           H  
ATOM    835  O4'  DG    27       5.507  20.294 -10.376  1.00  0.00           O  
ATOM    836  C1'  DG    27       5.784  18.932 -10.215  1.00  0.00           C  
ATOM    837  H1'  DG    27       6.607  18.615 -10.856  1.00  0.00           H  
ATOM    838  N9   DG    27       6.321  18.658  -8.848  1.00  0.00           N  
ATOM    839  C8   DG    27       5.736  18.136  -7.738  1.00  0.00           C  
ATOM    840  H8   DG    27       4.663  18.214  -7.642  1.00  0.00           H  
ATOM    841  N7   DG    27       6.600  17.809  -6.766  1.00  0.00           N  
ATOM    842  C5   DG    27       7.811  18.018  -7.351  1.00  0.00           C  
ATOM    843  C6   DG    27       9.090  17.567  -6.865  1.00  0.00           C  
ATOM    844  O6   DG    27       9.381  16.897  -5.904  1.00  0.00           O  
ATOM    845  N1   DG    27      10.090  17.866  -7.727  1.00  0.00           N  
ATOM    846  H1   DG    27      11.032  17.668  -7.422  1.00  0.00           H  
ATOM    847  C2   DG    27      10.003  18.463  -8.917  1.00  0.00           C  
ATOM    848  N2   DG    27      11.062  18.618  -9.642  1.00  0.00           N  
ATOM    849  H21  DG    27      11.973  18.285  -9.360  1.00  0.00           H  
ATOM    850  H22  DG    27      10.916  18.786 -10.627  1.00  0.00           H  
ATOM    851  N3   DG    27       8.762  18.694  -9.488  1.00  0.00           N  
ATOM    852  C4   DG    27       7.725  18.539  -8.615  1.00  0.00           C  
ATOM    853  C3'  DG    27       4.091  18.993 -11.766  1.00  0.00           C  
ATOM    854  H3'  DG    27       3.004  19.037 -11.837  1.00  0.00           H  
ATOM    855  C2'  DG    27       4.430  18.246 -10.498  1.00  0.00           C  
ATOM    856  H2'  DG    27       3.730  18.584  -9.734  1.00  0.00           H  
ATOM    857 H2''  DG    27       4.499  17.164 -10.610  1.00  0.00           H  
ATOM    858  O3'  DG    27       4.700  18.380 -12.915  1.00  0.00           O  
ATOM    859  P    DA    28       4.452  18.999 -14.393  1.00  0.00           P  
ATOM    860  OP1  DA    28       4.316  20.487 -14.400  1.00  0.00           O  
ATOM    861  OP2  DA    28       3.427  18.202 -15.045  1.00  0.00           O  
ATOM    862  O5'  DA    28       5.724  18.668 -15.238  1.00  0.00           O  
ATOM    863  C5'  DA    28       6.897  19.490 -15.065  1.00  0.00           C  
ATOM    864  H5'  DA    28       6.953  20.021 -14.115  1.00  0.00           H  
ATOM    865 H5''  DA    28       6.849  20.178 -15.909  1.00  0.00           H  
ATOM    866  C4'  DA    28       8.137  18.535 -14.937  1.00  0.00           C  
ATOM    867  H4'  DA    28       8.980  19.162 -15.224  1.00  0.00           H  
ATOM    868  O4'  DA    28       8.110  18.108 -13.598  1.00  0.00           O  
ATOM    869  C1'  DA    28       8.266  16.737 -13.522  1.00  0.00           C  
ATOM    870  H1'  DA    28       9.347  16.604 -13.577  1.00  0.00           H  
ATOM    871  N9   DA    28       7.812  16.218 -12.154  1.00  0.00           N  
ATOM    872  C8   DA    28       6.558  16.005 -11.605  1.00  0.00           C  
ATOM    873  H8   DA    28       5.669  16.182 -12.192  1.00  0.00           H  
ATOM    874  N7   DA    28       6.507  15.620 -10.345  1.00  0.00           N  
ATOM    875  C5   DA    28       7.863  15.382 -10.164  1.00  0.00           C  
ATOM    876  C6   DA    28       8.575  14.970  -9.029  1.00  0.00           C  
ATOM    877  N6   DA    28       8.031  14.676  -7.828  1.00  0.00           N  
ATOM    878  H61  DA    28       8.643  14.565  -7.033  1.00  0.00           H  
ATOM    879  H62  DA    28       7.026  14.681  -7.728  1.00  0.00           H  
ATOM    880  N1   DA    28       9.904  14.847  -9.074  1.00  0.00           N  
ATOM    881  C2   DA    28      10.538  15.186 -10.194  1.00  0.00           C  
ATOM    882  H2   DA    28      11.615  15.156 -10.125  1.00  0.00           H  
ATOM    883  N3   DA    28      10.029  15.684 -11.286  1.00  0.00           N  
ATOM    884  C4   DA    28       8.703  15.750 -11.255  1.00  0.00           C  
ATOM    885  C3'  DA    28       8.019  17.240 -15.807  1.00  0.00           C  
ATOM    886  H3'  DA    28       7.433  17.444 -16.703  1.00  0.00           H  
ATOM    887  C2'  DA    28       7.645  16.156 -14.782  1.00  0.00           C  
ATOM    888  H2'  DA    28       6.558  16.111 -14.716  1.00  0.00           H  
ATOM    889 H2''  DA    28       8.109  15.187 -14.969  1.00  0.00           H  
ATOM    890  O3'  DA    28       9.368  17.028 -16.117  1.00  0.00           O  
ATOM    891  P    DC    29       9.906  16.752 -17.624  1.00  0.00           P  
ATOM    892  OP1  DC    29      10.144  17.992 -18.374  1.00  0.00           O  
ATOM    893  OP2  DC    29       8.993  15.769 -18.187  1.00  0.00           O  
ATOM    894  O5'  DC    29      11.386  15.960 -17.424  1.00  0.00           O  
ATOM    895  C5'  DC    29      12.508  16.536 -16.810  1.00  0.00           C  
ATOM    896  H5'  DC    29      12.189  17.367 -16.181  1.00  0.00           H  
ATOM    897 H5''  DC    29      13.127  17.039 -17.552  1.00  0.00           H  
ATOM    898  C4'  DC    29      13.267  15.471 -16.020  1.00  0.00           C  
ATOM    899  H4'  DC    29      14.185  15.944 -15.671  1.00  0.00           H  
ATOM    900  O4'  DC    29      12.390  15.016 -14.910  1.00  0.00           O  
ATOM    901  C1'  DC    29      12.652  13.598 -14.720  1.00  0.00           C  
ATOM    902  H1'  DC    29      13.594  13.468 -14.188  1.00  0.00           H  
ATOM    903  N1   DC    29      11.462  13.106 -14.064  1.00  0.00           N  
ATOM    904  C6   DC    29      10.273  13.223 -14.668  1.00  0.00           C  
ATOM    905  H6   DC    29      10.225  13.500 -15.711  1.00  0.00           H  
ATOM    906  C5   DC    29       9.139  12.830 -14.027  1.00  0.00           C  
ATOM    907  H5   DC    29       8.171  12.870 -14.504  1.00  0.00           H  
ATOM    908  C4   DC    29       9.363  12.383 -12.679  1.00  0.00           C  
ATOM    909  N4   DC    29       8.386  12.042 -11.900  1.00  0.00           N  
ATOM    910  H41  DC    29       8.615  11.745 -10.962  1.00  0.00           H  
ATOM    911  H42  DC    29       7.441  12.016 -12.255  1.00  0.00           H  
ATOM    912  N3   DC    29      10.543  12.249 -12.126  1.00  0.00           N  
ATOM    913  C2   DC    29      11.620  12.769 -12.720  1.00  0.00           C  
ATOM    914  O2   DC    29      12.728  12.768 -12.096  1.00  0.00           O  
ATOM    915  C3'  DC    29      13.749  14.185 -16.733  1.00  0.00           C  
ATOM    916  H3'  DC    29      13.449  14.320 -17.772  1.00  0.00           H  
ATOM    917  C2'  DC    29      12.934  13.056 -16.145  1.00  0.00           C  
ATOM    918  H2'  DC    29      12.028  12.968 -16.744  1.00  0.00           H  
ATOM    919 H2''  DC    29      13.457  12.102 -16.077  1.00  0.00           H  
ATOM    920  O3'  DC    29      15.186  13.980 -16.629  1.00  0.00           O  
ATOM    921  P    DG    30      15.943  13.158 -17.693  1.00  0.00           P  
ATOM    922  OP1  DG    30      17.258  13.810 -17.614  1.00  0.00           O  
ATOM    923  OP2  DG    30      15.201  13.246 -18.919  1.00  0.00           O  
ATOM    924  O5'  DG    30      16.074  11.705 -17.169  1.00  0.00           O  
ATOM    925  C5'  DG    30      16.679  11.349 -15.946  1.00  0.00           C  
ATOM    926  H5'  DG    30      16.605  12.213 -15.287  1.00  0.00           H  
ATOM    927 H5''  DG    30      17.763  11.360 -16.062  1.00  0.00           H  
ATOM    928  C4'  DG    30      16.285  10.062 -15.230  1.00  0.00           C  
ATOM    929  H4'  DG    30      17.011   9.941 -14.426  1.00  0.00           H  
ATOM    930  O4'  DG    30      14.995  10.365 -14.758  1.00  0.00           O  
ATOM    931  C1'  DG    30      14.170   9.273 -15.215  1.00  0.00           C  
ATOM    932  H1'  DG    30      14.221   8.476 -14.473  1.00  0.00           H  
ATOM    933  N9   DG    30      12.751   9.731 -15.215  1.00  0.00           N  
ATOM    934  C8   DG    30      11.972   9.912 -16.331  1.00  0.00           C  
ATOM    935  H8   DG    30      12.442  10.166 -17.270  1.00  0.00           H  
ATOM    936  N7   DG    30      10.646   9.753 -16.153  1.00  0.00           N  
ATOM    937  C5   DG    30      10.561   9.448 -14.761  1.00  0.00           C  
ATOM    938  C6   DG    30       9.455   9.117 -13.898  1.00  0.00           C  
ATOM    939  O6   DG    30       8.282   9.115 -14.177  1.00  0.00           O  
ATOM    940  N1   DG    30       9.781   8.890 -12.619  1.00  0.00           N  
ATOM    941  H1   DG    30       9.142   8.899 -11.837  1.00  0.00           H  
ATOM    942  C2   DG    30      11.048   8.926 -12.217  1.00  0.00           C  
ATOM    943  N2   DG    30      11.320   8.620 -11.020  1.00  0.00           N  
ATOM    944  H21  DG    30      10.601   8.325 -10.374  1.00  0.00           H  
ATOM    945  H22  DG    30      12.264   8.709 -10.671  1.00  0.00           H  
ATOM    946  N3   DG    30      12.133   9.204 -12.933  1.00  0.00           N  
ATOM    947  C4   DG    30      11.860   9.436 -14.223  1.00  0.00           C  
ATOM    948  C3'  DG    30      16.206   8.828 -16.196  1.00  0.00           C  
ATOM    949  H3'  DG    30      16.903   8.901 -17.031  1.00  0.00           H  
ATOM    950  C2'  DG    30      14.700   8.805 -16.543  1.00  0.00           C  
ATOM    951  H2'  DG    30      14.424   9.394 -17.418  1.00  0.00           H  
ATOM    952 H2''  DG    30      14.330   7.794 -16.714  1.00  0.00           H  
ATOM    953  O3'  DG    30      16.504   7.671 -15.489  1.00  0.00           O  
ATOM    954  P    DA    31      17.834   6.858 -15.671  1.00  0.00           P  
ATOM    955  OP1  DA    31      18.845   7.602 -14.877  1.00  0.00           O  
ATOM    956  OP2  DA    31      17.992   6.734 -17.134  1.00  0.00           O  
ATOM    957  O5'  DA    31      17.486   5.483 -15.004  1.00  0.00           O  
ATOM    958  C5'  DA    31      17.326   5.347 -13.547  1.00  0.00           C  
ATOM    959  H5'  DA    31      16.532   5.976 -13.145  1.00  0.00           H  
ATOM    960 H5''  DA    31      18.261   5.700 -13.112  1.00  0.00           H  
ATOM    961  C4'  DA    31      17.120   3.919 -13.050  1.00  0.00           C  
ATOM    962  H4'  DA    31      17.009   3.939 -11.966  1.00  0.00           H  
ATOM    963  O4'  DA    31      15.989   3.370 -13.673  1.00  0.00           O  
ATOM    964  C1'  DA    31      16.088   1.940 -13.643  1.00  0.00           C  
ATOM    965  H1'  DA    31      15.580   1.497 -12.786  1.00  0.00           H  
ATOM    966  N9   DA    31      15.530   1.364 -14.925  1.00  0.00           N  
ATOM    967  C8   DA    31      15.325   2.018 -16.128  1.00  0.00           C  
ATOM    968  H8   DA    31      15.555   3.068 -16.230  1.00  0.00           H  
ATOM    969  N7   DA    31      14.691   1.299 -17.004  1.00  0.00           N  
ATOM    970  C5   DA    31      14.575   0.013 -16.382  1.00  0.00           C  
ATOM    971  C6   DA    31      14.037  -1.230 -16.757  1.00  0.00           C  
ATOM    972  N6   DA    31      13.382  -1.521 -17.932  1.00  0.00           N  
ATOM    973  H61  DA    31      13.107  -2.477 -18.104  1.00  0.00           H  
ATOM    974  H62  DA    31      13.424  -0.763 -18.598  1.00  0.00           H  
ATOM    975  N1   DA    31      14.139  -2.252 -15.965  1.00  0.00           N  
ATOM    976  C2   DA    31      14.652  -2.064 -14.726  1.00  0.00           C  
ATOM    977  H2   DA    31      14.734  -2.944 -14.106  1.00  0.00           H  
ATOM    978  N3   DA    31      15.187  -0.942 -14.215  1.00  0.00           N  
ATOM    979  C4   DA    31      15.099   0.079 -15.117  1.00  0.00           C  
ATOM    980  C3'  DA    31      18.261   2.932 -13.233  1.00  0.00           C  
ATOM    981  H3'  DA    31      18.836   3.221 -14.112  1.00  0.00           H  
ATOM    982  C2'  DA    31      17.576   1.604 -13.499  1.00  0.00           C  
ATOM    983  H2'  DA    31      17.984   1.180 -14.417  1.00  0.00           H  
ATOM    984 H2''  DA    31      17.774   0.779 -12.815  1.00  0.00           H  
ATOM    985  O3'  DA    31      19.236   2.872 -12.204  1.00  0.00           O  
ATOM    986  P    DC    32      20.582   2.068 -12.445  1.00  0.00           P  
ATOM    987  OP1  DC    32      21.517   2.741 -11.471  1.00  0.00           O  
ATOM    988  OP2  DC    32      20.767   2.103 -13.896  1.00  0.00           O  
ATOM    989  O5'  DC    32      20.205   0.562 -11.981  1.00  0.00           O  
ATOM    990  C5'  DC    32      19.846   0.259 -10.567  1.00  0.00           C  
ATOM    991  H5'  DC    32      18.861   0.687 -10.377  1.00  0.00           H  
ATOM    992 H5''  DC    32      20.561   0.791  -9.939  1.00  0.00           H  
ATOM    993  C4'  DC    32      19.544  -1.233 -10.275  1.00  0.00           C  
ATOM    994  H4'  DC    32      19.130  -1.281  -9.268  1.00  0.00           H  
ATOM    995  O4'  DC    32      18.517  -1.761 -11.182  1.00  0.00           O  
ATOM    996  C1'  DC    32      19.094  -2.806 -11.969  1.00  0.00           C  
ATOM    997  H1'  DC    32      18.842  -3.767 -11.521  1.00  0.00           H  
ATOM    998  N1   DC    32      18.528  -2.726 -13.349  1.00  0.00           N  
ATOM    999  C6   DC    32      18.974  -1.761 -14.220  1.00  0.00           C  
ATOM   1000  H6   DC    32      19.588  -0.934 -13.895  1.00  0.00           H  
ATOM   1001  C5   DC    32      18.564  -1.875 -15.519  1.00  0.00           C  
ATOM   1002  H5   DC    32      18.816  -1.069 -16.192  1.00  0.00           H  
ATOM   1003  C4   DC    32      17.685  -2.883 -15.884  1.00  0.00           C  
ATOM   1004  N4   DC    32      17.195  -2.965 -17.106  1.00  0.00           N  
ATOM   1005  H41  DC    32      16.460  -3.646 -17.234  1.00  0.00           H  
ATOM   1006  H42  DC    32      17.497  -2.252 -17.754  1.00  0.00           H  
ATOM   1007  N3   DC    32      17.293  -3.806 -15.019  1.00  0.00           N  
ATOM   1008  C2   DC    32      17.705  -3.746 -13.762  1.00  0.00           C  
ATOM   1009  O2   DC    32      17.154  -4.445 -12.908  1.00  0.00           O  
ATOM   1010  C3'  DC    32      20.835  -1.971 -10.342  1.00  0.00           C  
ATOM   1011  H3'  DC    32      21.592  -1.194 -10.234  1.00  0.00           H  
ATOM   1012  C2'  DC    32      20.648  -2.547 -11.787  1.00  0.00           C  
ATOM   1013  H2'  DC    32      21.029  -1.835 -12.520  1.00  0.00           H  
ATOM   1014 H2''  DC    32      21.243  -3.441 -11.970  1.00  0.00           H  
ATOM   1015  O3'  DC    32      20.883  -2.919  -9.289  1.00  0.00           O  
ATOM   1016  P    DA    33      22.016  -3.964  -9.126  1.00  0.00           P  
ATOM   1017  OP1  DA    33      22.047  -4.393  -7.788  1.00  0.00           O  
ATOM   1018  OP2  DA    33      23.256  -3.528  -9.783  1.00  0.00           O  
ATOM   1019  O5'  DA    33      21.405  -5.224 -10.003  1.00  0.00           O  
ATOM   1020  C5'  DA    33      20.436  -6.144  -9.445  1.00  0.00           C  
ATOM   1021  H5'  DA    33      19.465  -5.667  -9.312  1.00  0.00           H  
ATOM   1022 H5''  DA    33      20.849  -6.646  -8.570  1.00  0.00           H  
ATOM   1023  C4'  DA    33      20.107  -7.276 -10.426  1.00  0.00           C  
ATOM   1024  H4'  DA    33      19.526  -8.063  -9.945  1.00  0.00           H  
ATOM   1025  O4'  DA    33      19.490  -6.864 -11.587  1.00  0.00           O  
ATOM   1026  C1'  DA    33      20.188  -7.380 -12.660  1.00  0.00           C  
ATOM   1027  H1'  DA    33      19.805  -8.385 -12.838  1.00  0.00           H  
ATOM   1028  N9   DA    33      20.063  -6.505 -13.802  1.00  0.00           N  
ATOM   1029  C8   DA    33      20.818  -5.387 -14.158  1.00  0.00           C  
ATOM   1030  H8   DA    33      21.521  -4.937 -13.472  1.00  0.00           H  
ATOM   1031  N7   DA    33      20.636  -4.906 -15.359  1.00  0.00           N  
ATOM   1032  C5   DA    33      19.696  -5.781 -15.846  1.00  0.00           C  
ATOM   1033  C6   DA    33      19.106  -5.920 -17.088  1.00  0.00           C  
ATOM   1034  N6   DA    33      19.238  -5.041 -18.088  1.00  0.00           N  
ATOM   1035  H61  DA    33      18.700  -5.165 -18.933  1.00  0.00           H  
ATOM   1036  H62  DA    33      19.771  -4.205 -17.892  1.00  0.00           H  
ATOM   1037  N1   DA    33      18.197  -6.897 -17.330  1.00  0.00           N  
ATOM   1038  C2   DA    33      17.915  -7.751 -16.285  1.00  0.00           C  
ATOM   1039  H2   DA    33      17.255  -8.576 -16.509  1.00  0.00           H  
ATOM   1040  N3   DA    33      18.467  -7.754 -15.023  1.00  0.00           N  
ATOM   1041  C4   DA    33      19.338  -6.744 -14.912  1.00  0.00           C  
ATOM   1042  C3'  DA    33      21.320  -8.078 -10.877  1.00  0.00           C  
ATOM   1043  H3'  DA    33      22.165  -7.919 -10.207  1.00  0.00           H  
ATOM   1044  C2'  DA    33      21.578  -7.606 -12.277  1.00  0.00           C  
ATOM   1045  H2'  DA    33      22.189  -6.703 -12.272  1.00  0.00           H  
ATOM   1046 H2''  DA    33      22.051  -8.379 -12.883  1.00  0.00           H  
ATOM   1047  O3'  DA    33      21.143  -9.466 -10.877  1.00  0.00           O  
ATOM   1048  P    DC    34      21.266 -10.402  -9.558  1.00  0.00           P  
ATOM   1049  OP1  DC    34      20.425 -10.049  -8.392  1.00  0.00           O  
ATOM   1050  OP2  DC    34      22.669 -10.737  -9.283  1.00  0.00           O  
ATOM   1051  O5'  DC    34      20.637 -11.748 -10.282  1.00  0.00           O  
ATOM   1052  C5'  DC    34      19.239 -12.090 -10.428  1.00  0.00           C  
ATOM   1053  H5'  DC    34      18.582 -11.221 -10.470  1.00  0.00           H  
ATOM   1054 H5''  DC    34      18.986 -12.678  -9.546  1.00  0.00           H  
ATOM   1055  C4'  DC    34      18.962 -12.831 -11.695  1.00  0.00           C  
ATOM   1056  H4'  DC    34      17.921 -13.149 -11.642  1.00  0.00           H  
ATOM   1057  O4'  DC    34      19.052 -11.939 -12.755  1.00  0.00           O  
ATOM   1058  C1'  DC    34      19.773 -12.518 -13.802  1.00  0.00           C  
ATOM   1059  H1'  DC    34      19.012 -12.976 -14.432  1.00  0.00           H  
ATOM   1060  N1   DC    34      20.458 -11.461 -14.616  1.00  0.00           N  
ATOM   1061  C6   DC    34      21.547 -10.837 -14.167  1.00  0.00           C  
ATOM   1062  H6   DC    34      21.938 -10.917 -13.163  1.00  0.00           H  
ATOM   1063  C5   DC    34      22.255  -9.993 -14.978  1.00  0.00           C  
ATOM   1064  H5   DC    34      23.243  -9.687 -14.668  1.00  0.00           H  
ATOM   1065  C4   DC    34      21.761  -9.772 -16.286  1.00  0.00           C  
ATOM   1066  N4   DC    34      22.331  -8.847 -17.005  1.00  0.00           N  
ATOM   1067  H41  DC    34      22.062  -8.750 -17.974  1.00  0.00           H  
ATOM   1068  H42  DC    34      23.016  -8.221 -16.604  1.00  0.00           H  
ATOM   1069  N3   DC    34      20.695 -10.362 -16.762  1.00  0.00           N  
ATOM   1070  C2   DC    34      20.042 -11.224 -15.934  1.00  0.00           C  
ATOM   1071  O2   DC    34      18.971 -11.681 -16.321  1.00  0.00           O  
ATOM   1072  C3'  DC    34      19.998 -14.009 -11.883  1.00  0.00           C  
ATOM   1073  H3'  DC    34      20.673 -14.185 -11.046  1.00  0.00           H  
ATOM   1074  C2'  DC    34      20.696 -13.552 -13.163  1.00  0.00           C  
ATOM   1075  H2'  DC    34      21.633 -13.085 -12.860  1.00  0.00           H  
ATOM   1076 H2''  DC    34      20.839 -14.295 -13.947  1.00  0.00           H  
ATOM   1077  O3'  DC    34      19.247 -15.185 -12.157  1.00  0.00           O  
ATOM   1078  P    DT    35      19.901 -16.519 -12.763  1.00  0.00           P  
ATOM   1079  OP1  DT    35      19.065 -17.617 -12.166  1.00  0.00           O  
ATOM   1080  OP2  DT    35      21.324 -16.464 -12.340  1.00  0.00           O  
ATOM   1081  O5'  DT    35      19.665 -16.446 -14.321  1.00  0.00           O  
ATOM   1082  C5'  DT    35      18.338 -16.306 -14.841  1.00  0.00           C  
ATOM   1083  H5'  DT    35      17.789 -15.560 -14.267  1.00  0.00           H  
ATOM   1084 H5''  DT    35      17.796 -17.252 -14.846  1.00  0.00           H  
ATOM   1085  C4'  DT    35      18.556 -15.910 -16.331  1.00  0.00           C  
ATOM   1086  H4'  DT    35      17.708 -15.559 -16.918  1.00  0.00           H  
ATOM   1087  O4'  DT    35      19.399 -14.823 -16.334  1.00  0.00           O  
ATOM   1088  C1'  DT    35      19.884 -14.792 -17.610  1.00  0.00           C  
ATOM   1089  H1'  DT    35      19.178 -14.567 -18.409  1.00  0.00           H  
ATOM   1090  N1   DT    35      21.052 -13.944 -17.678  1.00  0.00           N  
ATOM   1091  C6   DT    35      21.962 -13.914 -16.576  1.00  0.00           C  
ATOM   1092  H6   DT    35      21.716 -14.451 -15.672  1.00  0.00           H  
ATOM   1093  C5   DT    35      23.099 -13.177 -16.624  1.00  0.00           C  
ATOM   1094  C7   DT    35      23.857 -12.915 -15.384  1.00  0.00           C  
ATOM   1095  H71  DT    35      23.867 -13.822 -14.780  1.00  0.00           H  
ATOM   1096  H72  DT    35      24.856 -12.746 -15.786  1.00  0.00           H  
ATOM   1097  H73  DT    35      23.449 -12.182 -14.687  1.00  0.00           H  
ATOM   1098  C4   DT    35      23.439 -12.341 -17.790  1.00  0.00           C  
ATOM   1099  O4   DT    35      24.310 -11.449 -17.847  1.00  0.00           O  
ATOM   1100  N3   DT    35      22.554 -12.448 -18.834  1.00  0.00           N  
ATOM   1101  H3   DT    35      22.653 -11.751 -19.558  1.00  0.00           H  
ATOM   1102  C2   DT    35      21.393 -13.195 -18.879  1.00  0.00           C  
ATOM   1103  O2   DT    35      20.713 -13.170 -19.898  1.00  0.00           O  
ATOM   1104  C3'  DT    35      19.342 -17.028 -17.079  1.00  0.00           C  
ATOM   1105  H3'  DT    35      19.767 -17.629 -16.276  1.00  0.00           H  
ATOM   1106  C2'  DT    35      20.353 -16.213 -17.828  1.00  0.00           C  
ATOM   1107  H2'  DT    35      21.322 -16.297 -17.334  1.00  0.00           H  
ATOM   1108 H2''  DT    35      20.407 -16.427 -18.895  1.00  0.00           H  
ATOM   1109  O3'  DT    35      18.512 -17.950 -17.898  1.00  0.00           O  
ATOM   1110  P   DC3    36      19.080 -19.313 -18.543  1.00  0.00           P  
ATOM   1111  OP1 DC3    36      17.897 -20.137 -18.814  1.00  0.00           O  
ATOM   1112  OP2 DC3    36      20.157 -19.890 -17.714  1.00  0.00           O  
ATOM   1113  O5' DC3    36      19.710 -18.808 -19.885  1.00  0.00           O  
ATOM   1114  C5' DC3    36      18.995 -18.256 -20.966  1.00  0.00           C  
ATOM   1115  H5' DC3    36      18.278 -17.553 -20.542  1.00  0.00           H  
ATOM   1116 H5'' DC3    36      18.369 -18.937 -21.543  1.00  0.00           H  
ATOM   1117  C4' DC3    36      19.864 -17.413 -21.959  1.00  0.00           C  
ATOM   1118  H4' DC3    36      19.125 -16.904 -22.578  1.00  0.00           H  
ATOM   1119  O4' DC3    36      20.620 -16.293 -21.432  1.00  0.00           O  
ATOM   1120  C1' DC3    36      21.884 -16.276 -22.056  1.00  0.00           C  
ATOM   1121  H1' DC3    36      21.769 -15.701 -22.974  1.00  0.00           H  
ATOM   1122  N1  DC3    36      22.978 -15.733 -21.149  1.00  0.00           N  
ATOM   1123  C6  DC3    36      23.101 -16.148 -19.829  1.00  0.00           C  
ATOM   1124  H6  DC3    36      22.556 -17.018 -19.493  1.00  0.00           H  
ATOM   1125  C5  DC3    36      24.070 -15.693 -19.032  1.00  0.00           C  
ATOM   1126  H5  DC3    36      24.342 -16.205 -18.121  1.00  0.00           H  
ATOM   1127  C4  DC3    36      24.927 -14.696 -19.531  1.00  0.00           C  
ATOM   1128  N4  DC3    36      25.843 -14.127 -18.776  1.00  0.00           N  
ATOM   1129  H41 DC3    36      26.207 -13.268 -19.163  1.00  0.00           H  
ATOM   1130  H42 DC3    36      25.750 -14.312 -17.787  1.00  0.00           H  
ATOM   1131  N3  DC3    36      24.882 -14.276 -20.784  1.00  0.00           N  
ATOM   1132  C2  DC3    36      23.880 -14.752 -21.579  1.00  0.00           C  
ATOM   1133  O2  DC3    36      23.831 -14.363 -22.763  1.00  0.00           O  
ATOM   1134  C3' DC3    36      20.799 -18.309 -22.799  1.00  0.00           C  
ATOM   1135  H3' DC3    36      20.725 -19.348 -22.479  1.00  0.00           H  
ATOM   1136  C2' DC3    36      22.181 -17.696 -22.561  1.00  0.00           C  
ATOM   1137  H2' DC3    36      22.692 -18.305 -21.816  1.00  0.00           H  
ATOM   1138 H2'' DC3    36      22.743 -17.554 -23.485  1.00  0.00           H  
ATOM   1139  O3' DC3    36      20.598 -18.070 -24.107  1.00  0.00           O  
ATOM   1140 HO3' DC3    36      19.676 -18.261 -24.296  1.00  0.00           H  
TER    1141      DC3    36 
ATOM   1141 HO5' DT5    37       8.755  -3.127  19.882  1.00  0.00           H  
ATOM   1142  O5' DT5    37       7.803  -3.002  19.846  1.00  0.00           O  
ATOM   1143  C5' DT5    37       7.364  -3.450  18.570  1.00  0.00           C  
ATOM   1144  H5' DT5    37       6.724  -4.318  18.730  1.00  0.00           H  
ATOM   1145 H5'' DT5    37       8.210  -3.581  17.897  1.00  0.00           H  
ATOM   1146  C4' DT5    37       6.468  -2.335  17.959  1.00  0.00           C  
ATOM   1147  H4' DT5    37       5.721  -2.065  18.705  1.00  0.00           H  
ATOM   1148  O4' DT5    37       7.199  -1.194  17.549  1.00  0.00           O  
ATOM   1149  C1' DT5    37       7.090  -1.039  16.113  1.00  0.00           C  
ATOM   1150  H1' DT5    37       6.174  -0.504  15.862  1.00  0.00           H  
ATOM   1151  N1  DT5    37       8.165  -0.221  15.589  1.00  0.00           N  
ATOM   1152  C6  DT5    37       9.116  -0.701  14.720  1.00  0.00           C  
ATOM   1153  H6  DT5    37       9.142  -1.779  14.660  1.00  0.00           H  
ATOM   1154  C5  DT5    37       9.964   0.135  14.031  1.00  0.00           C  
ATOM   1155  C7  DT5    37      11.036  -0.371  13.076  1.00  0.00           C  
ATOM   1156  H71 DT5    37      11.960   0.134  13.357  1.00  0.00           H  
ATOM   1157  H72 DT5    37      11.173  -1.452  13.119  1.00  0.00           H  
ATOM   1158  H73 DT5    37      10.729  -0.127  12.059  1.00  0.00           H  
ATOM   1159  C4  DT5    37       9.829   1.601  14.214  1.00  0.00           C  
ATOM   1160  O4  DT5    37      10.518   2.401  13.681  1.00  0.00           O  
ATOM   1161  N3  DT5    37       8.863   1.944  15.121  1.00  0.00           N  
ATOM   1162  H3  DT5    37       8.808   2.932  15.327  1.00  0.00           H  
ATOM   1163  C2  DT5    37       7.989   1.134  15.854  1.00  0.00           C  
ATOM   1164  O2  DT5    37       7.183   1.723  16.593  1.00  0.00           O  
ATOM   1165  C3' DT5    37       5.792  -2.915  16.638  1.00  0.00           C  
ATOM   1166  H3' DT5    37       5.748  -3.993  16.796  1.00  0.00           H  
ATOM   1167  C2' DT5    37       6.866  -2.478  15.645  1.00  0.00           C  
ATOM   1168  H2' DT5    37       7.786  -3.052  15.760  1.00  0.00           H  
ATOM   1169 H2'' DT5    37       6.446  -2.490  14.640  1.00  0.00           H  
ATOM   1170  O3' DT5    37       4.525  -2.410  16.288  1.00  0.00           O  
ATOM   1171  P    DC    38       3.307  -2.969  16.976  1.00  0.00           P  
ATOM   1172  OP1  DC    38       2.956  -4.047  16.043  1.00  0.00           O  
ATOM   1173  OP2  DC    38       3.573  -3.333  18.357  1.00  0.00           O  
ATOM   1174  O5'  DC    38       2.095  -1.924  16.890  1.00  0.00           O  
ATOM   1175  C5'  DC    38       2.100  -0.680  17.610  1.00  0.00           C  
ATOM   1176  H5'  DC    38       3.058  -0.601  18.123  1.00  0.00           H  
ATOM   1177 H5''  DC    38       1.280  -0.850  18.307  1.00  0.00           H  
ATOM   1178  C4'  DC    38       1.854   0.544  16.735  1.00  0.00           C  
ATOM   1179  H4'  DC    38       1.631   1.330  17.456  1.00  0.00           H  
ATOM   1180  O4'  DC    38       3.059   0.823  16.004  1.00  0.00           O  
ATOM   1181  C1'  DC    38       2.749   0.778  14.622  1.00  0.00           C  
ATOM   1182  H1'  DC    38       2.469   1.794  14.343  1.00  0.00           H  
ATOM   1183  N1   DC    38       3.900   0.386  13.748  1.00  0.00           N  
ATOM   1184  C6   DC    38       4.228  -0.861  13.393  1.00  0.00           C  
ATOM   1185  H6   DC    38       3.633  -1.662  13.807  1.00  0.00           H  
ATOM   1186  C5   DC    38       5.297  -1.046  12.501  1.00  0.00           C  
ATOM   1187  H5   DC    38       5.429  -2.085  12.239  1.00  0.00           H  
ATOM   1188  C4   DC    38       6.004   0.085  12.141  1.00  0.00           C  
ATOM   1189  N4   DC    38       7.061  -0.126  11.385  1.00  0.00           N  
ATOM   1190  H41  DC    38       7.528   0.693  11.023  1.00  0.00           H  
ATOM   1191  H42  DC    38       7.268  -1.049  11.029  1.00  0.00           H  
ATOM   1192  N3   DC    38       5.752   1.307  12.543  1.00  0.00           N  
ATOM   1193  C2   DC    38       4.685   1.451  13.320  1.00  0.00           C  
ATOM   1194  O2   DC    38       4.453   2.645  13.626  1.00  0.00           O  
ATOM   1195  C3'  DC    38       0.722   0.354  15.699  1.00  0.00           C  
ATOM   1196  H3'  DC    38       0.028  -0.397  16.076  1.00  0.00           H  
ATOM   1197  C2'  DC    38       1.485  -0.072  14.443  1.00  0.00           C  
ATOM   1198  H2'  DC    38       1.655  -1.137  14.600  1.00  0.00           H  
ATOM   1199 H2''  DC    38       0.966   0.238  13.536  1.00  0.00           H  
ATOM   1200  O3'  DC    38       0.119   1.593  15.384  1.00  0.00           O  
ATOM   1201  P    DG    39      -1.419   1.676  15.001  1.00  0.00           P  
ATOM   1202  OP1  DG    39      -2.258   1.820  16.201  1.00  0.00           O  
ATOM   1203  OP2  DG    39      -1.816   0.687  13.996  1.00  0.00           O  
ATOM   1204  O5'  DG    39      -1.475   3.043  14.250  1.00  0.00           O  
ATOM   1205  C5'  DG    39      -1.102   4.332  14.880  1.00  0.00           C  
ATOM   1206  H5'  DG    39      -0.192   4.244  15.472  1.00  0.00           H  
ATOM   1207 H5''  DG    39      -1.990   4.594  15.456  1.00  0.00           H  
ATOM   1208  C4'  DG    39      -0.820   5.448  13.885  1.00  0.00           C  
ATOM   1209  H4'  DG    39      -0.815   6.328  14.528  1.00  0.00           H  
ATOM   1210  O4'  DG    39       0.499   5.353  13.453  1.00  0.00           O  
ATOM   1211  C1'  DG    39       0.525   5.019  12.118  1.00  0.00           C  
ATOM   1212  H1'  DG    39       0.948   5.846  11.548  1.00  0.00           H  
ATOM   1213  N9   DG    39       1.367   3.854  11.739  1.00  0.00           N  
ATOM   1214  C8   DG    39       1.122   2.497  11.881  1.00  0.00           C  
ATOM   1215  H8   DG    39       0.464   2.086  12.632  1.00  0.00           H  
ATOM   1216  N7   DG    39       2.059   1.803  11.350  1.00  0.00           N  
ATOM   1217  C5   DG    39       2.822   2.675  10.617  1.00  0.00           C  
ATOM   1218  C6   DG    39       3.951   2.473   9.782  1.00  0.00           C  
ATOM   1219  O6   DG    39       4.414   1.383   9.343  1.00  0.00           O  
ATOM   1220  N1   DG    39       4.597   3.608   9.411  1.00  0.00           N  
ATOM   1221  H1   DG    39       5.478   3.544   8.922  1.00  0.00           H  
ATOM   1222  C2   DG    39       4.125   4.912   9.681  1.00  0.00           C  
ATOM   1223  N2   DG    39       4.789   5.907   9.160  1.00  0.00           N  
ATOM   1224  H21  DG    39       5.556   5.729   8.527  1.00  0.00           H  
ATOM   1225  H22  DG    39       4.443   6.851   9.255  1.00  0.00           H  
ATOM   1226  N3   DG    39       3.016   5.125  10.413  1.00  0.00           N  
ATOM   1227  C4   DG    39       2.444   3.946  10.914  1.00  0.00           C  
ATOM   1228  C3'  DG    39      -1.831   5.516  12.671  1.00  0.00           C  
ATOM   1229  H3'  DG    39      -2.745   5.005  12.976  1.00  0.00           H  
ATOM   1230  C2'  DG    39      -0.950   4.673  11.689  1.00  0.00           C  
ATOM   1231  H2'  DG    39      -1.245   3.625  11.745  1.00  0.00           H  
ATOM   1232 H2''  DG    39      -1.118   4.967  10.653  1.00  0.00           H  
ATOM   1233  O3'  DG    39      -2.028   6.870  12.268  1.00  0.00           O  
ATOM   1234  P    DT    40      -2.584   7.275  10.779  1.00  0.00           P  
ATOM   1235  OP1  DT    40      -3.178   8.574  10.878  1.00  0.00           O  
ATOM   1236  OP2  DT    40      -3.449   6.180  10.278  1.00  0.00           O  
ATOM   1237  O5'  DT    40      -1.235   7.341   9.933  1.00  0.00           O  
ATOM   1238  C5'  DT    40      -0.223   8.380  10.096  1.00  0.00           C  
ATOM   1239  H5'  DT    40       0.376   7.941  10.893  1.00  0.00           H  
ATOM   1240 H5''  DT    40      -0.631   9.324  10.457  1.00  0.00           H  
ATOM   1241  C4'  DT    40       0.693   8.431   8.844  1.00  0.00           C  
ATOM   1242  H4'  DT    40       1.413   9.248   8.880  1.00  0.00           H  
ATOM   1243  O4'  DT    40       1.377   7.210   8.830  1.00  0.00           O  
ATOM   1244  C1'  DT    40       1.557   6.829   7.456  1.00  0.00           C  
ATOM   1245  H1'  DT    40       2.419   7.379   7.078  1.00  0.00           H  
ATOM   1246  N1   DT    40       1.754   5.361   7.416  1.00  0.00           N  
ATOM   1247  C6   DT    40       0.775   4.550   7.978  1.00  0.00           C  
ATOM   1248  H6   DT    40      -0.038   4.950   8.565  1.00  0.00           H  
ATOM   1249  C5   DT    40       0.903   3.199   7.965  1.00  0.00           C  
ATOM   1250  C7   DT    40      -0.149   2.315   8.559  1.00  0.00           C  
ATOM   1251  H71  DT    40      -0.831   2.814   9.247  1.00  0.00           H  
ATOM   1252  H72  DT    40      -0.641   1.806   7.730  1.00  0.00           H  
ATOM   1253  H73  DT    40       0.260   1.583   9.257  1.00  0.00           H  
ATOM   1254  C4   DT    40       2.016   2.618   7.252  1.00  0.00           C  
ATOM   1255  O4   DT    40       2.161   1.408   7.082  1.00  0.00           O  
ATOM   1256  N3   DT    40       2.863   3.428   6.591  1.00  0.00           N  
ATOM   1257  H3   DT    40       3.452   2.967   5.911  1.00  0.00           H  
ATOM   1258  C2   DT    40       2.828   4.822   6.665  1.00  0.00           C  
ATOM   1259  O2   DT    40       3.656   5.508   6.076  1.00  0.00           O  
ATOM   1260  C3'  DT    40       0.011   8.714   7.469  1.00  0.00           C  
ATOM   1261  H3'  DT    40      -1.057   8.838   7.653  1.00  0.00           H  
ATOM   1262  C2'  DT    40       0.348   7.401   6.679  1.00  0.00           C  
ATOM   1263  H2'  DT    40      -0.514   6.743   6.791  1.00  0.00           H  
ATOM   1264 H2''  DT    40       0.706   7.579   5.665  1.00  0.00           H  
ATOM   1265  O3'  DT    40       0.513   9.957   6.997  1.00  0.00           O  
ATOM   1266  P    DC    41       0.025  10.542   5.561  1.00  0.00           P  
ATOM   1267  OP1  DC    41       0.349  11.940   5.466  1.00  0.00           O  
ATOM   1268  OP2  DC    41      -1.399  10.145   5.392  1.00  0.00           O  
ATOM   1269  O5'  DC    41       0.735   9.697   4.442  1.00  0.00           O  
ATOM   1270  C5'  DC    41       2.137   9.785   4.204  1.00  0.00           C  
ATOM   1271  H5'  DC    41       2.667   9.452   5.097  1.00  0.00           H  
ATOM   1272 H5''  DC    41       2.546  10.737   3.863  1.00  0.00           H  
ATOM   1273  C4'  DC    41       2.542   8.770   3.110  1.00  0.00           C  
ATOM   1274  H4'  DC    41       3.586   8.970   2.867  1.00  0.00           H  
ATOM   1275  O4'  DC    41       2.512   7.439   3.635  1.00  0.00           O  
ATOM   1276  C1'  DC    41       1.865   6.593   2.672  1.00  0.00           C  
ATOM   1277  H1'  DC    41       2.598   6.209   1.962  1.00  0.00           H  
ATOM   1278  N1   DC    41       1.273   5.405   3.324  1.00  0.00           N  
ATOM   1279  C6   DC    41       0.059   5.405   3.873  1.00  0.00           C  
ATOM   1280  H6   DC    41      -0.590   6.267   3.821  1.00  0.00           H  
ATOM   1281  C5   DC    41      -0.494   4.316   4.517  1.00  0.00           C  
ATOM   1282  H5   DC    41      -1.421   4.310   5.071  1.00  0.00           H  
ATOM   1283  C4   DC    41       0.308   3.169   4.413  1.00  0.00           C  
ATOM   1284  N4   DC    41      -0.121   2.036   4.954  1.00  0.00           N  
ATOM   1285  H41  DC    41       0.421   1.205   4.763  1.00  0.00           H  
ATOM   1286  H42  DC    41      -0.994   1.966   5.457  1.00  0.00           H  
ATOM   1287  N3   DC    41       1.454   3.051   3.759  1.00  0.00           N  
ATOM   1288  C2   DC    41       1.974   4.190   3.168  1.00  0.00           C  
ATOM   1289  O2   DC    41       3.064   4.144   2.570  1.00  0.00           O  
ATOM   1290  C3'  DC    41       1.764   8.830   1.835  1.00  0.00           C  
ATOM   1291  H3'  DC    41       1.171   9.744   1.861  1.00  0.00           H  
ATOM   1292  C2'  DC    41       0.935   7.554   1.916  1.00  0.00           C  
ATOM   1293  H2'  DC    41       0.055   7.735   2.533  1.00  0.00           H  
ATOM   1294 H2''  DC    41       0.522   7.267   0.949  1.00  0.00           H  
ATOM   1295  O3'  DC    41       2.675   8.807   0.665  1.00  0.00           O  
ATOM   1296  P    DA    42       2.151   9.077  -0.824  1.00  0.00           P  
ATOM   1297  OP1  DA    42       2.925  10.130  -1.501  1.00  0.00           O  
ATOM   1298  OP2  DA    42       0.656   9.163  -0.802  1.00  0.00           O  
ATOM   1299  O5'  DA    42       2.490   7.608  -1.453  1.00  0.00           O  
ATOM   1300  C5'  DA    42       3.790   7.222  -1.748  1.00  0.00           C  
ATOM   1301  H5'  DA    42       4.484   7.365  -0.920  1.00  0.00           H  
ATOM   1302 H5''  DA    42       4.205   7.816  -2.562  1.00  0.00           H  
ATOM   1303  C4'  DA    42       3.949   5.757  -2.175  1.00  0.00           C  
ATOM   1304  H4'  DA    42       5.005   5.584  -2.384  1.00  0.00           H  
ATOM   1305  O4'  DA    42       3.489   4.884  -1.085  1.00  0.00           O  
ATOM   1306  C1'  DA    42       2.572   3.981  -1.643  1.00  0.00           C  
ATOM   1307  H1'  DA    42       3.138   3.085  -1.901  1.00  0.00           H  
ATOM   1308  N9   DA    42       1.599   3.447  -0.686  1.00  0.00           N  
ATOM   1309  C8   DA    42       0.507   4.153  -0.180  1.00  0.00           C  
ATOM   1310  H8   DA    42       0.325   5.195  -0.398  1.00  0.00           H  
ATOM   1311  N7   DA    42      -0.147   3.469   0.750  1.00  0.00           N  
ATOM   1312  C5   DA    42       0.371   2.184   0.642  1.00  0.00           C  
ATOM   1313  C6   DA    42       0.073   0.891   1.267  1.00  0.00           C  
ATOM   1314  N6   DA    42      -0.738   0.662   2.258  1.00  0.00           N  
ATOM   1315  H61  DA    42      -0.548  -0.162   2.811  1.00  0.00           H  
ATOM   1316  H62  DA    42      -1.342   1.439   2.485  1.00  0.00           H  
ATOM   1317  N1   DA    42       0.787  -0.124   0.884  1.00  0.00           N  
ATOM   1318  C2   DA    42       1.627  -0.052  -0.130  1.00  0.00           C  
ATOM   1319  H2   DA    42       2.127  -0.917  -0.539  1.00  0.00           H  
ATOM   1320  N3   DA    42       2.052   1.006  -0.745  1.00  0.00           N  
ATOM   1321  C4   DA    42       1.370   2.148  -0.304  1.00  0.00           C  
ATOM   1322  C3'  DA    42       3.071   5.466  -3.454  1.00  0.00           C  
ATOM   1323  H3'  DA    42       2.668   6.390  -3.866  1.00  0.00           H  
ATOM   1324  C2'  DA    42       1.945   4.600  -2.904  1.00  0.00           C  
ATOM   1325  H2'  DA    42       1.036   5.137  -2.634  1.00  0.00           H  
ATOM   1326 H2''  DA    42       1.664   3.787  -3.574  1.00  0.00           H  
ATOM   1327  O3'  DA    42       3.970   4.749  -4.282  1.00  0.00           O  
ATOM   1328  P    DC    43       3.505   4.164  -5.717  1.00  0.00           P  
ATOM   1329  OP1  DC    43       3.330   2.697  -5.671  1.00  0.00           O  
ATOM   1330  OP2  DC    43       2.425   4.960  -6.344  1.00  0.00           O  
ATOM   1331  O5'  DC    43       4.798   4.430  -6.598  1.00  0.00           O  
ATOM   1332  C5'  DC    43       6.020   3.723  -6.466  1.00  0.00           C  
ATOM   1333  H5'  DC    43       6.162   3.190  -7.406  1.00  0.00           H  
ATOM   1334 H5''  DC    43       6.028   2.937  -5.711  1.00  0.00           H  
ATOM   1335  C4'  DC    43       7.307   4.577  -6.244  1.00  0.00           C  
ATOM   1336  H4'  DC    43       8.035   3.865  -5.855  1.00  0.00           H  
ATOM   1337  O4'  DC    43       7.695   5.274  -7.464  1.00  0.00           O  
ATOM   1338  C1'  DC    43       7.601   6.676  -7.203  1.00  0.00           C  
ATOM   1339  H1'  DC    43       8.606   7.031  -6.973  1.00  0.00           H  
ATOM   1340  N1   DC    43       7.234   7.339  -8.478  1.00  0.00           N  
ATOM   1341  C6   DC    43       5.906   7.544  -8.790  1.00  0.00           C  
ATOM   1342  H6   DC    43       5.110   7.228  -8.132  1.00  0.00           H  
ATOM   1343  C5   DC    43       5.559   8.094  -9.945  1.00  0.00           C  
ATOM   1344  H5   DC    43       4.508   8.241 -10.147  1.00  0.00           H  
ATOM   1345  C4   DC    43       6.614   8.448 -10.820  1.00  0.00           C  
ATOM   1346  N4   DC    43       6.463   8.950 -12.000  1.00  0.00           N  
ATOM   1347  H41  DC    43       7.234   8.880 -12.648  1.00  0.00           H  
ATOM   1348  H42  DC    43       5.538   8.956 -12.407  1.00  0.00           H  
ATOM   1349  N3   DC    43       7.880   8.331 -10.481  1.00  0.00           N  
ATOM   1350  C2   DC    43       8.261   7.830  -9.341  1.00  0.00           C  
ATOM   1351  O2   DC    43       9.462   7.683  -9.128  1.00  0.00           O  
ATOM   1352  C3'  DC    43       7.256   5.662  -5.154  1.00  0.00           C  
ATOM   1353  H3'  DC    43       6.534   5.509  -4.352  1.00  0.00           H  
ATOM   1354  C2'  DC    43       6.803   6.876  -5.953  1.00  0.00           C  
ATOM   1355  H2'  DC    43       5.729   6.769  -6.111  1.00  0.00           H  
ATOM   1356 H2''  DC    43       7.123   7.765  -5.408  1.00  0.00           H  
ATOM   1357  O3'  DC    43       8.557   5.886  -4.602  1.00  0.00           O  
ATOM   1358  P    DG    44       8.722   6.151  -3.071  1.00  0.00           P  
ATOM   1359  OP1  DG    44       8.759   4.909  -2.282  1.00  0.00           O  
ATOM   1360  OP2  DG    44       7.893   7.245  -2.640  1.00  0.00           O  
ATOM   1361  O5'  DG    44      10.195   6.718  -3.138  1.00  0.00           O  
ATOM   1362  C5'  DG    44      11.318   5.894  -3.259  1.00  0.00           C  
ATOM   1363  H5'  DG    44      11.178   5.083  -3.974  1.00  0.00           H  
ATOM   1364 H5''  DG    44      11.562   5.485  -2.278  1.00  0.00           H  
ATOM   1365  C4'  DG    44      12.467   6.736  -3.866  1.00  0.00           C  
ATOM   1366  H4'  DG    44      13.251   6.019  -4.110  1.00  0.00           H  
ATOM   1367  O4'  DG    44      12.010   7.337  -5.102  1.00  0.00           O  
ATOM   1368  C1'  DG    44      12.062   8.721  -4.946  1.00  0.00           C  
ATOM   1369  H1'  DG    44      12.947   9.048  -5.490  1.00  0.00           H  
ATOM   1370  N9   DG    44      10.960   9.302  -5.629  1.00  0.00           N  
ATOM   1371  C8   DG    44       9.633   9.322  -5.234  1.00  0.00           C  
ATOM   1372  H8   DG    44       9.342   8.710  -4.393  1.00  0.00           H  
ATOM   1373  N7   DG    44       8.830   9.844  -6.107  1.00  0.00           N  
ATOM   1374  C5   DG    44       9.727  10.310  -7.123  1.00  0.00           C  
ATOM   1375  C6   DG    44       9.505  10.915  -8.423  1.00  0.00           C  
ATOM   1376  O6   DG    44       8.417  11.120  -8.945  1.00  0.00           O  
ATOM   1377  N1   DG    44      10.642  11.298  -9.083  1.00  0.00           N  
ATOM   1378  H1   DG    44      10.477  11.759  -9.966  1.00  0.00           H  
ATOM   1379  C2   DG    44      11.906  10.914  -8.735  1.00  0.00           C  
ATOM   1380  N2   DG    44      12.872  10.992  -9.583  1.00  0.00           N  
ATOM   1381  H21  DG    44      12.749  11.248 -10.552  1.00  0.00           H  
ATOM   1382  H22  DG    44      13.733  10.548  -9.301  1.00  0.00           H  
ATOM   1383  N3   DG    44      12.167  10.277  -7.575  1.00  0.00           N  
ATOM   1384  C4   DG    44      11.060  10.062  -6.771  1.00  0.00           C  
ATOM   1385  C3'  DG    44      13.059   7.839  -3.038  1.00  0.00           C  
ATOM   1386  H3'  DG    44      12.752   7.608  -2.018  1.00  0.00           H  
ATOM   1387  C2'  DG    44      12.260   9.023  -3.456  1.00  0.00           C  
ATOM   1388  H2'  DG    44      11.221   9.008  -3.128  1.00  0.00           H  
ATOM   1389 H2''  DG    44      12.781   9.957  -3.248  1.00  0.00           H  
ATOM   1390  O3'  DG    44      14.455   7.929  -3.240  1.00  0.00           O  
ATOM   1391  P    DT    45      15.455   8.842  -2.479  1.00  0.00           P  
ATOM   1392  OP1  DT    45      16.663   8.043  -2.387  1.00  0.00           O  
ATOM   1393  OP2  DT    45      14.827   9.343  -1.225  1.00  0.00           O  
ATOM   1394  O5'  DT    45      15.873  10.078  -3.382  1.00  0.00           O  
ATOM   1395  C5'  DT    45      16.668   9.955  -4.544  1.00  0.00           C  
ATOM   1396  H5'  DT    45      16.355   9.092  -5.133  1.00  0.00           H  
ATOM   1397 H5''  DT    45      17.659   9.696  -4.172  1.00  0.00           H  
ATOM   1398  C4'  DT    45      16.715  11.135  -5.526  1.00  0.00           C  
ATOM   1399  H4'  DT    45      17.237  10.777  -6.414  1.00  0.00           H  
ATOM   1400  O4'  DT    45      15.439  11.380  -6.054  1.00  0.00           O  
ATOM   1401  C1'  DT    45      15.082  12.770  -5.913  1.00  0.00           C  
ATOM   1402  H1'  DT    45      15.424  13.388  -6.743  1.00  0.00           H  
ATOM   1403  N1   DT    45      13.592  12.886  -5.867  1.00  0.00           N  
ATOM   1404  C6   DT    45      12.959  12.667  -4.673  1.00  0.00           C  
ATOM   1405  H6   DT    45      13.436  12.199  -3.824  1.00  0.00           H  
ATOM   1406  C5   DT    45      11.604  12.797  -4.575  1.00  0.00           C  
ATOM   1407  C7   DT    45      10.827  12.514  -3.306  1.00  0.00           C  
ATOM   1408  H71  DT    45       9.979  11.916  -3.640  1.00  0.00           H  
ATOM   1409  H72  DT    45      11.521  11.923  -2.707  1.00  0.00           H  
ATOM   1410  H73  DT    45      10.518  13.389  -2.734  1.00  0.00           H  
ATOM   1411  C4   DT    45      10.838  13.442  -5.589  1.00  0.00           C  
ATOM   1412  O4   DT    45       9.660  13.664  -5.602  1.00  0.00           O  
ATOM   1413  N3   DT    45      11.526  13.670  -6.739  1.00  0.00           N  
ATOM   1414  H3   DT    45      11.083  14.150  -7.509  1.00  0.00           H  
ATOM   1415  C2   DT    45      12.888  13.481  -6.990  1.00  0.00           C  
ATOM   1416  O2   DT    45      13.349  13.827  -8.093  1.00  0.00           O  
ATOM   1417  C3'  DT    45      17.208  12.446  -4.937  1.00  0.00           C  
ATOM   1418  H3'  DT    45      17.799  12.275  -4.038  1.00  0.00           H  
ATOM   1419  C2'  DT    45      15.855  13.150  -4.667  1.00  0.00           C  
ATOM   1420  H2'  DT    45      15.428  12.720  -3.761  1.00  0.00           H  
ATOM   1421 H2''  DT    45      15.943  14.228  -4.536  1.00  0.00           H  
ATOM   1422  O3'  DT    45      17.972  13.302  -5.849  1.00  0.00           O  
ATOM   1423  P    DC    46      19.179  14.286  -5.360  1.00  0.00           P  
ATOM   1424  OP1  DC    46      20.418  13.455  -5.293  1.00  0.00           O  
ATOM   1425  OP2  DC    46      18.706  15.013  -4.160  1.00  0.00           O  
ATOM   1426  O5'  DC    46      19.362  15.471  -6.500  1.00  0.00           O  
ATOM   1427  C5'  DC    46      19.578  15.201  -7.868  1.00  0.00           C  
ATOM   1428  H5'  DC    46      19.409  14.140  -8.050  1.00  0.00           H  
ATOM   1429 H5''  DC    46      20.536  15.591  -8.213  1.00  0.00           H  
ATOM   1430  C4'  DC    46      18.439  15.926  -8.630  1.00  0.00           C  
ATOM   1431  H4'  DC    46      18.366  15.561  -9.654  1.00  0.00           H  
ATOM   1432  O4'  DC    46      17.192  15.538  -8.165  1.00  0.00           O  
ATOM   1433  C1'  DC    46      16.158  16.568  -8.550  1.00  0.00           C  
ATOM   1434  H1'  DC    46      15.738  16.288  -9.515  1.00  0.00           H  
ATOM   1435  N1   DC    46      15.071  16.722  -7.509  1.00  0.00           N  
ATOM   1436  C6   DC    46      15.293  16.246  -6.234  1.00  0.00           C  
ATOM   1437  H6   DC    46      16.268  15.856  -5.980  1.00  0.00           H  
ATOM   1438  C5   DC    46      14.287  16.104  -5.377  1.00  0.00           C  
ATOM   1439  H5   DC    46      14.564  15.832  -4.369  1.00  0.00           H  
ATOM   1440  C4   DC    46      13.002  16.499  -5.849  1.00  0.00           C  
ATOM   1441  N4   DC    46      12.024  16.487  -4.981  1.00  0.00           N  
ATOM   1442  H41  DC    46      11.120  16.734  -5.357  1.00  0.00           H  
ATOM   1443  H42  DC    46      12.171  16.173  -4.032  1.00  0.00           H  
ATOM   1444  N3   DC    46      12.763  16.992  -6.999  1.00  0.00           N  
ATOM   1445  C2   DC    46      13.823  17.098  -7.874  1.00  0.00           C  
ATOM   1446  O2   DC    46      13.674  17.693  -8.936  1.00  0.00           O  
ATOM   1447  C3'  DC    46      18.442  17.482  -8.543  1.00  0.00           C  
ATOM   1448  H3'  DC    46      18.735  17.701  -7.516  1.00  0.00           H  
ATOM   1449  C2'  DC    46      16.969  17.940  -8.687  1.00  0.00           C  
ATOM   1450  H2'  DC    46      16.680  18.597  -7.866  1.00  0.00           H  
ATOM   1451 H2''  DC    46      16.826  18.363  -9.681  1.00  0.00           H  
ATOM   1452  O3'  DC    46      19.263  18.063  -9.530  1.00  0.00           O  
ATOM   1453  P    DA    47      19.882  19.448  -9.335  1.00  0.00           P  
ATOM   1454  OP1  DA    47      20.814  19.610 -10.443  1.00  0.00           O  
ATOM   1455  OP2  DA    47      20.496  19.527  -7.979  1.00  0.00           O  
ATOM   1456  O5'  DA    47      18.706  20.546  -9.476  1.00  0.00           O  
ATOM   1457  C5'  DA    47      18.103  20.980 -10.682  1.00  0.00           C  
ATOM   1458  H5'  DA    47      17.618  20.189 -11.253  1.00  0.00           H  
ATOM   1459 H5''  DA    47      18.876  21.372 -11.343  1.00  0.00           H  
ATOM   1460  C4'  DA    47      17.050  22.056 -10.419  1.00  0.00           C  
ATOM   1461  H4'  DA    47      16.721  22.551 -11.333  1.00  0.00           H  
ATOM   1462  O4'  DA    47      15.888  21.382  -9.872  1.00  0.00           O  
ATOM   1463  C1'  DA    47      15.564  22.044  -8.675  1.00  0.00           C  
ATOM   1464  H1'  DA    47      14.902  22.891  -8.852  1.00  0.00           H  
ATOM   1465  N9   DA    47      14.866  21.196  -7.666  1.00  0.00           N  
ATOM   1466  C8   DA    47      15.400  20.477  -6.673  1.00  0.00           C  
ATOM   1467  H8   DA    47      16.466  20.313  -6.624  1.00  0.00           H  
ATOM   1468  N7   DA    47      14.643  19.801  -5.895  1.00  0.00           N  
ATOM   1469  C5   DA    47      13.413  20.303  -6.314  1.00  0.00           C  
ATOM   1470  C6   DA    47      12.083  20.126  -5.857  1.00  0.00           C  
ATOM   1471  N6   DA    47      11.722  19.447  -4.758  1.00  0.00           N  
ATOM   1472  H61  DA    47      10.721  19.434  -4.619  1.00  0.00           H  
ATOM   1473  H62  DA    47      12.366  19.169  -4.032  1.00  0.00           H  
ATOM   1474  N1   DA    47      11.063  20.544  -6.625  1.00  0.00           N  
ATOM   1475  C2   DA    47      11.350  21.337  -7.659  1.00  0.00           C  
ATOM   1476  H2   DA    47      10.506  21.653  -8.253  1.00  0.00           H  
ATOM   1477  N3   DA    47      12.514  21.721  -8.117  1.00  0.00           N  
ATOM   1478  C4   DA    47      13.523  21.117  -7.416  1.00  0.00           C  
ATOM   1479  C3'  DA    47      17.451  23.201  -9.436  1.00  0.00           C  
ATOM   1480  H3'  DA    47      18.539  23.260  -9.389  1.00  0.00           H  
ATOM   1481  C2'  DA    47      16.838  22.715  -8.068  1.00  0.00           C  
ATOM   1482  H2'  DA    47      17.366  21.871  -7.625  1.00  0.00           H  
ATOM   1483 H2''  DA    47      16.579  23.489  -7.345  1.00  0.00           H  
ATOM   1484  O3'  DA    47      16.796  24.314  -9.866  1.00  0.00           O  
ATOM   1485  P   DG3    48      17.430  25.711 -10.199  1.00  0.00           P  
ATOM   1486  OP1 DG3    48      18.226  25.579 -11.440  1.00  0.00           O  
ATOM   1487  OP2 DG3    48      18.001  26.240  -8.998  1.00  0.00           O  
ATOM   1488  O5' DG3    48      16.126  26.459 -10.528  1.00  0.00           O  
ATOM   1489  C5' DG3    48      15.305  26.187 -11.679  1.00  0.00           C  
ATOM   1490  H5' DG3    48      15.171  25.125 -11.887  1.00  0.00           H  
ATOM   1491 H5'' DG3    48      15.907  26.485 -12.537  1.00  0.00           H  
ATOM   1492  C4' DG3    48      13.886  26.860 -11.686  1.00  0.00           C  
ATOM   1493  H4' DG3    48      13.621  26.836 -12.743  1.00  0.00           H  
ATOM   1494  O4' DG3    48      13.028  26.231 -10.722  1.00  0.00           O  
ATOM   1495  C1' DG3    48      12.913  26.953  -9.521  1.00  0.00           C  
ATOM   1496  H1' DG3    48      11.859  27.227  -9.554  1.00  0.00           H  
ATOM   1497  N9  DG3    48      13.203  26.058  -8.314  1.00  0.00           N  
ATOM   1498  C8  DG3    48      14.355  25.600  -7.753  1.00  0.00           C  
ATOM   1499  H8  DG3    48      15.314  25.915  -8.136  1.00  0.00           H  
ATOM   1500  N7  DG3    48      14.235  24.763  -6.738  1.00  0.00           N  
ATOM   1501  C5  DG3    48      12.811  24.683  -6.647  1.00  0.00           C  
ATOM   1502  C6  DG3    48      11.966  24.034  -5.686  1.00  0.00           C  
ATOM   1503  O6  DG3    48      12.343  23.346  -4.743  1.00  0.00           O  
ATOM   1504  N1  DG3    48      10.648  24.272  -5.870  1.00  0.00           N  
ATOM   1505  H1  DG3    48       9.979  23.829  -5.257  1.00  0.00           H  
ATOM   1506  C2  DG3    48      10.142  24.998  -6.868  1.00  0.00           C  
ATOM   1507  N2  DG3    48       8.877  24.920  -6.919  1.00  0.00           N  
ATOM   1508  H21 DG3    48       8.368  24.392  -6.225  1.00  0.00           H  
ATOM   1509  H22 DG3    48       8.320  25.485  -7.544  1.00  0.00           H  
ATOM   1510  N3  DG3    48      10.831  25.535  -7.898  1.00  0.00           N  
ATOM   1511  C4  DG3    48      12.175  25.457  -7.643  1.00  0.00           C  
ATOM   1512  C3' DG3    48      14.068  28.280 -11.181  1.00  0.00           C  
ATOM   1513  H3' DG3    48      15.087  28.586 -11.418  1.00  0.00           H  
ATOM   1514  C2' DG3    48      13.806  28.177  -9.656  1.00  0.00           C  
ATOM   1515  H2' DG3    48      14.693  28.117  -9.025  1.00  0.00           H  
ATOM   1516 H2'' DG3    48      13.189  29.001  -9.297  1.00  0.00           H  
ATOM   1517  O3' DG3    48      13.170  29.186 -11.749  1.00  0.00           O  
ATOM   1518 HO3' DG3    48      12.280  28.831 -11.700  1.00  0.00           H  
END
